# Supplementary material for: Identification of novel lactate metabolism-related lncRNAs with prognostic value for bladder cancer
Source: Front Pharmacol. 2023 Sep 13;14:1215296. doi: 10.3389/fphar.2023.1215296 (PMC10533998; doi:10.3389/fphar.2023.1215296)
Supplement: Supplementary file 1 [file Table4.XLS]

## Sheet: Sheet1
TCGA-GC-A3BM-11A-11R-A22U-07	TCGA-BT-A20R-11A-11R-A16R-07	TCGA-BT-A20U-11A-11R-A14Y-07	TCGA-BT-A20Q-11A-11R-A14Y-07	TCGA-K4-A54R-11A-11R-A26T-07	TCGA-CU-A0YN-11A-11R-A10U-07	TCGA-GD-A3OQ-11A-21R-A220-07	TCGA-BT-A2LB-11A-11R-A18C-07	TCGA-GD-A3OP-11A-11R-A220-07	TCGA-GC-A3WC-11A-11R-A22U-07	TCGA-K4-A5RI-11A-11R-A28M-07	TCGA-CU-A0YR-11A-13R-A10U-07	TCGA-GC-A6I3-11A-11R-A31N-07	TCGA-BT-A20N-11A-11R-A14Y-07	TCGA-GD-A2C5-11A-11R-A180-07	TCGA-K4-A3WV-11A-21R-A22U-07	TCGA-BT-A20W-11A-11R-A14Y-07	TCGA-BT-A2LA-11A-11R-A18C-07	TCGA-BL-A13J-11A-13R-A10U-07	TCGA-BL-A13J-01A-11R-A277-07	TCGA-FD-A3SM-01A-11R-A22U-07	TCGA-K4-A4AC-01A-21R-A26T-07	TCGA-2F-A9KR-01A-11R-A38B-07	TCGA-XF-A9SY-01A-21R-A42T-07	TCGA-FD-A5BT-01A-11R-A26T-07	TCGA-YC-A8S6-01A-31R-A38B-07	TCGA-2F-A9KW-01A-11R-A38B-07	TCGA-FD-A6TG-01A-11R-A32O-07	TCGA-XF-AAMR-01A-31R-A42T-07	TCGA-FD-A5BZ-01A-11R-A28M-07	TCGA-DK-A3IM-01A-11R-A20F-07	TCGA-G2-A2EL-01A-12R-A18C-07	TCGA-CU-A72E-01A-12R-A33J-07	TCGA-ZF-AA4X-01A-11R-A38B-07	TCGA-4Z-AA7S-01A-11R-A39I-07	TCGA-DK-A2I4-01A-11R-A21D-07	TCGA-4Z-AA89-01A-11R-A39I-07	TCGA-KQ-A41O-01A-12R-A352-07	TCGA-E7-A7XN-01A-11R-A352-07	TCGA-XF-A9SM-01A-11R-A42T-07	TCGA-DK-A3IS-01A-21R-A21D-07	TCGA-DK-AA6T-01A-11R-A39I-07	TCGA-XF-AAN0-01A-11R-A42T-07	TCGA-GC-A3YS-01A-11R-A23N-07	TCGA-CF-A47S-01A-11R-A23W-07	TCGA-E7-A8O8-01A-11R-A36F-07	TCGA-KQ-A41R-01A-21R-A352-07	TCGA-DK-AA6W-01A-12R-A39I-07	TCGA-E7-A6MF-01A-12R-A32O-07	TCGA-GC-A3I6-01A-11R-A20F-07
CCNA2	4.36769	0.57976	23.5847	1.19861	0.854966	61.6154	3.5892	13.4395	2.47136	5.76121	10.1173	5.73654	23.3329	1.4298	19.916	1.12227	27.3377	5.96026	1.48595	112.222	24.347	63.8837	40.6646	76.1739	12.1979	22.3162	53.8812	15.7271	20.565	21.9121	59.3762	62.2533	34.2181	41.4956	53.8818	45.8802	30.2343	16.2984	66.1499	92.8878	66.2908	60.0424	24.4515	70.6694	2.52009	15.1384	13.0474	82.4653	4.82874
SH3KBP1	14.6996	9.83885	6.19024	9.01423	12.5266	17.1965	18.8287	10.7448	9.9264	21.1901	38.5319	21.6941	28.1102	12.2488	19.8311	9.32406	37.312	18.8492	9.25898	66.5334	12.7532	11.7751	7.26892	80.8182	25.6536	25.8069	105.394	24.8163	29.6473	31.4039	34.063	8.70412	4.56018	27.3566	20.7052	71.3115	5.20556	0.721876	12.5247	39.6738	2.72441	52.7632	21.528	22.352	6.94423	2.20404	22.8104	15.8408	4.84299
GGA2	38.9918	15.5243	16.1179	20.8963	26.3894	26.0134	45.2526	19.5264	41.0854	33.6083	36.2923	38.1606	39.8163	21.2384	26.9352	55.06	28.1297	32.7816	21.4095	65.0324	32.478	19.1138	30.7	30.8705	21.8456	26.9123	35.8567	23.9749	49.5689	25.3593	29.5796	60.9602	14.0308	35.7166	30.6056	31.3953	24.0731	20.5195	19.2168	57.1059	18.5227	64.25	49.1724	27.412	25.5368	9.18579	15.0947	50.9503	131.651
CLEC4A	2.72573	1.33869	0.95287	2.05703	2.98791	2.82457	4.24992	2.2502	4.92386	4.36323	11.6017	3.11518	11.0322	4.3533	4.50853	2.39429	6.93022	2.84538	2.99599	3.36805	1.66038	8.27713	3.60484	30.7214	11.3248	10.1356	5.42404	3.84056	5.56162	4.35101	1.17557	1.00188	3.26205	0.925383	1.62525	34.6797	2.11052	1.10102	7.27282	22.0208	1.26653	3.72999	3.20307	8.6676	1.47189	1.36428	1.00645	8.54314	3.28412
LYZL2	0	0	0.093263	0	0	0	0	0	0	0	0	0	0	0	0	0	0	0	0	0	0	0	0	0	0	0	0	0	0	0	0	0	0	0.161018	5.00256	0	0	0	0	0	0	0	0	0	0.0631507	0.056223	0.248861	0	0
CA5A	0.0091145	0	0	0.0300151	0.0099912	0	0.0132454	0	0.0117083	0.0202993	0.0177347	0	0.108634	0	0.00651934	0.0274499	0.0112358	0	0.0133576	0.0480527	0.0152286	0.00897656	0.00948522	0.025158	0.00956685	0	0.0101232	0.0136985	0.00854234	0.0116394	0.0182599	0.739719	0.0230144	0.0247549	0.0269858	0.0653323	0	0.0147267	0.0778222	0.0198566	0.011958	0	0.0670581	0.0171754	0.00970879	0.00576249	0	0.0314021	0.010137
BSDC1	56.2594	34.4041	24.8782	31.4384	47.4548	32.0905	55.4602	25.7965	50.5217	49.7962	40.616	41.094	28.1766	38.1031	47.7744	62.6967	51.9791	49.8749	38.1311	43.65	49.0442	34.6614	106.69	43.1766	21.3925	47.5251	45.2085	66.3011	46.3297	45.7433	71.5066	113.856	36.1147	62.5694	46.0329	54.1123	42.5699	23.5311	36.3488	58.0353	43.5637	17.1182	46.299	56.5378	34.4203	22.3755	21.0569	71.0311	89.3663
DDX46	21.5499	26.0083	12.3922	23.768	23.8303	23.9912	28.6803	16.7698	24.4148	20.4312	20.7661	24.4246	11.4698	23.991	22.6753	19.7095	27.1489	15.9776	24.9005	35.4419	15.0574	16.5238	25.0533	31.7443	7.00441	19.3345	30.7069	17.0773	29.4418	23.6012	36.3778	80.4228	17.0792	26.9438	30.9912	30.8712	20.654	3.5176	16.8823	26.3782	18.1674	21.6091	30.5888	22.363	9.96791	6.922	5.8423	32.8834	31.6348
GRB14	0.12296	0.689417	0.644769	0.364428	0.539146	1.22322	0.500325	0.103354	0.379083	0.657236	0.717752	1.31909	0.293105	0.901643	0.580466	0.493752	1.15198	0.236318	0.468524	0.58343	0.431429	0.217977	1.04928	5.4982	0.335561	0.770648	0.764775	0.535921	0.668396	1.13056	4.13844	0.728916	0.714097	4.07428	0.436863	0.475938	1.12037	1.5695	0.0233303	4.60747	0.548488	0.0646128	0.090465	2.98899	0.576298	1.55478	1.23875	25.2485	0.109402
PSMC5	79.3853	91.9933	98.938	103.316	75.3532	95.3038	81.2731	87.1542	110.666	105.197	108.583	115.756	169.172	89.586	116.125	120.55	117.414	139.661	113.73	64.0604	103.864	170.696	188.866	176.996	159.44	117.235	138.986	284.228	136.907	138.865	140.041	145.469	151.279	161.854	111.924	127.73	150.669	87.1686	121.069	136.822	128.829	96.3852	128.821	102.991	104.885	66.1381	89.4067	238.713	102.507
KCNA2	0.126919	0.231045	0.0570457	0.597085	0.0397506	0.503982	0.250314	0.0326578	0.0465822	0.161524	0.158757	0.530481	0.432206	0.392819	0.142657	0.327633	0.201161	0.0248906	0.531442	0.0716927	0	0	0	0.0750696	0	0	0.0402757	0.136251	0.263393	0.138924	0.0968642	0.0127957	0.0343367	0	0	0.168954	0	0	0.0172011	0	0	0.0476382	0.0444658	0.0170833	0.0128757	0	0	0.0208226	0
CNGA1	14.3007	0.310624	2.96124	0.267579	15.2977	0.237743	18.8043	2.46362	21.6714	4.27529	7.23317	2.22873	5.52017	0.203122	9.89472	61.0758	10.1668	28.3605	0.387013	11.486	24.8102	0.300092	3.08641	0.224279	0.383791	10.2406	7.10689	5.90756	0.685382	6.95213	12.1138	0.731126	6.74496	80.7343	5.77376	25.3064	8.47522	5.46477	0.250529	1.61529	7.70211	2.13487	10.5613	3.3494	11.4465	8.27083	72.8585	2.26289	11.4769
GRM7	0.292247	0.507826	0.0278631	0.481201	0.26211	0.647795	0.341046	0.106341	0.130826	0.522672	0.439407	0.388658	0.0527761	0.56084	0.209036	0.151137	0.403932	0.212755	0.597022	0	0.0147966	0	1.21653	0	0.111546	0.0603312	0	2.60875	0.195051	0.0904738	0.0827957	3.32494	0.201254	0.096211	0.00874009	0.0444353	0.0424699	0.0286179	0.00840163	0.02894	0.156854	0.0155121	0.0380076	0.0834408	0.0125779	0	0.132176	1.31199	0.0196988
TTC30B	1.77466	0.461515	3.19058	3.99549	1.6873	7.2589	8.82903	0.793684	4.05924	3.38778	3.3826	3.95158	1.66192	1.56932	10.3751	7.88977	4.59861	1.24298	4.93626	7.92412	7.59434	2.97839	8.70653	2.77412	1.84373	3.4049	1.91071	4.73564	7.22158	4.9488	9.56553	10.0577	2.96071	6.63974	2.5378	3.28401	5.90532	3.58423	7.59344	6.72644	8.1966	4.26624	9.54826	4.93093	5.29175	2.90803	0.912179	7.56998	12.2049
FAM50A	54.9468	72.5457	47.3724	94.9523	51.0061	86.1059	69.4722	39.6251	73.1135	83.7182	84.6929	78.4877	249.226	76.2233	77.2456	73.225	94.9129	85.2924	102.33	75.1479	146.018	156.708	87.4682	150.805	305.412	100.077	183.743	100.001	111.175	89.9627	148.59	124.572	119.065	202.572	117.489	161.3	110.382	131.476	78.5279	136.683	89.3582	103.889	125.059	121.511	134.385	79.7263	132.038	102.546	56.005
ZFYVE21	27.84	20.2957	23.3596	21.6138	20.5765	21.3601	36.0162	22.972	32.4771	26.4736	25.5668	33.273	14.4156	18.8419	20.9178	38.7933	25.9613	21.2279	30.8386	19.2897	23.1418	17.2572	13.8952	16.0461	12.2583	17.2235	29.2742	19.8589	30.2934	24.0373	10.8214	11.0016	27.1029	17.9123	31.7712	10.2357	29.6562	24.4803	22.8501	17.3209	23.0914	15.9688	12.4655	26.7863	22.3376	9.4612	10.1339	16.1007	54.1926
SLC23A2	71.4942	12.8713	3.88805	12.0652	42.8356	15.1239	76.4808	7.29359	24.7194	18.7339	31.2746	22.1844	13.9482	12.4698	38.3983	21.9223	45.3078	26.7891	16.7252	19.0606	14.7821	6.07264	21.7182	21.989	3.22075	40.7526	57.0443	18.505	56.2104	54.9329	10.6528	26.9901	6.67866	37.7436	17.7687	23.292	44.459	34.9708	10.432	15.9952	10.1977	27.8485	9.60234	20.6846	59.6962	5.34872	29.9325	19.4983	33.567
LGR4	15.3058	10.8778	13.5732	13.5267	14.7405	18.5647	33.3391	10.0093	29.2123	10.2852	12.4797	11.3156	8.97091	13.3085	35.207	23.9235	21.5554	9.36396	13.8051	54.6832	3.76696	16.95	7.0806	25.6367	1.79442	19.6192	54.7583	8.13925	17.0118	15.033	6.44379	40.9073	6.26505	26.8515	15.4679	5.3951	13.6183	1.35331	8.1311	6.5365	6.94702	2.53225	4.19964	9.65373	8.23746	2.39382	3.29648	38.2256	76.9217
OR4K17	0	0	0	0	0	0	0	0	0	0	0	0	0	0	0	0	0	0	0	0	0	0	0	0	0	0	0	0	0	0	0	0	0	0	0	0	0	0	0	0	0	0	0	0	0	0	0	0	0
AKR7A2	64.084	48.7678	65.409	56.8949	46.4738	80.0687	84.8481	51.9874	68.1286	75.41	73.2738	89.3758	89.4267	41.2495	88.7533	88.4429	106.339	91.5347	61.594	98.0304	169.275	54.3046	77.4868	46.7299	102.761	50.4186	38.6046	157.761	92.6372	123.928	114.911	209.007	95.5003	146.984	115.567	60.1342	68.3104	39.1339	51.8067	106.021	111.888	72.0786	85.9681	88.7033	59.1549	34.1378	20.6502	106.993	95.5756
B3GALNT2	8.48369	12.0462	2.90332	20.1026	8.88018	12.2433	10.4191	4.28165	4.81805	10.1859	5.22524	8.89586	0.897112	21.4098	3.56788	3.32984	10.6941	1.51491	12.9006	15.3181	7.65218	5.00061	9.77137	11.9549	0.535623	3.91094	5.45516	6.93127	9.20657	5.3436	6.13394	10.6688	4.00246	3.31477	4.73403	5.65128	3.059	1.36044	5.11955	3.37685	1.70722	1.31841	5.93666	10.4695	0.634165	0.524268	1.48755	9.86014	13.3372
FZD2	6.23412	0.877796	1.1559	2.94901	0.566334	5.49231	9.25976	0.744449	3.16347	3.18341	5.62946	4.99658	7.38925	2.52562	9.01671	4.94446	11.1242	3.85355	3.38196	15.7071	7.0783	34.3963	11.3982	33.1316	40.418	2.25255	9.8696	7.32477	20.1592	21.0683	21.8506	7.97272	8.52295	7.82668	3.8071	30.0457	4.00547	9.51622	3.98643	38.6059	7.32044	17.2845	9.14369	18.7896	2.51927	5.50927	4.20887	30.8529	2.45161
CDK13	20.4831	12.3078	11.5019	13.6545	24.5271	14.804	26.3894	15.6711	19.8022	19.3045	16.0088	18.1612	6.84197	16.2392	30.7834	20.3909	20.8476	17.5689	15.8579	48.9434	22.3161	14.1501	30.9476	27.1436	6.59883	20.3201	26.0193	21.4649	19.2317	19.3264	24.4875	29.9295	21.2431	30.6287	18.493	26.9973	33.1701	21.8704	19.2621	18.3506	23.1505	20.5386	20.0924	19.9369	13.5006	12.4758	13.022	13.0915	34.516
MEOX2	2.29867	2.59547	2.1361	15.0917	0.733606	12.3873	6.8501	1.11806	7.08305	13.9975	5.01054	36.4647	3.64142	11.9775	3.5381	0.934731	13.8455	0.738973	10.4049	1.49568	2.09048	0.143284	0.181684	3.17242	1.67977	0.475738	0.58171	3.25797	6.68129	4.71902	0	6.24252	0.495931	0.0526851	0.660478	2.94079	0	0.0235067	0.193231	0.792378	0.152699	1.40158	1.53421	0.87729	0.0516572	0.0367924	0.0542848	0.100248	0.129445
NUDT6	0.607018	0.513333	0.509289	0.654211	0.387145	1.75994	1.33122	0.245175	1.12711	0.970921	0.740883	1.332	0.657719	0.680551	1.35781	1.42927	0.802716	0.765133	0.549939	1.28011	1.40146	1.13044	0.976276	0.761592	0.254858	0.436087	0.490323	0.539093	0.925776	1.07115	0.936024	0.545222	0.801206	2.17823	1.416	0.973059	1.00563	1.21261	0.670111	1.80332	0.832593	1.71087	0.446601	1.74699	0.340933	0.411688	0.319153	1.69844	2.40586
DNAJB2	51.1153	23.3471	50.1854	45.7042	51.3445	30.013	63.5239	32.8708	61.8356	60.5812	64.2056	56.4675	81.5156	53.1797	52.4198	84.5393	44.8517	71.5875	47.4172	44.3712	62.7624	43.9272	88.1385	37.0632	67.4932	35.8831	32.449	41.1141	78.8036	54.9694	39.1194	22.0051	62.9658	64.704	44.3602	49.3513	69.2984	25.3698	35.8773	31.2455	36.255	96.2766	75.0974	22.1358	74.537	20.323	36.0723	100.189	91.0744
HSCB	20.7979	19.9403	13.7759	19.2525	15.6534	15.5044	23.0295	11.5011	21.092	28.2573	33.8846	26.5066	39.1991	17.745	18.2571	32.0674	27.9078	30.8395	21.8757	16.4604	23.6512	28.5196	48.6727	17.9224	49.3527	18.3717	36.1966	20.0784	39.2877	19.7606	18.3079	30.0224	31.7856	14.7749	33.5385	16.9407	23.0855	35.2119	13.1225	19.945	26.9599	31.2876	16.046	33.1909	33.2486	12.8345	29.4259	38.5702	34.7518
CDH1	205.781	0.375163	165.583	0.504153	404.444	0.516852	222.829	198.079	276.263	66.4742	101.2	27.7507	104.568	0.39252	257.838	248.799	183.44	273.862	0.120811	635.067	673.033	100.974	294.031	62.1992	58.1949	216.676	674.047	505.799	552.492	261.417	204.675	248.214	152.56	226.654	587.834	177.165	329.025	179.221	283.999	179.885	497.942	9.61244	14.9747	144.322	188.569	157.761	134.306	184.581	413.068
CNGB1	0.019935	0.0127015	0.0418137	0	0.0983363	0.014582	0.123122	0.0538598	0.102432	0.0554976	0.0290917	0.0243022	0.142561	0.0166114	0.0784241	0.260163	0.749527	0.0410501	0	0.61746	1.79861	6.20412	0.0829834	2.80627	0.219706	0.665455	4.91533	4.21702	0.15414	0.381861	1.55757	0.274339	0.0880891	0.812151	0.413158	1.72901	0.0597506	0.0644197	0.0756492	1.11832	0.0915399	0.0523772	0.238335	0.262958	0.435314	0.138639	2.25939	0.022894	0.0110857
NEK3	8.53094	4.74109	1.9108	5.66353	3.02384	6.10319	6.73069	2.02423	7.21828	8.1156	6.41108	8.94675	6.71767	5.73232	5.84616	5.79489	5.56258	5.04916	6.93746	5.45368	9.65887	2.90123	9.44498	9.75261	6.18402	4.77928	11.0069	2.73832	9.16041	7.87163	4.49159	3.23257	1.5156	2.58986	1.42843	6.90829	5.81822	4.09937	4.65243	3.5798	4.12175	3.42998	9.28107	2.59906	3.63366	4.79067	1.69958	3.73506	6.02228
ICMT	36.2381	48.1317	54.1171	86.6724	36.2321	141.879	73.8366	40.6145	65.3917	56.2411	52.7968	71.8821	46.3521	73.9972	72.5253	57.8109	104.795	41.236	71.8894	109.761	117.034	78.8207	97.9495	63.262	59.9628	77.7555	51.7997	101.379	101.577	128.633	90.2194	232.97	110.805	97.5909	103.008	99.8657	78.2599	36.2535	86.327	72.6696	107.673	21.8372	118.692	96.5119	46.8913	45.7001	38.5162	101.15	48.5419
NR5A1	0.0212574	0.013544	0	0	0	0	0.0617834	0.0127628	0.0273068	0.0236716	0.041362	0.0259143	0.0760087	0.0354266	0.076024	0.0426802	0.0524097	0.0145911	0	0.0280178	0.0177586	0.0837427	0.132732	0.0293375	1.13793	0	0.236099	0.0479229	0	0.162877	0.198739	0.150019	0.0670946	0.057735	0	0.0609488	0	0.0171732	0.0806674	0.0231554	0	0	0.0130331	0.0801148	0.00754781	0.0134396	0.0396587	0.073238	0
KLHDC7B	3.79401	0.402888	10.9932	0.360407	3.78571	0.3558	1.36071	0.715494	3.28038	80.896	17.7932	0.859807	30.2336	1.05382	4.33155	0.463889	12.1123	1.21863	0.106928	20.4833	316.69	66.7796	61.3762	18.7293	210.807	7.78714	2.43108	9.85085	15.0667	159.699	187.537	3.57004	7.59953	7.81646	1.0321	19.5422	95.9886	0.687676	497.797	621.849	88.0661	0.766799	16.7452	13.1302	3.36782	3.50579	1.17971	1.92721	0.45983
LIN7C	21.9408	24.3108	19.0072	17.3991	25.9392	24.0625	29.0098	23.2905	23.8194	20.3202	23.8065	21.3374	10.1718	23.6874	26.082	25.0637	26.7795	25.7748	23.0588	50.0042	30.9034	27.3089	20.2011	43.1296	9.56042	20.3383	18.9919	10.6809	18.2075	16.6448	17.657	46.4307	17.4941	27.5479	13.3383	16.2164	30.8814	12.6359	27.8075	23.5111	24.5616	10.1515	11.9585	23.4211	14.5231	10.9482	9.45179	31.7018	42.7295
MKRN3	0.190393	0.00808718	0.0133117	0.104498	0.0139138	0.0742766	0.0276683	0	0.048915	0.113075	0.0370461	0.0464205	0.045385	0.105767	1.86116	0.0254845	0.109529	0.0174247	0.0558056	0.0501887	0.127244	0	3.24945	0.875878	0.0399684	2.62869	0.0704877	0.0476915	0.0237922	3.66324	0	3.94138	2.1153	0	0	0.0545891	0.0152176	5.17837	3.75701	1.72827	0.00832637	0.0333493	0.0155642	2.85825	0	0	1.06562	6.47214	0
CD300LF	1.24548	0.471841	0.353027	0.110852	0.627291	0.590947	1.95671	0.869041	1.96747	1.87423	7.3685	1.14901	7.50255	1.79517	2.35957	1.25033	3.19519	1.13216	0.443992	2.83949	0.843635	4.17718	0.4554	11.289	8.8684	5.0909	3.36482	5.81801	2.55543	1.33258	0.78677	0.166291	2.82615	0.487599	0.465097	21.4261	0.565001	0.0271943	6.48275	23.247	0.309143	2.38795	3.30212	5.48687	0.478086	0.787435	0.439604	2.43546	1.04826
POM121L12	0	0	0	0	0	0	0	0	0	0	0	0	0	0	0	0	0	0	0	0	0	0	0	0	0	0	0	0	0	0	0	0	0	0	0	0	0	0	0	0	0	0	0	0	0	0	0	0	0
SAXO1	0.0615162	0.0979866	0.0322576	0.10129	0.0674332	0	0.0670474	0	0.0197556	0.102754	0.119696	0.0749926	0.146639	0.05126	0.0440007	0.339655	0.151667	0.27446	0.0450771	0.64864	0.0770864	0.0302926	0.128037	0.0424495	0.0645692	0	0	0.092455	0.0720681	0	0.143781	0.0651203	0.0776652	0.306309	0	0.0440945	0.110628	0.0993942	0	0.100513	0.0201769	0	0.207438	0.144901	0.0873695	0.0194463	0.258226	0	0.205251
TRAM1L1	4.85432	1.23716	0.301687	4.14447	0.433583	6.20738	8.17788	0.237478	2.14787	6.52679	1.85409	3.72599	0.728576	1.67792	12.0368	8.2664	5.71814	6.81208	3.10916	7.72514	10.9644	0.354137	25.1465	4.76408	1.62293	1.37179	1.0783	1.13489	6.36942	3.44392	4.2022	6.47099	2.22448	4.19944	0.532312	2.24238	4.18169	3.28258	0.0341132	9.4396	5.99134	0.661331	3.24078	11.8239	0.114907	0.136403	0.0670845	9.99344	4.3191
ZNF7	4.62768	2.42632	3.06757	4.93247	6.43587	3.78299	6.09874	2.71904	5.8947	5.23192	6.70174	6.00321	6.43349	3.26153	4.11355	7.97213	4.41571	3.55954	4.97004	17.0597	5.13498	9.90852	14.2051	7.06925	5.13915	4.50509	8.42771	4.10936	7.45597	8.59828	4.80301	19.7947	5.25827	9.23627	8.78563	7.06465	8.24177	6.347	4.81924	11.6209	8.93099	5.57508	4.37069	8.34095	5.35337	4.25688	8.91698	17.4367	9.61785
LRRC61	8.69722	4.47377	14.5605	6.70041	8.16349	6.73149	14.5716	4.07201	10.7965	8.73721	14.6975	9.75952	23.2681	4.56552	21.4592	16.4475	9.27877	11.2823	3.58606	19.2806	46.5494	25.6706	22.0047	38.8725	42.8247	10.038	4.43106	10.7929	87.732	29.2777	10.6213	51.1488	19.392	27.1612	9.63339	60.3967	31.8236	15.8789	14.5339	20.3382	25.4382	9.41064	23.4493	13.0561	32.6187	8.76088	3.00204	41.3883	30.2906
KCNJ2	4.7217	3.78959	4.19953	0.622823	1.35831	2.17534	0.852971	2.13791	1.15611	2.90494	1.53545	4.1024	0.71512	3.04325	1.04491	0.379729	4.40566	0.474506	3.13495	5.17464	2.33185	0.783604	1.16735	1.90813	1.30062	27.2616	2.62211	1.85252	1.42416	0.899458	0.296151	4.15147	0.765738	0.307023	2.81912	4.31943	0.703701	0.284509	17.5219	1.97491	1.14654	0.422665	9.14856	2.50705	0.676166	1.26995	1.15588	17.2862	2.52414
SEL1L	23.2254	43.3076	13.1205	50.5339	26.1434	59.5167	53.0216	14.9404	23.5589	33.3458	30.3249	48.5372	19.818	50.7672	32.3431	31.1004	52.5805	14.5576	51.4914	93.0586	43.6431	18.2496	15.7755	58.5933	16.5582	25.7034	31.4162	39.9386	56.3299	42.176	29.1241	40.6063	15.3241	23.3691	23.1919	42.656	27.0604	19.1811	22.0194	28.2501	30.0518	12.3231	17.7996	48.8207	15.1205	8.13577	9.93811	40.3324	43.9427
CD2BP2	61.9847	47.7112	35.7081	73.3	67.0592	63.9703	65.6739	39.4609	62.6964	80.7467	86.6576	80.6875	132.337	61.852	70.2754	87.8904	74.9849	104.744	70.497	79.9695	81.4828	60.5149	104.995	76.9778	153.9	89.8654	93.898	82.3655	99.4367	72.2372	66.9114	141.016	76.6381	79.9249	79.5163	70.4666	81.5489	44.2503	71.8826	141.381	83.2828	91.7378	71.8103	114.497	81.4769	38.4574	41.8862	168.652	90.3164
SCAI	3.04073	3.03072	1.61793	3.75506	1.45828	3.71251	5.07682	0.943022	2.41257	4.27616	1.75104	3.73413	1.25247	3.34421	2.83063	3.32191	3.41769	1.62292	4.03034	8.82594	1.36352	2.06988	2.33259	1.63542	0.903517	1.84302	2.57018	1.61295	2.80794	2.21278	4.90477	4.80072	0.78685	4.83777	1.89214	2.24769	1.81608	1.0386	1.26738	2.67901	1.71602	2.80504	4.04731	2.61745	1.28012	1.80583	1.11581	5.28305	5.86227
CACNA1B	0.0514499	0.032781	0.0231249	0.0363065	0.0483418	0.0215055	0.0427247	0	0.0188833	0.0409237	0.0214521	0.0716813	0.00876029	0	0.0157717	0.243493	0.0543637	0	0.0538584	0.00968749	0.0614022	0.0144775	1.90459	0.0202876	0.00771477	0.0100144	0	0.198838	0.0482202	0.112633	0.530096	1.9659	0.00463975	0	0.0217615	0.0263422	0.00881196	0.0237514	0.0139458	0.00800625	0.0578581	0	0.0315444	0	0.0130487	0	0.0274249	3.79843	0.220712
CRYAB	66.653	291.575	118.96	485.299	40.9737	195.652	79.2836	123.552	60.0887	214.552	83.6229	263.552	42.1786	2527.05	31.3831	37.1146	83.6139	34.7243	321.333	19.2133	9.05338	14.9943	10.3547	10.1584	57.9065	29.6617	29.372	32.3588	116.331	41.64	18.3646	17.428	16.028	1.19384	3.97525	16.9968	2.44332	1.80136	2.1836	7.75664	2.79957	11.6329	4.90974	16.0164	2.13678	1.22783	2.75092	16.9889	4.74646
CETN3	17.7056	7.52067	10.7335	9.71776	10.2691	12.9513	21.9013	10.8131	15.584	14.5005	14.2862	14.361	10.3561	10.8116	15.3613	23.7934	19.6033	19.6121	13.6949	18.984	10.8783	12.1556	25.6157	11.8946	8.28428	11.8386	16.1014	7.44458	10.8981	10.9463	16.8754	47.9978	24.0982	15.987	23.6222	8.94769	22.0697	11.1063	15.4419	19.0059	22.5841	21.4138	9.59185	15.1596	16.041	7.80327	9.72181	26.0895	24.3282
IL1RL1	1.56981	9.40504	0.3452	1.10478	4.41303	0.666744	0.625511	1.55817	0.967615	1.04322	3.60872	2.7008	3.25919	3.29131	0.63386	0.165217	2.37213	0.24331	3.67356	1.98562	0.0951842	1.1346	0.210795	0.209662	0.358777	10.5218	1.40607	0.323455	2.52725	0.776003	3.39011	0.0178686	0.895056	0.206303	0.0749646	0.762253	0.0758893	0.143184	0.132113	0.179271	0.0498278	0.0443496	0.21733	0.393624	0.116872	0.0160078	0.0708556	0.13085	0.0140799
ARHGEF12	28.7347	41.7022	15.9868	37.9586	25.1629	30.4555	41.5694	17.6942	24.1498	22.2161	14.2968	33.7578	4.7713	34.8429	27.2968	26.5932	34.941	14.7271	32.0862	109.082	22.9493	9.30018	17.7466	15.9039	3.28827	29.1155	20.8538	24.4671	31.5837	23.2539	9.34365	29.1939	14.0634	23.4427	24.3609	31.0427	21.7351	12.3511	16.2969	11.6759	16.7104	3.79576	16.033	11.1356	17.9659	7.43453	6.30902	20.9364	57.6075
KLHL42	15.4419	53.4439	10.0791	107.518	7.73127	101.812	34.8812	5.29456	9.99171	48.4836	16.6387	48.5278	7.8829	74.3094	9.55696	11.0756	28.4125	6.03334	99.2083	57.8759	13.4663	9.18317	15.8018	16.2404	4.35759	15.6431	11.766	16.524	41.6957	20.268	13.4095	34.8552	5.89809	16.5462	9.1552	18.6347	8.13536	11.0718	6.05725	9.25239	10.3363	8.67608	5.59392	16.8063	6.49613	4.72455	2.91117	34.3937	13.13
SPERT	1.67736	0	0.753916	0	0.262672	0	2.58682	0.0205526	1.23126	0.152479	0.666074	0.0834623	5.18163	0.0570494	6.88031	0.515477	0.801781	3.10157	0	1.35356	1.48707	0.269711	2.84994	0	0.107793	1.0261	0.760405	1.62063	1.36353	1.53002	0.525779	0.700592	3.88966	0.836764	2.60137	0.0981491	5.00699	3.6228	0.974273	0.410172	1.14524	0.209862	2.39262	0.677319	7.80328	2.57547	3.89573	0	2.62697
ATP6V1B2	23.0718	29.501	24.9482	27.6605	20.9552	35.21	31.1819	26.1566	27.8025	32.8536	37.8752	32.6759	25.1582	35.9533	22.8201	25.6749	33.5241	20.1997	35.163	38.8979	31.7067	33.5478	37.289	55.6426	28.3686	35.4044	35.5382	32.5914	43.5436	33.1594	19.3601	84.9588	46.0136	25.6651	29.6037	60.7942	21.6914	13.9398	39.2911	55.434	27.9375	20.9807	34.9102	28.6833	12.7557	5.23688	12.7187	40.9791	44.1675
CCDC54	0.100752	0.19258	0.0528318	0.0829468	0	0	0.146415	0.0302454	0.0323559	0.0560972	0	0.122824	0.0600419	0.0839543	0.0360324	0.151716	0	0	0.147656	0.132794	0	0	0.157275	0.0695243	0.0528761	0.0686372	0.223803	0.037856	0	0.064331	0.0336409	0.142206	0.0318002	0.0456069	0.0497168	0.0361092	0.120792	0	0	0	0.033046	1.63241	0	0.0949283	0.107321	0.0636987	0	0.404973	0
PLEKHJ1	16.4394	10.8327	21.8297	17.8312	29.7375	18.0605	20.1204	10.3017	23.5266	21.839	34.0853	18.8216	81.5972	15.157	28.0218	31.7204	26.3721	26.0862	17.3824	35.6939	14.3341	54.3432	73.2947	34.1186	61.5253	60.5318	39.5894	59.7957	31.9865	48.5723	17.3543	60.7877	48.8592	65.1773	60.2552	44.3905	56.9923	29.3266	55.7573	31.2355	43.454	43.9867	51.7658	44.848	43.2012	40.3985	39.562	60.8739	27.9815
C8orf74	0.0680348	0	0.770597	0	0.0298316	0	0.118644	0.318612	0.104875	0.0151523	0.158856	0	0.0810892	0	0.00973267	0	0	0.046699	0	0.950521	0.318286	0.013401	0.0991229	0.0563373	0	0.166855	0	1.15545	0.114775	0.434409	0.00908669	0.00960279	0.695751	0.221739	0.0671447	0.45841	0.489405	1.24217	0.154907	0.0741095	0.160668	0	1.66017	0.0897433	0.744034	0	0.0380786	0	0.0302668
SULT2B1	0.721758	0.114966	145.252	0.0424434	2.03447	0.527951	0.955224	445.844	31.1921	0.861138	0.200625	0.188544	0.614462	0.0859178	3.3372	4.47678	2.00191	1.02621	0.0755544	3.19364	6.33109	4.13807	45.8448	0.249026	4.08551	4.67112	0.257667	14.2181	1.30458	9.08531	115.384	60.6688	42.0956	8.07453	17.9096	44.3075	0.803512	0.895455	16.6536	4.80144	3.41571	0.767569	0.853423	5.34317	1.68408	5.94844	2.16408	7.78564	4.84501
ABCE1	31.2452	39.0016	30.9297	23.6683	49.473	22.0144	34.8603	31.1263	34.8271	25.6137	34.8825	29.0594	15.9424	29.6254	37.5054	31.6815	44.6289	22.3552	25.5585	99.6877	39.5852	41.4757	52.4051	61.9825	15.5753	38.0628	33.6326	27.6592	32.2165	43.9782	57.0058	47.0346	40.591	34.0687	38.5827	36.1288	49.3065	33.2715	38.3443	66.8557	53.7889	30.6491	22.5239	69.1946	17.6739	17.7355	24.1206	66.3521	43.738
KIF5B	111.497	404.574	62.5033	250.862	135.939	284.021	144.474	69.3573	96.9817	153.684	92.9155	153.999	61.6508	343.536	139.068	77.1015	162.241	59.5735	256.333	360.897	133.586	76.3595	66.891	119.85	26.0876	103.21	93.2618	99.143	160.569	142.905	95.9398	128.407	86.6901	128.474	130.646	134.75	83.1608	41.5878	95.1264	84.0512	70.1933	30.3744	93.3495	94.3815	52.9581	64.5916	53.9661	95.1394	118.154
CLPP	39.5355	30.4233	40.7255	40.2058	32.3023	50.685	39.7579	42.9452	47.8921	43.563	67.1013	41.4172	112.49	38.7233	61.2208	51.1438	58.2322	61.7112	37.7529	52.8672	31.9335	81.1795	88.7731	126.638	129.123	95.0187	63.5411	79.6903	56.1197	62.2422	68.1919	100.463	67.7294	74.2765	113.175	77.7544	71.4249	49.8589	91.6609	73.1453	92.4388	90.6918	75.129	55.8605	76.9979	62.7216	44.8398	59.9757	57.5137
EIF4ENIF1	11.6216	14.3903	13.4296	30.2194	14.5089	21.2175	18.0269	11.256	13.1396	25.3105	17.1692	27.3003	29.0427	23.6323	11.6907	19.2887	16.0951	9.74976	31.418	10.9839	14.2435	15.8144	26.8514	12.3759	6.73925	15.2317	16.1214	16.3076	25.2524	15.3907	13.0865	29.9547	11.4648	13.8013	25.3346	12.7869	15.2377	13.3877	11.2977	12.1774	19.3023	21.3408	13.305	12.099	10.6048	7.02254	9.92634	24.2354	28.6831
CCL5	113.059	6.62109	66.1475	3.48552	96.7214	5.27876	97.1818	53.4375	66.3131	58.6639	176.411	72.3154	226.958	8.73946	78.941	67.6648	158.173	154.052	3.10233	19.7842	101.484	91.3529	20.9281	316.65	725.101	21.3694	15.4426	42.1188	16.7285	41.6548	4.56217	10.2198	16.0961	10.5841	2.61145	719.087	14.6507	1.78788	411.966	471.287	17.7366	82.7532	42.5639	60.2883	9.70281	14.9347	9.73859	11.8791	11.9856
NUPR1	25.9613	84.9026	33.5731	104.133	9.59857	90.0085	34.7	10.1296	34.4033	113.997	61.2163	103.917	39.2093	76.5753	16.7812	39.1256	42.7661	17.2214	127.651	42.4299	41.5771	17.2981	75.6215	9.18294	124.662	7.84302	92.5688	43.3054	126.861	40.1602	18.5354	2.7324	24.9426	6.9408	70.7283	35.1777	2.50539	3.13823	48.4804	73.1351	6.06362	17.179	16.145	42.4952	3.58706	1.82373	147.468	6.91997	73.6598
UBE2D3	88.9256	110.339	53.885	69.1363	141.511	65.7923	84.9188	74.3709	90.7944	73.595	94.3582	79.396	68.3168	90.0827	84.1826	81.6201	87.9719	87.5038	76.7395	112.95	73.4561	59.3897	78.6863	86.3047	36.7016	91.3162	58.6068	42.2969	80.5164	72.8095	60.021	58.0512	50.9817	74.3983	88.8601	97.1993	92.9372	34.9951	94.5963	95.5906	84.3805	83.9994	33.1626	84.1328	61.0329	26.6652	35.2051	60.807	106.631
FP565260.4	0.141799	0	0	0	0	0	0	0	0	0	0	0.172863	0	0	0	0	0	0	0	0	0	0	0	0	0	0	0	0	0	0	0	0	0	0	0.139944	0.101641	0	0	0	0	0	0	0	0	0	0	0	0	0
SPINK5	3.70273	0.158689	1137.3	0.191378	4.76873	0.534407	5.64631	3119.05	22.1719	1.2758	3.00463	0.526283	3.22579	0.608779	5.91448	5.38401	1.90358	6.47354	0.36501	43.7257	2.31649	16.7944	23.4656	0.962453	0.209139	4.2984	0.958967	0.573966	0.84812	8.09986	27.0996	0.597617	18.133	8.08736	1.03238	0.107116	8.32107	23.166	12.5231	4.44933	4.47667	0.174503	93.3927	9.35537	3.23668	2.2675	17.7036	7.3224	6.61112
ZNF571	1.31279	1.06048	1.22928	2.10369	1.45192	1.66334	2.79354	0.802268	1.52076	2.49304	1.37983	2.30056	0.726463	1.58228	2.49842	2.47107	1.90732	1.63324	2.57672	4.52658	2.05634	0.658007	5.08662	1.01914	0.369093	2.156	2.68182	3.62019	3.06497	3.20324	1.71422	6.53494	1.00629	3.94756	2.61437	0.588128	2.55762	1.96016	0.856243	1.55769	2.01454	2.27896	1.53791	3.33525	1.54406	1.78596	1.2902	3.75567	4.58877
DNM1L	27.7805	46.6277	28.1396	59.8383	58.2773	58.3102	45.0602	22.0231	27.2106	36.8535	26.726	45.1552	23.6813	52.4908	23.2431	30.5963	38.5069	18.0537	51.7958	86.1471	42.8944	45.8067	47.8203	53.974	12.5088	38.8853	41.3174	29.4639	45.0515	44.3676	57.2162	69.6096	21.9319	52.336	38.5475	26.2427	40.6478	35.9122	30.8758	48.7701	44.0095	56.6567	16.1628	38.241	35.2102	30.7382	24.3115	35.5751	37.2852
NCAM1	6.94475	69.9381	11.1286	46.0877	6.17284	116.128	17.6905	3.7924	5.9425	50.115	15.1409	69.2817	2.79086	70.0425	4.70594	3.79549	27.5841	1.76013	64.9336	2.03994	0.386461	0.590594	0.784534	0.3941	0.767307	0.949334	0.26007	13.313	35.5602	1.23985	0.209764	0.366776	1.13925	0.0361934	0.450914	1.85855	0.04793	0.00922773	0.666433	0.242622	0.0412109	0.690251	0.626778	0.252909	0.0344733	0.144431	0.0319648	12.1339	0.06987
PTEN	27.2832	25.5544	14.202	30.976	20.8819	37.5325	39.9885	18.6651	24.2504	34.5981	27.0593	35.0396	16.1328	28.3272	26.8453	27.7714	50.9418	21.3432	36.8491	68.8865	27.8316	21.0282	15.9232	24.8357	13.0223	28.1138	20.1671	19.3822	54.4032	23.9045	17.2533	7.77399	18.03	19.2566	29.3087	30.8147	25.7254	9.98764	22.9188	25.8328	20.2503	27.817	16.479	27.3636	14.458	9.24383	7.97142	13.3885	37.6766
S100A16	252.269	125.964	2346.57	80.2022	645.184	90.7164	153.098	2552.75	591.318	165.295	325.186	142.115	777.349	79.6797	308.545	211.736	368.075	411.01	67.8752	674.183	1068.96	606.998	1339.4	308.321	821.39	501.737	150.282	440.976	469.038	874.438	2316.04	29.1541	1650.59	448.18	518.491	869.304	622.174	229.229	1296.4	762.845	1452.48	21.1237	801.764	604.031	229.314	55.6698	496.853	65.5159	295.979
RAB18	34.7641	41.8864	53.5728	40.7463	46.0397	43.2998	49.2884	43.2603	54.733	38.6863	38.3363	46.0992	21.804	42.5464	53.2265	44.0056	49.2675	34.4772	42.5367	116.507	51.0435	57.0787	30.2539	48.6881	12.1836	36.4085	43.6228	39.4498	49.415	52.4255	46.4698	28.238	51.6678	49.2097	56.6092	48.9577	38.9041	15.5818	60.7603	41.9554	45.027	14.7216	34.7233	53.5816	24.8325	12.6524	17.392	22.4322	66.5504
SHOX	0	0.010572	0.0348034	0	0.0545665	0.0242746	0.024113	0	0.0106574	0	0	0.0404556	0.0197766	0.0276528	0.0118683	0.0166574	0	0	0.0243174	0.0437395	0	0	0.0172677	0.0228999	2.38603	0.0226077	0.939882	0	0	0.0211893	0.0110806	0	0	0.015022	0.0163757	0.0118936	0	0.0134048	0	0	0	0	0	0.0312674	0.00589157	0.0104905	0.0154781	0	0
GP6	0.269119	0	0.197567	0.132936	0.147502	0	0.35198	0.403943	1.19268	0.269715	0.261822	0.459305	0.288681	0.0897003	0.26949	0.270166	0.265403	0.110834	0.197202	0.141882	0.292271	0.0795138	0.140033	0.148565	8.19178	0.366674	0.478242	0.182011	0.50445	0.927909	0.125802	0.0379848	0.0849419	5.67686	0.265598	0.192903	0.354914	0.0217413	0.434031	0.263833	0	0.188556	1.28699	0.659265	0.114666	0.272233	0.0753119	0.216345	0.508824
RBMY1J	0	0	0	0	0	0	0	0	0	0	0	0	0	0	0	0	0	0	0	0	0	0	0	0	0	0	0	0	0	0	0	0	0	0	0	0	0	0	0	0	0	0	0.0436605	0	0	0	0	0	0.277201
CCDC140	0	0	0	0	0	0	0	0.0226058	0	0	0	0.0458999	0.134628	0	0	0	0	0.206752	0	0	0	0	0	0	0	0	0	0	0	0	0	0	0.0237679	0	0	0	0	0	0	0	0	0	0	0	0	0	0	0	0.0418753
RAB5A	48.7771	90.4544	60.7693	56.4225	67.1837	44.9859	55.3693	50.4822	48.0305	45.7562	48.6511	47.3266	29.5263	58.1327	44.1266	48.7353	59.774	32.9133	48.5859	118.877	59.9992	25.6094	77.3416	42.7566	16.0775	55.3561	82.8849	66.2034	60.5212	54.1656	43.8159	62.6075	56.4865	65.3518	73.9534	64.9395	47.6267	67.1665	45.0167	55.9375	81.7958	29.5902	42.1955	43.3864	33.2463	24.2528	74.0052	34.0341	61.6232
PFN3	0.137251	0	0	0	0	0	0	0	0.0881547	0	0	0	0	0	0	0	0	0	0	0.3618	0	0	0	0	0	0	0	0	0	0	0	0.0968614	0.0866407	0	0	0	0	0	0.390628	0	0	0	0	0	0	0.0867744	0	0	0.457942
CNRIP1	17.6526	28.0202	4.94546	25.6227	11.4845	29.1844	18.86	6.01938	9.03362	36.073	25.7909	37.691	15.0529	27.7107	10.5587	8.04766	38.7706	7.0083	30.9486	5.59373	6.30307	1.13076	1.70691	5.8572	14.526	19.8895	6.83142	7.45698	14.7286	15.9449	0.424436	4.36968	3.22265	0.575408	2.52928	10.346	0.786579	0.530028	0.894731	6.87859	2.32674	4.11194	3.2557	7.28267	1.20116	1.60733	14.516	2.96676	1.25413
GALNT11	25.984	17.159	15.1291	20.1142	24.8592	23.4521	41.0293	10.5198	23.7806	22.1383	17.9251	22.6427	6.43852	19.9931	12.6078	38.5245	23.902	23.6019	19.3937	33.034	36.7476	10.2691	25.3434	8.71405	4.09609	16.0826	54.3198	15.7105	52.1248	58.9392	9.08301	21.5248	22.4256	25.1278	27.7211	17.5943	18.0101	13.2907	13.1283	8.25334	14.2896	3.17965	15.931	13.1541	18.8663	8.8377	15.4527	54.3943	54.3938
DENND2A	12.4629	25.1455	2.74155	41.1349	18.355	41.2614	20.6063	3.81769	6.53454	26.8598	20.2496	30.128	26.5929	25.1032	6.32698	4.63859	29.6297	12.2693	37.9587	1.93691	2.95114	0.834987	2.10282	14.2165	13.8527	17.0963	9.46351	4.61904	19.9709	3.7172	0.471809	25.6483	1.75722	1.3816	2.70541	1.90417	0.321878	0.410957	0.335135	2.26262	1.39967	2.53694	2.19184	4.12721	1.15898	1.31325	12.2979	7.6757	1.55583
ZNHIT2	15.0944	5.78458	17.1154	17.4252	22.7741	13.8525	13.8817	13.7109	27.0816	13.0872	38.5281	9.43824	76.3443	7.98298	20.5972	39.0851	17.7149	23.8948	12.6525	20.4822	24.9873	94.5717	29.4459	44.3544	64.6604	26.9409	63.9044	34.615	24.2219	43.2462	33.5504	37.6179	29.1129	33.029	18.7998	35.6129	38.7312	119.829	37.6231	37.0707	62.1509	32.4395	21.1727	15.9013	54.4062	31.9398	25.6668	23.6676	31.0356
PLEKHM3	2.28103	2.78723	1.01588	3.24134	0.753555	2.71992	4.14354	0.769179	1.08376	1.6354	0.501594	2.09507	0.372425	2.786	1.44158	1.34885	2.79265	0.471853	3.98404	15.4441	1.42266	0.46161	2.01611	1.59559	0.229584	0.851478	2.29052	1.32668	1.36177	1.55621	1.90929	1.92953	0.946795	1.4003	0.863467	2.01579	0.730513	0.492248	1.3488	0.76583	0.625177	0.410491	1.06326	0.426892	0.366127	0.0790214	0.204034	1.74042	5.19545
LRRC17	4.65184	6.22244	0.770309	10.0335	3.04168	23.1624	8.51938	1.22497	7.60062	14.4802	8.23096	16.3164	3.69628	4.89635	5.4288	5.48923	12.9446	4.61214	4.86391	12.1191	8.47687	0.964514	0.368033	1.6144	5.39668	1.03782	4.07893	7.6456	11.4477	45.6827	0.0726663	1.45908	4.5164	0.640339	0.590652	2.26194	1.20675	3.6482	0.0516163	1.80759	0.53536	1.31038	1.03409	2.81945	1.12046	0.945951	1.67483	3.40534	2.57171
TAF1L	0.023405	0.0521933	0	0	0	0.0171203	0.00850317	0	0.00751641	0.0260632	0	0	0	0	0	0.0234961	0	0.00803259	0	0.061697	0.00977635	0.0115254	0.0121785	0	0	0	0.0129976	0.00879408	0.0164518	0	0.0078149	0.0412939	0.00738732	0	0.0346482	0	0	0	0	0	0	0	0.0215247	0.0110261	0.00415518	0.00739872	0	0.0134395	0.0911071
OR5P2	0.136095	0	0	0	0	0	0.197776	0	0.0874125	0	0.132405	0	0	0	0	0.683123	0	0	0	1.34533	0	0.335088	0	0	0	0	0	0	0	0.086898	0	0	0	0.431239	0	0	0	0.164921	0	0.0741233	0	0.119192	0	0.128229	0.0483229	0.0430219	0	0	0
TMTC3	14.2765	12.6575	18.1378	12.669	10.7742	21.6848	29.7571	8.02912	13.6206	12.7913	12.9042	15.7339	8.28312	14.3451	13.9753	12.3886	29.0302	10.5558	15.2338	104.042	23.3972	11.9974	38.2279	22.6902	5.88774	17.5039	16.6945	11.7729	22.5828	15.0872	20.1881	22.652	16.3072	12.5115	16.8136	11.984	18.6874	11.0764	19.5062	14.8808	18.6067	5.01701	4.97306	17.1556	7.43097	5.27255	6.17715	20.0898	42.4556
NFE2	0.35355	0.394208	0.123595	0.194047	0.936595	0.172409	0.941941	0.672185	0.359545	0.590554	3.66894	0.395085	5.09177	3.04425	1.34871	0.118308	0.944308	0.485352	1.16582	0.388323	0.246131	11.3455	0.245287	0.528599	1.20606	2.32827	2.32333	0.110701	1.36684	0.150497	1.2592	0.124755	0.83693	0.186713	0.116308	1.20376	0.0706456	0.142811	0.27951	11.5856	0.019327	0.0258032	1.30059	0.693988	0.292913	0.0558815	0.164899	0.270685	0.0983027
HADHB	100.667	116.151	80.6561	117.844	116.517	117.46	149.095	98.1142	145.002	126.446	119.599	126.616	108.639	120.975	110.48	127.846	150.474	152.802	153.46	158.175	108.605	78.8396	91.4963	76.9133	29.0962	89.4787	83.5301	116.608	151.199	118.353	107.256	31.5576	71.7225	116.403	162.302	88.7993	132.224	65.9342	75.2026	75.9795	72.4919	106.979	71.0774	77.5379	77.2867	74.9924	144.083	83.8915	179.801
DENND1B	5.15145	2.17293	4.35096	1.69643	4.13707	2.10373	9.17159	5.53083	6.07248	3.69345	3.42515	3.47918	3.14546	2.32305	5.75362	3.97126	5.2569	3.63049	2.25278	21.6328	9.2883	3.05494	9.13946	3.9844	1.64237	3.22041	5.1708	4.78615	6.38751	4.4396	2.822	3.13393	3.86402	8.32495	7.56898	8.07223	4.97392	4.11274	5.69211	4.45912	11.1571	3.97603	10.5899	4.07502	3.08308	2.31642	6.49625	3.60027	14.2345
SLC7A6	2.38705	3.36552	2.25208	3.39374	2.7848	3.22569	3.37836	1.60584	2.61687	4.37688	3.44152	3.31902	5.33595	4.12195	4.01134	1.55907	4.11257	1.44107	3.55451	19.4964	3.72403	2.90797	7.03342	6.12573	3.30045	4.31036	22.743	3.30664	5.65142	7.84726	5.33276	6.19719	3.42521	3.36746	0.965036	3.46329	1.93089	0.913875	2.97398	5.33613	1.36464	16.2461	4.44934	3.91105	1.1403	2.72742	1.1357	7.45344	1.52466
TTC39C	8.47047	3.99771	6.70767	4.43242	8.34228	5.18182	13.6404	5.52309	7.891	7.35891	12.0511	6.34124	10.6024	4.38506	9.98923	9.93591	10.9534	11.0517	6.066	28.6377	6.1294	10.525	6.89824	8.54766	7.67992	4.59159	0.876718	9.71145	6.85748	7.14668	9.98175	46.7228	3.11752	11.5258	10.1874	11.2074	8.32324	6.80217	5.93333	22.0362	6.98384	3.173	2.84795	11.5375	4.11432	2.09222	3.30406	11.6106	7.39473
IQCA1	2.94624	0.558499	0.0638403	0.220507	4.45742	0.979596	5.28115	0.570142	1.75159	1.72177	2.32151	1.4248	0.319232	0.365212	13.5324	5.87874	2.22119	3.39278	0.267633	0.754179	5.29892	0.083932	11.124	6.9057	1.09897	1.75831	0.36509	1.05211	8.39797	1.60135	9.82117	0.0515513	7.43935	0.0661319	0.132168	0.610865	6.55367	0	0.1155	0.397847	0.622935	0.469148	0.350823	0.894725	0.0648417	0.123154	0.193063	0.0699081	4.75263
FRMPD4	0.0772217	0.0382677	0	0.0988944	0.413842	0.0125525	1.73941	0.020606	0.0551097	0.152874	0.0584327	0.345175	0.0511327	0.0285987	0.251624	0.96472	0.687513	0.535938	0.0754475	0.0452357	0.0215038	0.0169007	0.00892918	0.0710496	0	1.18074	0	0	0.0361871	0.0438282	0.395358	0	0.0216653	0.0621433	0	0.00615024	0.19545	0.180224	0	0.0186926	0.011257	0.0150291	0.063127	0.00808425	0.0121862	0.189864	0.176083	0.0197075	0.0572563
HHLA3	10.834	9.21643	11.8616	16.4666	7.83042	20.117	16.6093	7.14801	12.4261	16.8372	16.3895	15.4571	22.0654	13.6905	11.8794	22.1109	13.7224	22.6363	18.2332	2.82453	25.4119	20.4021	15.9828	7.88685	24.9303	6.48851	5.95038	8.00725	18.8015	4.33302	26.7136	22.4335	18.6384	43.8684	16.7434	15.6169	14.916	26.8346	12.5937	37.2197	18.0018	17.0479	25.1099	53.507	14.7532	3.91408	12.1052	11.6218	19.3982
NATD1	7.11054	9.00447	4.3165	20.3066	2.74909	20.7401	18.8334	1.94856	6.87896	19.2203	7.75016	15.5921	5.73198	12.8827	7.33349	19.3857	11.3478	6.79445	29.6408	8.0497	10.9191	3.98092	14.3543	3.44077	6.78212	6.61283	19.3667	17.2495	10.5009	13.6393	14.718	18.3129	9.87117	26.0968	5.40144	8.40654	5.02296	1.88302	3.84872	11.4896	3.30962	6.26617	5.15546	8.63157	10.7065	5.94117	5.68334	21.567	28.5647
ELOVL7	4.48284	9.58148	13.654	2.1725	7.68471	1.88374	4.59715	15.6812	3.65526	6.90378	7.9957	8.02294	5.3051	3.9209	7.99337	7.11747	14.6189	2.59691	6.17372	56.0889	6.97206	6.09019	10.538	11.2109	1.43496	5.26316	37.7834	1.2782	7.38975	13.0531	3.92781	48.8348	3.32154	11.6285	4.12611	9.21823	6.9945	1.90068	8.53589	2.37229	10.8138	1.7542	11.0426	3.87924	1.48447	2.00002	3.05471	12.9436	13.1892
PRKCA	8.421	24.2419	2.59952	50.2751	5.13389	32.6836	21.2191	2.37718	6.15446	19.67	8.11651	23.7362	3.22639	36.906	9.78844	10.1432	10.1477	3.72062	35.5804	14.2199	2.21239	4.13072	9.08935	5.53638	3.36167	9.03846	6.12902	5.9948	15.204	8.14655	14.4225	9.43226	3.06762	8.68086	6.25726	13.1476	13.5135	3.84156	1.18814	3.07658	4.94642	1.52529	5.079	2.55052	6.51969	9.41501	3.80291	14.2779	2.28519
PROKR2	0	0.0401278	0	0	0.0690388	0	0.18305	0	0.0809039	0.0701336	0	0.0767781	0.0750654	0	0	0	0	0	0	0	0	0	0	0	0	0	0	0.0946563	0.0590272	0	0	0.133342	0	0	0	0	0.0755082	0.0508804	0	0	0	0	0.695053	0	0.0223624	0	0	0.216987	0
MAP3K7CL	3.17047	3.33926	2.01877	3.96854	2.46472	1.60919	1.70427	1.95209	2.54545	3.90882	3.95005	5.99473	3.72097	3.96282	1.36527	2.51701	4.24735	2.57592	0.971959	1.25789	1.48648	1.56124	8.33273	4.79976	3.32782	12.9152	5.3359	3.16047	2.81226	4.33794	4.4397	2.71694	3.14503	4.24691	3.71967	7.87285	9.32821	0.26136	2.40932	4.93364	1.05051	7.25341	1.15044	3.39872	3.95729	3.10898	4.88889	1.00315	8.72537
MYL9	343.42	8304.31	1180.74	15272.2	310.762	16894.7	2912.57	235.82	858.817	8611.61	2538.93	7635.42	737.954	9951.64	230.238	1148.38	1697.97	269.6	17026.9	151.276	281.359	120.834	180.197	412.177	1567.66	438.433	180.402	1266.77	4762.86	874.079	23.2125	28.1341	304.02	10.2251	77.7207	306.363	11.9333	49.33	29.7963	495.567	53.6219	98.4417	55.6502	484.238	75.5814	48.6152	70.5019	32.7527	25.9257
ZNF764	4.62675	2.45659	4.60725	4.34777	5.19986	5.60644	6.36714	4.728	3.93227	6.68748	8.77526	6.03915	8.99591	3.6996	7.87232	7.31901	8.26731	4.77974	7.12314	11.95	5.19267	5.59235	17.6791	6.51442	5.27334	8.27791	12.9767	7.95464	13.1403	7.60937	7.303	32.5698	6.15113	6.93893	10.4008	6.39837	5.71514	4.17201	6.02987	13.0324	9.15127	9.00469	8.56741	11.5148	5.26031	3.63432	6.05974	21.4419	13.3842
EMC10	31.9925	18.5899	22.749	25.4194	34.6766	29.912	35.1077	20.5694	33.207	34.5633	42.7664	33.0524	50.7152	20.878	52.2196	44.9108	46.5969	35.4643	21.3651	36.0922	71.4108	36.8008	57.9383	58.0333	64.39	61.9497	100.766	43.541	35.5123	103.706	34.0964	69.1476	39.4384	29.9013	41.2993	53.8785	53.3188	31.7127	40.5989	52.6901	49.3878	20.4853	39.4621	42.6929	50.0928	38.0401	27.9745	72.8062	56.7481
SEMA6B	14.7728	29.1196	3.1816	5.23949	21.923	11.2402	7.91878	12.9281	11.0345	13.8802	60.296	13.9088	86.2682	10.881	9.29291	7.0179	18.0687	7.59371	8.52955	6.7366	6.63895	4.05949	9.40265	13.2431	22.5321	69.7738	19.8503	12.65	8.29799	8.29561	2.6755	22.6197	8.20141	1.53745	6.93178	14.8318	2.58948	1.51845	8.61855	8.5847	5.74308	3.26339	5.82257	10.812	5.61415	5.3996	6.22885	6.02126	3.24566
MMP15	17.3997	8.46403	5.83519	23.4184	12.2163	31.8127	33.8497	4.90212	23.1548	22.767	19.0098	23.158	70.1217	9.13546	54.0089	26.4903	66.235	41.9196	14.4266	33.6513	50.4971	27.1231	53.38	21.9006	27.9736	98.9102	112.203	76.4109	43.4299	74.6053	7.85989	27.1959	22.3935	47.1382	73.8869	52.0001	44.7605	34.4569	41.8845	32.043	36.9848	3.14288	38.029	13.8503	73.5698	35.4061	40.8917	22.7046	39.2158
DCAF8L2	0	0	0	0	0	0	0	0	0.0105017	0.0182073	0	0	0	0	0.350849	0	0	0	0	0	0	0	0	2.36936	0	0	0	0	0	0	0	0	0.258033	0.0148025	0	0	0	0.079254	0	0	0	0	0	0.708645	0	0.0103373	0	0	0
PPP1CB	171.855	447.512	200.484	619.65	161.861	560.976	250.064	183.538	148.091	302.782	184.359	399.455	135.846	516.259	129.842	154.254	250.991	108.582	550.879	429.832	126.878	118.545	262.288	105.761	63.9059	142.835	89.6578	128.299	335.396	177.595	307.235	127.388	124.804	168.677	132.278	210.576	129.016	105.617	85.6407	141.803	126.885	118.911	238.343	125.451	115.771	43.2438	91.9826	257.524	141.609
MMP21	0	0.0724559	0.119264	0	0	0.0554558	0.137717	0.0682767	0.0486941	0.126635	0.110636	0.0924218	0.0903602	1.70568	0	0.0380541	0	0	0.0555536	0.449658	0.0316674	0.0373329	0.0788969	0.156946	0	0.309887	0.0842032	0.0284857	0.106581	0.0484075	0	0.0535034	0.0957156	0.205908	0.112232	0.135856	0	0.0612473	0	0	0	0.0331986	0.209168	0.178578	0.0134594	0	0.10608	0.0870664	0
RTL8C	212.192	325.846	199.863	435.085	220.652	517.591	279.988	183.832	209.121	308.31	387.649	416.212	328.743	404.955	198.211	258.899	337.204	357.759	388.426	131.11	184.11	259.33	223.259	234.279	525.873	294.063	242.174	255.778	340.998	327.449	151.82	143.316	220.811	203.815	386.614	234.307	252.848	192.92	146.787	249.925	216.41	107.565	198.45	232.368	231.473	88.0867	181.275	200.185	245.381
TRIM41	7.71007	4.62282	6.02424	7.15676	6.39014	5.90159	11.3035	5.64222	10.3494	8.30733	8.53468	5.71428	7.2527	6.0222	9.68847	11.573	7.72547	6.95355	7.00279	9.81761	6.54072	6.43507	21.6054	7.55124	5.77881	9.28184	13.3719	6.77162	12.394	5.25309	12.8093	7.49819	13.6758	14.161	12.51	6.83792	12.8744	3.73633	14.5428	15.5406	7.78597	8.85735	8.20016	11.7719	8.86844	4.22079	5.79821	16.4366	16.8087
FUBP3	26.4315	39.9682	24.6031	43.9995	32.2463	42.1273	36.2705	24.1569	27.6497	33.5667	28.9918	41.8192	8.8637	42.7068	23.1763	31.6927	40.2364	19.6386	45.7055	36.857	25.9764	32.0418	32.7302	42.8589	12.5753	25.4484	36.1346	20.5573	32.0208	22.165	63.7231	24.1534	15.7262	32.2047	24.9515	29.4652	25.0059	11.2582	32.9955	36.7484	23.1963	16.9133	28.5963	41.3196	12.2413	10.1468	16.6098	36.1345	47.2608
DCUN1D4	15.121	27.9484	9.50487	33.5371	24.0317	33.524	27.3463	6.4323	11.3603	22.8087	15.7969	26.8188	8.47107	30.4784	12.89	21.0793	17.4406	9.95338	33.7928	23.0231	17.1351	8.75676	20.4518	13.9431	6.50878	11.3605	16.6248	7.36261	26.3899	10.2701	23.7631	21.935	9.59343	21.0654	15.9117	9.28635	16.7104	8.55491	10.8517	15.2864	13.5176	9.51654	6.6855	12.9975	7.25572	4.18588	6.51418	29.3185	19.4592
ZKSCAN4	1.43954	0.897681	2.69823	5.04317	1.04081	6.63163	7.76701	1.34241	3.56071	6.82142	5.57224	7.0943	2.29985	2.90952	4.29391	8.97834	4.79514	1.93415	6.50866	13.7256	8.05999	5.15822	12.9091	5.96018	2.95768	4.50699	5.71504	7.89463	12.4583	8.17467	6.95424	12.7315	4.81431	12.2562	7.13377	7.68404	6.20582	6.11175	5.86957	12.7114	7.87605	11.0517	4.95756	12.611	4.61109	2.92402	6.65703	9.70825	15.6015
FBL	221.996	153.317	166.459	111.267	203.296	108.566	159.536	178.16	197.144	196.794	274.779	208.366	864.741	125.175	274.533	284.941	265.649	666.077	127.812	246.372	133.376	277.046	216.246	321.838	365.039	288.252	232.085	208.51	144.258	286.345	645.087	524.494	261.375	202.459	259.034	225.031	281.58	520.283	237.901	177.867	284.67	317.169	256.824	479.736	208.665	482.162	138.666	455.068	303.85
KDM4A	31.055	12.0081	17.4645	20.1015	16.3118	24.5062	53.0295	13.1226	34.9783	29.9459	23.3986	30.0054	12.7235	18.7283	53.6706	46.4107	38.3	24.8205	22.014	53.3701	85.4091	38.5636	50.7019	37.8512	11.7659	32.1558	26.4155	65.2015	54.8628	49.8596	38.3397	111.656	29.0682	38.4544	45.0291	42.8969	56.9778	31.8036	36.6004	44.0466	33.3716	24.3525	29.6121	34.7859	22.6874	18.3357	18.276	120.755	72.112
AL136295.5	0.333544	0.241495	0.111301	0.174745	1.0304	0.0665401	0.517762	0.17295	0.418725	0.202595	0.33925	0.184824	0.0722806	0.277934	0.140976	0.273961	0.411172	0.0416262	0.111096	0.739361	0.29131	0.433017	0.410221	0.79511	0.31827	0.516424	0.572522	0.216469	0.383652	0.309776	0.354358	3.56296	0.191411	1.26277	0.852875	1.08674	0.545302	0.26946	0.647248	0.544987	0.139237	0.424898	0.594904	0.685668	0.236861	0.220463	0.0989979	0.679047	0.303513
RBMXL3	0	0.0134653	0	0.0347981	0	0	0	0	0	0	0	0	0	0	0	0	0	0.0145063	0	0.027855	0	0	0	0.0291671	0	0	0	0	0	0	0	0	0	0	0	0	0	0	0	0	0.0138636	0	0	0	0	0	0	0	0
FGF17	0.995871	0	0.0464187	0	0.84907	0	0.65929	0.106296	0.753351	0.147863	0.215304	0.0809358	0.633043	0	0.158293	0.510981	0	0.167094	0.032433	0	0.0184879	0.0217955	0.0690918	0.183255	0	0.33168	0	0.0166304	0.207412	0.169566	0.0443359	0.109326	0.0139701	1.80319	0	0.031726	0.0530648	0.160907	0.0419902	0.0482129	0	0.0387637	0.312073	0.0625539	0.0785781	0.125925	0.350944	1.67741	2.46131
UBXN7	9.95374	11.2801	6.90528	15.5726	7.23174	17.6722	18.636	6.80006	6.89802	13.2436	8.45534	16.8781	4.9451	13.0238	13.8936	11.079	14.232	5.42599	17.7883	86.8591	12.169	12.3094	20.8647	17.2583	4.1791	10.9461	20.5292	16.6689	12.6589	11.0986	34.7627	33.2498	9.06109	20.0876	20.2765	20.7532	10.5433	10.6333	7.27332	14.1268	11.7194	8.42408	10.0962	13.5547	5.42605	5.81652	4.94602	10.24	31.1403
USP21	14.6297	8.43468	16.4374	19.5701	12.3296	19.6498	27.2423	8.83002	22.3183	22.726	20.0992	19.6017	20.5234	15.2343	26.2919	31.391	19.4164	11.7663	22.545	84.2872	32.5806	90.4089	47.2632	18.3503	36.0871	22.8031	27.625	37.7013	27.3321	101.359	45.0025	47.3267	21.3738	45.1407	37.4786	27.1375	39.5976	32.9744	17.7111	32.9035	74.3921	30.2292	22.8328	40.879	24.8474	28.0659	27.0955	42.7245	42.7514
PMM2	3.75846	2.80693	4.9296	2.71041	9.52288	2.58915	4.90877	5.82706	5.53697	2.99859	5.26728	3.45667	2.01867	2.07732	3.74323	4.60412	5.65368	3.44844	1.7152	7.36165	7.34484	4.65743	14.9918	9.38928	1.38824	6.54697	15.8838	7.90107	7.98141	7.31487	9.51215	6.68147	3.74805	7.14988	8.87411	5.4563	6.55944	3.16703	7.68193	34.7527	11.9093	2.06666	6.00296	6.98382	3.26025	1.70847	2.0592	4.95012	5.50289
PRSS45	0.991231	0.0717678	0.0708787	0.0370936	1.03718	0	0.687501	0	0.28939	0.301038	0.197254	0.219706	0.993472	0	1.07961	1.40217	0.111084	0.835011	0.330156	4.60234	0.80926	0.022187	0.421997	0	0.543859	0.276249	0.375316	0.0338582	0.0738983	0.805522	0.346014	0.33387	0.14221	0.0407906	0.0222332	0.46829	0.108036	4.80472	0.0213722	0.687104	0.147781	0.17757	0.0690605	0.233484	0.91988	0	0.210146	1.08662	5.48708
XKR4	0.234123	1.61057	0.16497	0.385497	0.236593	0.834874	0.712363	0.428288	0.136277	0.309597	0.373693	1.11043	0.292127	1.34124	0.334923	0.124862	0.8478	0.125548	0.546842	0.0289295	0.00305606	0.0108084	0.00380697	0.0454381	0.00383973	0.0149528	0.00406301	0.0467331	0.250283	0.00467156	0	0.0129084	0.00230926	0.00662373	0.0108309	0.0131108	0	0	0.00694101	0.00796961	0.00479944	0.105726	0.0314	0.00689346	0.0038967	0.00231282	0	1.4284	0.00406855
NPAS1	2.45106	0.125652	0.561384	0.0463885	2.59417	0.164864	1.04401	0.710427	1.62857	0.784318	0.849683	0.171725	2.61915	0	2.9421	1.89494	0.86825	2.86202	0	0.371329	1.03558	0.804654	2.60939	0.660992	1.44899	0.690944	0.0312909	0.211712	1.41264	12.4842	2.35173	0.516944	4.51726	4.51455	1.39022	0.262526	1.11464	1.29733	0.721649	0.552394	2.458	1.7025	0.362736	0.663616	1.60053	1.65651	18.4751	8.3799	4.57469
DCUN1D1	9.2096	14.4244	11.0461	16.6022	11.6974	17.5975	15.7524	9.59465	11.5361	15.5518	10.3985	13.9259	6.79216	14.3539	20.1889	10.9296	15.0308	7.25929	21.5318	53.0447	19.5703	11.2931	18.4844	13.0325	3.93928	13.4671	14.1762	14.3483	16.0472	11.9706	23.7805	22.2873	14.0455	20.7465	17.9222	13.7235	13.5297	9.65475	12.0597	12.8107	17.4037	5.99063	11.1869	14.5192	7.57173	6.53335	6.29193	92.7661	17.4367
GINM1	100.83	105.746	49.106	98.1965	89.4235	131.936	95.0133	53.5827	93.4647	112.93	120.48	123.906	46.3586	100.144	74.7828	83.3235	115.721	94.997	125.15	119.932	85.3156	77.1553	32.8332	93.8729	54.5476	82.1378	71.5205	52.5728	90.4672	83.2657	101.477	74.8353	54.0494	72.5944	78.6892	60.0047	55.555	31.2918	44.7896	87.7679	66.2921	22.0768	49.817	134.607	49.3708	26.0026	24.5706	40.2464	88.4608
VAV1	4.20742	3.02525	2.74676	2.47619	4.29724	4.12824	7.85776	5.50875	5.5133	13.7359	24.5929	9.26955	38.0435	4.64644	23.0483	5.7335	10.7274	5.24242	4.45745	4.18697	1.94802	3.19518	1.88155	17.5134	21.7974	5.13403	2.66495	15.631	6.61176	3.12883	2.09882	0.226572	6.02661	0.78018	2.63484	27.1549	1.58015	0.232064	10.5641	24.1303	0.653981	57.4928	30.1161	5.19012	2.33987	3.27969	0.630486	6.8501	8.41918
ELP6	15.5235	11.3736	14.3459	16.8835	13.2619	30.7727	24.3299	12.1281	23.0014	22.0543	20.1652	23.2604	40.7726	14.6369	19.2858	26.12	23.7648	28.7708	16.2823	22.052	23.7173	21.0622	37.6566	22.9392	32.5877	21.6293	28.069	14.8004	27.7912	22.0669	23.0497	38.7542	31.2691	41.2075	32.8076	23.1671	33.0895	34.9089	21.1012	30.9728	35.8789	39.8248	16.6658	20.5015	23.9264	15.7836	21.7106	34.8483	31.8924
CCDC3	28.0266	28.5158	12.6769	47.741	26.3057	40.6551	25.6027	27.9146	96.9453	84.3254	39.3532	105.244	37.0531	26.4316	12.983	45.0686	69.1477	10.6558	29.8142	9.60593	11.0716	5.11589	7.64621	10.7399	22.7629	119.187	31.4573	8.46008	57.7547	35.4626	8.57326	36.2269	9.07669	26.035	10.4675	22.6518	13.0711	4.05289	5.8649	8.92851	6.93168	6.57321	4.89223	10.7376	4.99321	4.25814	6.09838	6.6687	24.2292
NAA20	42.5558	46.2501	210.084	42.244	51.4818	53.6578	55.325	122.457	60.9195	42.5818	59.7497	47.885	40.869	42.3488	82.0756	59.4104	68.9908	57.4328	45.676	105.037	141.822	75.019	88.2229	174.632	50.902	66.9924	106.432	61.7041	89.2377	94.3406	151.028	119.202	290.051	80.6852	101.553	74.3941	76.2371	99.4287	166.109	96.8796	93.3884	90.4946	61.7557	107.711	45.461	66.5661	70.4549	60.44	62.8225
GDF5	0.0549833	0.245226	0	0	0	1.24679	0.259684	0.0165058	0.229549	0.183683	0.0802386	0.335142	0.229367	0.0916326	0.019664	0.0827958	0.03389	0	0.04029	0.0724694	0.0459333	0.135378	0.0286098	0	0	0	1.5267	0.206591	0.553966	0.105322	0.0367176	0.0970078	0.138835	0.423114	0	0.0591176	0	0	0	1.46737	0.0180342	0.0240772	0	0.10361	0	0	0.0256448	0.126289	0.0611512
FABP4	198.584	185.158	13.1703	128.784	1071.29	56.1829	392.14	26.749	167.443	156.38	1170.91	290.62	774.281	140.682	195.787	27.0447	163.03	1484.29	149.296	375.129	0.827096	1.43694	985.151	2.80468	81.2755	21.2992	21.24	2.5844	119.089	104.339	0.452368	0.220644	7.96027	8.91609	4.06268	14.0813	42.9813	1.47338	0.593218	1.41902	11.4852	11.5916	19.3924	0.834635	321.896	187.487	2.23594	2.03465	1.04316
RPL9	591.853	756.182	524.59	481.747	656.489	309.398	481.638	368.089	412.957	653.23	605.316	816.094	1534.35	381.136	374.29	558.842	409.898	944.315	509.91	696.793	195.884	313.475	425.337	269.943	479.18	504.592	639.155	210.353	437.645	299.661	525.17	337.24	368.554	340.659	643.344	353.088	746.989	701.938	413.409	546.447	404.135	689.824	223.516	382.06	582.654	483.951	391.541	312.116	539.263
KLF12	3.16815	12.7884	1.49964	14.6344	1.64657	14.5188	5.60967	3.03633	2.1107	8.18809	3.61191	12.2183	3.09589	12.7898	4.97319	1.74498	7.90804	1.11657	14.2175	5.18722	1.68227	0.316542	10.2801	3.73871	2.52674	4.02168	3.12536	2.35612	5.7326	2.96524	0.394226	4.44855	0.786719	3.75898	0.614982	3.14073	2.39066	0.0900844	1.00187	3.89401	2.34505	5.53785	6.08062	4.60424	0.18632	1.05334	0.269221	8.55741	1.69977
ZCCHC24	46.0133	243.731	17.1126	193.286	30.5161	164.928	68.6779	11.085	21.2844	109.374	61.1727	123.16	27.2924	165.08	22.2916	28.4672	79.1983	16.8149	168.427	28.6246	15.3759	6.89328	5.17067	13.3765	22.8863	12.6171	6.23822	41.9369	88.6793	44.5435	3.35647	1.59569	10.5094	3.03792	7.00713	17.3634	3.78132	2.59454	2.03576	10.3224	1.87057	9.73723	7.26691	17.7079	4.42324	4.32498	2.48532	4.46562	3.82812
PAGE4	0	0.023768	0	0.0614232	0	0	0	0	0	0.0415407	0	0	0	0.0621692	0.053365	0.674085	0	0	0.0546704	0	0	0	0.0388213	0	0	0	1.11867	0	0.0174811	0	0	0	0.047097	0	0	0.0534787	0	0.150684	0	0	0.048942	0	0	0	0.0132454	0	0	0.342729	0
RAB5B	78.1202	102.566	115.186	171.554	75.7576	137.887	127.679	81.601	107.663	124.519	75.0136	153.155	44.6663	131.774	97.1985	139.091	116.297	75.5477	166.578	74.2945	164.202	44.8578	175.453	57.0997	41.8736	82.4128	179.074	141.273	146.003	119.445	75.2773	111.323	79.1952	78.9317	138.689	110.971	115.091	56.51	66.0465	104.881	117.188	64.3174	49.3787	166.071	86.362	55.0866	42.6418	98.1737	143.005
WDR78	0.965709	0.843438	0.204834	0.643184	0.65419	0.603215	1.11167	0.221499	0.515726	1.31705	0.496153	1.13758	0.931151	0.886078	1.32716	0.904109	1.17709	0.707549	0.69969	2.04511	0.643594	0.416771	1.4115	0.314477	0.54668	0.813121	0.831551	0.570776	0.808476	1.21937	2.12309	3.24682	0.452072	1.5914	1.13512	2.06887	0.936644	1.03438	0.10294	1.41834	0.982271	1.02633	1.94257	1.08369	0.589466	0.92612	0.576938	0.548295	1.6895
NEPRO	16.5111	15.7442	12.0061	21.0999	22.3355	19.3863	19.2573	9.78537	13.454	21.7666	20.9674	21.7122	11.2414	17.9213	14.6061	20.781	20.8648	12.0636	22.6381	39.8922	16.9751	13.3708	26.0771	32.5729	6.67824	19.3371	22.3443	12.7106	22.0676	17.1655	34.462	34.7751	11.2572	21.5702	18.5171	22.7146	24.9925	17.9088	18.6077	23.7201	19.1418	19.1007	12.3894	22.2797	12.3893	9.94311	8.43237	46.5684	31.4817
FAM86B1	0.550041	0.350455	0.865283	1.78304	0.301474	0.653808	2.3855	0.237361	0.971535	1.03361	0.836134	1.04772	0.92191	1.28907	0.442606	1.79459	0.57211	1.14444	1.38549	0.679658	0.071798	0.1185	0.321982	0.355836	1.71397	0.444974	0.0954549	0.581257	1.59486	0.59266	0.849416	0.0606528	0.314666	1.40054	1.08569	0.135529	0.597625	5.6795	0.146762	0.505534	0.744191	1.70109	0.800932	0.145757	0.524873	0.0652038	0	0.789605	2.0264
MIDN	461.444	400.888	101.017	32.1836	388.776	44.9891	194.95	222.941	450.942	147.654	176.122	105.38	201.098	213.961	395.096	95.1027	134.769	320.592	47.9163	41.6207	75.1776	113.651	229.312	65.0365	80.0075	208.065	110.11	78.2236	104.572	45.8059	88.8495	75.1991	70.1163	59.8601	77.209	140.534	161.086	53.2198	154.906	94.0729	173.951	74.2742	200.27	143.393	87.784	36.4893	47.0249	67.0814	126.326
TMCC2	3.97559	3.62532	1.45696	3.52853	0.761432	3.99993	3.5545	0.940569	0.939756	4.83854	1.84043	4.10783	2.50132	2.04431	2.76962	1.39464	3.07898	1.78541	2.31755	2.7271	7.60549	4.71597	2.93763	3.34508	1.24101	1.93311	1.65788	4.02039	5.83835	6.36027	44.2941	20.5784	2.0898	3.23796	0.889731	3.19927	0.655596	1.33724	0.392586	2.75288	0.281153	3.55948	0.806447	3.27235	0.267627	0.345722	0.358443	10.3704	2.26831
TMEM31	0.199843	0	0	0	0.109533	0.730905	0.435624	0.0599922	0.385071	0.333809	0.486061	0.730868	0.476377	0	0.214413	0.300931	0.492708	0.891618	0.292877	0.263399	0.3339	0	0.311957	0.137903	1.46833	0.136143	2.44155	0.525615	0.234122	0	0.0667272	1.33983	0	0.361848	0.295842	1.43246	0.958374	0.484342	0	1.08843	1.04876	0.0875113	0.122525	0.47073	0.177394	0.821258	1.49134	0.229506	0.333392
ZNF112	2.17397	2.14394	2.00239	4.41998	1.82357	3.7612	4.90372	1.03284	3.18117	4.63123	2.51963	3.66422	1.0815	3.15047	3.35334	5.80715	4.42772	1.73875	5.56863	13.1806	4.32716	1.95489	8.93153	4.20044	0.595268	5.8983	2.09961	4.65951	8.70809	4.00738	3.48424	11.6735	2.30314	6.07563	5.03732	0.758819	4.98613	5.07032	1.3092	2.84169	3.33583	0.513242	2.78166	5.4681	2.52379	3.76481	2.45114	4.1249	14.5912
ST5	19.0028	45.2041	22.5654	45.2672	23.5581	51.3488	30.6568	16.154	19.7669	33.1183	16.0817	45.2872	3.15396	55.011	9.08817	21.5899	24.2803	13.8624	45.3046	6.52531	12.0926	52.8665	11.6256	95.8755	8.68585	18.7081	7.29385	12.801	31.9354	20.3928	15.911	3.92212	24.767	15.3482	9.80228	23.6094	14.0412	1.35518	22.2265	16.9617	4.01695	2.22378	4.97978	30.9904	11.8652	3.32993	2.13551	7.06757	45.0986
DCTD	60.696	35.8907	41.4682	45.892	65.4989	55.8504	79.2378	46.1945	71.6467	54.221	65.4207	58.7695	31.7935	48.0583	59.0263	82.0435	74.8482	62.4781	48.2901	64.7295	103.936	57.111	104.729	83.4485	51.9007	75.3206	37.879	40.5958	76.6346	80.4581	53.4127	19.2697	67.157	53.943	64.4173	73.4437	101.705	36.4368	103.536	72.448	90.4392	35.9898	35.8879	101.542	61.6131	32.6285	43.6972	33.6957	104.712
ACY3	0.727429	0.142608	1.70183	0	0.122677	0.163723	0.284608	0.302361	5.391	2.49244	3.6474	3.27429	8.13651	0.373015	1.96116	1.0673	1.3106	1.11384	0.0820056	0.442509	0.373968	8.54192	1.33934	5.01965	4.99231	1.82976	0.435039	0.756886	2.28129	0.285828	0.523142	0.118469	1.73081	1.41845	0	2.64719	1.20755	0.0452053	27.5513	7.43617	1.61509	54.74	1.61243	4.21774	1.39077	0.212264	0.260985	0.192785	3.79622
RAB4B-EGLN2	0.0280969	0.0537053	0.0294666	0.0925262	0.0307995	0	0.081662	0.0337384	0.0360927	0.0312879	0.027335	0.0342521	0.234416	0.046825	0.0401938	0.0564124	0.0346361	0.0192857	0.0823541	0.111097	0.0938892	0.0276717	0.175438	0.155107	0	0.076564	0.0312063	0.0633418	0.0526662	0.0717605	0.037526	0	0.0177364	0.279807	0.0831878	0.0201397	0.0673712	0.113493	0.106622	0	0.0552937	0.172251	0.120585	0.18531	0.0199526	0	0.0262094	0.0322674	0.0312488
DDX3Y	102.623	0.0161546	0.0132954	54.9405	112.745	59.3859	68.0547	0.0152228	0.00814256	0.0141172	0.0246673	53.303	0	93.8486	0.0181355	0	49.5874	46.1627	67.3495	16.9097	5.2742	11.8737	0.0659651	0.0349924	16.0211	58.4171	0	25.8839	48.0431	0.0161893	0.364034	1.1094	2.87297	30.1622	51.5225	28.8424	0.790349	17.8513	24.7396	26.6796	1.44702	22.6387	22.7815	59.8784	15.4666	0.793491	0.0236514	2.85359	52.5912
CSTA	48.7425	1.95788	5099.31	0.785125	36.3562	3.10036	47.4277	5037.63	144.352	28.2011	42.1117	13.5634	114.043	5.56263	54.0014	40.369	20.8997	132.736	2.5623	193.29	35.8068	200.681	925.401	61.4935	16.4051	205.804	11.5334	27.5112	48.4882	29.6341	301.477	10.9927	543.944	256.902	871.742	16.6337	122.275	120.102	311.781	86.4518	337.852	8.72334	31.9633	74.6782	54.7988	30.5821	95.631	41.1312	50.2624
FASTKD2	22.5803	21.3402	11.8092	15.6049	30.9305	13.4272	21.1979	16.9338	25.9012	16.9364	16.9504	18.3951	11.7094	16.5522	16.7331	22.4159	21.3598	18.2999	15.6605	21.639	16.6545	14.2482	24.3082	24.2436	6.90807	16.8257	11.6425	8.84839	17.7815	15.2047	18.2675	15.4879	11.5951	13.0543	14.8684	16.4085	20.4006	8.7198	18.2205	8.6811	14.0196	10.4591	13.5874	6.88878	12.0667	4.34258	4.10775	20.7511	24.4746
ODC1	805.171	87.2141	39.2498	150.97	930.844	104.699	357.631	225.935	362.064	200.082	157.707	118.109	450.854	103.544	92.2811	108.653	158.801	680.338	116.772	37.7306	65.8886	39.9969	143.573	82.0599	43.2701	101.483	98.2691	28.6028	82.0047	75.9615	131.886	335.14	28.4986	27.7138	40.0802	86.4695	60.4137	45.4809	93.3323	137.705	24.3898	1000.57	34.4412	29.489	26.9077	28.0312	11.7971	220.503	77.8774
RNF4	22.5133	20.7194	14.985	22.4393	33.7386	27.1831	29.0597	21.3686	23.9394	25.9392	40.6224	30.1654	23.3984	21.2444	27.4468	33.0274	30.3802	21.8953	23.7704	28.895	26.7237	50.2774	37.351	38.2239	14.6825	30.5789	50.4984	22.9183	31.9782	32.8004	39.8041	56.9433	22.2776	30.5548	31.5703	43.8148	32.0057	19.4327	35.7585	41.5263	27.0098	37.927	17.7415	30.2718	20.4462	9.42583	14.8779	32.2095	36.5344
CSKMT	1.11912	1.1787	5.14982	2.44439	2.20317	2.90691	2.92076	1.41239	2.39111	2.72134	2.86637	4.28776	2.50438	1.71283	1.04552	3.69142	3.12518	0.909254	2.87857	27.845	2.84292	7.01798	3.58899	3.56183	5.01029	4.76111	3.72891	4.75414	3.60682	6.56237	4.25529	9.97718	4.45499	4.21812	6.87481	2.81582	8.32416	2.80457	4.11682	4.30397	3.85044	5.08065	1.86239	3.7228	3.67358	4.80842	4.17575	5.98027	4.29282
ALDH1B1	57.3212	651.301	76.3638	925.387	37.2691	829.422	165.066	15.484	57.6939	494.93	131.823	412.561	37.1857	1073.43	25.3875	37.7515	122.81	39.8826	604.699	68.0771	35.3004	49.8175	30.1226	120.17	90.6474	29.6431	12.7013	114.053	285.758	88.5613	27.2991	8.92445	25.1165	29.6633	29.6905	59.4375	26.852	8.47193	26.7851	60.1908	18.2874	12.3219	26.6199	62.3014	16.7389	12.6451	7.12643	49.4266	27.258
AMOTL2	77.9092	46.3167	20.0412	95.3358	20.3614	58.634	16.5086	68.1828	44.9808	100.551	44.1724	90.0273	7.0705	217.481	22.2853	18.5493	41.0751	12.6245	146.407	13.1863	60.4245	13.2772	18.2423	65.1783	32.0774	13.4159	129.371	14.7896	36.8055	45.7795	16.1871	5.3018	8.18019	21.4826	11.8892	63.9485	7.89921	7.94491	26.3404	29.1316	21.443	2.2464	85.0322	25.1406	9.49582	6.57885	8.76549	32.7236	29.203
CNR1	0.617919	1.31234	0.336022	0.565244	0.639724	1.40621	0.357527	1.97177	0.926061	2.28091	1.92595	2.7481	2.04579	2.49821	1.35049	0.413549	0.832264	0.746171	3.82358	0.377053	0.152952	0.0338093	0.535877	0.0789626	0.0120109	0.686005	0.203349	0.361159	1.60869	2.19193	0	14.205	0.122799	0.103597	0.338797	0.303483	3.4572	0.0277333	0.0217118	0	0.247713	22.6792	0.217489	4.06464	0.00812604	0.680054	0.0640453	30.0939	18.3263
AUP1	134.135	58.9111	124.049	68.8912	181.246	63.7145	122.447	108.987	184.529	116.432	146.377	92.1801	249.108	71.0166	170.118	184.977	138.152	176.084	74.9975	213.084	185.909	252.596	247.194	263.865	239.234	197.697	247.195	285.668	117.355	292.718	197.998	90.9596	218.371	247.249	122.704	200.015	248.26	262.309	176.719	214.46	220.748	136.269	176.145	197.757	219.975	225.971	353.706	349.036	153.114
TNFRSF8	0.155683	3.19895	0.449	0.833107	0.213322	0.597864	0.325223	0.373884	0.512467	2.25373	5.56621	3.27385	12.7337	0.875658	0.751649	0.214897	2.78279	0.347297	0.627438	0.436038	0.715321	0.977458	0.222771	2.57831	4.16694	1.21968	0.345823	11.7868	1.37703	0.944347	1.27357	0.439478	0.245691	0.229035	0.076823	4.32422	0.0466624	0.0471644	1.79081	3.24328	0.217018	0.647649	0.513046	1.26515	0.228022	0.0984279	0.145224	1.25154	0.281364
SYP	1.07406	2.30183	0.614409	2.50345	0.458714	1.8774	0.972991	0.787227	0.877997	2.19015	1.43848	3.72399	2.06153	2.41763	1.67616	1.21826	2.45891	0.698933	1.79893	0.312543	0.349587	0.755572	1.7129	1.15505	1.44946	0.950259	10.7827	0.775673	2.26165	0.659075	0.251503	89.2655	0.475486	2.38674	0.481819	0.869862	0.451529	0.439483	0.529327	0.607769	0.576464	0.696331	2.12947	0.670269	0.500228	1.69322	0.53348	7.64116	1.3807
CWC27	17.5439	28.1804	13.3608	29.0471	13.3895	29.3935	24.8026	14.527	19.5383	26.5538	17.3141	28.9273	12.8428	28.0061	22.1896	21.361	27.0937	21.6811	33.4929	29.404	14.0226	20.688	26.2729	23.7293	18.5166	17.0664	20.1982	15.2299	29.3487	21.609	26.6656	60.5195	21.646	21.553	25.4724	23.5056	23.2254	8.87787	20.0944	23.3688	23.0426	19.9642	14.9777	20.1033	13.1629	9.12431	5.17085	36.3869	23.4489
CEP164	7.32891	5.19363	3.17362	6.79174	4.95893	7.21977	9.18319	3.95431	6.52476	8.48936	6.30012	7.55763	6.82572	7.19135	5.85243	8.54053	7.544	4.18371	8.53686	14.8051	8.98394	6.0029	5.75539	12.817	6.48141	6.23057	4.24042	7.40323	7.79792	9.28861	7.81272	14.5203	4.44433	10.3416	5.90636	7.96799	8.39667	4.5026	8.96194	7.12078	4.12719	5.89184	8.21912	6.32118	4.31095	3.91565	2.40482	18.0107	13.5715
PPP1R27	0.251011	0	0.263247	0.165321	0.220124	0	0.364774	0.0904231	0.580397	0	0.195363	0.0611999	0.418843	0	0.0718162	0.302385	0.0618861	0.482421	0.073573	0.727845	0.125817	0.64275	0.365708	0.138569	0	0.136801	0.223031	0.0754507	0.164677	0.128218	0.0335248	0.31886	0.126762	0.681743	0	0.0359846	0.300939	0.567795	0.190507	0.109369	0.032932	0.219835	0.153897	0.189202	0.249552	0.0952183	0.327807	0.461229	0.502504
LSM10	28.5428	45.821	31.5152	64.5313	23.2397	59.8255	43.1043	22.3335	43.7862	56.638	77.8191	63.9008	110.636	62.5599	55.3697	39.4906	54.4272	42.6212	59.646	22.367	59.3887	43.3395	55.9666	46.103	87.4283	50.2186	65.8873	79.4747	72.5058	78.6121	63.2545	69.2837	60.3462	53.4863	34.7438	58.1366	40.6329	27.105	59.2314	69.1742	57.479	65.0283	42.8403	62.8573	47.1338	40.9795	35.9238	75.3314	39.37
PCDH12	6.02635	4.30856	1.00675	5.19845	2.02272	10.5483	5.47157	3.59897	5.03529	7.75599	7.42986	14.173	11.238	5.04828	3.96716	1.89525	12.7935	2.56974	8.33163	7.15563	7.35119	1.65974	3.16348	2.14918	11.9232	31.2886	21.6791	5.94731	10.1515	7.99542	0.990068	2.16788	2.84136	1.68986	5.03169	11.0323	2.44245	0.473926	1.66962	8.17939	3.82727	2.04576	2.43269	8.7532	1.22705	3.78983	4.54695	3.67479	3.53506
WSB2	81.7096	46.6388	45.3008	46.6283	110.523	69.7169	71.2682	43.3054	60.8621	42.4852	56.9567	39.3444	56.4042	54.128	65.2302	66.6187	71.0817	74.1495	48.4075	92.0553	112.416	32.9497	98.2349	50.6968	27.458	83.8244	52.4559	70.58	71.8836	68.0002	43.4524	118.599	113.486	71.8913	130.611	48.9337	72.0784	47.8181	57.0507	62.7757	85.5438	31.8679	36.7731	68.1374	57.359	37.1431	45.5853	51.9592	61.9042
PDE6C	0.725231	0.0420069	0.161337	0.144743	0.43363	0.064302	0.702614	0.079168	0.211731	0.195781	0.213808	0.321494	0.419096	0.0732507	0.251509	0.0661866	0.54183	0.165932	0.161038	0.463454	0.34883	0.216441	0.617505	0.181981	0.276809	0.359319	0.219679	0.346811	0.535525	0.36484	0.278843	0.589362	0.194222	0.318339	0.281959	0.0472584	0.579657	1.13628	0.187643	0.167572	0.187414	0.230966	0.404223	0.28989	0.210687	0.250099	0.102502	1.46385	0.586608
DAZ2	0	0	0	0	0	0	0	0	0	0	0	0	0	0	0	0	0	0	0	0	0	0	0	0	0	0	0	0	0	0	0	0	0	0	0	0	0	0	0	0	0	0	0	0	0	0	0	0	0
SNRPC	100.769	79.085	109.087	96.5142	76.8674	116.503	114.528	88.5115	117.189	104.411	155.839	126.317	213.73	87.8134	152.1	140.905	142.199	185.607	86.822	98.2796	173.744	333.469	199.006	302.752	294.889	147.853	211.568	110.869	149.78	184.842	255.25	443.335	206.117	208.141	228.135	239.313	172.99	157.156	200.008	328.431	295.727	290.553	124.019	417.134	161.95	135.342	91.874	261.873	133.55
PYURF	3.26033	5.4146	5.15694	3.43221	5.85891	5.47346	4.4273	3.36944	4.90907	5.11857	10.5038	5.21256	12.2311	3.02852	6.99607	5.41926	4.28269	3.11837	4.69981	5.00167	7.6353	6.47462	8.73266	3.02433	10.7152	5.60737	3.26496	3.09267	8.39056	7.78098	3.46217	5.1676	5.87069	4.113	4.06166	3.60126	5.76714	6.69277	3.54943	8.26728	7.11745	3.60436	1.86786	11.1293	6.56628	3.00746	8.77491	2.94631	5.05273
RTL1	0.0520459	0.0331607	0.0181944	0	0.152139	0.0507607	0.0126057	0.0416641	0	0.0386379	0.0168782	0.0422985	0.310162	0.0289125	0.024818	0	0.0213863	0.107173	0	0.731711	0	0	0	0.191544	0.218516	0.212738	0	0	0.0162596	0	0.544512	0.893767	0	0	0	0	0	0	0	0.207874	0	0	0.0212732	0.0326918	0	0.0109684	0	1.79314	0.0385896
PLEKHG2	10.524	13.3854	3.04327	15.1802	13.7464	23.6784	8.27882	7.80916	5.75899	17.1166	16.7464	13.697	27.0091	14.2709	5.00514	3.52429	16.1996	8.02689	10.7418	6.24243	5.75992	13.5497	16.7284	22.0319	14.4905	36.6714	10.7578	7.07067	13.9947	15.4487	12.0968	19.1117	5.10107	6.90061	6.54704	13.5852	8.18086	9.7604	9.35399	15.6409	8.61007	26.2519	4.79927	25.7391	3.95852	2.8894	3.9976	21.8839	4.34414
PRR34	0.258228	0.559396	0.135408	1.53067	0.0566133	1.77555	0.806814	0.0775193	0.331715	1.20773	1.08027	1.13327	1.35422	0.903738	0.258584	0.285156	0.636656	0.212697	1.09748	1.46351	0.884474	0.152592	0.618082	0.498936	0.623401	0.211101	0.0860415	0.698582	0.871264	0.791429	0.344887	0.419148	0.260814	0.327295	0.15291	0.481251	0.0928775	0.0625845	0.269478	0.478184	0.101637	0.701084	0.459133	0.632586	0.055013	0	0.0963522	0.741393	0.229757
SGPP2	28.9358	0.111145	67.7134	0.143615	47.9012	0.319004	55.2165	31.3288	48.7248	19.5226	19.4109	8.79876	7.43296	0.508759	22.4906	29.4643	26.7997	19.2179	0.127827	17.2728	0.783304	20.5305	50.1047	4.60436	0.640853	10.339	1.28358	2.81841	30.7775	8.60439	18.5369	12.2494	42.1205	28.7826	10.5018	18.2246	21.1233	2.30769	26.7273	4.15666	4.74896	2.63541	40.4147	1.29434	30.4121	0.289508	2.4612	6.58605	82.8432
OPRM1	0	0	0.00937789	0	0	0	0	0	0	0	0	0	0.0319732	0	0.0127918	0	0	0	0	0.0117857	0.00747017	0.0176133	0	0.0246818	0	0	0	0.00671961	0.00419031	0	0.0238856	0.0315529	0.00564469	0	0	0	0.0321618	0.00722395	0	0.0292211	0.00586582	0	0	0	0	0	0	0	0.00994506
ATP23	11.232	5.77236	10.3904	13.6961	6.38847	25.888	17.131	5.69389	8.43922	14.6315	14.9479	15.6302	10.1035	12.7146	17.0531	19.7324	15.2176	8.00053	16.4609	14.6644	17.8813	11.1663	19.9041	8.18938	6.56202	11.6942	16.4764	15.806	22.022	17.8616	14.506	35.4832	17.4916	18.4187	223.844	9.57007	23.3116	19.1752	10.8065	14.8896	25.1278	31.5525	6.17178	9.48454	9.8762	14.1354	11.3176	28.4146	12.8455
KRBOX1	0.420193	1.05514	0.129611	1.38374	0.731558	1.88034	0.556754	0.133561	0.428642	1.04593	0.841646	0.964226	0.235679	0.61789	0.159116	3.00242	0.335169	1.67962	1.23162	3.551	2.51917	0.0730295	0.0514452	0.102337	0.830206	1.07767	0.63141	0.538653	4.77212	0.915367	0	7.50075	3.90075	0.738451	0.780603	2.17922	10.1644	3.13503	0	0.215393	0.0810711	0.129884	1.59121	0.605503	0.623117	6.00079	7.77013	0.0283861	1.53944
APOBEC3G	12.804	2.11598	4.14037	3.27219	8.93308	2.34147	19.2079	5.50934	26.1708	12.2531	18.5555	9.31663	23.9563	2.08941	13.8329	26.2165	19.1052	24.2604	2.24786	10.5827	16.8136	4.93901	25.9834	25.6965	16.3234	4.74298	3.12565	23.6937	23.6942	10.1512	3.25987	3.19088	8.81514	12.6303	20.5211	33.3175	13.6718	7.6718	24.0665	34.2434	10.4816	30.686	7.52316	11.2345	23.3945	6.08821	11.1849	2.54266	26.582
OAS1	38.1139	2.22041	35.9008	4.5518	148.213	5.59311	51.8087	18.7428	100.839	39.446	42.4594	11.4008	42.6054	5.88138	38.7576	62.7222	46.6219	81.7744	4.39618	37.5213	15.2692	54.8139	79.9098	79.7341	48.7104	83.6252	70.259	60.7636	37.2648	47.6957	14.6704	21.9999	25.9255	157.299	83.7781	128.072	117.252	33.2382	147.41	149.858	112.703	6.67088	24.8645	27.0579	109.716	99.8644	107.483	15.8232	24.7108
ADAM9	45.2893	69.384	17.8335	72.6656	75.2989	110.669	67.0999	25.0055	49.0604	53.7607	47.4908	56.6605	15.8778	72.5486	53.4007	32.5991	85.2237	20.9892	75.0246	208.674	364.171	23.6181	29.709	82.8646	16.6446	54.6385	70.5668	40.4148	101.091	52.4872	21.2425	39.9523	54.9135	53.5101	60.3054	100.625	48.974	14.1625	49.9139	40.6448	46.8832	5.40962	45.225	80.3959	17.7172	23.2513	13.5457	18.6464	91.6582
SLC22A8	0.00852688	0	0	0	0	0	0.0185872	0.010239	0.00547673	0	0	0.0103949	0.060978	0	0	0.00856006	0	0.00585284	0	0.0112387	0	0	0	0	0	0	0	0	0.0159832	0	0	0.00601764	0	0	0	0.00611203	0	8.97587	0	0	0	0	0	0	0	0	0	0	0.00948342
COMMD3-BMI1	0	0.0243422	0	0.0629071	0	0.0558927	0	0	0.0490777	0	0	0	0	0	0.136636	0	0.0941942	0	0.0559912	0.100711	0.0319169	0	0.0397592	0.0527275	0	0.0520547	0.0424333	0	0	0.0975777	0	0.485324	0.0241174	0.0345884	0.0754108	0	0	0	0	0	0.0250622	0	0	0	0	0	0.0356387	0.0877523	0.0849822
RPTOR	14.5036	26.0542	9.3848	35.745	14.8795	45.7234	23.5033	7.69848	13.6498	28.5141	19.4997	30.9417	9.28044	26.5985	14.752	20.0979	19.4646	10.8647	40.808	15.3889	12.9384	10.6978	24.3577	13.0771	10.6694	10.6829	18.7504	15.2016	26.0245	18.9271	24.9794	23.0027	10.7499	15.789	14.9026	15.8441	9.93895	8.99435	18.4563	13.1824	11.7352	6.96861	16.7776	9.11751	10.6957	5.93188	8.47026	31.8358	20.9302
BRD9	15.959	8.69139	6.59918	12.6632	19.6267	10.0283	14.9478	9.00224	14.0332	14.3442	15.0753	13.7113	26.2221	11.1326	11.6053	17.7758	12.2256	10.37	13.1421	9.95631	12.9958	21.4581	23.3305	27.091	10.4973	16.7327	18.4511	23.6714	15.7443	13.7905	17.3208	28.0549	8.51037	17.331	14.7377	20.9994	19.4979	28.0082	16.0271	31.763	11.6205	12.1666	11.6064	41.4079	13.6024	4.84793	14.5821	30.0577	19.482
SEMG1	0	0.0278867	0.091804	0.648602	0.191913	0	0.604247	0	0	0	0	0.106713	0	0	0.0939185	0	1.88842	0.0901274	0	0	0.0731285	0	0	0	0	0	0	0	1.94848	0	0	0	0	0.0792496	0.0431956	0.21961	0.157422	0	0	0.0953524	0	0	44.4382	0.0412384	0.124325	0	0	0.10053	0
ZXDC	16.799	8.65593	8.76231	8.824	12.1935	7.68097	21.6969	7.64019	15.2162	11.9244	11.8993	12.572	8.50861	10.0187	14.9296	17.0728	9.92167	13.6008	11.8243	20.9686	10.6969	8.74466	23.9545	13.6186	4.32774	10.0095	19.306	15.9081	14.6648	12.4246	21.9876	26.1323	8.75699	26.219	17.0671	12.1761	15.5528	17.9807	10.7686	14.9601	14.6262	7.98409	14.537	17.3651	10.5358	7.83907	10.2287	22.9716	33.6391
TBC1D3E	0	0	0	0	0.030991	0	0.16434	0.0169741	0	0.0314824	0	0	0.202178	0	0.0202219	0.141908	0	0	0	0.596204	0.0236183	0	0.0294215	0	0	0	0.0314003	0	0	0.10831	0	0	0.0535401	0.230357	0.0837051	0.0810598	0	0.0685194	0.0268212	0	0	0	0.104001	0.0266375	0.030115	0	0.0527447	0.064936	0.125772
PPFIA1	12.9543	11.6589	7.76958	13.9034	17.4533	14.3255	17.0076	8.48285	12.6324	13.3343	10.0676	15.3008	9.21923	17.0025	17.1597	12.0349	16.2777	7.13158	16.3471	55.9031	20.5295	26.4679	21.9142	19.4034	5.52934	12.9725	26.5991	17.5424	16.1306	17.8564	79.519	30.3497	9.93235	16.6481	79.0477	20.0606	15.2811	24.9395	14.5248	16.9271	14.6935	6.60393	11.8795	13.3383	7.85692	8.91952	10.8393	15.9386	23.3426
CRLF1	1.78362	3.22498	1.36501	23.8519	4.62374	27.8215	5.41167	3.03897	3.65354	9.58202	20.1196	13.5751	9.04926	13.9788	4.0342	0.556526	5.22944	0.77758	18.545	3.43099	1.73168	1.35308	4.28926	1.43039	139.12	27.7501	1.76684	3.87611	4.23561	7.0794	1.67397	1.82008	2.0997	1.7457	2.02195	3.57632	2.62965	1.86932	0.960391	1.12897	0.837998	2.87088	1.90633	32.2252	0.89861	1.44768	1.50641	13.868	0.696978
IPCEF1	2.03446	0.311755	0.729221	0.480571	1.38326	0.38931	5.28308	1.68533	3.05452	1.58682	5.72076	1.55925	3.20242	0.472101	2.67092	1.68906	3.10056	2.05049	0.528382	1.16537	0.250996	0.295901	2.41202	2.06141	0.66676	1.26317	0.238356	0.716038	1.77803	0.416565	0.481532	0.369546	1.78281	1.74861	0.567619	2.52279	2.13039	0.790585	1.10756	1.71118	0.748944	0.270651	0.852617	1.72276	0.883915	0.450461	0.144136	0.453487	12.9842
IL1R1	50.5082	89.7245	15.1867	18.3307	113.502	39.2294	58.2062	25.9407	23.8062	22.3125	96.0891	54.8373	22.6574	36.5932	38.3749	30.8063	77.3671	22.5579	43.6634	110.943	66.1149	26.0553	7.15013	42.7624	19.4359	50.8084	46.1967	127.827	44.3296	73.6935	13.4629	0.724785	27.2678	44.3785	18.6902	50.0069	7.58472	1.80872	5.76797	28.4263	2.29059	8.15803	14.4886	41.6281	15.0858	6.02557	17.4741	13.9057	9.58318
IGSF21	0.448011	7.79722	2.20089	5.16373	0.827123	12.5565	2.91263	0.806949	1.31761	20.1132	6.21678	12.0442	0.533974	12.4177	0.539704	2.62751	3.08114	1.42428	10.4707	1.67824	1.55618	2.64738	0.220847	1.00881	17.5723	3.05207	0.445213	1.18719	9.8563	3.4026	0.47239	96.6325	0.580507	0.0853892	0.279252	6.84518	0.0848091	0.0571476	1.27508	3.98115	0.0928074	0.392368	0.766211	4.62106	0.133957	0.983912	0.219955	5.90333	1.28501
UGT1A3	0.0327008	0	0.034295	0	0.0358462	0	0.0831626	0	0.0630101	0.0364146	0	0.0199323	0.0779506	0	0.011695	0.065656	0.080623	0.0448915	0	1.40077	0.245866	0	0.0510463	0	0	0.0668321	0.0181598	0.0737208	0.022986	0.146158	0	0	0.216748	0.0444076	0.0484094	0	0.0392052	0.039627	0	0.0890513	0.0643539	0	0	0.046216	0.139332	0	0	0	0
MAGEB10	0.0372467	0.0237315	0.0390625	0	0	0.0544904	0	0	0	0	0.0724735	0	0	0.0620737	0.053283	0	0	0	0	0	0	0	0	0	0	0	0	0	0	0	0	0	0.470246	0	0	0	0	0.0300905	0	0	0.0244334	0	0	0	0	0	0	0	0
SLC7A6OS	2.18201	2.06324	1.48672	2.7232	2.10242	2.86687	4.71602	1.25165	2.65121	3.15722	2.13636	3.65965	1.97122	3.26584	3.66821	5.14836	3.66641	1.94609	3.9107	11.687	4.98094	2.84706	4.81632	5.48575	1.6922	1.85575	7.10064	4.24027	6.45422	5.09373	3.77742	5.20819	3.13208	3.5105	3.74455	3.01852	3.34918	1.05542	3.98191	5.87396	3.22742	4.23585	2.68413	4.42605	1.65808	1.61678	1.21866	4.74043	5.93557
ACSL5	146.877	8.66556	14.894	4.83512	252.133	5.55212	247.895	27.0851	279.416	88.0989	144.398	59.8309	60.4816	7.29784	88.3886	175.893	127.629	122.233	7.6256	200.355	2.62532	11.3315	47.93	53.6093	22.0984	88.5832	41.9414	155.036	84.279	40.8549	1.22705	2.30263	50.776	122.602	186.952	175.184	174.898	6.97821	104.966	36.4202	48.293	31.809	61.9504	11.7305	122.832	131.783	47.512	3.47098	172.081
ACKR4	4.41642	1.01953	1.34253	4.42636	13.0152	8.47425	9.37125	0.422717	6.90655	4.77544	4.4212	6.1642	2.40305	2.4534	2.79268	13.5899	3.47172	5.66744	1.92297	1.26543	0.935743	0.661892	0.366352	0.618347	1.31006	0.436041	0.106634	0.264542	1.90462	1.47126	0.235087	0.248439	0.202022	4.23011	0.126337	0.848765	0.997586	0.0775629	5.98115	0.453186	0.0209936	1.73775	0.392426	1.89965	7.24974	0.0404667	0.328384	0.257273	2.52711
ZNF569	2.0158	2.48555	0.775667	6.44723	0.699472	6.15266	4.07798	1.13191	1.56485	4.71556	2.38441	5.53358	2.24702	4.32619	2.5725	2.111	4.1118	1.58273	5.12208	2.21725	2.75015	2.17097	4.57288	1.44105	1.47652	2.56869	3.39859	5.67782	3.73095	4.03726	2.98282	17.3373	1.1901	4.31953	2.23274	1.4865	0.869338	0.445203	0.412745	2.29057	1.39845	5.82976	1.46708	6.73632	0.839327	0.990225	1.43396	5.97905	4.48386
ST3GAL1	30.9338	67.6233	18.4321	28.5271	65.8545	36.1478	55.5684	25.357	21.774	30.2432	57.0849	31.4932	29.8669	40.5535	55.8934	43.076	51.3752	16.5368	34.4285	57.9392	19.5488	9.86523	53.3007	16.8491	24.8066	68.8187	8.34864	20.4779	37.3803	24.1254	6.91181	0.852766	59.3551	28.6768	27.0995	91.1778	106.804	18.1639	34.5648	36.1558	45.1218	10.3054	22.2051	17.1405	44.2628	10.2265	70.4679	36.8174	5.37562
IFNAR1	39.8175	45.465	21.3939	36.6302	39.7497	39.5886	55.5904	15.7619	36.3336	39.9301	46.4989	38.2947	37.8257	38.268	56.8533	44.0056	55.0476	36.499	40.6905	101.218	67.1352	22.2168	49.847	44.6121	30.9847	40.9755	37.0948	46.136	63.7727	41.8988	33.5671	44.175	43.4491	56.1467	32.6427	76.2803	44.1804	13.7474	33.9633	65.7821	36.0482	18.7353	40.1329	31.2724	36.0724	15.5175	18.3828	45.3432	78.9258
APOC3	0	0	0	0	0	0	0	0	0	0	0	0	0.100116	0	0	0	0	0	0	0	0	0	0	0	0	0	0	0	0	0.321804	0	0	13.7335	12.7758	0	0	0	0	0	0	0.110204	0.073566	0	0	0	0	14.4958	0	0
GUCY1B1	5.52799	7.11892	2.6017	5.85368	3.23327	9.37317	5.77666	4.53866	7.66572	9.02707	9.71098	15.8831	8.19511	11.0683	7.61461	2.23549	20.4919	2.52066	4.69484	13.8512	9.13832	1.50056	1.95149	14.5845	5.57681	25.4434	17.2911	6.09172	7.55177	13.4701	2.26973	13.6199	5.15424	3.05939	3.45075	9.17101	0.843081	0.28405	0.945102	12.8517	3.63911	2.95959	11.1738	12.9015	0.866965	2.4823	3.7718	10.7678	1.47729
SRSF8	40.6334	26.0389	33.6558	43.8601	37.6725	35.9048	59.9285	37.9928	44.2745	49.049	52.2345	54.6426	41.7359	35.6948	56.1386	75.5278	49.4893	43.4104	52.8537	36.0848	44.7174	26.9991	35.3888	25.6715	17.6666	49.7283	26.9577	59.9296	51.9786	42.8954	30.4393	43.3455	55.9631	32.6176	49.4054	37.0998	50.4695	50.8885	35.0195	31.0027	49.9338	21.0832	18.4132	28.5179	43.1289	19.8325	16.4923	25.3649	103.318
S100A4	545.607	357.171	127.868	362.948	351.711	496.591	548.256	157.569	293.961	475.436	824.803	622.135	936.704	397.634	372.236	239.311	1136.62	1258.69	348.632	240.394	130.492	119.38	365.214	229.19	2065.55	2309.36	444.795	3743.55	387.674	1005.52	42.9851	18.381	534.325	268.244	1728.66	463.578	346.551	127.166	154.719	302.882	152.839	76.4498	118.699	293.544	1496.75	4405.57	1466.29	263.009	76.0884
PKP1	22.4284	0.291025	301.201	0.289266	35.4214	0.976642	39.6482	446.187	91.7213	1.79981	2.18772	2.54143	5.05323	0.13663	7.37194	83.7135	30.6658	20.4353	0.789557	154.799	80.6709	457.777	245.728	61.0505	3.19623	54.9417	0.715443	40.9958	48.0177	26.6373	588.865	21.581	256.021	65.8564	24.7356	16.8657	53.7791	2.81014	151.111	156.192	8.2207	2.00018	39.4938	84.6272	10.1884	11.4254	0.338679	27.0756	311.72
OR51T1	0	0	0	0	0	0	0	0	0	0	0.0664511	0	0	0	0	0	0	0	0	0	0	0	0	0	0	0	0	0	0	0	0	0.0482033	0	0	0	0	0	0	0	0	0	0	0	0	0	0	0	0	0
RHOA	475.223	785.54	422.131	797.605	534.923	904.32	619.755	507.042	556.954	662.278	730.399	899.495	644.949	742.592	681.197	525.775	831.715	635.426	770.199	897.018	835.997	460.512	565.915	639.918	543.52	704.417	620.435	471.165	592.451	725.847	447.638	490.759	439.686	873.299	777.774	957.029	584.408	309.721	739.262	901.906	825.001	602.81	824.309	636.487	370.864	261.408	236.55	418.704	498.735
SLC44A1	40.8955	13.9629	20.3947	13.0481	47.3447	17.416	51.2838	15.9957	33.9399	20.6371	25.2336	26.7595	16.1335	14.5313	37.0525	42.2545	39.429	38.6211	18.2262	162.397	40.4699	29.4702	29.4671	35.4328	27.9581	31.797	48.3019	17.0477	24.3731	48.4618	50.984	22.1128	21.5941	63.1457	22.3654	48.7918	25.0272	15.527	18.7892	39.9769	22.1931	10.4366	36.6995	45.9137	35.6088	14.8944	14.7675	57.3635	73.5984
BLOC1S5-TXNDC5	0.418569	0.771993	0.11552	0.217641	0.45883	0.547891	0.192086	0.304213	0.282992	0.245319	0.878736	0.88625	2.04804	0.403855	0.425449	0.176925	0.488829	0.438518	0.452	0.261325	0.202443	0.130179	0.320964	0.24323	2.05797	1.29068	0.195743	0.0993289	0.268411	1.23784	1.05923	0.0932826	0.069533	0.0199444	0.173934	0.284237	0	0.0177973	0	0.191975	0.130062	3.55006	0.0675337	0.269836	0.0782211	0.0557122	0.2055	1.54329	0.0490025
GDF2	0	0.165951	0	0	0	0	0	0	0	0	0	0	0	0	0	0.0373534	0	0	0	0.049042	0	0	0	0	0	0	0	0	0	0	0	0	0	0	0	0	0	0.0300597	0	0	0	0	0	0	0	0	0	0	0
PREX1	13.667	7.00261	4.82934	4.34191	10.7427	10.2346	17.1944	13.3274	9.11309	19.065	38.4532	13.3384	28.9784	10.7898	16.7642	6.37112	34.957	6.44985	11.3197	17.2223	7.32394	10.1072	7.04487	23.5876	20.7691	34.1858	45.9754	26.2857	11.8038	33.4735	2.5823	2.13179	6.36029	1.87958	9.79808	59.0465	2.63063	7.07459	24.9795	37.2234	4.686	24.8008	11.4258	9.79912	3.23513	3.60185	3.79986	18.7917	14.0292
ZBTB34	4.2615	2.4556	2.76008	4.4059	5.14217	5.97665	6.74499	2.84948	2.67346	5.40765	5.74219	5.19508	2.45428	4.71633	4.14294	6.48898	4.90038	2.90997	7.93988	16.6617	3.67967	3.86081	5.27138	6.0789	2.86642	6.57146	13.8936	3.38443	5.69685	5.23109	6.91232	3.84674	2.25219	10.667	2.52127	7.74312	3.31369	3.64735	3.93841	6.80107	2.88218	5.74782	7.72351	7.36636	4.28522	2.97274	3.13292	11.6091	13.8758
METTL4	8.13337	5.255	3.94507	4.49889	6.90967	7.19505	8.06133	5.07398	6.31775	5.97202	5.41535	6.47584	4.75611	5.6125	9.31719	4.50352	9.55634	5.13786	5.28939	12.9478	7.9625	7.98524	3.53115	6.77004	3.76163	7.39358	5.18012	6.35073	5.46102	7.77362	6.27161	17.9642	2.25426	15.8428	4.69075	8.32591	6.58204	4.06563	6.81188	11.559	8.55331	5.57614	7.254	8.57327	3.47901	4.34675	2.63173	20.0677	8.98923
C12orf29	3.71942	7.74854	10.6266	8.51826	6.51114	9.06893	6.40427	8.95953	5.25568	6.91562	7.02879	7.68073	4.44653	7.6074	4.64359	5.58952	7.66958	3.15644	10.9514	16.1033	6.94889	6.54923	12.527	12.3975	3.14687	5.57448	7.874	3.80294	7.44722	5.82926	12.6976	20.4503	9.62646	9.05092	7.27477	5.50986	8.99957	7.50292	8.63974	8.20125	13.4712	6.48532	3.76613	10.5027	3.73783	4.31828	5.4146	10.9376	9.03798
MNS1	2.90507	2.86896	1.40148	2.72651	1.11457	12.3675	3.16628	2.28488	1.64199	4.46429	1.46967	3.71855	0.727121	2.51756	3.88569	2.79971	7.30562	0.697912	2.51191	6.12633	5.12078	3.54776	8.58596	2.3254	1.46364	2.37489	5.16249	6.11259	12.7422	5.56473	10.6506	25.7093	2.1456	5.7335	5.67677	7.70465	3.06496	3.40303	3.6104	4.39859	6.59368	3.61285	9.40431	7.17133	0.443543	2.36931	0.677476	5.17122	2.45553
FBXL18	1.78712	2.58701	1.58936	3.53111	1.81797	4.12042	2.81523	1.84552	1.39578	2.34034	1.43266	2.24834	1.80626	3.74078	2.23953	2.18159	2.90802	1.12854	4.12768	3.82528	2.65151	4.66067	4.34451	9.76702	1.83079	2.53234	3.60456	3.79253	2.94788	2.77513	6.14856	9.41371	4.26886	6.30347	1.39688	3.93522	2.02261	0.889357	3.36374	3.44174	2.65415	2.5919	3.68154	6.42546	0.873137	1.00333	1.49369	3.77638	8.06169
DLST	67.9147	84.7907	52.4299	101.401	97.1423	106.116	89.6573	53.6091	68.44	97.1696	75.0322	109.104	49.9624	94.6127	48.7603	77.3593	80.272	70.5393	111.668	55.398	67.6081	68.3039	47.301	85.8968	39.67	75.3905	66.1792	60.7071	81.6094	92.6286	101.831	121.38	62.9653	74.4829	101.707	67.704	101.128	60.123	87.0297	80.5614	38.783	47.0741	29.6315	96.3603	48.3875	28.1401	25.9642	93.0876	114.456
DNASE1L1	14.8304	5.38665	9.64235	5.97426	14.6544	7.18913	17.4693	8.7243	15.8266	10.4148	15.9876	12.5825	9.06892	6.2523	19.3383	22.1376	18.586	12.1985	6.89205	15.5539	27.5892	14.6406	15.8918	14.9739	7.94959	14.7588	8.37273	19.9464	24.2167	36.8877	10.0566	15.0281	18.8682	21.192	20.4596	16.8166	18.9628	6.41739	11.8806	15.3295	14.5466	8.43786	20.3558	18.2713	13.8837	7.06003	4.6497	8.09106	28.3063
CRBN	11.6584	19.3919	8.95702	22.0221	7.0578	20.3688	19.7093	6.65206	13.0584	24.4947	13.9802	23.9307	10.0342	20.4786	12.6318	18.9217	16.913	7.71648	29.6322	35.1893	8.36508	6.12102	19.0443	9.1241	5.52155	11.8442	13.129	7.79933	18.0697	11.14	14.1331	24.174	9.81472	21.946	17.4291	12.6951	15.6575	14.9973	8.63239	11.217	16.3614	9.8902	11.2634	7.62599	10.5507	16.0321	10.2405	12.3625	28.7221
UBQLNL	0.566092	0.76144	0.329828	0.466051	0.965289	0.644132	1.71387	0.151057	1.13119	1.08566	0.581339	0.958481	1.19949	0.733774	0.494889	1.32602	0.42646	0.755543	0.506995	0.248708	0.236458	0.247789	0.52366	0.694461	0.231073	0.5142	0.27944	0.307234	0.69267	0.522102	0.10501	0.199753	0.0794113	2.27778	0.49661	0.450858	1.65903	0.127036	0.208853	0.993471	0.433241	0.247892	0.250666	1.98533	0.245668	0.159068	2.72832	0.433412	1.88879
AP002884.3	0.0611284	0.116843	0	0	0.0670082	0.0894284	0.177666	0.146805	0.0785243	0.340354	0.237884	0.0745199	0	0.203748	0	0.184099	0	0.0419585	0.358344	0.644552	0.102134	0	0	0	0	0.166575	0	0.0459361	0.114582	0.0780622	0.0408214	0.388259	0.0385879	0.110683	0.180986	0.13145	0.0732874	0.0987678	0	0.266346	0.0400995	0	0.0374784	0.0575952	0.0651142	0	0	0	0.339929
DSG2	144.863	4.15556	23.885	1.68343	202.48	0.550151	216.99	20.4754	101.618	24.7986	53.9867	24.2111	9.16029	1.95848	136.516	92.5269	75.8526	61.6671	2.32504	418.126	108.031	66.9545	26.7096	150.217	51.6956	39.885	96.4164	30.2904	68.8373	130.382	165.83	114.873	34.9107	157.385	60.3672	62.3932	92.8195	59.4978	86.8602	160.946	56.7534	4.32269	129.208	100.46	28.1903	54.869	53.4298	145.082	317.679
ZNF302	9.70001	10.4909	6.64043	21.1606	6.196	13.8735	19.2957	2.56908	11.2162	17.6915	10.0136	18.5217	5.78922	14.3105	10.3607	20.9267	12.2249	5.11015	20.7622	15.4524	8.56236	8.14372	34.0597	12.5491	3.76303	10.8724	5.76404	9.66831	21.1832	15.3223	8.78487	12.4465	8.26771	22.3927	9.50176	10.7661	14.7838	22.0609	6.89836	5.47988	13.2477	15.5599	13.3567	53.9643	10.5224	11.132	10.9363	27.725	35.1459
RSPH6A	0.0285602	0	0.0299525	0	0.0626147	0	0.0207522	0	0.0366879	0	0	0.0348169	0	0.0475972	0.0612849	0	0.0352073	0	0	0.0376431	0	0	0.0297219	0	0.0299776	0	0.0634417	0.0429242	0.040151	0.0364719	0	0.181401	0.0540867	0.0258565	0	0.0204718	0	0.0461459	0	0	0.0187352	0	0	0	0	0.0361134	0.293057	0.0327994	0
PDE11A	0.00582036	0.315214	0.109874	0.0958355	0.0127604	1.19209	0.0169165	0.00349451	0.0672904	0.194442	0.0396378	0.631493	0.0208115	0.164899	0.295582	0.17529	0.0717498	0.0159803	0.136479	0.0767139	0.121559	0.0229291	0.163542	0.0160655	0.103857	0.0158605	0.0129289	0.0306167	0.199107	0.222981	0.0194341	0.0985819	0.0183708	0.0474242	0	0.04172	0.0279123	0.0141063	0	0.0570604	0.148905	0.00509747	0.0570962	0.0438715	0.00826648	0.0257588	0.0108587	0.14037	0.00647328
PNP	57.435	84.7113	57.3044	8.16057	187.684	12.5986	19.947	138.789	33.4696	25.364	57.673	28.3455	95.8964	27.7373	40.4405	14.5734	48.812	52.0417	5.79528	32.1057	40.8607	75.4326	23.0269	54.3078	30.3826	125.74	58.8136	65.3617	44.3171	31.6006	88.3994	93.5071	61.0523	40.9554	45.6348	83.913	42.3102	17.9183	81.1492	53.4315	26.851	21.9492	26.141	64.3322	33.2546	9.58921	7.45941	34.7563	19.7225
CHMP7	27.3908	35.8509	19.4701	48.4404	29.8557	49.0645	36.6997	27.9542	33.4353	56.072	44.047	46.6611	61.7497	42.7582	34.8312	32.6891	37.2969	34.2861	44.7941	22.4897	24.3829	20.297	37.8669	31.9044	30.0341	40.0625	23.4571	36.1169	48.9773	30.6681	14.5277	60.9853	33.4965	31.5965	32.5184	26.4482	31.7995	19.5389	44.4355	25.0633	40.2631	22.782	29.2202	25.7784	21.8867	8.22307	10.3416	37.1468	54.2282
AC011455.2	0	0	0.0387845	0	0	0.0541026	0	0	0	0	0	0	0	0	0	0	0	0	0	0	0	0	0	0	0	0	0	0	0	0	0	0	0	0	0	0	0	0	0	0	0	0	0	0.034844	0	0	0	0	0
HEBP2	22.1333	16.2011	44.8409	21.7437	24.578	11.2215	27.0505	38.4196	50.1237	23.8727	21.3555	19.0699	13.9478	16.4239	25.0658	40.3913	19.9071	36.1944	21.6694	48.6421	51.8386	26.2673	35.1096	21.4242	13.2785	39.1721	25.7374	24.0752	23.8216	20.38	25.0111	21.5241	59.5278	46.7659	45.9197	18.8357	59.3035	43.9673	61.5808	19.4192	50.7826	7.06228	67.73	27.7171	46.1104	43.2859	40.1789	28.8874	49.5996
ULBP1	0.254669	0.044253	0.0728413	0.0762414	0.279165	0.0338701	0.117756	0.152902	0.148701	0.128906	0.067572	0.112895	0.331129	0.115751	0.0331196	0.232418	0.228321	0.111239	0.101789	1.2511	2.76578	0.0684041	0.891457	0.670991	0.486015	0.473164	1.87711	0.48714	0.531611	0.354783	1.28324	10.2444	0.102303	0.0628801	0.228489	0.514447	0.471866	1.92647	0.790705	1.03398	1.13905	0.162211	0.397447	0.785289	0.205511	0.146373	0.0863858	16.6176	0.0772467
CLCN3	67.8623	14.658	49.4945	15.5267	119.026	19.0882	89.7956	46.8143	45.3991	24.1228	35.2676	28.9409	11.9436	18.5509	54.0037	66.9576	48.6064	43.9375	18.0194	77.051	76.2933	5.82978	127.965	12.7175	4.869	49.1595	16.5107	38.5064	55.1379	45.4463	27.6107	23.8134	42.4543	46.6337	69.9882	31.312	82.649	40.3547	27.3053	18.5048	80.3923	8.90174	17.877	34.8808	34.3311	15.3264	26.0798	18.3782	108.93
SCAMP3	69.8534	27.615	58.2946	51.7456	75.005	48.4162	76.6214	46.0173	91.6646	61.2342	99.8089	67.3624	167.934	45.7715	109.623	88.4564	92.2434	96.6306	48.5889	93.4036	185.594	102.27	119.907	141.422	119.126	94.8505	114.242	106.284	96.5972	148.889	151.342	126.134	84.2611	133.681	98.9847	133.557	106.14	47.1915	81.4171	143.258	116.599	97.2841	146.107	125.934	77.8455	64.7482	71.1071	90.2795	97.5343
VRK1	12.8838	10.185	11.5379	11.9601	11.3623	15.8233	12.116	11.6985	11.7827	11.454	18.131	14.6074	30.9329	9.76378	16.1933	17.2718	22.2875	18.0507	9.71277	48.7771	13.2657	28.5106	12.525	50.4526	11.8536	21.8523	64.4813	18.2081	19.479	20.0751	44.0631	83.5902	14.2913	25.7522	30.4798	20.6553	15.0968	24.629	26.3821	47.2713	25.9113	53.3997	10.6785	40.4885	12.999	12.6876	10.8065	63.9034	11.8819
RNF123	11.88	12.951	6.81262	14.0203	12.9157	16.0386	16.5342	7.76511	12.9742	14.0438	9.32788	13.567	4.46407	14.9059	12.2996	11.887	14.2722	8.33516	15.2235	21.6488	14.9521	10.4226	15.0835	10.8497	3.0918	15.9339	10.9847	11.2216	11.6735	14.9094	11.2032	12.0873	7.84413	19.7534	18.1451	15.402	14.2196	7.27297	13.5005	11.3258	12.0608	6.69713	16.4691	8.9142	8.57491	4.95177	4.68569	13.5985	17.2264
RGMA	0.669803	5.0259	6.03764	5.53258	1.18933	10.5926	2.20417	4.22419	2.42481	5.25193	4.81461	6.93045	4.51284	3.95766	0.926506	0.55571	6.75567	0.364762	4.95678	1.05792	0.485567	0.125391	6.59602	0.817446	1.04585	0.610918	0.553335	1.09819	2.4332	1.55518	3.36394	0.164077	1.1182	0.10023	0.579093	0.920545	0.0331832	0.00894404	1.53871	0.506505	0.0762566	0.193922	0.346178	0.26078	0.0058965	0.0384974	0.0619642	1.2333	1.36675
OPN1MW	0	0	0	0	0	0	0	0	0	0	0	0	0	0	0	0	0	0	0	0	0	0	0	0	0	0	0	0	0	0	0	0	0	0	0	0	0	0	0	0	0	0	0	0	0	0	0	0	0
LCA5	10.1357	3.38826	2.04666	6.30607	6.76531	8.68988	8.03825	1.64035	4.2852	6.19349	2.97843	9.11469	0.639642	6.91116	5.05128	5.82835	7.66821	4.75529	7.36456	21.3167	4.62601	0.780805	5.06454	3.31614	0.678523	5.13508	2.50615	3.49212	4.88117	4.39237	2.6716	5.71554	2.40223	3.22436	6.62058	2.59659	2.55904	0.995213	0.624848	2.53763	2.64836	0.523424	3.75399	3.35566	1.57639	0.331588	1.36531	1.47078	9.99758
ANKRD13B	5.58715	6.34931	3.51572	11.0696	4.39763	15.5436	7.0146	2.68359	3.83565	10.1791	5.63169	8.57533	6.35353	7.60168	8.34642	3.10787	12.9846	4.55172	11.1413	7.46059	3.56569	16.8145	27.3944	31.4503	11.0367	16.3731	11.5157	22.1905	9.77751	9.8251	21.3711	28.0147	3.58476	16.3024	4.57395	9.00761	6.32512	14.9914	9.57569	8.28096	9.85372	4.31566	6.80613	4.97079	2.03585	19.5034	5.43395	59.1787	7.72155
PRICKLE3	13.7788	4.91918	17.0779	9.97502	17.5757	8.22971	18.4184	12.2108	23.4195	9.76414	17.039	8.96782	9.06637	7.40133	12.5597	19.9369	12.6901	15.4138	9.54593	11.827	21.5377	23.5741	33.4187	29.2001	6.43048	25.259	12.0658	31.508	20.3526	14.9491	19.2089	8.39	13.9311	19.0724	49.7188	10.8234	42.1042	23.5141	22.2114	13.0988	27.2506	14.3014	12.0923	22.4884	25.6588	13.8086	11.1748	8.91897	39.2104
PELI3	12.0806	18.9475	5.8101	21.7218	6.33694	19.869	11.4974	2.76997	6.89048	21.8295	11.6809	26.9921	11.881	22.1401	6.49392	14.341	10.2098	10.1235	31.3359	11.3314	7.94063	30.4195	8.56126	10.5865	15.7529	6.84141	12.4297	16.2488	20.8471	13.0137	9.19333	17.7311	7.73124	12.4969	12.6905	9.58897	4.6205	6.45148	6.08197	7.42728	13.7102	6.23126	8.32686	10.265	7.38806	9.61746	3.11108	10.767	20.1124
TENT2	26.889	18.8908	14.8894	19.3319	21.8749	20.5768	36.7629	15.692	26.1093	24.3984	24.5152	24.4559	12.089	26.0816	23.3893	32.9067	28.3443	15.2022	23.3808	54.588	17.5535	13.1239	48.4611	23.95	11.0759	23.2845	24.0707	13.8149	38.7794	21.7393	17.974	27.2341	16.432	24.75	31.9984	24.0734	35.8158	12.1951	21.425	21.3919	23.7466	23.6072	21.085	18.8269	18.3304	12.0904	12.5043	19.429	49.5142
BICD1	2.11988	3.60538	0.818146	4.69123	1.65453	3.75463	3.23674	0.99445	1.30711	3.27971	2.0294	4.31402	1.65747	5.2852	1.98532	1.6117	4.12545	0.950653	3.69497	8.95588	3.76388	1.9152	3.11207	5.20378	0.789163	3.45059	1.36246	2.89718	3.83055	9.5796	6.4478	5.50148	2.33737	2.24162	2.13119	5.49862	1.57914	2.49809	2.12375	7.40161	1.31274	4.07954	0.724374	5.16647	2.46685	1.15798	1.2814	7.43993	3.59625
CHADL	9.26429	3.63791	3.43433	2.81119	5.12372	4.54505	9.49736	5.4782	14.6692	6.85685	7.05253	5.25453	10.0745	2.42553	9.62941	15.0042	5.93449	14.7352	3.19945	1.66005	10.1478	3.14243	19.5152	1.1202	6.90379	3.88974	3.07753	19.2239	4.02658	8.7211	0.897159	2.19252	4.73507	8.89404	19.3634	3.91213	6.04008	8.14007	4.40778	1.18902	6.71987	1.71588	7.87651	1.97783	10.8224	7.60904	8.32861	1.89645	20.7316
SF3B4	116.291	58.9823	100.96	109.532	160.829	109.88	105.288	106.219	110.634	95.7258	144.126	123.913	106.319	77.598	137.25	132.975	150.267	173.701	101.764	54.8784	192.596	193.417	117.447	255.477	166.82	154.164	323.604	147.678	122.156	143.665	366.852	280.167	117.509	195.926	125.419	192.1	157.098	166.17	150.441	211.56	211.194	242.999	172.755	173.284	143.375	185.293	138.342	208.609	133.121
PIK3R5	1.99641	0.852115	0.985884	1.11701	5.44984	1.82896	3.59836	3.84027	2.41515	4.72687	14.8216	1.87849	8.53607	1.95428	4.03437	1.45935	4.93404	1.39029	3.09624	2.88679	0.882482	2.35752	1.26068	9.99116	3.89598	7.32843	3.15379	4.83572	3.44243	1.93065	0.381837	3.47442	1.79249	0.535204	0.38258	13.3654	0.511235	0.0156586	3.82475	7.86466	0.235223	4.59181	3.44625	2.68455	0.313137	0.545317	0.452012	10.7291	1.5521
LPXN	39.2168	5.95549	7.35987	6.21452	34.8761	7.93726	25.2602	12.7996	30.1695	33.1307	54.9639	28.7927	33.5626	11.3515	23.7482	16.1326	37.6575	32.6664	7.51912	9.91028	7.63625	11.4999	32.8644	47.8159	16.032	31.4973	11.3313	15.0675	78.7055	8.9618	3.4656	8.21967	11.0937	9.93051	8.87568	71.7979	93.5399	6.47936	24.8126	43.1681	5.04844	307.101	12.221	14.3355	49.7308	4.21315	2.97059	12.3262	18.955
UBXN1	115.665	115.887	98.043	140.589	85.8179	114.489	101.244	82.9675	115.126	166.584	178.435	173.505	317.046	129.226	90.1087	173.509	133.589	168.348	159.027	115.681	122.908	238.41	70.6787	185.362	259.757	126.865	167.266	119.95	120.749	125.693	141.473	185.071	141.422	98.3424	82.2252	129.263	153.138	46.3497	128.374	194.308	100.243	171.675	81.9943	119.13	163.816	111.144	95.0038	121.549	133.273
SMCR8	8.53162	8.37493	4.94833	14.1925	8.35057	13.2784	22.3068	5.61821	6.98093	11.7803	12.1897	12.7893	6.47191	11.158	8.09466	16.962	12.781	3.0155	17.3065	21.158	17.7046	7.21698	10.7988	11.2774	5.10004	9.51734	13.067	9.2042	10.8083	8.81926	37.0066	27.0789	8.13673	25.598	8.57609	14.8508	9.17522	4.188	18.5219	13.4855	3.71765	8.4108	11.9431	19.1814	5.90262	2.82753	1.713	22.5424	39.8897
MEX3A	3.11212	0.650865	0.386179	0.273817	0.59896	0.955762	2.33898	1.16959	1.19017	1.19046	2.71572	0.752987	6.04525	0.197959	10.2209	2.27759	40.0922	6.35139	0.156673	19.3508	19.4297	10.2479	40.2366	3.16392	1.00989	28.0634	18.7338	17.4507	10.2587	13.6064	28.3183	91.5993	9.14042	10.571	18.5105	45.6112	26.0468	12.3598	0.495833	25.0238	19.6359	0.426524	1.60948	15.5341	5.57989	28.0719	15.9446	77.497	5.97129
GRINA	157.317	134.678	132.713	143.759	180.748	167.399	155.388	98.6691	154.976	170.92	363.318	203.571	281.202	145.169	195.625	214.685	187.791	198.003	171.702	140.648	385.396	599.246	298.582	488.497	341.881	190.537	456.399	160.444	257.84	294.93	132.564	164.289	155.512	130.957	185.486	415.05	186.572	134.068	244.42	492.516	221.843	126.887	92.746	199.295	280.578	118.516	283.293	270.522	173.588
REG3G	0	0.0502413	0	0	0	0.0576801	0	0	0	0	0.0767159	0	0	0	0.028201	0.0395804	0	0	0	0	0	0	0	0	0.0413838	0	0	0	0.036952	0	0	0	0	0	0	0	0	0	0	0	0.077591	0	0	0	0	0	0	0.0452792	0
SYTL2	33.6531	5.58673	3.39258	4.36957	46.7709	2.27651	54.9482	4.36123	36.7688	10.8571	16.5022	12.8146	2.9167	4.17515	22.7364	47.811	17.0495	22.9886	2.73473	14.3228	5.7501	1.58342	3.69571	3.20802	1.42323	17.5773	3.71479	5.6139	14.1575	12.9372	0.689898	4.78916	2.90615	38.5107	13.433	11.0615	22.6971	1.03283	4.81472	3.29161	3.41814	4.25815	13.5191	5.70037	7.41891	9.54426	7.98058	0.830508	62.5408
RTCA	22.2995	16.8024	30.5207	23.6632	22.2389	25.4398	33.6244	27.079	32.7839	29.0197	28.3594	23.126	26.5497	26.7848	26.4523	32.293	33.8968	25.4339	28.6439	59.0353	41.7405	54.6573	32.5539	86.939	26.1969	36.4531	47.2467	23.8851	33.0331	39.1519	49.953	63.7607	41.3836	41.0491	44.1573	57.4125	36.6997	20.5694	57.0585	44.1718	31.4247	27.3125	33.9083	42.6756	24.8931	20.1104	23.4156	33.8342	33.1391
PHLDA2	311.994	10.1431	84.5172	1.63045	490.212	2.22869	95.9705	364.532	257.436	92.2007	112.566	25.9072	126.828	2.66579	223.161	66.4497	82.8183	456.695	0.669784	29.8173	79.3507	62.0397	53.11	195.004	47.3309	298.27	53.2134	65.0244	19.275	35.0176	107.277	1.55891	144.01	87.4408	35.4821	113.347	132.142	22.7683	261.23	75.2552	71.2029	1.66775	193.762	79.8058	45.3826	35.9737	43.6268	15.3959	61.3339
REXO5	3.81926	2.67	1.98418	1.6595	3.13997	10.3471	4.70229	3.17419	2.66885	3.30791	4.07695	3.75063	3.54052	1.14924	1.82121	5.98194	5.51464	6.82085	1.86576	4.89406	3.3679	2.47281	3.8458	2.51349	3.76754	2.89097	5.79337	7.09542	5.72556	3.38699	5.70318	21.6502	6.30641	9.63674	6.82312	3.49808	3.79459	4.04254	5.60274	8.26277	6.75064	5.51291	14.3533	4.4315	1.08613	1.47563	2.06174	8.75202	10.5013
TFRC	42.2143	58.7235	25.2943	16.0976	84.3501	31.142	43.4668	45.2082	50.0038	17.1211	72.7176	27.7718	61.0982	54.8279	45.3019	20.0828	47.5595	38.8961	18.8695	177.167	72.6664	110.138	74.9721	88.2751	21.8013	57.7054	213.799	47.0608	81.7564	66.5228	142.203	267.377	30.6596	118.954	97.8424	201.182	32.1558	89.8603	58.0998	72.2755	47.7971	16.3895	50.288	75.0558	28.9266	18.6656	18.9019	68.7218	48.6013
MAFF	368.145	394.727	22.7305	20.606	200.024	11.2011	104.412	103.893	168.732	100.682	98.5996	63.7729	56.1585	390.16	84.5374	43.0482	76.1142	205.689	33.4916	28.0545	13.5501	8.96959	28.9324	27.8741	19.35	77.295	118.06	62.2089	13.5503	31.0363	26.3261	23.4603	10.3043	47.6887	84.7813	37.8225	61.8638	11.4289	15.486	17.033	31.6225	1.75864	36.569	17.6503	55.1164	36.1453	62.3454	7.92999	18.1113
TNFRSF25	5.19857	0.709765	13.4937	0.978256	12.1095	0.869176	7.01505	10.3668	14.4053	8.22862	12.4453	2.73867	29.6968	1.36144	4.59486	9.20745	4.98946	2.80366	2.06793	10.7183	7.35194	16.2557	42.2175	12.658	7.01559	28.8634	5.95946	12.7521	8.20449	14.7473	24.4251	31.0011	21.5299	7.11007	17.2423	14.1866	25.4201	28.8585	39.684	17.2309	8.24538	4.37404	10.6091	14.3094	15.8017	13.2055	6.84102	15.821	21.9293
METTL27	4.01101	0.347055	3.63529	0.652282	5.75386	2.60797	5.97281	2.46765	3.84844	1.65428	1.54163	9.71904	3.36415	3.13597	2.51477	8.89832	1.95339	5.74423	1.59657	2.67594	20.4772	3.85276	6.80232	4.51051	1.66324	2.09154	12.4847	1.04193	1.8332	11.3825	1.48808	2.0269	10.6281	11.2974	4.88707	2.62661	8.48966	6.68078	6.57695	0.8091	4.90503	2.03832	42.0793	2.8927	25.0022	7.13807	11.0399	9.66769	40.424
AC003688.1	0	0	0	0	0	0	0.108089	0	0.191092	0	0	0	0	0	0	0.149337	0	0	0	0	0	0	0	0	0	0	0	0	0	0	0	0	0	0	0	0	0	0	0	0	0.0975837	0	0	0	0	0	0	0	0
KIF23	2.68066	0.712258	5.75428	1.54015	0.78777	30.7728	1.64941	3.89008	1.53127	1.66404	3.01859	1.76606	6.62117	1.6349	5.91538	0.584024	15.8759	1.77736	0.451372	144.605	13.8559	33.7033	13.2125	38.2869	3.77156	8.09744	18.3453	15.7897	10.5039	11.508	28.4593	19.8761	11.7517	23.7215	15.1643	21.7414	11.1049	13.0951	17.6937	32.0455	30.0513	17.0335	13.5259	28.2773	1.28799	6.01474	3.3944	27.7987	0.469408
APOBEC3C	104.726	52.7126	44.7231	63.713	72.6373	77.5301	151.515	58.7232	167.854	103.799	81.4186	106.899	114.083	63.1101	111.687	144.082	162.162	108.774	59.8484	24.2925	168.637	43.7529	167.656	83.6134	73.4539	88.3145	60.1503	191.479	129.409	95.5641	72.0387	6.95903	96.3692	73.4984	191.324	134.629	139.081	68.2971	156.242	116.776	131.116	105.668	63.8918	51.1726	123.25	65.281	78.2824	15.2376	200.277
TRIM15	0	0	0.121335	0	0.0317057	0	0	0.0520966	0.055732	0.0322085	0	0	1.0342	0	0.144817	0	0	0	0	0.0381221	0.0724888	0	0.4515	1.55679	0.0910772	0	0	0.0217352	0.0271079	0	0.173836	0.163297	0.0547748	0.261854	0	0.290252	0	0.303765	0.631114	4.53688	0.227682	0	0.0354666	0.0817554	0	0.0731458	0.134903	0.0332168	0
UBAP2L	50.6767	44.3401	51.6525	57.0381	60.2804	56.0111	60.1399	39.1282	48.3348	51.6169	44.3789	61.8848	30.2522	57.1492	48.1335	54.5236	62.5906	36.5346	58.1417	60.7746	84.8736	47.6849	99.5633	87.8556	23.4361	60.0907	82.5913	50.9046	64.2601	60.1712	200.376	130.028	24.9213	60.0809	86.0479	87.5978	75.6698	54.9368	63.9522	91.0871	74.5255	66.7989	70.7239	74.5398	40.9168	51.2435	36.6819	103.237	87.8148
AMN1	6.76201	7.20963	2.12511	6.07311	6.0148	5.62909	6.25335	2.43319	5.16209	4.56362	4.31932	5.10701	2.57795	5.69155	3.84328	6.12549	4.32226	3.67252	5.57228	11.5533	10.8606	5.78517	2.48785	3.45641	0.908111	3.22618	2.22528	2.73748	7.99126	4.44845	4.85014	25.2907	3.11879	8.67779	5.61746	4.68378	3.90339	2.00488	3.19675	2.80246	3.2111	3.96805	1.39591	4.24744	2.83751	1.46824	1.38048	7.3212	9.62228
MCOLN3	2.40536	0.0979717	0.218858	0.108508	2.69692	0.0482046	2.7214	0.0461604	0.112872	0.183461	0.448793	0.200843	0.287998	0.0915219	1.21769	0.551305	1.48936	1.22131	0.225351	0.434291	2.3673	0.346148	0.331473	10.7169	0.0691708	0.269367	7.91705	0.272371	0.102939	0.603117	4.19542	15.6885	0.0485334	1.25289	0.032519	0.747918	0.131681	0.514642	0.0937791	3.31404	0.0504347	0.596392	0.915823	8.25812	0.0584975	0.0347202	0.0819641	12.5758	0.256525
TMED8	8.7097	13.5816	5.01799	13.7717	4.76349	16.3922	14.864	4.92627	6.48249	13.1642	9.36453	18.7975	8.22007	16.0726	10.6481	8.64039	14.6306	6.27981	19.0233	37.7892	9.58702	8.55027	7.57599	13.6583	4.63964	8.14899	14.064	11.4117	12.967	9.88132	21.8985	73.4104	5.75764	16.8364	11.8976	16.1905	9.42257	5.76797	10.3375	15.137	9.93112	30.6346	6.00462	16.6151	4.86775	3.99994	2.65008	15.2077	15.2992
CRHR2	0.839902	0.221035	0.17234	0.120256	0.540405	0.373965	1.60531	0.109624	0.375277	0.243989	0.657255	0.734537	0.391719	0.152146	0.287319	0.146638	0.787789	1.25328	0.187312	0.6979	0.0610139	0.0179824	1.59612	0.151194	0.0191649	0.19902	0.202794	1.38581	0.0855628	0.0699503	0.268249	0.554084	0.783768	0.0826511	0.0720794	0.183229	0	0.236011	0.17322	0.019889	0.0119775	0.047973	0.615702	1.0322	0.0388985	0.230876	0.187353	0.125814	1.23873
SNX20	1.16308	0.434962	1.32584	0.645296	0.873063	1.55357	2.09439	2.59587	2.73641	5.19475	12.4961	3.05151	16.9363	1.43268	5.55213	0.837627	6.26495	1.1975	1.09312	1.5163	0.770976	2.02948	0.592035	6.24621	10.9739	3.75503	1.51645	2.81205	1.66472	0.968654	0.270156	0.276578	1.13323	0.938517	0.411732	16.6647	2.18257	0.0408529	6.08074	11.6502	0.547344	22.609	13.7503	2.27508	0.363594	0.28774	0.1651	3.17958	1.30761
NECTIN4	124.298	0.211754	128.397	0.239414	144.474	0.212718	95.584	203.194	271.767	48.3435	27.5241	12.7371	104.575	0.103852	140.314	163.401	114.537	168.555	0.426186	2075.24	424.538	195.593	361.193	7.94086	114.573	184.47	49.2786	217.267	110.422	736.573	221.775	9.61644	110.223	277.755	309.243	150.008	355.721	234.111	132.997	60.0053	617.546	7.0039	198.532	77.7758	118.906	113.413	183.3	65.8398	217.852
GTSE1	1.64623	0.338703	3.93855	0.197649	0.0939884	12.6941	0.959427	2.41949	0.95823	1.45128	3.15314	1.6933	7.54184	0.228628	3.9986	0.258224	9.17446	1.85974	0.201051	28.2523	11.1311	21.8033	18.9343	26.8614	5.32779	8.71495	24.7978	12.023	8.91179	10.358	22.5939	62.0225	11.4204	23.101	20.7148	18.5483	11.7598	17.8157	19.7012	21.0703	26.9077	29.6614	14.2146	25.512	1.303	7.97948	6.09456	54.7285	0.553086
PEX13	27.4109	10.5321	18.4979	14.0852	40.9763	17.7186	34.2176	14.3364	28.2387	21.7519	27.0149	17.1055	17.7069	15.0358	45.0406	27.5422	31.469	37.4268	14.7735	214.515	35.4748	37.3847	80.7099	21.7433	6.26586	27.2013	36.1449	68.9543	42.6881	30.3359	30.7904	13.5334	34.1716	37.5861	36.3329	25.9209	29.5281	28.6177	23.9612	20.9826	41.2591	12.774	16.9945	22.243	22.3586	9.00354	35.0532	24.8359	25.5303
SLC37A4	6.27945	2.39755	6.63491	2.88498	4.31827	4.76532	11.6631	4.85035	7.99848	7.04499	8.9464	6.79497	13.6932	2.80244	10.9428	12.9029	9.78487	7.68411	3.01589	20.1488	17.7417	13.2722	12.3599	16.5537	12.133	13.1701	36.8179	18.4069	20.6921	25.7538	7.75071	31.1787	11.298	28.6698	22.7118	13.3768	18.934	13.9935	10.5759	14.5257	15.3276	12.2452	11.9104	11.6557	15.8162	10.7727	20.6223	46.2807	22.3772
KCNIP3	1.34024	4.68777	1.29895	9.63376	0.688984	7.95105	3.25731	0.510551	1.52574	5.17728	3.18332	6.09595	2.3906	5.28359	0.588405	1.00213	3.28155	0.532931	6.39373	0.536034	0.63318	0.236682	7.42587	4.05655	9.19729	1.13343	0.143723	1.27804	4.99412	2.21907	1.38264	0.260923	0.513459	0.12552	0.228053	0.463776	0.398937	0.171745	1.66608	0.765194	0.07276	0.210472	1.34308	0.87088	0.157532	0.0818127	0.353506	0.477676	1.41863
MAK	1.05	0.625134	0.216628	0.22674	1.3963	0.402914	0.612856	0.217028	0.276396	0.345026	0.870814	0.545586	0.30774	0.401614	0.455547	0.760326	0.445606	0.236302	0.252265	1.67887	0.10066	0.25429	0.967318	0.926486	0.0903372	1.12574	0.802959	1.02188	0.419448	0.483594	0.505775	2.466	0.184721	0.935017	0.322771	1.18448	0.577836	0.194684	0.179631	1.0875	0.304874	0.271355	1.06591	1.03797	0.183355	0.130593	0.0963408	1.12678	0.842342
FFAR2	0.541594	1.94104	1.02949	0.222941	0.705005	0.544726	1.27897	0.731632	0.673979	1.2439	4.2482	0.206326	6.6972	3.61039	1.08952	0.0339813	1.54393	2.64871	0.892942	0.490762	0	1.20014	1.26815	5.37236	0.781651	3.36677	2.63169	0.0763108	0.650357	0.25936	1.71795	0.0716657	0.149575	3.76935	1.36968	0.291159	0.121748	1.03915	7.03276	4.27715	0.0444099	6.2552	0.954661	5.58129	2.90857	0.107004	0.0947269	0.660858	0.188234
TCP10	0.0189016	0	0	0	0	0	0	0	0	0	0	0.0115212	0	0	0	0	0	0	0	0	0	0	0	0	0	0	0	0	0	0	0	0	0	0	0	0	0	0	0	0	0	0	0	0	0	0	0	0	0
DDX39B	32.4628	21.5301	19.5758	15.5894	71.8876	14.3219	44.015	15.7943	27.3517	35.1554	34.2894	25.2861	19.0674	16.5227	14.6877	51.6194	17.2128	13.874	21.9392	21.8792	26.3478	38.8525	115.005	34.7156	5.86241	46.6068	28.7105	36.0188	40.7045	42.4897	28.2923	54.8679	16.8619	73.9862	84.4649	27.5703	64.1612	63.9248	24.2085	29.922	24.8501	25.7851	26.3255	76.2851	30.8417	18.1481	26.8441	72.0232	57.2684
DLL1	22.4136	4.33881	9.19915	2.71035	16.6845	3.82662	25.8216	21.0926	15.3809	19.2844	25.0965	29.2205	12.6853	4.09611	11.6771	13.4914	35.7191	14.2858	3.569	5.14158	4.20077	29.0698	11.7096	87.4783	1.27807	23.9024	17.6062	5.65957	6.11813	8.32187	25.1771	223.869	2.7472	2.12308	4.49529	6.1096	2.97375	1.2023	6.63156	14.0005	3.69796	3.19923	3.85716	41.9813	7.02161	8.6535	4.6275	14.6312	3.23512
PDILT	0	0	0	0	0	0.0467574	0	0	0	0	0	0.15585	0.266654	0.0532645	0	0.0320852	0.0393994	0	0	0	0	0	0	0	0	0	0	0	0	0	0	0	0	0	0	0	0	0	0	0	0	0	0.0195954	0	0	0	0	0	0.0355462
HJURP	2.70335	0.169816	6.16941	0.156733	1.39821	15.4575	1.93661	1.88596	1.39396	2.09878	2.77822	1.48533	9.77962	0.317273	4.04427	0.66891	13.0015	2.57428	0.0558007	20.7512	23.2996	14.3246	22.5064	35.6276	7.7532	5.99186	23.7452	7.16741	8.0916	16.7992	27.6005	35.0932	11.2966	18.597	17.7176	24.331	17.5291	16.918	24.4365	43.7768	29.4978	77.2802	18.1035	17.3633	2.79173	8.77441	6.87262	37.9768	0.783411
NSMAF	17.9586	23.8241	14.0699	24.8487	18.6124	22.9066	26.2864	12.6737	16.8699	23.1122	25.8745	22.2092	15.1322	27.7856	19.884	18.2535	23.3601	15.6231	25.5062	22.7057	19.0146	17.3265	35.8308	22.3096	9.12769	16.0926	15.1233	19.2676	22.7199	15.1433	12.2369	30.2107	15.9098	21.3005	22.1953	26.2104	26.0716	16.3861	16.9477	20.5389	28.1589	17.5675	9.30326	11.2507	13.9638	11.0481	7.55056	30.8279	28.9624
MINOS1-NBL1	0.0291788	0.0185911	0	0.0480446	0	0.0853748	0	0	0.0187413	0.0974781	0	0.142284	0.0347776	0	0	0.0292924	0	0	0	0.076917	0.0243762	0	0	0.08054	0	0.0397561	0.0324079	0.021927	0	0.111786	0.0194855	0.0617768	0	0.0264165	0	0.0418305	0	0.0235727	0	0.0635682	0.019141	0.0511097	0.0178898	0.0549846	0.0103605	0.0368957	0	0.0335099	0.0324521
RNPS1	35.0067	32.2198	26.8905	39.511	50.8989	35.4154	37.7479	28.5802	42.0509	39.7093	53.519	43.43	70.3141	35.3434	38.2198	45.7539	44.2827	39.5046	38.9312	20.0759	38.082	47.9922	73.8492	53.9516	45.4186	45.641	43.748	57.8679	55.3983	48.8392	44.1963	123.37	36.4863	52.2124	57.9883	44.2251	55.5466	35.6148	54.0138	46.239	58.3831	53.8572	32.7712	51.6633	42.7397	28.4774	25.618	98.4337	51.3587
ZNF670	5.50861	5.99683	1.14778	4.02454	4.83877	4.00275	5.08942	3.7892	2.13225	5.19988	3.76212	3.60229	3.30454	4.92459	7.30624	5.53004	8.76942	4.68256	4.81177	11.2033	7.25337	3.44916	5.73267	6.89762	0.26804	5.06992	11.8718	8.55324	7.65873	8.4322	5.28651	21.6005	2.48712	11.3944	9.50494	3.29481	5.37968	5.27546	5.12218	8.18606	4.92979	5.62319	4.67465	13.6802	3.61394	0.876448	2.75644	11.7308	13.6326
BTNL2	0.198209	0.031572	0	0.163182	0.0543187	0	0.180026	0	0.254616	0.11036	0.192835	0.483263	0	0.0825817	0.177217	2.78573	0.24434	0.272101	0	0.0653113	0	0	0.0515678	0.136775	0	0	0.110072	0.037237	0.0928834	0.442955	0	0.0349704	0.0938411	0	0	0	0	0	0	0.215907	0.0325058	0.173592	0.030381	0	1.67147	0	0.0462234	0	0.110222
DAPP1	13.3074	0.305723	20.5987	0.263358	57.5431	0.60838	22.4765	46.4592	24.9225	13.0911	24.197	6.49296	19.1588	1.46606	10.2163	26.4293	10.2726	17.9061	0.539131	41.6563	16.9562	4.36342	12.0344	20.6172	3.89488	18.1749	1.9541	8.60585	7.9749	6.33182	4.59285	1.01589	9.92501	30.0756	9.80261	12.6686	16.5488	3.87644	24.8701	18.5202	7.77471	31.658	10.7772	5.37998	17.7188	1.38538	8.35518	3.65534	15.1026
AZU1	0.040798	0.103977	0	0.268705	0.178889	0	0.0889328	0	0.131021	0.136294	0.635068	0.198943	1.89642	0.0679921	0.0875449	0	0.15088	0.0560074	0.179373	0.430183	0	0.562528	0.297202	0.225223	0.29976	0.555872	0.135939	0.337243	0.172066	0.0520998	0.0817343	0.0575844	0.154525	0.221614	0.241585	0.0292438	0	0.065919	0.23223	0.488848	0.053526	0	0.150082	0.11532	0.0289721	0.0773815	0.0761144	0.234269	0
SLC30A7	11.5246	11.2217	6.7764	5.64842	16.7648	6.31454	14.1731	8.99975	15.2951	8.97469	13.6623	10.0261	5.59993	7.28017	14.0016	11.1509	20.9836	9.77629	6.63114	43.2912	18.791	18.5092	21.1849	26.6684	7.24698	17.4416	26.4391	6.38922	15.9941	19.5858	14.731	11.6328	9.74201	20.4111	12.5309	36.9337	18.8876	7.17747	20.5402	20.8406	17.7634	5.75017	16.9004	24.8918	10.2624	4.89225	6.10024	14.1627	15.4253
TXLNB	2.68163	1.07021	0.479028	3.9545	0.613756	1.14244	1.14555	0.575012	0.747627	2.95337	2.1072	2.7482	0.807824	2.77476	1.52815	0.813535	3.16044	0.5967	5.0097	1.39825	0.430817	0.333758	0.122668	0.650715	0.216517	0.341281	0.44185	0.841496	1.44307	1.33593	0.275505	1.74692	0.427851	0.320144	0.116332	1.10895	0.10599	0.0238067	0.125805	0.690141	0.0869893	0.993626	0.451684	2.40168	0.0156949	0.0279464	0.109955	0.372267	0.229419
DYSF	7.38185	74.8437	8.20567	84.1397	3.55625	81.2805	21.3541	4.31744	8.15657	37.8651	20.853	65.3934	17.4518	76.9361	4.1446	3.93605	26.9896	4.30477	69.8427	12.0275	6.7683	5.62986	4.44135	12.6419	16.3796	54.9927	40.3387	12.0592	31.2753	9.75907	3.01219	4.8545	4.84056	1.52351	7.52497	39.5881	1.96555	0.686758	7.62857	14.1827	4.4327	2.54498	4.67478	5.97442	2.27918	4.98513	6.4409	5.81773	2.33467
COPS9	31.7157	42.3243	46.1701	44.5266	35.1184	50.7829	37.2245	48.4509	45.2784	45.329	78.0244	51.7981	158.816	44.889	50.5253	45.9142	59.9432	57.9871	45.5917	77.3506	41.0099	48.3117	87.0252	46.6761	168.321	53.9551	53.611	29.1684	67.5913	59.5451	44.9561	32.9067	84.1146	37.6276	51.2995	48.6128	59.5813	50.5527	87.2537	35.1693	50.5736	78.5182	52.8673	82.3198	75.9531	37.9833	34.4438	60.6783	39.3604
KCNG3	0.0760909	0.0727212	0.0199501	0.062644	0.0208525	0.0278294	0.0552884	0.0571056	0.0488724	0	0.0925345	0.02319	0.0453455	0.0317024	0.244915	0.0381934	0.16415	0.0522287	0	0.175507	0.0158917	0.131144	0.0989822	0.0525068	0.0798672	0.0259184	0.0633836	0	0.0356571	0.0242924	0.292176	1.49016	0	0.292772	0.0187738	0.0954477	0	0	0.0180468	0	0.0124787	0	0.793083	0.322617	0.00675435	0.0120268	0	1.1797	0.0211567
CFAP54	0.205892	0.455496	0.0599804	0.150673	0.119118	0.16734	0.0872687	0.065242	0.150609	0.222907	0.250387	0.299802	0.245398	0.552821	0.143178	0.0918637	0.246761	0.0628107	0.293361	0.520129	0.129003	0.08449	0.124989	0.292047	0.108055	0.116887	0.165156	0.365315	0.166166	0.153375	0.454494	0.762843	1.33943	0.025889	0.0225776	0.209075	0.116566	0.00924079	0.151923	0.280345	0.0937936	0.105187	0.0736366	0.188603	0.0243685	0.0108477	0.0426801	0.111658	0.0890513
IQCN	4.14811	0.364543	1.70013	2.05426	2.60457	1.75545	5.81448	0.567757	3.36353	3.37149	2.73681	2.41217	3.42862	0.662169	4.17202	3.74144	3.07596	2.08908	1.17624	0.722692	0.677138	0.0469578	2.29073	0.0548356	0.417047	1.01776	2.34771	1.18238	0.755943	2.08032	0.127361	4.07709	0.637075	4.15829	1.16855	1.40123	3.02012	3.12002	0.0980056	0.666519	0.500434	14.6848	0.599269	0.673852	0.928295	0.84907	0.185318	0.556691	5.78005
GMPR2	53.3381	33.0673	33.9948	35.3403	42.3234	38.3286	63.0784	34.6635	35.8245	53.0979	41.1596	53.6214	41.9212	30.8071	51.0302	70.6585	51.9807	55.925	37.3419	74.8052	49.9181	78.1763	39.473	52.8443	35.4077	49.2565	49.9407	36.8832	66.8466	43.7418	57.7858	62.6475	40.8356	49.8989	64.6712	55.7372	70.9196	43.1226	48.7058	61.8882	31.8822	39.3801	34.5031	59.4626	40.1692	24.2966	14.3542	61.0486	90.7048
TRIM49C	0	0	0	0	0	0	0	0.0201916	0	0	0	0	0	0	0	0	0	0	0	0	0	0	0	0	0	0	0.0747046	0	0	0	0	0	0	0	0	0	0	0	0	0	0	0	0	0	0	0	0	0	0
CSH1	0	0	0	0	0	0	0	0	0	0	0	0	0	0	0	0	0	0	0	0	0	0	0	0	0	0	2.28751	0	0	0	0	0.154628	0	0	0	0	0	0	0	0	0	0	0	0	0	0	0	0	0
UBE2Z	59.8962	41.1514	43.6146	55.0054	75.6093	55.6609	63.8164	48.1686	75.3903	62.0803	58.7765	66.0813	74.8551	51.185	72.9409	68.5705	75.2704	66.9589	50.9225	59.3295	88.5192	106.398	85.4653	129.954	64.8331	78.1457	65.1484	58.6548	84.6191	71.047	91.337	77.1342	42.3277	78.9063	67.9351	88.5312	75.9334	35.2213	87.9401	115.062	71.9385	39.5671	73.6085	63.7609	44.7074	23.9185	16.6426	83.5111	88.5392
SAFB2	32.2211	34.2505	19.1888	35.6323	50.366	24.4926	33.5297	21.2756	39.2278	40.359	41.5841	32.7236	43.6429	32.3825	43.6601	42.1583	30.9863	42.0502	35.9984	20.3712	20.1882	34.8077	43.0582	41.177	20.3215	55.9915	37.3839	33.2271	37.852	33.7565	32.6738	68.985	21.9192	51.3346	38.4686	38.6999	49.8154	37.0622	38.8201	26.6036	30.5622	34.2705	36.2485	28.5521	30.6523	34.1787	26.8283	48.2551	59.4745
ATRIP	0.196366	0.125114	0.0228822	0.143702	0.0717515	0.159598	0.190243	0.0261994	0.168166	0.0242964	0.127361	0.0797949	0.026005	0.0727234	0.0780307	0.0876135	0.134482	0.0898571	0.0959274	0.460118	0.0911365	0.0859531	0.431413	0.210783	0.0229013	0.148638	0.339263	0.180355	0.214713	0.222901	0.160273	0.21557	0.123958	0.375306	0.21533	0.172033	0.130792	0.0705061	0.372585	0.332732	0.157439	0.13376	0.0936397	0.164459	0.0697233	0	0.0407055	0.100228	0.291193
ISCU	74.9387	62.3328	30.11	96.1386	62.441	58.1125	86.8506	30.2542	60.5628	90.1102	103.995	99.786	73.6535	80.4012	59.0871	86.088	94.4	69.075	82.9035	60.779	45.218	26.8718	77.2876	51.2482	46.8026	65.5091	84.3239	47.5586	90.907	68.3887	32.2938	31.6415	47.2333	28.7222	74.2656	57.2631	77.4868	24.955	55.7187	81.9511	63.5959	62.3591	22.3348	46.2583	45.0706	30.4082	30.5421	49.7966	92.531
GPR82	0.0868831	0.0138392	0.501153	0.107293	0.0714301	0.190659	0.599737	0.443394	0.348776	1.01588	1.37357	0.556062	1.21676	0.289591	0.295188	0.218053	0.669401	0.0298182	0.286493	1.88949	0.0725826	0.641761	0.339064	2.93775	0.250786	0.147973	0.241245	0.310127	0.824468	0.110951	0.174061	0.183947	0.342786	0.353961	0.0643098	1.40124	0.234371	0.175476	0.57698	1.34863	0.0284971	28.1541	0.266344	1.14606	0.161959	0.123593	0.0810463	0.349227	0.265731
ALKBH5	79.1734	77.28	66.46	163.555	70.041	154.959	110.119	57.557	99.5076	125.696	115.34	147.529	49.9547	135.215	67.4607	106.105	107.579	89.6873	162.718	167.289	114.643	72.0012	97.9612	83.1154	106.344	88.6105	89.6068	74.0963	113.923	110.075	274.074	235.697	81.6764	161.111	103.073	100.442	125.213	58.5642	91.0123	106.288	65.7737	102.712	54.4558	128.16	62.4907	45.8751	34.4598	156.186	118.463
TOR2A	6.21209	1.20939	8.44529	2.39929	7.14589	4.48792	8.23346	6.48093	11.1448	7.45137	14.6428	5.30576	17.6646	2.52429	11.3826	9.3159	10.1869	9.76503	3.23138	4.62454	7.40001	23.8681	8.93893	18.7079	24.1899	10.4755	16.461	14.0334	7.6101	11.4587	18.8599	15.8448	5.80954	18.3127	7.51214	15.2824	18.5274	9.23169	18.6806	25.793	13.7973	11.5192	10.7325	17.7939	13.1322	8.40047	8.53118	12.9912	13.3701
DPPA3	0.0674169	0	0	0	0	0	0	0	0	0	0	0	0	0	0	0	0	0	0	0	0	0.0663966	0	0.0930427	0	0	0.224633	0	0	0	0	0	0	0.0610347	0	0	0	0	0	0	0	0	0	0	0	0.0426232	0	0	0
ST6GAL1	9.76953	5.10528	3.35969	5.88994	3.1631	9.02434	8.65237	11.3875	8.24055	18.2616	23.2473	19.1292	22.8429	9.64435	45.4012	6.4559	17.4623	3.47021	18.8843	4.60998	2.86218	1.28393	8.84329	13.4282	5.2148	11.3181	4.00831	9.16941	22.764	9.0752	5.49422	0.656363	2.51903	1.37456	3.02823	30.4668	1.4772	0.250454	4.4117	11.88	1.77817	55.4862	5.96541	6.04419	2.02655	1.66854	1.21608	105.824	15.3213
PPFIBP1	23.4345	25.6161	7.49839	25.4202	16.0707	18.4892	25.3698	14.7424	19.2204	15.3139	12.9312	22.841	6.53406	25.9571	8.39437	10.0699	22.959	8.31607	26.8388	157.963	17.3524	16.7553	10.549	39.4187	5.72158	13.3873	8.58382	9.56737	24.3516	32.0719	20.0418	7.36014	8.43365	14.8557	10.5568	14.6568	8.67644	6.66091	8.2884	12.1399	7.93947	3.26443	21.693	19.9517	7.52543	2.12052	1.90392	21.4746	24.0564
OLFML2B	6.00688	12.2825	2.90412	18.5187	9.78359	32.1596	21.2197	3.44023	15.6242	21.2533	25.1168	33.7057	12.7449	10.9338	6.76477	1.9887	33.6897	4.57636	23.1009	57.3859	58.3675	16.7199	3.67978	60.324	160.174	40.5445	49.3038	26.5397	25.2742	156.845	9.33142	12.2366	21.1243	1.54276	4.66695	105.52	0.970441	0.309752	8.75015	70.4671	2.7108	3.91763	6.4646	58.5034	1.47484	5.05019	2.92089	18.0535	2.39274
FOXJ3	25.0426	25.1338	12.8384	32.0941	18.4166	29.2257	37.0136	12.2412	20.1176	29.2499	18.7475	35.8935	11.9617	30.4614	32.1636	29.8651	31.2092	16.8633	33.6541	70.1865	27.5593	13.7817	30.564	28.1095	8.90582	18.2896	34.0964	41.5551	27.3873	28.0717	41.8754	89.4833	14.0896	32.7228	29.7975	27.9506	26.304	24.4428	16.8197	26.221	24.908	15.6937	19.6048	29.1434	14.1565	11.8095	11.7244	36.6496	43.11
PHRF1	32.5824	27.3796	22.0973	25.5786	61.8678	27.4673	37.3261	31.2663	39.4816	37.5044	43.2547	24.5945	22.6783	33.013	34.1641	51.8612	31.2433	29.8424	30.3061	30.081	38.259	50.4188	31.1257	102.829	20.4482	42.4864	41.6919	40.3276	20.0783	25.6509	32.747	74.2862	42.4332	50.6623	32.4672	33.8212	43.1601	27.3206	50.6129	37.7303	40.2906	36.0339	33.9539	21.8838	27.9777	22.7999	26.8295	62.7601	63.4996
PELO	10.8387	20.419	13.6124	28.2845	19.8937	23.8092	16.6017	9.82146	12.9992	25.4803	20.9268	25.8553	15.6695	22.4954	13.9618	17.631	19.2171	16.6244	21.7676	47.1338	14.9514	14.2987	22.0194	29.9863	20.5411	23.2454	31.0614	16.7423	21.6334	25.1619	19.9828	22.6759	13.8213	13.5832	23.0445	22.6959	14.8194	8.75624	15.7413	27.5301	18.6858	7.16333	13.1983	43.7958	11.1593	4.20883	4.02549	16.7311	23.6254
SDHA	31.152	37.9771	31.9608	49.2503	34.6906	50.8423	45.9075	35.8283	73.2236	53.3394	49.7748	60.2757	57.628	44.3531	40.5609	45.5421	52.6399	51.7055	51.7077	53.1595	35.3977	49.9605	51.0577	79.4714	39.1829	46.6771	44.4202	47.0216	48.7758	38.4186	61.6446	66.5176	42.748	90.3041	77.5632	57.6401	44.9845	36.271	54.8515	91.3272	30.1634	36.3189	47.2061	73.5582	34.7175	7.72451	29.9091	61.0582	69.1966
TSPY2	0	0	0	0	0	0	0	0	0	0	0	0	0	0	0	0	0	0	0.109848	0	0	0	0	0	0	0	0	0	0	0	0	0	0	0	0	0	0	0.151383	0	0	0	0	0	17.726	0	0	0	0	0
PTHLH	10.318	4.41929	1.89763	11.669	20.3541	9.76906	6.26067	20.7702	6.47494	8.46744	9.51429	9.03331	23.3375	12.421	3.744	1.34072	23.9252	3.25281	8.74452	155.357	2.69928	83.607	3.72119	100.571	3.07492	131.161	1.14838	2.91369	3.58345	19.393	282.517	2.46269	11.3269	0.0585044	1.14798	6.84003	4.95846	2.05345	11.8731	11.732	4.09782	0.433902	1.26785	76.3926	1.27728	0.272375	0.180842	18.3061	0.119785
COX15	28.0035	26.8854	24.3826	29.6786	32.6442	29.4011	44.2131	17.3045	28.6126	33.7825	25.4143	35.8366	19.8018	29.4005	15.9817	37.9028	36.0023	31.9044	34.9147	43.2904	51.0222	17.9576	28.8706	37.4702	16.5063	21.3078	31.5474	27.8882	39.7846	20.527	33.0982	54.3968	24.9881	24.8006	38.6197	26.6014	35.7033	17.7131	34.7781	38.0539	29.8283	40.5554	23.2232	26.352	13.6223	16.3284	14.6206	44.4001	54.5035
SLC26A3	0	0.191859	0.0676722	0.106246	0	0.125866	0.125028	0.0258275	0.0276298	0.215564	0.125554	0.235987	0.179451	0.645222	0.0615385	0.043185	0.0530295	0.0147636	0.693484	0.0283492	0	0	0.0447673	0	0	0.0293058	0.0238891	0.0969793	0.100793	0.0824015	0.0143635	0.091076	0.0271553	0.0194726	0.0636822	0.0308348	0.0515742	0.0347527	0.0204054	0	0.0282191	0.0188374	0.0527489	0.0405312	0.0152742	0.0135986	0	0.0741042	0.0478433
TAF11L14	0	0	0	0	0	0	0	0	0	0	0	0	0	0	0	0	0	0	0	0	0	0	0	0	0	0	0.136015	0	0	0	0	0	0	0	0	0	0	0	0	0	0	0	0	0	0	0	0	0	0
HSF2	13.9724	15.0776	8.15972	23.2724	7.08273	32.5325	16.9404	6.09372	9.63144	20.326	14.6412	22.0548	7.38014	22.3436	12.5359	15.9997	23.5964	9.20261	26.0008	21.8225	21.7935	18.454	13.8403	16.4226	4.0974	14.1589	13.0369	9.71085	17.3974	16.1585	29.826	115.878	8.95619	21.7653	20.246	14.4152	13.8145	13.2236	7.99424	17.2728	16.4595	11.6476	10.7619	22.7784	6.03178	7.42111	9.39236	27.857	22.0373
BOLL	0.0181675	0	0.0762129	0.0299139	0	0	0	0	0.0116688	0	0.0353498	0.0442951	0.0216535	0	0.0389841	0.0182382	0.0447917	0	0	0.622578	0.0607091	0.125248	0.113439	0.0250732	0	0	0.0201781	0.0273047	0.00851354	0	0.121322	0.0128213	0.0114684	0.0822383	0	0.0130224	0.0217812	0.0587081	0	0.0395793	0.0238354	0.0159111	0.0111387	0.0171174	0.0064507	0	0.0847353	0	0
FNDC3B	19.7398	17.4598	3.09296	13.6203	24.4087	23.1044	26.6589	4.59782	17.0481	14.0644	17.162	18.9854	11.1332	22.9122	32.3007	12.3819	31.8417	8.77454	17.409	206.161	43.1342	16.5095	17.9927	47.2233	19.0681	24.6697	63.6602	31.1795	27.8897	36.9546	14.7892	5.30774	12.5716	20.149	28.8625	70.8058	29.3577	8.59138	14.0206	17.2986	29.9148	2.36685	16.9995	34.233	15.5166	8.00934	11.9707	12.8552	24.149
GLUD1	143.46	158.773	118.455	176.412	172.872	157.437	150.712	126.505	142.835	156.553	155.88	181.314	69.528	150.788	120.858	159.478	179.855	133.333	183.526	213.06	120.072	77.4034	106.916	172.514	71.5362	175.946	126.252	113.553	152.811	131.435	91.1362	94.0951	123.483	117.209	140.012	138.748	168.724	73.3959	184.225	102.34	176.364	97.599	62.8749	99.3892	111.249	124.223	127.575	140.421	174.382
ATIC	44.7235	44.5188	30.3758	54.8563	36.9669	53.2912	61.683	25.662	64.9326	52.8755	47.4745	58.7429	66.2394	53.9794	56.5213	81.2989	67.483	51.9899	67.7423	28.1675	129.399	81.8739	61.6906	114.834	67.9557	38.5548	158.583	58.157	81.35	72.1063	84.5406	75.528	71.8604	51.3707	63.4752	67.8453	93.1179	33.5276	85.4204	50.7743	79.2675	90.7615	63.9695	34.2168	68.0171	20.3843	24.8414	137.561	54.416
PRICKLE1	6.91513	7.43885	2.24876	6.74342	1.0107	13.2064	9.76877	1.09427	2.67868	6.2559	2.21125	11.2008	1.29061	6.46798	2.63797	1.34536	9.02676	1.83238	5.90779	7.54582	7.00398	2.03786	1.24961	2.92967	8.40615	1.08096	0.773993	4.74534	4.35585	11.569	16.0302	1.64186	3.5531	0.465896	0.359749	2.78192	0.128536	0.060629	0.122053	3.73708	0.464174	3.07978	1.571	4.99011	0.156076	0.1559	0.410036	8.1878	0.298095
BEX1	1.43128	4.98881	1.41276	2.35669	0.922914	7.02074	0.856459	0.353843	0.757069	8.43795	3.93169	1.84747	4.01391	5.33187	1.74641	2.95822	3.84016	11.6158	3.0847	0.554844	0.351677	0.0829189	1.57712	0.348587	0.353486	0.344139	0.280531	1.70825	1.38089	1.07516	0.843358	521.565	0.531477	0	0.249275	0.120698	0	0.408103	0.159748	0.275131	1.10459	0.368682	0.258097	0.555287	0.20926	0	0	53.0828	3.27732
MTRR	9.98563	17.4178	7.77214	20.8289	15.0325	16.6885	15.1702	7.44037	10.9651	15.3582	10.5535	21.4805	7.09829	18.8244	9.94495	12.5531	14.8627	7.46116	19.7366	10.594	13.1023	13.8256	14.5974	15.4962	4.10083	10.6006	17.3448	12.1307	17.9149	11.4366	10.3614	15.145	5.27884	14.7057	11.5343	20.0366	11.18	17.6988	12.5851	23.0714	7.96776	7.29438	7.8107	52.4637	7.04345	2.32854	7.94682	16.5589	24.9134
MYBL2	9.82304	0.317107	27.1971	0.345049	0.516859	11.3049	2.47434	15.8373	3.53317	8.8676	21.2031	19.9264	198.097	0.654825	21.2095	0.420747	58.2858	12.9277	0.0383894	57.036	36.2825	277.487	73.0028	196.086	383.91	32.9065	220.297	59.8017	43.6629	65.6982	214.356	347.728	58.0071	86.5358	145.65	161.833	29.3952	70.4059	112.202	304.511	220.051	326.433	134.986	140.853	8.1848	23.6494	32.9139	239.821	1.16533
C11orf21	1.28196	0.231793	0.835746	0.370821	0.512735	0.0253441	1.5357	0.509655	0.678743	3.04803	1.38204	0.506856	2.53969	0.230969	1.5613	0.660867	1.19592	0.22593	0.279276	0.274	0.0578898	0.272987	0.0901424	0.741173	1.56379	1.46343	0.115446	0.455642	0.608863	0.221229	0.0347064	0.0244518	0.142166	0.219574	0.256458	4.9919	0.166158	0.0419863	2.66249	1.7361	0.136371	1.89653	0.647905	0.0816126	0.301406	0.0657163	0.11312	0.497382	1.07896
LDHAL6A	0.056259	0.0537676	0.0885024	0.185267	0.215846	0.123457	0.143074	0.0844438	0.0903364	0.125297	0.0821002	0.205751	0.569957	0.140638	0.100601	1.10132	0.104029	0.0579241	0.123674	0.0370754	0.305494	0.0277038	0.351284	0.155287	0	0	5.96731	2.05043	0.131818	4.13102	0.0751391	2.75939	0.0887849	0.127333	0.166569	0.161305	0	0	0.0266864	0.0612821	0.0369052	0	0.0172464	0.0265036	0.0199757	0.0177844	0.0262397	0.549181	0.344135
PRAMEF27	0	0	0	0	0	0	0	0	0	0	0	0	0	0	0	0	0	0	0	0	0	0	0	0	0	0	0	0	0	0	0	0	0	0	0	0	0	0	0	0	0	0	0	0	0	0	0	0	0
TMEM71	4.86844	1.87783	1.62561	0.503257	3.68545	1.18173	2.14151	1.10103	3.33728	3.37923	7.39139	1.54363	5.07401	1.67364	2.85764	1.27116	3.28334	1.39362	2.23965	1.29486	0.419479	0.279515	0.886063	1.56676	1.00826	3.45048	1.26087	0.820288	1.52435	0.501828	0.30616	0.0770356	0.689069	7.58969	0.280097	3.55227	0.523481	0.0705484	1.26341	1.97381	0.22914	0.267682	3.43998	3.94938	0.806175	0.165632	0.16292	0.927667	7.16279
NAPG	22.4636	24.7835	15.3234	31.8414	34.788	29.7579	28.9448	13.1586	23.453	25.4208	21.3984	26.4798	10.3991	31.7507	23.9197	20.8515	24.8663	12.1564	31.2608	40.5238	24.6191	13.6717	16.9807	23.2921	10.7162	18.4172	18.0793	11.7626	21.5538	22.7828	24.767	20.4574	8.54107	26.6915	15.8079	17.1472	25.7608	15.6228	20.6316	17.7881	21.0744	16.4916	24.7747	17.8033	14.5696	9.24584	5.95228	31.4958	24.3318
SCARB2	148.582	136.605	68.2241	119.291	185.246	155.071	231.589	59.4002	136.049	117.267	142.325	163.865	51.029	130.997	158.463	145.448	231.667	97.8587	134.098	233.326	229.76	62.6568	163.694	155.614	63.8357	97.8917	114.403	119.03	266.026	203.109	101.726	102.673	106.201	138.617	150.54	220.866	129.015	54.8697	95.6807	135.06	108.674	22.861	58.6733	125.756	78.8625	38.1919	69.4912	157.191	226.002
LCN9	0.0658306	0	0	0	0	0	0	0	0	0	0	0	0	0	0	0	0	0	0	0	0	0	0.0685082	0	0	1.88358	0	0	0	0	0	0	0	0	0	0	0	0	0	0	0	0	0	0	0	0	0	0	0
PCNT	11.6913	10.9946	7.42609	12.8609	12.2003	17.6788	15.0725	6.87702	11.2918	13.6999	8.95251	12.2751	8.79646	13.6826	10.2946	12.7451	12.6203	7.30117	12.9191	36.7145	4.15382	13.9352	14.1535	27.6468	6.18158	10.2002	17.1772	19.8919	14.7462	11.552	16.9604	32.8976	9.05395	19.2147	16.6733	24.3224	12.7751	6.38069	17.2409	21.5763	13.8326	13.4902	17.0862	11.7738	9.41659	7.37977	7.00674	31.238	18.5536
PRKRA	25.6197	49.3348	24.2553	54.7969	30.5929	54.0065	31.92	21.61	29.5436	40.3274	32.8442	41.1329	23.0556	47.9875	31.9895	25.3487	36.3151	25.6938	48.1234	39.8494	42.5281	22.1234	45.9473	21.3472	16.6229	36.642	15.0475	22.7062	49.2337	34.296	25.244	38.4536	26.566	29.1767	27.9805	36.8075	37.5536	16.4177	23.0971	31.0437	38.1166	49.3209	25.5645	36.5908	21.1164	12.6267	7.7653	45.0027	40.1128
KRT1	1.84196	0.130399	1721.99	0.144424	0	0.171093	0.955992	88.2088	5.08909	1.69302	0.369781	5.38203	0.27878	3.36209	0.857422	0.70443	18.3094	1.0837	0.899821	185.627	0	705.074	306.275	0.0403509	0.398951	2.90803	0.0649461	0.571248	0.808362	17.847	293.807	103.787	30.6192	0.132348	0.0577099	0.251487	0.771167	0.0708603	21.2192	4.29948	1.01651	0.0256062	0.0896287	2.09361	0	0.240304	0.109093	9.23374	0.0325173
OR2B6	0.154443	0	0.0809863	0	0	0	0	0.0463634	0	0	0.300511	0	0.460194	0.128694	0.220938	0	0.285583	0	0	0.203561	0.967672	0.076053	5.46466	0.426298	0.567379	0.105214	0.514605	0.116059	0.542806	0.394454	0.773526	0.490476	0.63371	1.81769	0.685902	3.26578	0.925817	1.18532	0.43956	3.19643	1.06379	0.270523	1.0416	3.27412	0	0.0976442	2.44916	0.975522	0.171769
C8orf34	0.505784	0.34433	0.00726632	0.0114082	0.660764	0.314222	0.377577	0.187194	0.244758	0.216032	0.303331	0.565909	0.0743218	0.369498	0.148674	0.257354	0.819945	0.475575	0.0304621	0.118716	0.0405171	0	0.59846	0.0956215	0.0436345	0.774092	0.0076953	0.0468593	0.211042	0.106175	0.00925372	0.00488966	0.0524845	0	0.0068379	1.16709	0.1246	0.00559737	0	0.0377359	0.0363604	0.012136	0.0722152	0.124033	0.209109	0.0131414	0.0129262	9.52449	0.285114
RAI2	36.6766	39.7367	9.86347	85.5146	39.7483	82.5139	38.8254	14.4249	13.8634	62.9004	39.4608	79.2426	8.46504	74.3008	16.0934	42.306	52.3605	26.8696	104.574	5.70436	7.83379	1.14758	18.3335	2.22075	4.42626	15.1579	6.84059	23.5376	39.6266	22.0366	0.64844	5.03184	5.00877	1.10514	2.16304	5.32951	11.8411	13.7392	0.50008	4.07975	21.8755	4.66513	5.35803	6.37808	10.6782	1.24536	1.39749	15.0066	24.0364
FHL5	5.00853	13.0468	0.714652	3.87096	6.68544	1.19629	2.47568	9.3281	2.86678	8.08146	5.20419	29.075	1.62437	5.28074	1.87652	2.77054	10.3323	1.37982	6.79091	0.898146	1.8786	0.201336	0.531861	1.59877	0.536438	11.977	4.65459	1.40821	4.23109	5.1777	0.15927	0.769447	0.795796	0.15423	1.10965	2.41781	0.0408487	0.0550509	0	0.519592	0.37996	1.28312	1.96362	0.57784	0.653277	0.560071	0.413175	0.469547	1.2126
NCR3LG1	0.338969	1.46861	0.62804	1.00464	0.644062	1.12404	0.566487	0.298489	0.283032	0.79268	0.25283	1.36365	0.053868	1.88304	0.638465	0.226859	0.696435	0.0775561	1.55655	1.68284	0.264299	0.100152	0.223413	2.74451	0.0711585	0.492635	0.577272	0.322652	0.910713	0.43287	0.165999	5.44623	0.142652	0.593301	0.0334535	0.971887	0.0948251	0.848915	0.696756	0.221541	0.177888	0.267183	0.263245	0.404544	0.0240714	0.0142872	0.0632395	4.37295	1.20638
GALP	0	0	0	0	0.0850104	0	0	0	0	0	0	0	0.184863	0	0.05547	0.0778527	0	0	0	0	0	0	0	0	0	0	0.0861333	0	0	0	0	0	0	0	0	0	0.0929766	0	0	0	0	0	0	0	0	0	0	0.089062	0
OR5D3P	0	0	0	0	0	0	0	0	0	0	0	0	0	0	0	0	0	0	0	0	0	0	0	0	0	0	0	0	0	0	0	0	0	0	0	0	0	0	0	0	0	0	0	0	0	0	0	0	0
SMIM15	61.8402	20.6792	68.2087	34.411	80.7058	39.2305	68.2789	60.2733	72.808	45.2828	49.3849	44.4468	29.4104	30.5488	64.5118	75.9833	69.9008	64.1545	31.6612	97.1382	43.984	46.1742	95.3803	62.0289	23.8917	48.887	55.7916	35.3263	76.0819	62.283	53.9581	96.2404	73.5603	58.3567	77.0344	72.9515	93.3099	42.7987	67.3389	53.0721	84.2877	30.7625	44.3214	50.5081	55.0188	36.4549	23.018	52.1656	100.422
SLC26A8	0.228979	0.0153571	0.025278	0.0198435	0.911538	0	0.253946	0.0289426	0.208995	0.0939414	0.246219	0.0146916	0.33037	0.0602534	0.120681	0.290361	0.118851	0.0248164	0.0529858	0.158842	0.0906111	0.0712146	0.739959	0.0665295	0	0.213462	0.187393	0.027169	0.0960072	0.04617	0.0402398	0.0255152	0.121722	0.130927	0.297346	0.241877	0.346767	0.895717	0.0685994	0.0656377	0.221358	0.0633282	0.221666	0.0340647	0.158327	0.205723	0.247322	0.0138403	0.254665
MORC4	9.85122	9.36903	10.8354	12.6798	9.28432	13.1992	12.509	10.0837	11.3352	9.67236	6.4868	10.8084	9.89432	9.49017	8.19776	9.61216	14.9134	10.4726	9.4899	52.4117	16.4796	19.5817	13.59	33.5915	7.49029	12.0637	12.0089	7.75497	10.2462	21.7392	31.7137	34.6765	12.1264	23.841	29.2144	39.1988	10.0679	7.7644	20.538	21.6841	14.0436	10.7425	7.08579	25.0496	4.22301	2.64322	4.44902	16.1424	23.0083
KBTBD7	8.40523	1.53709	4.80231	8.34935	15.8503	12.8135	10.6069	1.53146	5.38872	7.06692	4.32037	10.2091	2.21605	4.94241	14.2112	8.26824	8.22096	10.0199	10.2689	14.339	11.8484	1.58902	12.2172	4.07171	2.29027	4.16631	7.06554	5.95831	15.0999	7.65286	3.44783	21.4282	5.35437	5.55063	7.68865	6.32221	7.09265	5.87172	9.0382	3.63215	11.5315	2.73189	6.27442	5.12517	6.91819	3.84711	3.2681	7.65873	24.5239
YPEL1	0.987809	1.08174	0.323739	4.14245	0.676764	7.65464	1.77195	0.379938	0.703853	2.01093	1.29138	2.27671	1.61885	2.64941	2.14173	1.65792	2.72082	0.995858	2.87272	4.84166	0.954162	0.182411	1.30105	0.298218	0.712823	0.946328	1.69712	1.35703	1.77927	2.03015	0.494741	13.2562	0.341011	3.80075	3.48826	4.0492	0.259064	1.39654	0.439281	1.12644	0.66824	1.13547	4.45709	0.625322	0.663115	0.195164	0.287953	6.4698	2.04275
DTL	1.5537	0.424256	4.2676	0.0974575	0.373071	26.2586	2.4299	2.08777	1.91032	0.922751	2.38972	1.64153	9.52366	0.739809	3.68323	0.267385	12.0938	1.24928	0.281915	13.0671	11.929	13.0867	11.5647	25.956	3.46353	5.36286	17.1743	13.0878	12.523	7.29395	22.1741	56.6101	6.46386	25.5066	20.5764	20.8949	6.12045	11.0935	16.8035	14.8289	11.6772	34.6015	17.4278	24.6771	0.835384	4.17244	4.58263	29.9766	1.67862
UBE2D4	9.95526	14.3085	8.99995	28.8701	7.10603	22.3091	17.1251	5.91221	13.2443	18.3218	11.2019	22.3719	8.24143	21.1696	14.8928	13.6972	16.4771	12.3317	23.5925	7.85244	14.5574	8.3757	12.5607	14.0376	11.0974	8.32768	9.9427	12.2133	16.0279	14.7629	4.83404	19.6719	10.6493	18.892	6.62617	13.4088	16.6911	12.7309	5.78386	5.96848	8.03913	13.0985	11.0812	7.51841	11.4812	12.51	12.8859	7.79921	15.3464
BTLA	0.295143	0.0752193	0.453979	0.032398	0.237257	0.201498	0.528986	1.31129	0.417048	2.56357	5.7428	1.24731	6.77751	0.360706	2.57551	0.355549	1.81917	0.324137	0.0576723	0.674277	0.131501	0.135649	0.102382	1.62932	1.09459	1.15278	0.196683	0.621014	0.331938	0.326649	0.039419	0.027772	0.0745246	0.0712539	0.15535	1.90401	0.16513	0	1.008	1.73607	0.206517	6.65171	0.977154	0.278083	0.0349319	0.0373198	0.0367087	1.24282	0.153184
CDKL1	2.24771	2.83407	0.632744	3.35036	2.43797	2.37104	3.53288	0.589522	1.23852	3.28022	1.25451	2.01903	0.338399	3.80507	0.998478	3.61032	2.05625	1.10434	5.16653	2.2297	0.256955	0.640804	0.20929	1.43675	0.198674	1.0477	0.341619	0.977889	1.02004	0.770465	0.513503	0.208719	0.403262	0.888938	0.140103	0.780133	0.397127	0.172028	1.13354	0.528338	0.0620829	0.207215	0.877624	0.62419	1.865	0.329091	0.154494	0.393993	1.03941
TBX6	9.25228	0.517108	4.76655	1.6418	7.93076	2.20506	13.7489	11.1379	19.3024	7.12693	2.34623	2.4311	6.93715	1.23665	4.84317	38.1308	3.7733	9.66142	1.49529	4.98182	6.16028	2.12391	21.0671	1.31212	9.7358	15.8921	1.15897	13.2434	7.94341	8.23224	2.55508	1.62012	28.7052	9.84592	5.42381	2.02783	38.5601	14.2562	8.11764	4.0162	4.79162	0.792037	6.02808	5.68057	49.0307	10.8196	4.36943	6.63102	34.3006
KRT23	97.3581	0.543012	27.2611	0.24764	64.9844	0	30.2709	58.8144	144.803	68.1642	117.178	0.641713	171.011	0.459521	348.42	26.3215	67.0847	9.96203	0.293887	1727.5	326.109	1.23435	129.465	14.2183	0.184173	19.0574	150.032	522.774	235.881	844.72	119.602	4.28099	146.81	77.8158	20.7556	0.035935	18.0014	239.867	16.0518	2.59393	357.428	0.351251	163.336	51.3919	50.1353	9.09666	2.4084	23.7782	45.5533
NKD1	7.38444	4.68935	0.547673	6.13991	2.28978	9.97946	7.29249	1.22474	1.52508	3.3165	1.61149	5.10288	0.846096	8.39023	1.03887	2.25262	4.3051	1.85384	4.55607	2.77468	0.995221	0.851828	1.43506	1.57656	0.28263	1.70097	0.172189	2.48947	4.41636	4.72024	0.41412	1.97515	0.391462	0.192066	0.467065	0.421111	0.195652	0.065919	0.185784	1.29767	0.594139	0.607425	2.15617	1.77592	0.281029	0.0103175	0.243566	2.6894	0.408372
INO80D	5.41535	6.35897	4.08701	4.59167	5.91405	5.02741	8.32571	4.5063	4.5412	5.22445	4.83521	6.31171	2.31033	6.46931	4.80017	5.74127	6.20779	3.2898	5.85958	15.3091	5.45842	2.34769	9.98083	4.03025	0.897771	4.97181	3.665	3.70436	5.51179	3.30264	3.62987	4.55039	4.28429	5.13637	4.81504	5.00267	6.69275	3.53672	5.83374	2.18313	4.54177	3.41302	4.5645	2.13631	3.75758	1.81428	1.31718	6.13779	12.1189
IGLL5	4.85541	0.299985	2.8701	0.0969055	0.516115	0.861001	1.51811	29.9996	0.888322	36.4061	122.875	73.6837	274.376	8.33701	66.5119	11.462	9.9032	2.6258	1.68191	7.52433	5.60498	1.50703	1.74555	193.192	117.371	2.36554	2.32051	165.341	3.50259	65.3865	0.903949	0.166138	0.408669	1.25212	1.27784	83.9077	1.5876	0.047546	0.642093	26.8934	0.0772143	12.087	59.8806	14.667	0.825429	0.930227	0.164699	5.71128	0.163639
CKMT1A	1.77821	0.0149076	17.7411	0	2.76999	0	0.816042	10.7746	6.79265	2.39704	2.00315	0.285232	8.19877	0	7.14608	3.71119	4.70141	7.54821	0	3.63895	0.0781857	10.1621	24.9336	2.35725	1.35073	10.2969	2.93651	19.6221	2.14902	3.97391	7.70301	2.49335	1.34406	4.1094	2.74787	1.07336	15.1478	21.7564	32.8296	1.3253	18.1112	0.327865	13.6279	0.132271	4.58585	13.6684	7.74811	2.41834	25.2676
LRRC10	0	0	0	0	0	0	0.020337	0	0	0	0	0	0	0	0	0	0	0	0	0.03689	0	0	0	0	0	0	0	0	0	0	0	0.256781	0	0	0	0	0	0	0	0.0304878	0	0	0	0.026371	0	0	0	0	0
EFCAB13	1.46096	1.22955	0.148645	0.915548	2.82053	0.526357	2.66972	0.327296	0.483186	0.934852	1.43196	1.62152	0.818665	1.25373	1.48949	2.85668	0.981134	0.26941	1.40609	8.04723	1.41177	0.859016	1.88346	0.857675	0.0686628	1.11412	1.02929	0.663637	1.07803	0.863223	0.706236	1.81586	1.1769	5.12282	0.796244	0.961246	2.94105	2.431	0.237898	0.65319	1.07281	0.439235	2.06552	1.52033	1.55235	0.744449	1.56622	4.89572	2.04925
SLC5A5	0.0199186	0	0.0626691	0.0327972	0.0436691	0	0.115785	0.0358771	0.153522	0.221808	0.193785	0.0242822	0.189925	0.066391	0.683867	0	0.0982179	0.164066	0.0291915	0.31504	0.0665606	0.117703	0.0414576	1.6219	0.271793	0.271391	2.54414	0.404142	0.0933412	0.0763094	0.0931112	0.224914	0.0251476	12.4608	0.0589741	0.0856654	0	0.0965501	0.0944838	9.026	0.0261328	0.0174447	0.0610614	14.0004	0.565797	0.176305	0.037161	0.457504	0.0664593
SULT4A1	0.153197	0.195216	0.0267775	0.168165	0.139943	0.0373534	0.241181	0.0459891	0.0163994	0.284325	0.248404	0.124505	0.426047	0	0.146103	0.666435	1.19606	0.227834	0.0748384	0	0.0213302	0	25.1364	0.035238	0	0.173942	0.0283584	0.825045	0.741828	0.0326058	11.7309	61.3912	0.0322356	0	0	0.0183018	1.77546	0	0	0	2.37839	0	0.0313087	0.024057	1.09697	0.0807133	0	9.79376	0.454352
KIAA1549	3.01461	2.14079	0.282393	2.72764	3.70241	3.39975	4.30859	0.499055	0.518841	2.07286	1.91348	2.11938	0.711633	2.51689	1.86318	2.15663	5.67897	2.41878	3.91188	13.4785	4.31311	2.07541	3.23469	2.78713	0.411656	2.58408	2.24949	3.3387	1.9421	6.27167	3.90902	7.72919	1.38568	3.9057	1.37493	3.30632	2.10538	2.94614	0.0444265	2.69716	2.94136	0.251203	0.638824	5.00786	1.61286	1.21758	3.2653	24.3891	6.45167
RNF187	78.8546	54.2345	118.44	85.5016	60.7091	77.3608	106.226	85.9527	108.819	100.263	99.1647	115.026	133.944	69.4166	111.3	130.891	136.379	140.216	86.6489	82.2762	263.114	134.56	224.409	129.854	128.255	92.7459	124.448	114.819	115.724	144.276	148.66	221.192	156.127	122.411	141.921	105.061	136.884	93.1325	163.631	128.807	99.5623	162.209	100.155	218.258	109.432	83.2308	98.7992	201.692	146.217
TIAM2	2.63671	3.93063	1.03201	7.74821	2.02599	7.64096	3.57047	0.836978	1.3451	4.68521	1.81038	4.85995	1.04504	6.34954	1.22723	1.66544	2.92378	1.21233	7.56198	2.44432	1.55982	1.38538	1.31946	2.57686	0.993146	2.1916	1.01587	1.332	4.43691	2.4166	2.58642	2.63983	1.05919	1.1707	1.44429	1.33384	1.61084	1.31476	1.32852	1.62159	1.48551	1.29273	0.60332	2.23468	0.965326	0.57827	0.69433	2.26744	7.32421
WDR76	1.90865	5.67128	4.09694	6.28541	0.879914	22.5209	4.1735	2.94518	2.52056	5.95912	4.70299	8.2416	5.52774	6.06447	6.77498	1.16397	8.20206	2.30185	6.82308	17.0924	10.5058	14.3003	11.3051	12.3091	7.65777	4.93373	9.68803	8.12319	11.1092	7.1527	17.0343	27.4307	6.69989	32.1207	15.2631	24.447	6.43718	6.81626	12.2521	18.1481	20.0095	38.6498	31.377	18.8237	0.880377	3.69908	1.84699	15.2822	4.48359
RNF113A	15.3228	7.91301	23.1743	21.3347	19.9202	21.3941	28.2835	16.3335	26.7969	27.5403	40.2758	30.4772	61.9656	10.6625	35.6486	38.9687	26.1132	36.9774	23.9532	47.6905	33.5514	41.5661	50.5796	37.9906	58.0125	33.8432	33.3204	38.9072	30.0319	24.7168	36.3702	38.7775	26.9137	36.0677	54.2811	35.9944	56.5299	40.2638	29.3284	53.2352	54.878	45.9094	26.4695	29.3808	42.3795	34.9432	21.9667	29.3903	45.3249
SAPCD2	2.68438	0.204758	17.4664	0.18676	1.51273	3.04214	3.37903	6.75318	2.91405	1.01045	2.96103	1.03704	10.9953	0.378056	5.4627	3.07437	18.5498	1.95933	0.110818	35.1815	7.4383	37.3662	11.0169	7.17466	20.378	22.666	32.439	53.2434	3.73836	19.2644	30.828	14.2349	11.2651	39.8595	25.2612	19.9461	6.77661	17.853	16.1946	7.33074	14.0998	10.9271	27.6195	49.4088	5.92018	21.0949	15.906	58.6171	2.35477
ITK	2.17282	1.87998	1.05514	0.0974461	4.2539	0.35869	2.05181	3.61923	1.46617	3.55877	13.5142	2.13348	8.47457	0.845397	3.27158	1.38345	4.35649	1.0968	0.532789	3.01984	0.233078	0.532901	0.50151	6.11413	1.53522	3.96264	0.469508	1.08007	0.669562	0.798949	0.12421	0.0715991	0.202806	0.260241	0.225286	10.7992	0.202724	0	4.5478	5.74668	0.210751	0.94037	2.04232	0.852347	0.150097	0.10156	0.0788657	0.582568	0.573581
OR52B6	0	0.0459798	0	0	0	0	0.0524362	0	0	0	0	0	0	0.120268	0	0	0	0	0	0.0951161	0	0	0	0	0	0	0	0.0542302	0.0338177	0	0	0	0	0	0	0	0	0	0	0	0	0	0	0	0	0	0	0	0
EDN3	0.0543872	0.0346524	0.541867	0	0.41733	0	0.0592775	4.45723	0.296925	0	0.158737	0.265207	0	0	0.0583523	0.955479	0.100568	0.0186656	0	0	0	0	0.339596	0.0375301	0	0.185256	0	1.32828	0.0254865	0	0	0.0191912	0	0	0	0	0.0326026	0.0219689	0	0	0	0.0238161	0	0	0.0289667	0	0	0.968129	0.151221
AP3S2	4.98498	6.51285	4.14606	15.9882	4.5494	11.233	10.34	1.97639	6.55028	10.6375	7.66162	11.7029	6.16675	10.3289	7.05236	10.0404	7.30043	7.25959	12.3492	9.52854	5.75001	8.55484	8.27743	6.10814	5.66221	4.31342	4.50453	6.4328	11.3554	6.11449	3.87063	4.01266	4.35483	9.36834	9.13224	15.2242	8.88454	3.14288	6.3953	4.90679	5.63095	2.16568	8.20815	7.70193	5.45541	3.37572	2.12303	6.89159	11.1497
CA6	0.0273264	0	1.175	0	0	0	0	0.0164066	0.0351029	0	0.0797563	0	0.0977091	0	0.0195458	0.0274327	0	0	0	0.0720339	0	0.0269128	0	0	0	0	0	0	0.0128055	0.0348963	0.0912423	0.0964247	0.0345	0.0247394	0	0.0391748	0	0	0.051849	0	0.0358516	0	0	0	0.0194054	0	0	0.721797	0.0303918
CALU	69.6324	271.711	46.4091	377.515	74.1508	489.01	176.112	46.1868	75.0518	141.816	120.483	184.863	53.316	343.409	74.8638	43.9089	210.12	47.3224	275.835	532.089	155.039	74.0579	107.287	286.907	127.496	127.489	132.684	113.593	208.857	267.359	68.1604	84.9989	86.485	111.203	81.3801	215.324	66.0289	29.7396	54.0284	173.426	126.516	29.0808	131.979	260.799	23.4433	13.4312	33.1877	170.321	57.2402
PBX1	31.2141	73.5403	11.3272	58.9491	16.9544	75.9447	38.4509	13.0002	27.3507	41.926	18.8441	81.2252	18.6956	56.6983	20.0126	19.7196	41.2641	13.6147	69.8624	116.281	19.29	1.54417	17.6206	1.09611	3.58966	13.0834	5.68429	15.7748	37.4138	15.6069	6.45596	18.453	12.3502	16.8941	12.2946	15.8494	27.6178	5.21874	4.40717	6.72341	36.5417	1.69097	24.408	8.28304	5.35073	5.34813	2.2162	30.1742	59.2277
NR0B2	0.0629264	0	0.0659941	0	0	0	0.0914459	0.0377806	0.0404169	0.0700729	0.12244	0	0.0750005	0	0.360075	0	0	0	0	0	0.052569	0.061974	0	0	0.132099	0.257211	0.13978	0.0472872	0	0	0.126066	0.488496	0.357505	0.113938	0.062103	0.135316	0	0.0508364	0	0.13709	0.0412789	0	0	0.177867	0.0223431	0	1.23268	0.289066	0.699854
DDX50	53.0439	76.5803	26.0721	80.6658	39.8699	79.3404	57.7643	31.8148	54.3065	84.224	57.3104	86.3398	52.3038	77.8628	32.0071	60.2491	67.9542	44.8671	96.1129	110.373	50.2051	42.2613	26.4056	63.3983	26.4343	42.4135	53.6019	47.1507	64.8967	65.9092	45.7985	155.554	37.6295	44.6219	54.19	63.2983	55.852	29.3398	42.1449	53.4237	52.079	56.4901	40.2586	58.9653	26.7017	34.0999	19.8375	66.2239	69.8135
SIGLECL1	0.0309412	0	0	0	0	0	0.0224822	0	0	0.0344553	0.0602045	0	0.110634	0	0	0	0.114427	0	0	0	0	0	0	0	0	0.0421574	0	0	0	0	0	0	0.0195319	0	0	0	0	0	0	0.0337039	0	0	0	0	0	0	0	0	0
ATP7A	14.6441	7.75449	6.63695	7.70976	14.1548	10.1067	20.742	6.96926	8.9456	7.18012	5.42664	9.40957	2.36853	6.92215	9.76684	12.4835	13.0057	7.73342	7.84962	37.8607	8.67835	5.48507	7.63318	4.46113	1.36073	5.24089	3.50491	13.9849	9.3204	5.88143	5.11461	12.7423	6.72453	14.5086	19.8985	8.90731	7.14752	2.69408	2.37885	4.18997	4.8843	2.81604	5.69452	6.32426	3.59463	3.32701	5.56119	5.60265	18.1745
ACO2	67.8465	85.4467	52.955	93.3956	102.965	106.657	92.6054	52.5367	97.0513	76.1132	69.632	105.51	34.8218	112.86	58.0953	85.9468	73.7843	77.6451	102.07	35.7315	64.4843	63.6108	102.116	51.5505	15.7959	68.6255	92.4691	76.1995	129.377	52.0675	48.5534	81.953	48.3059	43.6435	130.258	54.9417	63.4289	16.9276	71.2994	31.9226	73.1069	79.5052	65.0944	34.0741	43.6741	21.9766	15.734	68.8209	157.382
UNC119B	15.4167	11.375	5.94747	22.5717	7.72071	21.6322	26.4228	4.62385	6.17864	16.2788	11.5794	20.5011	17.3735	21.399	13.7413	29.9694	11.3062	5.15165	27.4778	24.2876	11.6393	7.98473	19.5993	6.49318	7.09885	19.8796	18.6003	12.8584	16.6799	13.2144	23.564	63.7186	17.1657	22.2606	7.5315	5.64074	7.68876	4.37782	8.51512	11.7293	6.37471	22.258	6.6534	24.249	9.12827	5.42678	7.06643	68.7619	89.5618
OMP	0.147851	0	0.465178	0.243446	0.162073	0	1.50402	0.177538	0.189927	0	0	0.180241	0	0	0.211508	0.593706	0.546786	0	0	0.389744	0.123516	0.145614	0	0.204051	0	0.805789	0	0.333317	0	0.377618	0	0.208685	0	0.803127	0.437751	0	0.35452	0.358334	0	0	0.0969887	0.388465	0	0.278611	0.262486	0.0934765	0.827512	1.52817	0.164437
HAUS6	5.38326	5.4341	3.16429	5.8287	5.04657	8.14382	8.44945	2.86317	5.43087	6.33165	6.09382	6.67438	3.4431	6.23573	5.7003	9.41824	10.299	3.80208	6.45128	29.1064	4.06818	12.7984	6.08896	41.5014	3.10918	6.32258	7.32352	4.36926	6.24865	5.31692	16.3946	28.9237	2.61091	15.858	13.7572	13.8637	9.30174	4.6972	9.03094	18.281	4.50594	8.12014	8.39469	7.46559	5.02766	4.69065	4.61955	11.1218	8.89404
NKAIN1	0.243531	0.186197	0.791752	0.160395	0.266956	0.142511	0.389296	0.877289	0.469253	0.0542379	0.0947712	0.207818	0.957857	0.121758	0.226448	0.146687	5.85411	1.28713	0.0356904	0.320981	0.386551	0.791491	0.76031	0.26888	1.55927	0.0331811	0.378675	2.48889	0.159771	1.18178	3.13875	25.1784	0.322836	0.418906	0.985415	0.837898	0.20438	0.393484	0.277245	0.0530551	0.191704	0.0213285	0.447933	0.045891	0.17294	0.169366	0.227171	7.38353	0.16251
TNFSF12	56.2509	83.6181	26.1064	124.237	36.1142	120.522	64.8109	18.3158	31.8525	128.296	98.3027	125.915	50.1562	109.23	41.5638	40.8074	67.8632	41.9853	137.131	10.9195	44.8578	16.2424	8.42024	35.3166	89.8845	39.9296	20.51	39.2161	77.3742	49.9324	4.44668	2.15837	15.1517	22.9919	7.71783	67.8758	4.45575	17.0765	15.6092	49.044	8.2028	17.4952	19.0122	33.6308	30.0486	22.469	11.3033	14.0938	31.0007
RTF2	67.318	77.786	45.3078	116.65	59.3878	93.245	86.2239	50.3819	73.9065	85.2709	78.6609	104.066	67.0686	87.4539	86.2357	98.8896	84.9719	84.082	100.599	88.6562	75.622	85.3249	65.2863	122.78	67.0508	64.668	65.8195	82.7292	115.982	117.998	80.5957	97.9601	55.8426	68.0284	98.0656	83.4293	77.9392	45.4167	69.6904	106.873	103.318	100.274	54.0065	95.3598	68.0393	29.068	33.3685	92.9778	78.3344
BHLHE23	0	0.0417923	0	0	0	0	0	0	0	0	0.0638146	0	0	0	0	0.0658484	0	0	0	0	0	0	0	0	0	0	0	0	0	0	0	0	0	0	0	0	0	0	0	0	0	0	0	0	0	0	0	0	0
GALNTL5	0	0	0	0	0	0	0	0	0.0140517	0.0243622	0	0	0.156452	0	0	0.0439253	0.242724	0.0300334	0.0641247	0.201846	0	0	0	0	0	0	1.8224	0.0164403	0	0.0838141	0	0.0617582	0.0276208	0	0	0	0	0.0176742	0	0	0	0	0	0	0	0.0138317	0.0408156	0.0251249	0
HCAR2	26.7421	0.768318	37.7168	0.700781	28.1091	0.0518867	16.7767	4.21625	17.3584	4.10748	3.86459	7.0476	3.67769	1.83234	15.7031	22.6804	4.98426	20.5711	0.155935	70.9144	8.11844	28.0839	49.2005	46.3541	27.7715	17.1549	35.5316	30.8101	15.2076	22.0572	41.0694	1.65198	42.9419	19.5867	52.0844	4.83029	13.6069	5.75921	66.7902	31.5638	41.646	1.08717	4.54473	45.3468	9.33155	0.336351	3.87087	2.72901	45.3231
KIAA0319	0.0608557	0.316653	1.24454	0.167004	0.0444728	0.756749	0.0589579	0.0243583	0.078174	0.169418	0.0690732	0.234927	0.0604438	0.169032	0.369991	0.173095	0.0750192	0.055695	0.193237	0.253997	5.0924	0.0399565	0.179438	0.0699896	0.0532299	0.317844	0.867409	0.129572	0.190118	0.777139	0.0406392	4.00127	0.217689	3.85662	0.0800793	1.27228	0.0851205	0.122909	0.00962228	0.12153	0.0532275	0.0177658	0.373111	0.0573382	0.0144053	0.07695	1.36242	1.85205	0.642983
ZP3	0.562445	3.78836	2.19092	0.926097	4.05158	0.548555	4.53438	2.73367	4.98872	2.08774	5.05503	2.80794	9.06589	0.758803	3.18009	5.24302	3.96199	9.02648	1.25605	9.84893	7.00329	9.70701	12.4311	13.6765	6.57828	1.09476	3.09369	4.20647	2.20896	2.35997	17.6174	8.63799	17.8369	9.26257	10.0973	9.15744	9.11937	9.10929	7.34322	6.09746	5.13026	0.258023	11.8888	10.3968	1.455	4.08089	6.74563	9.3506	5.77879
ZNF280C	3.70464	2.53042	2.89747	2.68809	2.54672	3.65143	3.9465	1.31947	2.67184	3.86317	2.38243	3.29148	1.19742	4.18575	2.31298	3.04143	4.79907	0.937411	3.70388	8.91735	5.757	3.63311	4.50877	4.67952	0.659068	2.54517	7.95028	2.66596	4.02379	2.46568	7.54764	12.9283	3.23042	2.61493	4.83359	4.47829	5.10023	5.09803	2.15939	3.83023	3.20251	3.69821	1.92487	3.80111	1.93408	2.41167	2.41611	9.37438	6.9136
BABAM1	30.6095	34.5252	31.8969	41.7628	26.5493	44.9028	38.2986	25.6652	40.539	44.5881	58.4731	49.2206	114.936	34.7833	60.6128	46.3029	49.8756	43.8976	40.6882	57.2982	33.2171	69.1961	83.5999	47.5587	106.139	55.6959	57.023	97.7536	59.8342	61.8937	55.7327	83.9067	61.4375	78.1334	74.3521	70.4023	61.4532	43.9342	53.4723	75.6513	70.0676	68.3024	86.2389	69.4584	51.1321	39.2162	37.0905	79.118	40.2809
KIAA0100	44.7248	46.7792	23.3865	62.942	40.824	67.9081	85.6166	26.2708	53.5874	45.9624	35.6342	50.2785	32.4177	59.4007	55.5972	63.0545	42.6371	36.0679	56.484	81.1659	56.7887	62.4336	72.0784	50.1476	25.1093	50.1731	36.9539	51.1657	53.1569	44.9935	72.7899	102.545	62.6615	103.152	45.298	54.1404	53.1016	27.153	57.1891	48.4179	35.9736	25.2832	87.0059	54.5337	27.9878	21.19	28.2446	91.175	78.3713
S100A6	6160.44	1827.22	1446.27	2307.31	6376.06	1454.26	4203.74	2549.26	5503.14	3787.93	5897.27	2714.61	8280.3	1649.65	8642.1	7160.44	3954.01	14228.2	1709.78	7397.94	4000.48	728.003	9860.46	1777.09	11986.7	10357.9	1129.02	6362.08	2620.02	10139.2	1726.32	324.092	7696.89	12390.1	17212.3	7326.69	11954.2	9491.72	2612.96	2140.32	15746	820.661	7675.48	1699.62	13628.3	24870.9	22169.4	889.604	3434.84
SOCS3	1364.82	2390.92	172.836	62.6038	1288.93	213.268	321.291	370.769	386.046	583.474	1373.53	712.77	706.924	1551.11	702.854	161.009	626.923	712.981	368.797	144.762	45.2995	227.897	155.252	187.567	230.483	1140.33	190.989	43.5672	196.013	88.8507	213.748	41.6476	46.7762	23.4376	44.0882	452.988	46.8278	5.20175	204.635	388.219	45.9382	6.19838	120.96	199.573	121.878	10.3621	13.4024	26.9199	11.3039
CD163L1	1.34235	2.29702	0.469265	1.93661	2.71872	6.80787	4.82111	1.46605	0.681533	4.3563	14.8879	1.96371	3.7941	4.85772	3.31022	0.359354	4.49153	2.22889	4.32799	4.04402	0.448564	1.81308	2.52782	4.56974	6.02504	3.98887	1.24952	2.54586	9.20202	1.43667	0.324419	0.297734	2.67124	0.752314	0.5173	12.591	0.567108	0.206562	1.33413	8.39726	0.528341	1.90341	2.7512	4.22793	0.739906	0.69511	0.73938	4.16967	0.142185
ENDOV	4.97456	3.85325	3.5657	6.19271	4.30966	4.57783	6.71172	2.51701	5.97794	7.00258	5.89347	6.25996	7.61454	5.03105	3.80206	9.46426	6.16942	4.26128	5.4825	6.19969	3.5609	2.91388	9.08043	2.14545	5.91623	4.78274	16.2076	4.7783	7.00282	6.3526	3.73724	3.00814	4.79265	16.371	5.40438	5.06824	4.40088	4.22136	2.66415	3.41947	3.00666	4.33036	12.3227	5.73593	4.52971	2.36515	3.27445	6.48465	13.4522
GGTLC1	0	0	0	0	0	0	0.0413258	0	0	0.0633341	0	0.138669	0	0	0	0.057096	0.0701118	0	0	0	0	0	0.118376	0	0	0	0	0.0427396	0	0	0	0	0.0359027	0.0514905	0	0	0	0	0	0	0	0	0	0.0535874	0	0	0	0.0653168	0
PPP6R1	38.5759	24.86	46.0771	41.1562	83.7007	44.0358	43.4456	48.1327	69.1497	49.4787	65.0941	41.3556	45.7144	41.1589	46.5693	44.4722	52.8802	25.8186	37.7976	38.0275	49.7845	60.7046	101.139	84.9445	35.1899	118.519	53.7924	92.3467	41.2186	97.4519	49.0718	71.6668	62.863	45.6383	119.557	83.3095	71.0759	39.5379	63.8113	65.6243	70.1388	73.3085	73.9075	46.5598	46.6861	30.991	36.1081	53.7307	53.4848
ZBTB46	5.47604	2.97862	1.22885	2.75617	5.88481	4.37293	6.42887	3.2806	3.66312	4.75321	6.74669	6.13638	7.70957	2.61031	3.67739	4.26104	7.1927	3.5782	3.01388	3.43544	2.41721	2.11958	2.37656	5.6434	5.19562	9.92098	5.77662	2.99196	5.41243	3.67972	0.918212	1.11381	2.3473	3.55044	2.2302	4.37942	1.89217	1.41991	1.84891	4.49327	2.28239	2.99483	1.9646	4.73144	3.28164	1.94273	2.54293	6.09662	4.52121
CDSN	0	0	0.298938	0	0	0	0.0621345	0.0171138	0	0	0	0	0	0	0.0203883	0	0	0	0	0.0375694	0	0.0561457	0.444954	0.0786779	0.478702	0	0.0316587	0.0642602	0.160289	0.728009	3.63569	0.0603486	0.0179936	0.0258058	0	0	0	0	0.0811258	0.527838	0	0	0	0.107427	0	0	0.239304	0.0327352	0.0951055
TRPV1	0.131068	0.0185576	0.0763655	0.0959161	0.0798196	0	0.253961	0.00874361	0.112245	0.0810854	0.0425048	0.0887675	0.0867874	0	0	0.102339	0.0359051	0.0199922	0.0213428	0.134362	0.170326	0.0717136	0.121244	0.120592	0	0.0992113	0.210272	0.0218875	0.0545957	0.167377	0.116703	0.143886	0.0459655	0.487825	0.258707	0.0521939	0.209518	0.117651	0.041448	0.0317269	0.0191065	0.0382632	0.214291	0.192099	0.0517089	0.0276219	0.0407544	0.451569	0.161968
LONRF2	0.997193	21.3093	1.30315	16.0841	2.69557	14.8864	5.47411	0.247633	0.737733	11.1451	1.84888	12.4111	0.0933401	20.8996	0.302483	1.52519	2.95413	0.526792	15.9073	2.84197	0.157017	0.123405	1.18445	0.00720542	0.0931602	0.298766	0.83501	2.8405	7.93181	0.580046	0.115055	18.7211	0.184562	0.0661731	0.93262	0.224539	0.0563344	0.0210891	0.0346714	0.00568706	0.0582224	0.525834	2.76565	0.0147574	0.233575	0.138635	0.0340912	17.6158	2.98458
RRS1	27.3319	50.1782	42.4822	52.3753	77.2158	32.8117	32.6243	57.089	41.1077	38.9827	121.546	45.327	81.7201	40.1494	57.7341	75.423	56.0324	78.0861	63.427	20.0072	49.1573	127.956	76.5447	160.476	37.0576	81.9737	98.7417	107.95	52.6909	44.2689	56.6926	52.1791	63.3884	66.7443	41.787	52.6002	64.6166	90.1137	79.7307	98.9776	86.682	90.6329	26.2994	68.6989	53.6405	67.6108	46.4969	184.807	46.1423
CLEC3A	1.45147	57.1986	4.74429	31.3479	0.318217	98.6338	12.0758	0.334057	0.435057	38.9532	6.66047	28.0457	0.144165	36.6472	0.242245	0.291423	9.33409	0.398515	16.4502	0.637692	0.0606283	0.0953002	0.478327	0	0	0.527367	0.0268683	1.79971	81.0658	0.494281	0.0161548	0.0170723	0.152709	0.0657031	0	0.173401	0	0	0.0229501	0.0527022	0	0.105933	0.0593272	0	0	0	0	0.0277819	0
SNX10	2.4606	2.04204	2.45045	1.87255	1.22398	2.42001	3.08	2.65671	3.02803	4.28278	10.6015	4.36083	6.16121	3.92843	15.3815	2.98912	10.2724	2.5973	2.75761	25.5091	35.2389	48.284	5.68084	49.1407	11.8935	3.57795	14.5602	13.8136	18.2941	18.5101	15.7552	15.2346	5.02531	15.5187	2.32637	107.426	1.46262	10.9582	11.3187	36.1728	6.49719	5.34222	9.1024	9.15662	3.45801	1.15041	2.02526	8.7862	1.97773
TPD52L2	59.6634	80.7085	52.4142	106.634	66.2007	102.77	72.7977	55.6304	65.5242	88.1142	92.1794	104.623	112.836	94.0862	78.8111	73.8971	87.8199	45.7502	98.4085	88.7894	103.544	171.107	170.224	252.993	128.161	70.8185	113.633	110.691	127.725	167.482	146.012	73.9425	94.9011	81.9908	110.746	128.888	104.045	96.626	104.957	159.151	165.591	49.0094	70.8134	131.265	63.6636	44.1289	40.7946	135.437	78.8176
C11orf71	7.66062	12.4337	6.71815	8.15537	4.70548	10.869	9.35712	3.17199	9.62859	13.1269	8.19176	13.9277	11.0589	10.4556	10.8171	13.624	9.03649	6.59546	11.0817	10.3145	10.7582	6.24387	14.0888	2.64312	7.31298	5.21879	13.3494	12.5308	12.4098	23.7822	7.27669	16.615	13.1109	15.0068	13.0352	5.44376	9.46149	7.46923	8.20739	15.5023	8.14441	10.5843	5.95196	4.60448	8.207	4.21701	7.73121	13.5378	9.21774
ANGPTL4	58.6456	123.675	26.6489	27.2173	381.286	17.5365	31.9434	68.2566	168.741	57.0816	64.8966	49.3771	180.143	34.0929	73.5601	11.0039	55.8198	157.396	14.6467	133.115	80.1123	10.1603	56.2729	216.885	107.885	116.962	34.6349	17.9497	4.40867	47.0458	58.3438	9.57647	57.7047	18.9715	97.592	67.8557	153.552	10.6074	42.4298	10.7268	41.3547	0.744374	47.9954	14.387	32.8529	18.0663	89.8914	4.34193	2.21652
ZNF781	3.43905	2.62684	0.506204	3.57637	1.3448	3.82487	6.88279	0.45884	0.762123	3.65046	2.09357	4.33954	1.7738	2.14507	2.12899	4.42153	3.59485	1.84979	3.53688	1.77599	0.235216	0.653631	3.36963	0.194291	1.01326	0.959061	2.88147	1.67755	1.6587	4.21195	0.295467	0.0709656	0.177737	6.84601	1.01226	0.446888	0.217005	0.324948	0.0381592	0.525769	0.42217	1.19772	0.147965	3.33501	1.4139	0.483173	1.66967	4.06499	2.70646
LZTFL1	8.58651	7.24725	3.71858	9.73038	4.87231	8.66018	12.1037	3.77245	5.33335	8.32429	5.94585	9.58089	3.7565	8.03037	9.58102	10.3845	11.3196	5.74122	11.9917	20.7039	10.8358	4.32776	12.079	5.85545	4.96226	6.01472	5.0713	5.56433	9.03686	8.4109	12.1764	9.83813	4.96117	10.8191	12.0333	9.80418	6.62477	6.61851	4.63843	10.7396	13.6177	7.15733	7.5003	7.53816	4.21809	5.50531	1.81867	10.209	15.5717
USP13	5.06787	12.7127	4.37487	15.0287	2.50368	19.5691	6.43162	3.79822	2.8011	9.63606	4.47765	14.1949	4.39666	13.1859	3.81601	2.87258	8.80792	2.21848	16.5342	10.3943	5.28496	3.88768	7.50737	8.38591	0.92275	8.04405	7.24648	4.52079	7.1973	4.87583	8.81761	33.3383	1.38194	5.00946	3.52151	4.71994	2.44896	4.14989	1.3328	7.62336	5.09977	6.15192	3.21284	6.58584	0.486582	1.69467	0.86026	13.0556	4.05474
ZNF597	5.11958	1.34512	1.66056	2.67229	5.95915	2.33571	4.29519	2.50337	3.62725	3.306	4.7882	3.71572	1.79283	2.41888	6.04022	4.47719	4.05016	3.22425	3.82881	1.58259	3.28485	1.98825	5.21796	0.783041	0.803279	4.67425	6.66802	3.66872	1.87352	2.17365	3.86822	0.260733	1.77415	0.19113	3.20345	3.18733	3.60681	0.959371	2.27825	0.646781	3.60939	2.36898	2.071	6.63875	2.86256	0.984377	1.45239	6.68261	5.63519
IPO11	8.97226	11.6299	4.88695	11.5486	8.64024	14.7774	11.2722	6.96241	9.74717	10.0879	8.67266	13.1489	11.3493	13.361	10.0749	8.12582	14.7116	6.66845	13.5451	33.1501	6.49608	8.4089	10.3512	13.2482	6.22773	14.3147	12.7833	5.90139	12.1072	8.26682	10.7914	18.8801	7.44823	10.0706	11.797	9.85437	8.29324	2.14335	7.615	11.4968	7.11347	8.04379	11.0611	7.63556	3.65848	2.68989	2.06988	10.3927	13.4445
CORO7	3.56558	1.3072	1.99551	1.02162	6.39333	1.85173	4.23784	2.77156	4.07018	4.37587	11.2437	2.96503	23.6546	1.91641	5.29007	3.74556	4.19147	4.86643	1.39427	1.86455	4.02229	5.90702	7.18016	6.565	21.4827	7.77747	5.99079	5.35885	3.93877	4.48993	2.32584	3.83579	5.22229	5.11542	5.58457	8.07654	5.52452	3.22806	5.99618	9.52512	4.54229	15.6644	4.38739	4.32602	5.42245	3.26374	3.3492	4.61737	2.04259
CLRN3	0	0	0	0	0.207656	0	0.27529	0.151647	0	0	0.307163	0.153956	0.150522	0	0.135497	0.126781	0	0.0433425	0	0.416133	0.211006	0	0.0657132	0.174294	0.265115	0.602244	0.0701328	0.0949028	0	0.241911	0.126504	0	0.0398607	0.228668	0.186956	0.181048	0.0757049	0.255064	0	0.0687828	0	0	0.0387146	0.35697	0.156945	0.159689	0	0	0
NDUFA6	77.6232	120.255	129.465	149.042	70.7296	153.241	102.613	89.5694	113.109	118.932	126.647	145.355	230.099	135.356	98.4397	106.393	135.586	134.947	152.683	79.4913	85.4039	156.438	242.234	93.7995	137.554	135.929	439.455	131.641	204.842	129.304	100.585	310.883	156.211	116.086	186.069	95.7404	133.59	106.909	149.378	115.891	183.628	165.434	105.104	95.4986	115.226	98.4442	138.444	165.487	137.181
GLRX3	24.5523	23.5725	32.017	18.9168	42.7447	21.4362	29.5289	31.2551	27.9086	21.8131	33.3126	22.2682	38.3306	21.5369	19.6939	27.2312	35.6057	29.4294	21.6801	43.7962	44.9812	58.2359	27.5851	74.2517	30.4349	45.1972	53.0082	39.9651	73.2175	42.7388	53.7047	66.4606	60.6994	28.517	48.3372	44.8138	36.9214	16.9723	41.3692	43.747	40.5602	43.5846	27.632	45.6568	22.3236	21.7639	18.2593	30.4898	41.9295
MYH8	0.0120415	0.0383609	0	0.0594812	0.052799	0.0176162	0.0437475	0.00722966	0.00773415	0.0134091	0.0702901	0.0293589	0.114816	0.100339	0.0258389	0	0.0593762	0.00826529	0	0.618971	0.0402382	0.0237186	0.0626565	0.0664745	0	0	0	0.0271465	0.0338569	0.061509	0.00804129	0.00849802	0.0608105	0.0109016	0	0.0690504	0	0	0.0114238	0.0918167	0	0.0210919	0	0.0567276	0	0	0	0.0138289	0
OTOGL	0.199652	1.38822	0.063726	0.52884	0.114186	1.23183	0.422594	0.0833878	0.250894	0.58965	0.211129	0.931232	0.0931151	1.11393	0.322864	0.0435715	0.321025	0.0238332	1.18311	0.308912	0.130532	0.0427458	0.0813024	0.119801	0	0.272026	0.501341	0.22831	0.976273	0.110852	0.336216	0.079639	1.10141	0.0235763	0.0771026	0.0933324	0.0520358	0.126229	0.0988224	0.0567335	0.017083	0.038012	0.0319326	0.0736091	0.0154109	0.0274406	0.194337	0.209349	0.0386172
CNN1	357.314	4720.54	558.969	10321.2	402.704	6036.07	1615.86	111.841	317.797	3816.8	1091.17	3609.69	158.566	6753.18	82.2906	290.13	689.987	197.595	6605.74	113.345	33.595	81.8907	68.7267	33.2789	131.866	78.4108	10.1306	580.949	2124.97	212.141	1.93502	2.08049	98.6309	1.07213	12.0605	50.7871	0.392711	3.56224	8.00786	20.2006	6.08257	13.1962	16.746	55.0063	3.16707	1.95941	4.01918	2.74898	0.868721
TMEM231	3.73691	3.86038	1.86442	5.57557	2.25366	2.83078	6.05446	1.32148	3.26238	4.32292	4.68273	7.74004	3.80531	4.91772	2.99296	7.17511	5.56076	2.63142	5.35252	7.66698	4.92018	2.72751	7.28698	3.83881	4.17625	3.9546	3.23709	7.59752	6.82898	5.32808	4.02995	11.9828	1.22147	3.12038	5.50219	2.43588	5.21967	3.15573	1.58329	4.97953	3.65722	2.28778	1.24566	5.93656	2.24149	4.0753	2.07573	2.80551	8.68884
VIM	576.639	659.975	131.681	542.257	487.16	837.19	349.912	298.437	292.932	898.944	1141.78	1182.28	879.107	559.465	347.218	200.942	970.671	245.922	674.579	243.603	313.017	94.0219	64.678	1149.09	1018.66	886.459	310.561	315.73	370.103	745.621	93.7891	62.0691	153.62	27.5496	94.131	598.196	32.5662	13.3039	109.417	423.384	70.0063	462.459	150.506	404.88	38.0276	58.727	83.6822	291.137	49.7151
NUBPL	3.81445	6.42394	1.87959	7.38535	3.77162	5.95894	7.79953	2.58939	3.47799	5.34693	4.55019	5.67824	1.7363	6.64449	4.3599	5.84977	6.37989	4.31548	6.23632	11.7099	3.57893	3.59626	2.96224	5.05272	2.19301	2.69	2.34183	2.80162	8.07518	5.5565	5.47216	6.7096	2.662	5.33619	5.87382	3.94326	3.84928	4.41332	3.38236	8.94688	3.26925	2.48454	2.50907	3.8739	2.38209	1.50272	0.706275	10.7865	7.97306
VPS35	44.4693	39.4524	28.2959	52.2271	56.7592	54.0135	68.7782	33.0575	55.7563	46.4154	43.838	53.9106	43.141	45.9859	63.7061	69.6571	73.6141	63.9664	55.1712	214.588	77.5529	41.3452	66.2593	45.7458	29.4022	55.4673	46.0038	46.6214	84.5778	71.3431	47.0003	99.1022	47.4576	52.5403	80.576	49.1363	75.5903	31.0891	46.3997	53.9677	94.9711	32.1127	43.2475	52.2082	56.1075	22.3644	16.8507	40.3496	78.0437
PRDM1	35.8632	8.35407	29.646	0.376119	86.5006	1.05267	31.735	180.602	56.7061	12.0317	33.9018	13.6311	18.8947	2.66481	27.5717	6.36354	41.9009	32.4953	2.176	22.4601	8.07211	6.41166	11.9573	53.7353	3.36869	57.4847	17.5438	8.05927	3.72514	22.1843	40.2638	2.87755	4.85944	1.69578	4.93712	35.0395	4.69677	0.36908	16.6107	23.1406	2.84707	1.52043	10.7629	24.697	2.20206	1.38643	2.3439	10.9131	4.12836
TNFAIP3	415.517	125.875	8.59404	19.2314	245.881	28.9699	76.9657	37.6303	41.8195	75.8403	95.2759	201.041	68.4885	144.343	68.2345	25.2142	328.759	60.5079	66.2523	88.9107	20.4531	62.1247	10.716	266.198	13.0908	178.7	69.8841	10.1731	24.7209	29.3708	22.245	6.87062	6.67293	30.9007	19.7706	111.623	17.6116	2.15242	37.1903	94.7842	5.00708	48.0681	22.2334	31.6842	15.218	1.32026	4.99751	11.2633	10.0268
AC008982.1	0.0755378	0.0962568	0	0	0.331214	0	0.0548866	0.136057	0.0970342	0	0	0.184172	0.0900317	0	0.05403	0.0758316	0.0931183	0.207396	0	0.0995608	0	0	0	0.417001	0.0792866	0.10292	0.0838972	0.113529	0.0353979	0	0	0	0.0476839	0.20516	0	0.10829	0	0	0	0.164565	0.148656	0.066156	0.0463128	0.142343	0	0	0	0.1735	0
PLD2	28.5882	11.0464	46.7442	10.6347	38.4506	14.2604	33.9432	48.3742	34.9077	27.2776	29.6518	26.6871	22.97	10.7887	15.2111	43.9679	26.9496	24.7712	13.2387	43.6429	31.2427	53.9806	24.315	23.7427	36.2708	33.4564	47.6692	22.4673	20.1893	32.4027	37.2082	5.02022	32.2508	44.2591	30.8872	20.9506	29.3859	14.0785	42.2848	41.856	11.5977	6.49073	27.0807	62.4668	36.1115	22.0543	13.8544	54.5028	46.079
PRSS55	0	0	0	0	0	0	0	0.0278624	0.0149033	0	0	0	0	0	0	0	0	0	0	0.122331	0	0	0.0724417	0	0	0.0316147	0	0.0348734	0	0	0	0	0.0439422	0	0	0	0	0	0.0220131	0	0	0	0.11381	0	0	0	0	0	0.0258064
DNAJC5G	0.0928632	0.0788896	0.0649269	0.0509682	0.0339318	0	0.0449836	0.0371696	0	0.0344699	0	0.301885	0	0.0515872	0	0.0932245	0	0.0424941	0.136094	0	0.051719	0.0609719	0.225494	0.128161	0.0324906	0.0421753	0.03438	0	0.0435169	0.158117	0	0.152917	0.0390805	2.26994	0.0305494	0.133128	0.111334	0.375107	0.0293664	0.0674365	0.0406114	0.0542197	0	0.0291652	0.0439636	0.117422	0	2.20404	0.516403
IFT22	12.0593	12.5291	5.37273	17.7982	6.56136	21.763	16.5142	5.61256	12.2006	18.4083	12.6914	16.5682	18.4228	14.3469	8.61304	17.5319	19.0544	13.1473	22.8334	19.5374	13.2511	11.478	17.13	11.7595	21.1578	7.91553	8.91617	11.1259	20.4513	15.7146	12.3795	31.8182	13.4358	22.9987	16.2451	9.6283	12.2418	8.19208	10.2882	11.9279	11.5832	30.3431	18.5326	21.3975	15.0834	9.50528	4.59818	17.3671	19.9517
ZNF708	4.00702	1.42148	2.24742	2.00592	3.8454	2.40497	6.88959	1.86823	3.375	3.57949	3.81269	2.88081	1.64444	2.05474	5.7952	5.80553	5.53671	2.96198	3.33417	15.5926	2.64856	1.19981	9.68418	2.65365	0.64706	6.37949	5.65681	6.60689	6.12157	4.68593	2.61706	18.0134	3.07613	9.51436	5.57699	4.39775	5.56073	5.96443	3.25839	2.89388	3.99579	7.96995	5.42642	2.42014	3.30936	3.64694	3.01217	7.8045	14.1042
PSMB2	46.3824	40.797	56.8821	46.6686	53.6922	49.0678	48.2283	49.9238	64.3187	48.5558	71.9833	55.4997	90.9792	44.5319	63.2793	52.6697	85.5253	71.8493	44.8618	50.819	73.9954	101.908	114.592	118.552	97.6051	76.7233	125.352	126.767	83.9641	79.7166	192.043	270.367	89.8954	102.191	93.9377	164.112	79.1445	44.5453	140.886	166.313	147.471	91.1489	78.8383	150.578	56.7771	49.7415	51.505	113.762	48.5619
USP36	24.3238	19.2065	8.97956	16.1603	48.267	12.9063	21.3884	19.1675	23.7733	20.9111	39.6805	23.3916	32.9434	20.9642	16.3896	21.1131	20.0805	19.1666	19.8554	15.1057	13.3384	17.5245	23.6327	20.5461	11.5914	23.2567	23.4024	16.3607	21.0694	22.5118	26.2955	33.5536	11.6502	26.7205	19.2169	20.6252	14.0238	15.5015	13.6976	18.4474	15.3774	14.4732	26.0303	18.7914	8.71489	8.92419	10.3162	50.8116	29.9959
AC187653.1	0	0.0874484	0	0	0	0	0	0	0	0	0.133529	0	0	0	0	0	0	0	0	0	0	0	0	0	0	0	0	0	0	0	0	0	0	0	0	0	0	0	0	0	0	0	0	0	0	0	0	0	0
OR2C3	0.0258412	0	0	0	0.0283267	0	0	0	0	0	0	0	0	0	0.0184834	0	0.0637108	0	0	0	0	0	0	0	0.162742	0	0.0287009	0	0	0	0	0	0	0	0	0	0	0.0417526	0	0.0562969	0	0	0	0	0	0	0	0	0
SSBP1	28.5692	28.3029	39.567	27.3024	28.9992	28.5038	28.8227	26.6266	33.9549	32.3822	38.0526	31.4856	54.4399	24.839	28.206	42.1934	42.8949	49.0497	26.8656	67.8905	41.228	48.0006	38.6248	57.1806	35.2834	42.8201	42.5184	26.258	30.3773	48.8867	51.8107	76.5416	78.9139	44.2431	63.8031	29.0292	68.6786	50.9792	48.2164	41.8588	58.5957	65.3941	35.7384	40.26	42.9838	44.34	52.5381	53.4436	28.0436
KRTAP5-10	1.64246	0.0465104	1.18663	0.060098	3.2408	0	4.45548	0.0876555	1.3597	0.772244	2.20159	0.444951	1.26157	0	1.43587	6.08244	0.449939	5.16091	0	0.0962138	0.0914749	0.575148	2.20306	0.0503728	0.383106	4.32652	0.0810767	0.082284	0.0684159	0.13983	0.024374	0.0257584	0.0230404	0.132175	0.21613	0.235462	9.84581	0.412813	0	0.0795161	1.00561	0.958979	0.134268	0.137558	10.5492	0.069228	1.25975	0.167667	0.771279
HINT2	23.2352	16.2749	15.2897	19.9042	13.2178	25.1053	23.2609	13.1114	25.4386	28.8166	31.204	29.6583	75.8404	16.5014	21.6813	40.2786	28.2311	35.7749	23.9477	22.8584	18.7004	32.7549	24.0222	29.8874	75.2691	26.0298	42.3362	26.225	24.7371	19.1218	39.8761	91.8699	22.1833	67.2863	33.6923	25.581	35.5402	18.3294	36.6234	75.1684	29.0295	59.8777	34.2083	27.3867	31.9002	31.6844	26.7741	45.2756	31.5843
ADAT2	1.96685	1.22732	2.91334	1.30209	2.60057	1.83917	6.40899	1.47915	2.50703	2.2128	3.81716	1.94043	3.22635	1.04756	1.56636	3.81668	2.27463	1.07864	1.69383	5.21143	2.47314	6.80973	4.06203	5.48489	1.44725	3.89542	2.16199	1.24184	2.9456	2.53759	6.36415	5.05137	4.15996	5.24098	8.40481	1.74411	7.92505	7.65812	5.56897	4.78188	1.93534	2.37074	2.35583	9.55237	2.41187	2.56393	2.9885	6.96265	5.41233
NRXN2	1.69137	10.3165	1.75941	6.12461	0.557726	11.9798	1.26394	0.610946	0.93179	3.6138	1.71909	7.58546	2.22897	3.08231	1.11635	2.58835	2.11045	0.830603	2.0858	0.444043	0.861576	0.155743	0.2075	0.740138	7.38993	0.30914	0.694911	2.8882	3.55059	0.886795	0.174475	0.271725	0.403641	0.0684707	0.346063	0.699823	0.0906741	0.272172	0.163069	0.419406	0.139818	0.891192	0.472128	0.310949	0.0683555	0.0521631	0.153927	1.76871	0.0152936
NOTCH2	17.5277	26.3429	21.5602	41.4694	13.8752	60.8791	40.2866	21.8476	41.3113	22.6517	14.3023	36.5607	6.87248	35.3215	15.3362	15.6664	32.6534	6.02887	35.2101	68.9238	23.7452	16.8191	17.8532	31.3952	8.50588	6.85362	18.9578	15.8618	35.3216	17.4356	29.7466	8.12024	12.1275	13.2818	16.4397	38.5633	6.90783	5.86479	17.9591	15.5797	11.2339	3.36284	68.6638	23.3342	5.21214	1.97329	7.96715	31.5587	211.006
MTTP	1.25326	2.0349	0.0706642	7.16699	0.0443163	3.70636	1.46876	0.00809084	0.0952097	1.02043	0.196657	2.21779	0.112431	4.42429	0.115667	0.0541133	0.132898	0.0277495	2.27118	0.390755	0.0337735	0.159263	0.14024	0.0185982	0	0	0.344246	0.172154	1.84397	0.0516269	0.134987	0.133144	0.110588	0.280603	0	0.0579567	0.0161564	0.0653207	0.0127845	0.190828	0.0265201	0.0590109	0.0495731	0.12697	0.0143545	0.0085199	0.301694	0.0154761	0.074938
PSG7	0	0	0	0	0	0	0	0	0	0.0135891	0	0	0.0145446	0	0	0	0	0	0	0	0	0	0	0	0	0	0.0271072	0	0	0.0155836	0	0	0	0	0.0120435	0	0	0	0	0	0	0	0	0	0	0	0	0	0
PARP4	52.5232	20.0255	21.8829	39.4391	100.462	31.7334	95.1838	22.3472	64.9497	34.2137	44.2781	39.8471	23.7714	29.0314	69.5998	71.9449	48.9661	42.17	33.0167	77.1117	49.5654	26.2412	59.6275	33.4203	12.8218	54.0715	29.4203	61.8117	66.1973	34.1935	19.2073	43.8049	25.0896	84.346	77.8957	74.4906	79.8822	27.518	30.1923	32.5683	67.2532	8.1207	82.5599	26.6826	63.2589	24.6064	11.4395	28.1261	129.299
DNAJB4	38.5539	66.5014	27.89	66.6473	18.1275	55.8401	21.9918	30.7787	23.0708	105.522	37.3214	47.1875	7.88395	379.457	21.8136	15.8483	50.324	9.0015	95.0251	97.6005	27.8709	9.69618	19.7108	19.1869	10.031	24.051	10.6357	6.54581	22.2209	20.1847	20.4172	8.22361	16.6903	14.1531	4.5166	16.2917	15.2846	6.43126	11.7663	18.8721	7.92154	5.6753	7.59236	25.1832	3.37964	2.0424	4.37665	10.4894	21.6212
SHCBP1	1.09302	0.540497	3.52446	0.349199	0.214595	30.2863	1.25649	4.60349	1.22594	1.76215	4.41224	3.0428	12.6386	0.570942	6.70952	0.294789	11.1614	2.16116	0.262992	44.638	9.67629	16.9987	10.441	26.4998	11.0788	7.42396	16.1985	8.52018	14.2652	16.333	15.2519	14.7712	7.9193	6.94158	13.3471	11.6234	7.29538	3.99335	17.5042	31.0092	15.3568	23.4887	12.4326	17.8762	0.596624	2.47538	2.02396	11.0163	0.598745
TRAF3	8.03754	13.5851	5.08717	24.2652	10.8758	18.9966	15.5759	6.77077	6.75696	14.0285	13.4038	10.4959	19.5792	18.1486	9.40119	10.3136	9.56092	4.71328	16.5917	13.3669	9.75935	13.3521	12.5238	21.3835	7.71569	12.8943	7.7537	7.04552	12.1328	11.8268	16.849	11.8541	13.5375	15.7488	5.96883	12.2672	10.6706	9.00385	20.6707	16.6377	7.93479	4.59519	4.94408	12.8234	8.28654	3.58996	2.96454	16.5503	35.8351
LRRC75A	1.71275	1.83133	0.640044	6.32102	0.884799	5.04018	3.50464	0.602812	1.20124	4.12147	1.49394	4.63193	1.05589	3.47777	0.873048	1.16604	3.34908	0.999963	2.65436	5.8123	1.59531	0.232667	1.27023	1.03246	1.01253	1.44846	0.852754	1.12435	2.42631	3.31854	0.841395	8.96132	0.385252	6.11333	0.699453	6.68881	1.15653	2.03577	0.971197	1.2009	0.813603	5.24149	0.506947	0.945995	1.32813	1.39403	0.477471	16.0072	1.05097
MCOLN1	13.9565	12.9577	9.75791	13.9274	12.8196	17.0013	16.3805	9.2405	16.8416	20.292	31.4316	16.5208	26.8693	17.6513	28.4486	18.035	20.4688	18.705	21.5856	16.6258	19.5705	28.9031	26.0822	34.0819	36.7869	31.3671	23.8948	45.3092	32.2356	29.681	21.3539	34.5055	23.2035	25.4203	19.817	37.551	18.7828	13.8895	23.0967	42.6034	21.495	13.4953	30.8903	30.5962	18.2811	11.8464	23.4477	27.4103	14.9699
FAM9A	0	0	0	0	0	0	0	0	0	0	0	0	0	0	0	0	0	0	0	0	0	0	0.142833	0.126281	0	0	0	0	0	0	0.397174	0	0	0	0	0	0	0	0	0	0	0	0	0	0	0	0	0.367787	0
CRYAA2	0	0	0	0	0	0	0	0	0	0	0	0	0	0	0.0313439	0	0	0	0	0	0	0	0	0	0	0	0	0	0	0.0559602	0	0	0	0	0	0	0	0	0	0	0	0	0	0	0	0	0	0	0
KRT7	842.399	2.15149	2.3485	4.47731	1928.41	1.69003	540.257	6.12487	617.831	233.197	18.8295	117.689	2859.7	0.207332	766.759	2025.51	487.012	742.591	0.546971	2031.1	1753.36	296.317	1819.39	9.32064	2179.41	1320.18	873.642	2665.59	652.223	3144.53	52.4228	12.1662	661.453	213.53	2282.76	28.5232	3821.01	3506.44	438.885	1643.45	3656.09	56.3459	1258.39	868.324	4195.9	2255.82	2912.77	51.9039	698.874
C20orf194	26.4535	35.2667	7.79773	40.6403	15.2552	41.7655	31.8768	5.84984	11.154	25.7685	12.6112	31.0547	5.32933	44.7107	11.8244	21.1357	15.4862	11.768	44.6475	27.4351	9.0646	8.78224	9.45716	15.833	3.87084	13.2173	6.78241	8.45465	27.3033	19.0008	4.0666	12.3277	8.29574	7.76459	4.57258	6.39791	14.7447	10.8713	4.56518	8.60938	3.49745	3.25963	6.03116	8.12091	6.81929	4.11389	4.43316	12.6372	18.8878
PFKFB1	0.494849	0.337811	0.185348	0.640198	0.193731	0.155131	0.642076	0.297104	0.749186	0.236164	0.618983	0.387808	0.210643	0.471253	0.404516	1.02903	0.0871457	0.388187	0.569816	0.652225	0.236229	1.07915	1.72885	0.390255	0.59361	1.20399	0.863676	0.743728	0.496913	1.39928	0.73173	0.523842	0.803258	1.05601	1.18605	0.658739	0.508525	2.08454	0.804793	1.03956	0.881098	2.04312	0.953531	1.0324	0.627518	0.31286	0.824296	0.811858	0.707607
TVP23B	12.4837	7.73251	19.4952	7.70305	11.8889	8.16937	17.862	14.6997	15.3588	10.2948	9.80306	9.42457	5.33929	7.13482	10.4292	13.915	19.0146	11.3796	9.8569	39.5317	23.6465	7.02731	14.3861	13.9406	3.77727	11.9875	10.4471	12.2439	10.6707	17.1621	25.2831	9.65953	17.6879	20.4355	15.0024	11.2253	14.5651	7.61903	23.0272	15.5853	12.8047	4.58629	8.0723	24.2024	8.99287	5.66446	5.10483	9.3915	24.5387
PRUNE2	3.03261	178.12	9.32793	214.02	2.71494	142.537	28.6314	1.45124	4.428	72.5259	10.1404	111.768	0.893271	156.591	1.56916	5.84964	21.6106	1.61825	163.33	19.1937	1.13612	1.04119	1.84915	0.739796	1.13571	0.513954	0.407934	19.1302	66.6855	3.46071	1.27277	5.07901	1.74204	0.0988565	0.191038	3.67867	0.547455	0.0801949	0.339028	1.50842	0.0065118	3.86439	0.572097	0.430235	0.0934032	0.0345179	0.0833384	1.02601	0.182164
RAB20	72.072	35.1424	13.0164	13.887	110.102	16.7551	66.1567	26.7282	70.7601	52.6688	130.352	41.4769	204.586	32.344	54.1217	96.5019	84.6517	183.178	29.6366	49.3912	91.1147	23.6447	50.1685	54.4292	142.848	64.9647	62.5906	55.7083	73.4086	65.7846	8.96026	2.7393	18.3315	112.884	70.0413	127.091	54.0622	15.4853	34.7783	120.423	37.5335	10.8279	69.8075	33.1404	71.0372	16.7238	36.2524	15.1891	56.5469
GAS2	5.2769	0.669802	0.151324	0.848507	2.84704	0.482493	5.85622	0.581664	1.58873	1.07883	3.54955	1.20617	0.810745	0.790108	0.781421	10.0982	8.46163	4.38608	0.906268	0.271683	0.120541	0.0609027	0.815149	0.14224	0.0216359	2.63999	0.641032	0.232349	0.859691	2.9745	0.523078	8.72823	0.104096	1.15701	0.122059	0.33983	2.07589	0.183178	0.0195554	0.516427	0.405654	0.415213	0.821465	0.524379	0.585517	0.091225	0.153825	1.04159	9.21594
DGKQ	15.4268	5.44608	23.4547	8.43488	22.4459	8.2652	23.1204	16.2571	37.2554	15.2718	19.4797	10.5094	19.887	8.19583	20.2679	19.4099	13.5141	12.4977	8.88037	15.9538	17.3261	28.0946	43.0143	20.9876	10.969	23.073	14.7118	21.3487	15.2334	24.915	14.2605	10.3913	29.2241	28.8205	23.0829	20.2902	21.0923	15.9865	21.6336	30.0849	12.3857	13.1134	16.3321	16.0244	21.9205	8.86496	24.166	11.2115	32.052
TBC1D7	2.29622	2.55191	3.70416	2.17904	1.90223	2.98745	3.51522	2.9467	4.68909	4.02094	3.9478	2.61762	7.1763	2.13248	5.27204	3.44013	5.55324	3.89218	2.44041	6.08762	7.49006	9.14945	11.638	6.01149	5.85986	6.73484	10.1137	13.5079	9.79112	7.44271	9.35262	16.8854	6.40108	15.8849	8.69278	7.96575	11.243	5.06244	5.57908	13.69	9.79666	6.51666	5.33579	8.1255	3.9272	3.58504	6.19697	12.8732	3.1484
DIABLO	6.16857	3.29335	2.54425	3.33211	6.70846	3.60261	5.28823	3.26441	5.95085	4.47988	4.18668	4.3247	3.93763	4.53063	3.25247	5.65409	5.15465	5.22987	3.12658	8.45171	5.0005	2.67742	4.74483	7.31875	1.81702	4.50132	8.86868	4.45227	4.88443	5.37094	5.38935	11.1414	3.77084	4.63544	6.88194	4.4216	4.99858	2.5508	4.10573	8.45894	4.42237	4.19596	2.52632	4.36476	3.31136	1.83438	1.63755	12.3343	5.62674
OXGR1	8.39867	0.679789	0.114764	0.270271	5.99773	0.0800449	5.34719	0.279227	1.59898	0.517891	5.77555	0.800409	1.14123	0.0911846	6.2617	24.1131	2.12463	7.60507	0.561302	6.27402	0.159981	0.0269432	2.67617	0.113268	0	0.931855	16.1647	0.226139	1.03841	0.314421	1.04134	6.6222	1.12252	4.75533	4.37389	0.0196095	5.01821	2.14381	0.0778612	0.0297999	2.22531	0.479189	0.788328	3.50553	2.29242	0.0172961	0.714542	6.40925	0.578097
UBE2M	78.1856	83.7345	94.5802	108.197	95.8968	101.886	76.9021	74.0866	93.7757	117.768	128.67	119.82	175.816	97.1296	119.918	96.1182	107.843	147.501	117.32	107.973	126.551	204.714	175.094	156.21	542.561	199.415	88.8237	109.925	126.113	241.545	308.391	282.785	138.336	121.282	180.203	218.676	146.608	126.745	149.254	212.311	161.893	137.333	138.255	165.974	120.595	127.472	97.0219	152.617	98.533
AGTPBP1	6.18587	11.0168	6.33297	9.14259	5.19867	10.8596	8.32593	5.46482	4.99478	9.10253	8.65465	8.99535	4.73966	9.32727	7.4691	6.16558	12.8182	4.2763	9.97218	24.2847	5.47531	14.4328	7.26515	17.115	4.82327	9.01019	10.5183	4.7813	7.54372	7.99351	18.3038	14.9883	3.40283	12.1606	6.134	10.7788	4.14959	4.0693	9.72497	12.8025	3.26561	14.2921	6.05011	13.1831	3.64498	4.63722	4.57503	23.8324	9.17306
PRPF39	16.0913	12.4985	10.441	14.4498	18.302	11.4576	19.7834	7.50044	14.4467	17.9024	15.4828	13.0177	9.72129	14.9202	10.7184	18.671	12.7637	6.7627	14.6769	32.9116	14.7489	14.2645	23.2692	15.063	5.1707	15.5943	15.6115	8.62299	22.1311	21.679	15.2962	40.9381	11.6382	29.363	26.8853	18.2158	32.289	37.5812	10.4104	13.1581	12.5585	19.5051	10.3812	25.4587	18.1565	13.9407	12.864	36.0449	29.9532
TRIM22	37.8335	16.6528	11.8235	11.8581	37.3664	14.0714	39.554	19.2762	114.546	44.6466	43.5555	38.0641	23.8643	16.1707	24.5634	37.9322	55.8743	16.2399	15.513	16.3405	16.7571	60.9908	32.5567	145.453	20.2678	22.9835	18.628	11.3505	24.9433	20.5077	1.65421	13.0388	9.00847	20.8071	10.2201	118.679	48.9662	0.292858	157.625	102.035	7.83153	13.3025	14.7133	24.7967	9.69646	1.56612	6.00785	7.28548	72.0065
DNAJC13	18.5319	30.6141	11.2335	42.5389	13.151	42.047	39.6169	10.3362	19.9846	24.0929	14.1807	29.8625	7.74339	38.5421	24.383	21.4297	27.0275	8.66292	38.8991	88.6577	33.2257	20.2743	23.347	34.5843	8.00102	18.7299	27.3844	17.9679	35.2932	21.1105	28.0684	21.5182	16.6208	27.9349	30.152	30.0516	22.0721	14.1908	19.14	21.4461	20.0615	12.0394	25.5133	20.8654	11.8554	8.13803	15.7541	21.2301	39.7324
HMMR	2.03296	0.365035	3.68266	0.182584	0.384923	24.7664	1.94718	5.13751	0.949634	1.91397	2.85887	1.96012	4.60376	0.677606	4.70604	0.315407	17.1554	3.04455	0.0812556	61.8719	7.56535	23.3346	12.213	19.4614	2.7934	11.1803	31.3032	9.55509	8.74723	7.15114	30.0523	61.7838	19.3432	28.26	17.4735	11.618	18.6123	6.97259	22.7407	41.008	27.0962	25.3473	13.1214	45.8315	1.214	3.70401	5.87879	20.7365	0.88385
ARF6	189.15	104.315	221.959	64.8305	257.726	90.2571	154.574	336.818	265.983	113.846	198.963	99.9213	130.713	69.3191	168.639	170.765	192.153	224.229	64.5988	337.889	176.303	151.013	101.771	147.304	132.912	144.065	204.167	134.15	159.319	184.13	156.667	208.295	138.757	218.204	318.946	267.953	164.428	128.633	220.228	194.907	143.983	115.598	164.654	228.349	112.102	82.4615	50.4399	114.622	167.374
GABRE	30.1657	1.62496	13.7784	1.42055	28.3635	0.763937	19.8017	8.3332	16.6482	10.6017	9.05614	2.66627	2.10167	1.55132	4.8718	13.1814	2.60287	2.07265	2.26258	37.3553	11.1778	28.2483	27.8722	1.91135	1.406	15.8072	33.3612	0.381033	14.4517	10.4569	9.44056	0.042727	38.8014	0.596078	3.30126	0.390575	19.7615	59.4883	8.40739	5.96015	25.5869	6.15077	41.8199	26.996	6.97308	0.679426	7.37719	3.60686	110.901
EIF2B5	25.0917	16.4137	21.6802	24.1154	43.0528	19.7344	35.3757	23.5513	45.0564	26.3959	30.3099	25.0081	45.5341	20.8374	38.2895	42.63	27.0294	29.4068	23.4625	58.826	33.3802	34.7838	53.2508	31.4705	23.449	39.1804	21.5673	32.4965	42.8114	29.4773	28.8212	45.2621	42.538	60.9957	66.8168	34.1997	50.7362	56.603	37.341	41.4689	43.7093	29.6736	33.358	37.7849	30.9857	29.1953	26.1203	48.7539	77.4097
SMN1	5.33181	3.99574	3.99058	2.5912	5.30397	3.19568	4.30082	6.44468	4.46552	4.34185	4.82162	3.95146	4.61918	4.73646	2.57046	5.35256	5.55932	6.81971	3.44228	4.02455	3.41426	4.44147	10.6574	5.41351	1.75042	4.67238	12.3655	2.7888	4.54583	3.92932	5.72514	10.4927	4.81881	4.0828	8.43783	4.54577	6.98372	5.8634	7.44258	7.44534	7.61153	6.33585	4.56505	5.33346	7.40582	5.50935	5.54329	10.5201	3.81397
PLEKHG1	14.8672	15.161	8.11565	3.25423	21.0182	7.19247	26.1492	20.8749	13.7614	9.05523	19.0749	22.5353	8.49661	8.43923	10.9505	17.5803	22.7394	13.4647	5.56237	33.9808	16.1659	0.726297	10.4374	5.23814	2.61115	29.7952	18.7075	5.926	11.4088	12.5943	5.17424	2.69243	7.26843	12.0888	10.1699	9.40214	19.5926	5.25867	4.86939	5.32322	7.19195	6.63089	9.22369	6.53142	9.68835	4.8303	8.50264	10.9761	15.7804
TAF7L	0.991704	0.204927	0.0281095	0.0441324	0.235047	0.313691	0.584256	0.112646	0.172152	0.179081	0.182532	0.0653491	1.08615	0.178673	0.134199	0.403606	0.958185	0.312756	0.0785611	0.565229	0.156739	0.237575	1.33886	0.110972	0.028133	0.219113	0.267921	0.664669	0.703368	0.239594	0.536965	3.23454	0.236873	0.121327	0.820016	0.211333	0.514146	1.55903	0.0508556	1.98533	0.404394	0.0938957	1.28178	1.48996	0.0666177	0.203348	0.725064	0.307812	0.149048
TCEAL5	7.90954	2.46023	0.391896	1.23057	2.79908	3.37117	10.544	0.747848	2.3201	1.59512	3.3931	3.72025	1.55883	2.17965	2.04916	2.93854	9.05942	8.80625	2.00801	0.0820865	0.260145	0	0.259252	0.171906	1.69964	0.169712	0.415033	0.234007	2.10133	0.556727	0.790215	50.0619	0.0786294	0	0.061465	0.535703	0	12.5282	0	0.135681	0	0.92726	0.381843	0.35208	0.0663406	0	0	6.29412	0
AGAP1	5.68941	11.5519	2.72814	31.508	4.23427	20.6668	11.1241	2.87852	3.63408	9.66363	4.63893	10.694	3.09422	15.6575	5.68304	7.00413	6.07799	2.86334	20.6802	6.29154	6.25713	3.6187	9.99514	3.90072	1.49981	7.49509	10.2837	4.60188	11.572	3.53583	7.79098	21.1249	7.00126	7.55799	8.1771	4.40455	3.38858	2.42712	6.05299	4.5269	4.70386	0.705933	10.0058	3.51617	3.42882	1.30049	1.97738	11.6192	14.7684
TRAPPC9	13.1169	17.8312	12.2415	23.3465	13.9943	21.5357	18.3286	11.1529	16.529	18.0956	16.2951	26.8664	23.7227	22.1963	22.0841	16.6331	16.7327	13.8951	28.0177	31.1751	24.8971	19.1003	22.6917	15.6255	21.1702	12.7924	12.9524	20.4481	17.6936	36.9731	6.53941	20.2078	15.7356	30.6061	18.8571	27.8333	20.1445	8.12559	12.4842	19.0083	21.5775	12.111	24.0415	7.93559	14.9074	13.403	9.55077	42.5324	20.1874
AXDND1	0.179199	0	2.96937	0	1.10004	0.0524321	1.55381	0.0358633	0.191829	0.239461	0.325435	0.189329	0.12815	0.0398193	0.230717	0.203882	0.0883622	2.92745	0.0175082	0.125968	0.0898224	0.0352974	1.71569	0.0164876	0.0626975	0.0488317	0.19903	0.0987525	0.106368	0.0915362	0.127646	0.0505862	0.075414	14.4389	0.365499	0.0428163	0.128906	0.14477	0.0906697	0.0520531	0.0862051	0.136017	0.556666	0.0225122	0.0424185	0.279462	0.267457	0.356716	0.106294
TM2D2	30.0662	15.5601	13.2766	15.6334	41.9711	22.9594	30.3574	14.3492	30.3761	23.7436	34.9646	26.2118	42.485	23.2727	39.732	34.3102	35.8772	36.8181	18.4333	66.7635	88.6675	22.7345	19.7445	36.4963	46.8837	23.1387	44.4823	27.5711	29.6695	25.8536	13.596	30.3022	18.2381	30.026	21.7032	26.4977	29.5336	11.5583	33.4918	36.4647	26.2403	17.4594	20.3042	49.9857	21.7391	19.1326	11.109	27.3721	39.0998
SPTY2D1OS	0.599941	1.0034	0.432567	0.679138	0.986472	0.658266	1.49849	0.607839	0.794755	0.751587	1.02143	1.37132	1.16197	0.749876	1.50192	1.54333	1.43292	1.00376	1.2639	1.82858	1.12769	1.88337	2.26324	1.29373	1.14136	1.12395	2.29052	0.873497	1.45841	1.1492	1.50239	0.635091	3.07709	2.71573	0.925143	0.456912	1.57341	0.817889	0.604735	1.83799	0.934691	0.788143	1.26441	1.76645	0.958588	0.971963	2.86814	2.1531	1.50129
TRIM36	0.309392	0.227454	0.0998385	0.137155	0.313063	0.156679	0.432322	0.250058	0.382153	0.238521	0.393619	0.261118	0.113464	0.13882	0.34046	0.250866	0.454746	0.187863	0.0871972	0.941048	0.168998	0.550821	0.111453	3.77726	0.324747	0.502613	0.237899	0.375575	0.195172	0.167157	0.659566	22.6744	0.1277	1.10964	0.046976	0.417953	0.0998665	0.115361	1.06119	3.02019	0.0858667	11.6619	2.21792	0.672713	0.0718283	0.180561	0.144304	4.79676	0.423507
TMSB15A	1.06194	0.87959	0	0.699417	0.116408	16.6232	1.23459	0.573823	0.477451	2.12858	0.826516	0.388374	2.78454	0.530934	2.96234	0.639643	14.6618	3.57168	0.311262	3.49916	0.975865	0.418347	9.61465	3.81054	0.668786	4.19598	2.71276	1.83543	1.74173	3.5259	0.850991	252.935	1.07257	22.6892	0.733632	33.0358	2.16439	13.7266	0	1.38811	33.786	0.558028	1.5626	7.80435	0.263942	0.671393	6.24077	138.421	0.826747
SMCO4	12.4311	9.01941	7.11117	9.01007	8.28042	14.7056	15.9907	37.0321	37.8589	20.0027	30.5534	12.6891	48.5608	12.2915	24.3775	17.0772	21.5567	14.7383	10.8089	21.4018	34.7327	9.02114	14.0509	42.0288	116.434	28.202	28.6045	26.9968	19.7338	40.2566	31.339	65.3985	13.2164	67.4718	30.6418	78.7881	9.41291	18.4037	18.9597	63.1052	41.6317	32.6094	63.161	56.0971	11.5099	2.4443	8.54442	35.52	30.7604
DHX9	104.185	89.8216	59.1933	89.2639	126.779	106.269	118.614	74.3973	99.1466	81.2339	84.2851	115.604	68.7461	89.7467	107.002	108.666	128.116	93.9969	88.4019	298.773	121.314	102.621	113.68	157.57	29.5268	110.015	132.146	146.387	96.854	95.0497	175.946	301.862	75.0657	124.48	118.3	127.191	99.896	64.6904	93.3757	121.011	137.061	125.633	98.3001	123.029	50.2297	49.29	39.9443	234.741	156.088
DENND5B	2.61128	7.5443	0.775707	6.39648	1.74144	5.37274	2.561	1.06579	1.16908	4.93475	3.16621	6.8136	1.7938	7.06371	1.91838	1.34946	5.0664	0.940337	7.19199	3.16199	1.45611	2.91382	1.19141	4.81105	1.14766	1.44593	1.04295	2.18946	2.93261	3.72069	1.84689	6.46359	0.401948	0.227091	0.260251	2.97821	0.138799	0.0727441	0.463734	2.66228	1.39653	10.4378	1.09625	1.95737	0.0959153	1.09385	0.479972	3.73013	2.70392
ACSF3	8.55725	3.04892	4.06079	4.52157	6.44556	5.00573	12.1674	4.01854	9.00771	7.22345	8.2461	6.87071	14.1208	4.69116	6.29077	11.2468	7.44126	7.71565	5.16123	8.05503	4.14922	0.58526	11.2944	5.93087	10.5643	6.37508	7.67009	8.16035	7.6302	6.28666	9.52834	9.43826	4.94379	8.84579	11.2048	6.33108	8.61696	5.87719	7.34677	5.34203	6.14279	10.8143	4.56386	5.53422	8.61546	2.89887	2.53826	7.68664	14.1784
NAA16	6.74486	6.54887	5.87739	7.92105	12.7486	7.38245	10.6306	6.32746	7.1831	10.2032	10.0842	9.34096	4.64018	8.09991	8.74423	8.07803	8.08539	5.1488	9.04899	12.387	6.08009	3.10159	14.3868	6.48525	2.55074	8.75065	6.60996	6.14003	12.8579	8.34415	6.47478	21.5689	6.2614	5.94919	8.41866	8.72732	8.81485	10.7778	5.43431	5.10515	7.97883	4.74527	9.18287	4.76625	5.53816	5.6518	4.31401	7.66058	13.2793
RIN2	31.7287	37.5881	20.5481	22.2816	12.4825	32.3914	56.6424	14.7281	33.5274	33.4886	34.7759	35.3627	18.1877	36.0115	41.5485	46.2174	48.1817	22.0256	46.3097	117.128	59.3387	52.6433	55.087	118.533	19.9911	27.4211	18.4514	33.6444	90.5061	107.895	73.8996	1.52394	43.9657	34.9679	34.2261	63.3688	28.4608	9.95535	46.5582	65.2501	20.4265	11.5237	56.0734	47.5143	12.5999	8.62833	6.02956	6.59658	104.279
CD6	4.90813	0.357837	3.35477	0.341755	4.79135	0.410818	4.48892	5.66638	4.09347	12.5626	35.112	4.71822	68.3505	0.813897	9.61496	2.59844	9.52718	5.12882	0.125252	1.30346	0.591583	1.74355	1.21976	9.99213	17.544	4.05897	1.234	6.53252	0.961198	1.13818	2.07909	0.258492	1.45666	0.685313	0.51813	22.7803	0.570874	0.19727	14.386	16.9434	0.640731	2.99401	3.02419	1.15036	0.732635	0.609809	0.512508	1.8228	3.04167
AL162231.1	1.74615	1.64353	0.291339	1.96031	1.08756	1.39338	0.865069	0.405054	1.27447	0.883844	1.15827	2.0803	2.69609	1.52116	0.709641	1.39438	0.929506	0.980634	2.21008	1.04612	0.895136	0.820775	0.825986	1.53355	4.49871	1.45992	0.925615	0.83502	1.00424	0.810858	0.821549	1.84845	0.62629	0.0359282	0.0391659	0.426692	0.42821	1.6992	0.978879	1.46977	0.494627	1.84208	0.875926	1.72	0.78909	0.627256	0.888458	3.41817	1.85375
MBL2	0.0203819	0	0	0	0	0	0	0	0	0	0	0	0	0	0	0	0	0	0	0	0	0	0	0	0	0.0277703	0	0	0	0	0	0.014384	0.0128662	0.0184523	0	0	0	0	0	0	0	0	0	0	0	0	0.0760505	0	0
FBLIM1	70.4754	81.9339	39.374	141.363	82.1408	110.752	76.2911	30.4035	42.9276	97.6312	82.5655	83.2256	31.713	74.7791	58.1651	48.3897	100.378	59.8617	90.9418	38.5053	109.569	114.664	111.08	97.9024	86.4071	120.464	53.2281	51.8126	66.6947	64.3127	92.6123	61.6017	75.3739	20.8629	14.9184	37.4147	90.1524	25.3834	75.5814	104.306	86.219	9.45626	33.6669	131.438	75.0925	38.1206	36.9496	24.6405	40.1427
UBE2J2	22.2767	16.1115	21.4846	22.4197	31.7978	25.566	26.2596	24.8773	31.9082	26.9556	42.8047	20.1748	61.9894	21.0712	37.3558	33.2739	33.4561	32.012	21.154	23.0943	30.2559	32.9018	48.7112	30.4886	49.6975	36.0312	28.4799	39.3042	29.9357	43.2533	45.1238	89.1198	37.8895	32.8583	33.8235	27.3766	35.3512	36.6794	42.8975	36.4743	56.691	21.9707	31.2062	50.5601	41.6207	25.8062	36.4337	56.0421	37.567
TSG101	55.083	33.647	42.8244	39.4675	54.5861	36.5359	54.2601	49.5332	64.6489	50.0079	52.2436	46.6839	41.4193	38.6521	57.7096	65.436	52.79	61.0378	44.1814	32.1422	72.7528	75.225	28.4546	113.129	32.1005	61.9612	81.1087	37.7479	38.3148	39.1998	41.3395	87.121	48.6826	68.5154	38.1303	54.8174	51.1595	19.043	62.7912	73.1077	60.0241	32.1777	38.1167	55.3448	49.8474	25.6487	17.4457	46.9818	68.048
IL17REL	0.0196815	0.0877796	0.041282	0	0.0431492	0.0287932	0.0429024	0.2127	0.126412	0.81092	0.555287	0.119966	0.516075	0.164002	0.239319	0.0395162	0.0727864	0.0270187	0	0	0	0.0193836	0.143374	0.108651	0	0.214528	0.0218596	0.221851	0.073784	0.125668	0.0131432	0.236126	0.0372724	0.0534549	0.058272	0.169291	0.519119	0.0318002	0.0186718	0.0857552	0	0	0.0362007	0.0185439	0	0.0373299	0	0.135617	0.0656681
SMIM19	23.1357	17.0033	10.1756	16.035	15.0593	12.4891	17.4492	10.8755	19.8361	21.9886	24.5149	21.2951	25.2877	13.6593	13.4952	31.6698	23.5458	34.6658	19.0032	21.6527	25.8601	14.6075	11.3478	5.81666	12.7067	10.4341	10.378	11.6579	20.7504	15.322	7.8088	16.4793	22.8805	42.9138	21.3993	16.5707	27.415	23.8487	13.6967	19.9267	23.4945	26.9692	12.5683	15.7489	24.3576	15.3642	15.3412	38.2481	33.3905
TRAF3IP3	1.8303	0.155489	1.47656	0.200913	1.78	0.727774	4.91047	4.62103	2.15223	6.41763	8.60203	2.11685	15.9865	1.07934	5.59919	1.10245	4.14231	1.55912	0.508964	2.6227	0.729238	0.804238	0.976795	3.71778	4.44325	4.01564	0.677619	2.34174	1.54387	1.57021	1.08437	0.384196	0.817664	0.628822	0.528012	7.92554	0.506392	0.212319	5.92159	7.98513	0.270918	16.5559	2.61841	3.33405	0.393261	0.225501	0.35898	0.970144	0.908202
DLGAP4	33.1063	46.3793	18.8965	76.7929	43.9934	67.8791	36.8048	20.339	32.8899	49.963	33.7466	51.0541	29.2487	49.4355	34.0814	31.457	41.495	32.0637	66.7251	17.214	29.1922	36.7135	42.2048	63.3839	59.4996	40.0891	66.848	36.9693	48.5512	71.7236	38.7558	44.2047	22.6176	40.8671	48.4461	59.1837	33.1324	29.3199	26.4376	42.4273	42.5714	28.9945	25.9913	37.4313	38.4799	16.5511	31.1834	54.7018	38.3482
ENG	84.4815	67.7724	32.9003	65.3209	57.3681	97.8467	97.088	43.1305	73.0335	81.3337	249.036	190.428	264.442	73.1693	76.4265	53.0017	232.101	55.8943	72.2275	18.6394	80.3057	44.6055	50.7114	201.347	274.386	445.891	301.552	101.479	83.6309	126.274	22.3073	28.8059	36.3039	24.9033	66.9017	192.785	47.2075	17.2194	36.268	132.761	63.0708	38.0792	48.1808	67.8241	49.8653	50.4668	96.2228	52.2259	48.2129
ZNF670-ZNF695	0.0682604	0.0289945	0	0	0.0748262	0	0.0661317	0.0409831	0	0.0506752	0.0664095	0.0554762	0.081358	0.0379199	0.113924	0.022842	0.532933	0.0468539	0.100038	0.749742	0.228101	0.201682	0.520937	0.565241	0.0238827	0.341017	1.13722	0.427463	0.298552	0.0581132	0.501425	0.738655	0.12927	0.432588	0.898231	0.260953	0.136397	0.349256	0.496482	0.272636	0.44778	0.278985	0.516163	0.943285	0.0403951	0.172626	0.785321	0.810055	0.101224
BACE1	12.5858	19.738	8.27615	29.0859	8.96102	34.8713	21.1202	8.38256	9.78627	19.1076	12.0477	27.504	4.30488	23.639	6.58527	10.766	27.6502	6.06945	28.6164	38.9776	11.1651	9.77479	10.4234	24.0022	10.5131	12.6406	13.5629	16.5208	19.5663	27.1318	8.4926	24.1831	12.6774	20.6637	3.74432	17.6803	6.3074	4.40547	3.50334	14.5471	4.19445	2.25947	19.5703	17.7208	2.80918	1.70785	1.35901	16.801	20.6252
CTNS	12.1381	7.09263	8.35184	14.2757	16.0981	12.1515	14.9639	5.33398	13.2824	13.5166	15.2038	13.5706	12.3749	10.6674	10.8104	12.6581	17.8396	8.39034	14.6514	15.1236	35.1421	21.0203	11.5847	20.6222	31.1884	19.5424	33.7152	17.0684	16.683	28.7321	17.5696	9.65393	9.0677	36.3392	12.4652	24.7359	17.658	6.43357	13.3635	25.4876	6.15088	12.8804	10.907	38.8679	13.2184	6.34771	12.6806	38.3528	15.1902
LRRC46	0.38693	0.361577	0.622216	0.212367	0.197936	0.830225	0.431093	0.557545	0.364498	0.287249	0.42663	0.566034	1.72171	0.257936	1.18084	0.36254	0.985766	0.371824	0.113412	1.15596	3.62033	0.736743	2.36232	0.783208	3.73642	0.562338	1.46115	0.833529	2.17584	3.62352	1.08524	3.65909	1.15613	2.21857	1.17106	0.924498	1.20612	2.87582	1.56621	2.33218	2.08134	3.95352	2.86257	0.777739	1.27311	2.28321	0.336874	1.68858	0.774604
VDAC3	60.7696	101.785	115.563	119.013	59.6589	146.806	91.4753	68.1882	90.9599	111.719	78.5437	105.901	107.568	104.865	48.7675	94.7872	116.481	90.991	118.588	106.927	95.9045	72.3262	96.4285	83.9646	38.5047	79.1697	65.4369	75.3914	109.21	57.9367	48.6393	233	149.747	121.963	125	94.1904	103.288	50.703	89.8615	73.7636	104.005	89.0008	58.8267	83.6817	66.5245	71.4382	52.1936	81.9444	108.566
CCDC88C	9.41337	5.42699	8.07341	13.8224	4.74871	7.95621	16.0575	7.26852	13.8933	18.5268	11.0262	11.9965	7.88441	6.23418	8.58806	10.5607	13.6321	6.27247	8.15899	15.6786	4.17163	14.8634	7.11568	14.2195	1.75122	5.9263	19.6943	7.83491	12.5341	5.73392	6.98599	16.4594	11.5778	9.75709	13.3287	11.7913	6.8641	2.73356	21.8263	9.31009	2.43853	17.478	5.15048	14.2691	4.06365	4.8559	5.8376	21.7153	36.2456
MAST2	17.066	51.0842	12.4937	82.2324	14.6684	64.268	29.4038	7.718	16.2937	44.6825	16.9896	45.4708	13.2302	49.4339	18.1649	11.4401	18.7952	7.6002	70.2415	17.0892	26.8554	38.4813	31.2724	32.2451	21.0342	16.4201	25.8985	32.6097	35.4471	39.5893	27.5973	68.7572	20.5201	56.4256	22.5572	20.4344	10.3742	45.5542	13.1591	24.3236	17.8164	14.5582	31.4295	36.5532	11.424	25.5554	31.9338	68.1833	25.8003
C2orf16	0.704077	0.433645	0.1846	0.90812	0.244403	0.875529	1.24487	0.36636	0.693406	0.522693	0.331076	0.758182	0.391614	0.782255	0.285376	1.41363	0.564163	0.604097	0.980258	1.12906	1.14697	0.751206	0.781562	0.615412	0.49268	0.239826	0.130332	0.63491	0.802852	1.40862	0.744451	0.795016	0.377787	0.403701	0.162135	0.51309	0.379856	0.616203	1.64762	0.549641	0.130862	0.256929	0.51801	0.519648	0.60832	0.111285	0.503529	0.606438	1.38341
MCM9	4.05162	1.99544	2.79613	2.8276	4.76039	2.69115	6.71694	2.75761	4.44562	3.32548	3.65859	4.80438	1.33909	2.75523	3.45595	6.56859	4.35591	2.84096	2.65324	9.89001	5.1452	3.51444	3.39857	3.8965	0.556028	3.0457	3.77586	3.05779	3.0771	2.41602	6.10328	8.30274	3.16763	5.86573	2.43593	3.18375	6.93034	3.7905	4.46782	3.37978	2.69218	2.32482	3.89387	4.98021	2.56509	1.95062	1.90058	4.29868	9.49135
C1orf159	5.76466	1.70083	3.06508	2.74714	10.267	2.37349	6.78881	3.64759	9.6814	4.35645	7.84721	2.58097	14.5232	2.12852	4.87223	11.2969	6.63824	4.59658	2.31022	6.3089	4.80622	8.0345	21.3981	12.5769	9.69811	13.5452	9.1119	13.9643	6.70225	12.1958	8.40615	14.4785	7.48862	15.5526	16.2614	8.78376	16.8023	13.9434	8.32891	9.52559	12.0315	5.64324	8.78299	9.31262	15.3615	13.9819	18.7082	13.8749	8.58683
CDCA3	1.06804	0.311553	4.88531	0.847516	0.282115	15.2109	1.46796	2.37957	1.03312	1.34697	2.02809	1.61576	16.6101	0.257343	3.40552	0.749248	7.61419	1.88134	0.245161	9.98967	9.49226	34.1418	14.0744	22.7318	7.61775	6.57474	31.4282	8.46117	4.31153	10.4676	22.2306	27.1712	9.92636	17.3932	15.3539	12.5258	8.1149	18.9721	11.5608	22.343	23.8634	50.9846	4.88359	19.2411	1.91442	10.3729	9.8429	36.4722	0.686953
RNF217	3.92205	9.08165	11.7786	7.26393	3.35707	10.9093	6.15458	2.66578	2.63974	7.0615	4.57441	6.52998	1.33657	11.5642	2.85826	4.41161	5.05941	2.0513	12.1465	34.3624	4.91713	13.9987	3.19891	16.5764	3.79405	2.83864	7.04307	2.92591	5.50576	3.59829	12.3886	8.56077	6.81301	0.273135	0.460668	3.31318	3.84227	2.08781	5.83237	5.97741	3.98058	0.767749	4.28228	17.4631	2.74274	0.125962	0.169919	6.45232	4.17209
SEMA4A	24.5818	1.76338	30.0426	1.05853	52.7697	1.41872	31.0357	19.3054	25.2996	12.0366	31.5053	10.4937	21.8959	2.23357	24.9087	28.9434	14.1978	22.759	1.56494	26.7697	42.3277	17.4598	52.0023	16.8725	17.8073	22.3284	2.16626	14.9679	20.0005	19.1048	13.3886	3.47575	27.7884	21.6529	23.3676	43.5191	37.5837	26.056	12.7561	39.8919	29.1414	4.72372	11.7978	30.1112	23.604	16.0719	17.025	6.65719	59.2716
LEMD3	17.146	16.0492	7.47529	11.4564	20.3865	13.1063	23.4629	12.9327	12.7515	14.7532	17.699	18.2714	9.30605	14.9957	21.02	16.7006	21.1043	11.1496	15.1228	52.6272	19.0766	7.99885	27.7518	25.017	3.679	17.9264	17.7361	35.0667	16.2596	14.7141	18.1576	37.6763	11.4262	15.6175	17.3347	21.121	16.1817	15.0034	14.1074	15.1011	25.0518	12.4622	9.1572	15.0952	8.89745	7.83045	6.67336	34.4104	38.9533
ABHD4	20.7147	35.0169	59.5505	56.5622	23.0011	37.5476	39.4275	17.4805	29.9732	46.9109	28.7081	54.1006	16.2963	40.7773	22.5254	43.349	51.0717	20.0581	62.3404	25.4651	70.5647	25.9988	24.5333	16.4773	30.635	22.6716	156.445	32.194	42.8825	73.5391	32.9658	19.5634	41.8128	76.1475	39.6174	58.0605	25.735	33.0076	18.0073	27.2757	20.6116	14.1817	14.2235	26.5396	28.3417	8.4184	25.2918	32.4514	43.8109
TUBB4B	804.72	258.611	614.433	353.936	1212.3	599.6	492.978	976.373	833.338	293.127	606.862	355.849	1171.26	294.317	701.566	611.951	531.029	1313	278.916	469.439	534.492	956.934	260.383	910.148	1001.67	979.571	692.768	528.462	220.758	399.827	1824.93	585.324	368.683	939.46	904.004	432.226	526.246	508.607	841.731	639.683	650.494	670.309	595.614	611.649	838.555	560.229	563.163	635.752	677.195
HYKK	3.32677	1.25066	2.43291	2.11973	1.48106	2.20037	3.85281	1.45403	2.23499	3.09426	1.67409	2.76587	1.44324	2.29417	3.90209	3.83875	2.07409	3.00091	3.58658	5.03997	2.52365	2.23449	3.84676	1.12584	1.33788	0.625203	3.97807	2.749	4.37228	1.26962	1.37893	1.27734	2.37362	4.4889	3.62289	2.72266	2.03245	1.70936	0.955295	1.55504	3.08535	0.4242	2.2663	0.948751	2.19953	3.40879	0.820407	2.31283	1.53102
FYB2	0.863556	0.0200076	0.0987988	0.129263	0.344225	0.0229699	1.09522	0.179109	0.201692	0.0699368	0.0305506	0.114844	0.0187137	0.0261666	0.123535	1.3713	0.329039	0.172435	0.0230104	0.0620831	0.222984	0	0.0653586	0.0216691	0	0.0855705	0.0174386	0.0825918	0.809347	0.040101	0.0209702	0.0443225	0.20814	0.0710732	0.495859	0.0112544	0.0941204	0.139528	0	0.0342058	0.0205994	0.110008	0.0385057	0.118348	0.0334495	0.0198534	0.0146462	0.0540946	4.29574
AC023509.3	1.54139	0.361822	0.737367	0.756944	2.01573	0.751663	2.39717	0.909206	1.37213	2.07781	1.71007	1.02195	7.09075	0.360535	1.25725	1.79171	0.866727	0.501162	1.10967	0.285136	0.700321	1.19847	6.0505	1.26891	1.93011	3.68446	1.26145	1.3412	2.25565	1.48492	0.704282	3.01531	2.61178	3.50092	1.94823	0.93041	1.65346	2.55603	1.20577	1.41391	0.727307	3.48145	0.729504	2.2931	1.83393	1.55581	2.5982	4.65837	2.61657
FAM110A	19.0542	2.04325	24.9439	1.80411	20.3597	4.84792	28.4085	13.205	41.3152	14.2249	32.2133	8.07947	48.4784	2.09324	47.0036	51.0537	25.4985	47.1424	2.38907	24.48	56.9968	77.6165	130.517	35.2593	59.6631	43.6574	56.1277	41.3695	78.9589	56.8216	16.7398	19.0296	62.4014	52.1141	89.8839	35.8594	88.5897	50.6491	62.7488	55.775	76.9771	27.805	34.8339	53.0781	58.5746	38.0325	33.6538	34.5271	75.0479
AP5Z1	9.41963	9.41384	8.81326	14.6909	9.29311	11.1638	13.3658	6.03676	10.8562	14.0252	20.3775	12.4896	40.6823	12.1883	15.9734	14.9919	14.6258	7.3156	13.0913	14.466	25.4025	27.1537	29.5845	37.8026	33.0497	20.2464	28.2946	27.6859	21.4607	26.8153	19.2458	21.4369	17.5982	31.8119	15.292	33.6232	23.7159	15.3736	22.853	27.7038	18.3639	33.1565	26.4104	35.6004	16.8846	14.2194	16.1125	17.0654	20.9173
CYB561	28.3314	7.37903	38.0442	13.8237	29.078	13.7626	44.0829	28.0353	50.0417	20.6926	30.5696	21.2862	35.4462	10.9153	72.8432	61.5916	49.2864	39.9163	12.364	70.2498	64.745	111.166	128.081	68.6711	49.8304	54.5116	40.4421	204.096	61.1858	113.76	23.2021	38.5506	48.7766	85.1429	83.4909	99.2065	92.8185	40.7833	82.6056	52.3536	85.4627	5.3649	103.861	34.3593	59.9399	47.2958	56.5042	86.5552	110.192
PRR15L	2.68176	0.274607	45.1507	0.157703	3.35968	0.0700591	21.6086	1.49511	37.7713	8.90568	4.2397	1.45949	4.10957	0.478854	24.2171	59.8533	12.102	8.38203	0.210548	21.6497	128.301	0.61313	19.0375	0.0660916	0.0502653	16.1816	12.8716	18.6772	19.1199	29.9658	0.991376	252.323	9.49226	128.158	30.0114	0.720853	15.3296	3.55928	37.2995	6.25974	39.0795	1.76152	459.998	2.8426	6.4274	17.1669	29.6619	17.874	105.083
SLC48A1	18.5072	21.0782	42.9427	37.7021	15.8151	30.5354	27.8081	18.8862	24.9418	31.4733	21.5288	38.6359	10.9235	29.4884	25.6506	33.0627	23.7986	21.9163	46.772	8.31934	67.8088	15.5921	33.0281	21.3394	13.4677	20.2615	26.1375	32.1586	30.0982	44.4743	10.75	17.0878	30.6068	24.9186	27.0767	18.2035	33.708	18.2116	20.6149	10.7722	20.8095	13.5288	11.0932	17.8832	26.9886	15.5607	9.79024	15.703	42.5313
ADRA2A	15.3061	7.7968	2.70933	6.8443	7.02647	7.30304	12.9846	8.10512	8.44614	20.7864	36.982	33.0799	24.9799	7.15403	11.2537	3.97791	25.549	7.46626	4.15612	3.94261	6.91267	0.49738	0.485137	2.43946	17.9618	5.61062	1.79061	6.52465	6.35342	34.7515	0.0778276	0.397532	2.57493	0.861673	3.58476	12.4193	0.302739	0.203997	0.07371	2.51784	0.713547	3.33426	5.07324	1.17128	0.544849	1.48594	1.12338	2.69916	1.64183
ZNF107	1.81806	0.621247	2.82276	1.23755	2.04861	2.45173	7.24718	3.28076	6.4975	2.99723	3.05334	3.23166	2.27586	1.15102	5.97897	5.10835	5.62177	1.50587	2.203	35.9171	6.81348	1.55047	9.3755	7.54139	0.565025	4.04087	26.4647	7.53328	6.17795	4.39696	9.45503	19.6401	8.89924	12.7906	14.6048	3.90954	9.09625	8.13152	1.98496	4.07142	5.59003	10.9145	7.06788	5.96193	4.50793	2.62637	6.9732	16.6917	14.188
ANKRD9	14.9317	9.398	8.1946	8.98106	18.3683	15.325	13.8678	9.41284	15.9755	7.92641	11.8588	6.0594	13.1343	9.03974	16.1898	9.6052	5.90362	11.9446	10.6533	18.2851	6.29176	12.4815	13.3461	6.27544	5.31244	20.7428	9.7198	7.84919	10.3517	11.7936	11.4526	6.05508	13.5818	60.8453	16.398	10.703	16.1853	22.7411	11.6501	8.51134	18.922	1.78365	13.2531	11.8933	14.3301	9.59329	5.26672	18.3869	36.6335
PCIF1	40.6537	36.7153	27.4916	60.5387	33.2187	60.202	50.8525	30.1067	47.7815	57.6769	66.9889	76.1441	64.4531	50.0135	68.3723	56.3064	49.8926	42.175	64.9116	29.5762	52.35	92.3177	62.4379	59.5684	110.201	40.7348	40.8357	37.5465	73.916	114.22	42.4053	71.4948	34.1936	53.2539	77.0544	63.7395	55.4591	62.8015	40.7548	52.8744	74.3275	37.8212	41.5096	46.6503	38.3939	20.6878	21.2906	73.315	78.7417
HDAC3	34.353	19.8661	22.7171	26.4587	33.4215	30.2415	36.66	28.9056	37.1879	37.4674	44.562	34.2574	46.0556	26.0994	31.987	51.2805	44.9042	44.7877	26.2893	47.6383	21.9669	39.9283	70.7485	37.7639	41.3009	41.3912	30.0946	24.1744	49.7006	41.5224	73.2175	92.9622	38.0465	42.4206	57.436	35.5343	52.2594	14.936	39.6392	50.5438	35.4256	40.3765	30.972	50.9708	26.1354	11.6292	12.777	47.714	54.2964
RHOU	62.4271	128.516	7.78247	28.3822	69.5443	31.1811	74.4961	10.0195	43.9969	38.8902	60.4591	46.3271	46.4836	22.5434	67.0617	103.425	64.8139	84.3864	49.0608	343.245	58.8794	2.21218	51.218	5.83253	14.7572	66.8077	106.11	74.6441	94.07	165.433	3.64442	6.37597	8.28695	76.1747	120.331	66.7753	44.8029	49.855	2.88861	9.20696	29.4584	4.88158	75.6922	5.5652	37.2187	52.6281	72.776	31.6429	10.7698
CSNK1G3	21.7792	13.3945	14.6933	14.2293	18.4199	18.517	32.6966	14.3514	20.6511	20.1863	17.1831	21.407	7.54295	17.7966	24.9228	22.3897	27.404	15.2488	17.0998	47.6701	12.628	13.0818	28.2821	19.8778	7.31462	19.4854	19.9559	9.88325	21.8301	20.2695	37.4143	33.3893	17.5505	19.4013	22.4419	18.9692	25.1694	3.72582	19.0746	14.3104	23.8115	7.95078	14.2807	18.9028	13.1519	8.43465	7.00274	18.4123	34.222
NEUROG3	0.105731	0	0	0	0	0	0.0384126	0.0317401	0	0	0.051432	0	0	0	0.378131	0.0530711	0	0.10886	0	0.0696781	0.0441641	0	0.0550157	0.0729601	0.0554891	0.0720291	0	0.0397268	0.0743202	0.0675102	0.0353034	0.186543	0.0333718	0	0	0	0	0	0	0	0	0.370397	0.0648245	0	0.0187708	0	0	0.728548	0
LILRB3	0.915127	1.12892	0.36756	0.448836	1.40868	1.53819	1.16011	0.83	1.72581	1.40934	6.93307	0.593407	7.07807	2.72573	0.877394	0.488664	1.48815	0.654871	2.31135	2.18136	1.04102	3.25994	0.769984	6.66421	8.13397	2.67942	2.8762	1.18517	1.66061	1.1189	0.390076	0.371008	0.77434	0.299668	0.153728	10.5651	0.490217	0.534816	2.62301	6.34157	0.255452	0.801468	2.38754	3.19209	0.269624	0.369302	0.490394	1.52054	0.25986
ADAMTS15	2.65429	38.3902	4.08812	12.9213	6.00192	27.2005	13.8265	6.182	5.58391	8.98144	12.1506	23.5883	8.77245	12.5867	1.98108	1.66056	13.673	1.39943	16.1048	3.49842	0.546318	11.391	1.58796	7.20253	5.94889	7.82694	1.49538	2.84257	15.6891	2.83283	11.7055	3.38443	8.36961	0.301827	5.20115	4.20957	4.78106	0.0310771	2.74925	0.79615	1.03461	1.1567	1.56447	9.94306	0.204881	0.170245	0.107651	10.0136	0.470615
CXXC1	36.9862	16.9015	24.0755	29.7566	45.6764	30.7013	49.576	19.2434	48.0418	42.4808	49.9768	34.0014	63.7156	28.0971	46.5013	86.4509	29.3996	39.4682	29.9656	40.402	42.0844	45.1847	29.1659	38.3302	40.9255	56.1535	46.3545	45.5639	28.2792	55.8568	27.8035	95.2679	21.0726	162.377	63.6629	41.6868	76.0253	85.0819	34.0821	64.3222	39.0785	162.449	34.0355	37.7048	83.5259	46.4803	140.472	89.6331	63.3326
ABCB4	0.980388	1.55234	0.325761	2.28554	1.08533	3.52176	1.43883	0.27974	0.704508	1.75109	1.39765	2.05899	1.56186	1.27798	1.29834	0.672376	1.50771	0.912796	1.32299	1.82952	0.64873	0.0382396	0.626301	0.401894	0.438108	0.661276	0.474365	0.576255	1.28274	1.51229	0.0518574	0.130157	0.416671	0.33394	0.51731	0.577497	0.290939	0.203888	0.221012	0.623837	0.292907	1.84477	0.309469	0.530454	0.268833	0.0859175	0.253532	0.245247	0.809679
NEURL4	10.8702	10.201	6.49138	12.7346	12.3293	11.5216	16.3793	5.38674	15.7885	16.5816	10.5066	14.5594	10.4547	12.85	7.08361	18.0612	10.566	6.70057	14.2201	12.0274	10.7849	12.0177	8.84616	11.8617	11.1869	11.7906	18.5418	9.22289	11.4033	17.5249	13.3135	18.8206	6.31115	24.4533	12.9503	9.11846	14.2903	14.5155	10.7375	13.6387	5.59938	15.4985	7.56091	9.38652	10.2603	8.07255	9.52404	51.5593	26.4082
PIGBOS1	13.1115	8.63708	15.2267	21.1009	6.82092	25.0336	26.2126	8.85051	22.4094	23.0145	29.836	21.9439	17.2165	15.4315	49.5406	25.6557	24.6555	18.2028	22.9065	19.4293	16.8943	23.2727	29.5252	25.7628	28.3019	26.5443	21.9671	23.324	36.1363	30.0818	14.4941	12.2329	22.3051	23.3381	22.5901	17.8938	28.0641	28.4259	13.2119	29.694	42.1302	19.7223	22.89	26.5917	25.3289	17.9372	13.3363	8.25193	32.5425
NHLRC4	2.45356	0.770626	0.253693	1.19491	0.265168	1.97167	3.86688	0.767673	1.5315	3.04007	3.32839	2.35915	5.14849	0.863871	1.70552	2.56718	3.5358	0.8302	1.9245	0.774304	2.19406	0.510512	0.683292	1.38309	3.08314	1.08293	0.345433	0.986809	3.2064	1.76521	0.0692315	0.317043	0.501734	0.125143	0.27284	1.16421	0.165724	0.0279177	0.327843	1.20457	0.0226691	1.33167	0.444933	0.651195	2.15954	0.152937	0.676948	0.476239	6.49531
WNK4	0.543177	0.2459	12.7873	0.235361	0.407395	0.12547	0.706266	2.30001	0.449868	0.143258	0.152972	0.104553	0.0851843	0.0476439	0.235156	0.645739	0.634354	0.5985	0.188537	1.35648	0.0835898	0.0563112	0.401639	10.1596	0.390092	0.428466	1.85749	0.214832	0.817206	0.65714	0.152729	0.262281	0.126326	11.4527	0.705356	2.30534	0.154236	1.0624	0.135608	0.0934225	0.131275	0.363045	0.420665	1.468	0.192865	0.171707	0.960038	0.508891	4.35595
UACA	15.0484	9.33591	9.97962	9.56595	11.7539	11.5286	11.3656	14.3602	10.1271	16.0525	8.05798	20.0413	6.54715	10.0228	9.79204	10.5391	19.38	6.58137	13.1918	70.0543	14.2628	8.59235	6.56067	16.5729	13.2689	27.7543	29.6483	9.62852	10.309	20.9519	14.3737	12.6771	8.82092	11.5044	11.8513	15.4284	4.73574	7.61822	8.30184	19.1145	7.46642	3.17068	8.80988	14.5017	5.15355	7.04595	6.90186	19.3874	9.07235
UTP15	5.84613	6.12249	5.15353	5.94991	10.0542	5.38749	7.84349	7.40688	6.46761	5.88214	9.16959	5.69586	5.69225	6.61673	6.13241	7.95995	10.1717	4.48672	5.48131	14.4855	4.74929	8.28512	11.7726	11.4195	3.56338	7.24407	13.4335	4.82558	8.25646	7.45092	10.5439	13.7011	5.9933	7.54311	8.3478	6.64867	9.24411	3.78391	9.26915	8.93792	7.89645	8.56699	7.7613	6.25638	5.86773	4.17632	3.97195	10.0312	8.02504
HYAL1	3.04256	10.8322	17.9031	3.5183	3.58982	7.23736	4.33714	8.7014	12.0684	7.75904	7.70521	13.0243	9.82717	5.03189	2.79093	2.63471	5.72624	1.94493	6.70551	0.857138	0.814921	0.571854	2.32035	6.25053	2.09654	7.49986	2.47641	1.5708	4.35354	1.77958	1.51998	0.229474	2.66838	1.6401	1.32946	2.03106	0.668291	0.356504	0.176273	1.11318	1.05127	1.40353	65.1901	0.656497	0.428828	0.528626	2.2532	1.387	1.18823
FXYD6	15.5406	180.654	28.0465	175.025	10.2354	254.312	35.9178	8.14083	24.8208	133.166	59.4436	225.02	16.5467	191.978	9.00373	22.3485	52.3957	7.26247	199.265	3.51623	5.85303	2.28305	3.18063	4.28954	9.85507	6.51101	9.66581	33.2636	114.105	22.3263	3.41607	12.9141	6.1068	0.55105	1.49538	7.96468	0.310529	2.8039	0.995174	6.55966	0.356805	4.16253	3.1125	8.73658	0.285094	1.30185	0.978518	39.5317	2.18929
ITGB1	175.837	503.594	41.8949	472.107	204.583	667.217	258.801	64.4253	110.373	200.806	122.739	303.597	26.9722	512.711	152.457	84.0083	318.86	53.0372	334.117	480.326	187.152	154.13	71.0041	383.718	21.4413	227.986	262.984	240.363	282.885	299.282	146.322	88.0689	68.081	91.2633	129.274	340.296	83.1496	21.8115	96.5878	256.432	92.6425	14.5307	96.4771	258.578	39.9396	28.2477	28.7409	81.5111	176.746
USP26	0	0	0	0	0	0	0	0	0	0	0	0	0	0	0	0	0.173072	0	0	0	0	0	0	0	0	0	0	0	0.0575675	0	0.0351586	0.0371555	0	0	0.0173199	0.0125794	0	0	0	0	0	0	0.0107598	0	0.00623127	0	0	0	0
ZNF564	0.562341	0.115165	0.337003	0.892858	0.264185	0.940208	1.29877	0.265278	0.761071	0.514384	0.722945	1.00382	0.215435	0.267764	0.761357	1.06857	0.742735	0.634127	0.912432	2.75296	0.318781	0.257136	1.17043	0.692939	0.168643	0.793553	0.669185	1.11682	0.903498	0.769415	0.308471	1.38901	0.608542	1.10912	1.09015	0.633417	0.818666	0.486749	0.571598	0.875073	0.698254	0.91464	1.12052	0.662297	0.520566	0.533296	0.786845	0.945651	2.61338
ROMO1	163.412	135.28	233.758	107.32	137.102	141.741	145.767	151.118	180.365	140.315	261.81	156.135	664.334	111.732	327.453	204.202	193.014	294.32	104.785	238.6	237.106	228.091	332.785	410.01	1632.67	262.181	779.618	193.504	268.384	541.088	296.032	319.5	381.682	256.483	340.65	220.822	372.08	662.676	280.959	428.02	497.373	378.801	212.196	261.754	571.467	338.508	565.37	339.873	136.682
SMPD3	1.52267	0.194031	2.39535	0.217287	1.55785	0.311864	2.22752	0.786212	5.56152	1.44691	3.31829	0.816745	3.04892	0.169174	5.85946	2.85337	1.71437	0.870963	0.357044	1.9534	0.161126	0.689826	2.91566	0.826569	1.03353	1.23095	4.21666	4.34047	1.61736	1.41298	1.24731	6.87018	0.871485	4.04365	1.54282	1.7172	0.851917	0.557653	1.20379	1.30478	0.439494	0.720118	8.3149	1.00426	0.865039	1.45686	1.18365	1.15413	7.6771
ANO5	2.12957	13.199	1.34888	14.3209	0.924519	10.1639	4.03695	0.33547	0.914126	7.44301	1.72311	9.30484	0.791614	17.5871	1.10094	1.1536	3.53493	0.586142	12.9165	1.63964	0.105687	0.269955	0.976441	0.276445	0.0663939	0.718203	0.409819	1.83006	6.97573	0.444275	1.225	9.17361	0.246235	2.35747	0.0624271	0.521417	3.05874	1.37123	0.050008	0.0689024	3.11899	0.101564	4.68615	0.0794646	0.475396	0.46657	0.049171	7.50651	0.844206
LIN7A	2.71916	6.52755	0.516453	8.79585	2.45263	5.84173	5.08722	1.9218	1.30643	3.93398	5.4575	4.18924	5.76728	2.96161	2.703	2.83721	7.52223	1.49902	8.4721	6.18015	2.36103	0.200323	0.56818	1.18196	0.921405	4.37581	15.2074	5.52674	4.84108	2.92558	0.107235	18.3814	0.932583	6.92001	7.121	1.60377	0.770084	1.08107	0.142186	0.769639	1.28513	0.628175	0.735116	1.21039	3.27657	1.63792	5.6322	20.6791	0.250032
SLC2A11	2.56114	3.49823	1.17566	4.06885	2.01816	4.75238	4.33429	0.795866	2.30719	5.95004	3.17631	5.1272	3.77425	4.10464	1.50415	4.59184	3.15721	2.20166	5.61217	17.59	4.06043	1.50698	9.42651	1.08411	3.58147	1.44933	1.92667	3.30198	5.85136	4.67082	1.26225	6.58886	2.00414	2.9039	4.62726	2.04109	2.9038	6.2667	0.411426	2.59372	1.39022	4.02745	2.93482	2.71378	2.28942	1.84169	3.38135	6.00475	6.09731
MT-ND2	23138.8	16811.6	10389.5	13755.8	17252.1	11409.2	17620.3	8980.95	12471.9	12797.5	9367.16	16640.2	3870.32	16943.3	22817.5	16618.8	9227.45	12843.8	19481	85.5716	15914.9	26316.7	12194.7	7127.14	3012.13	12867.4	14864.3	18712.8	9602.47	12255	7199.48	18571.1	7274.06	19321.1	6431.5	5540.28	8982.42	23827.8	6435.31	5229.24	7826.37	19531.2	16500.2	15275.4	21983.4	27256.2	42908.5	21555.8	10868.3
DLL3	0.111143	0	0	0	0.152291	0.0406493	0	0.0667293	0.124925	0.0618826	0.0540645	0.0338727	0.397405	0.0463063	0.437234	0	1.54136	0.0572161	0	0.512712	0.278548	0.301016	1.90844	7.36267	1.9832	0	0.154303	0.208801	0.169269	4.00956	2.18951	155.068	0.0175399	0	0	4.02316	0	1.52641	0.289962	0.0302666	0.182271	0.803045	0	1.96347	0.0493289	1.89724	0.129595	11.9024	0.0618053
WDR45	26.6453	18.1252	13.6571	22.1638	31.5933	21.2602	26.6284	12.8683	28.5442	29.0386	36.2224	28.2267	47.0273	23.3259	26.7936	36.5292	28.343	35.3749	20.5838	10.8504	22.8836	37.9798	42.1597	27.6081	42.6418	29.977	35.6535	23.6471	20.1181	30.6052	41.3342	17.5094	24.0463	54.3903	44.6771	33.2753	35.8387	37.0834	32.5645	31.7482	29.7921	26.1801	25.5351	33.2288	49.2128	38.8763	20.8112	18.2558	36.2619
NR1H2	78.3638	87.0269	57.1203	116.392	74.5343	90.5971	74.6149	61.4094	85.1403	106.042	119.535	96.0272	107.192	106.113	81.0201	80.4977	80.2588	72.1486	97.8015	67.0603	71.8778	64.7316	94.7228	66.0727	104.957	113.584	81.3742	92.8108	85.761	110.963	66.0513	53.5799	93.601	57.9424	99.7386	79.72	94.2763	96.7077	76.3111	73.8962	91.0884	49.6527	89.5788	81.4862	87.2654	67.3007	70.3873	34.0349	98.86
HDAC1	122.927	57.1188	119.352	56.8199	111.511	60.7691	126.904	114.801	139.459	103.938	115.629	97.965	132.775	57.6936	134.18	155.081	138.413	138.956	71.7979	66.0228	152.668	95.4141	221.756	140.089	46.2588	162.561	145.44	106.721	111.546	107.075	196.7	347.088	148.245	182.198	162.024	131.282	192.337	129.145	188.783	136.582	179.314	211.927	134.709	172.859	145.443	115.504	75.4241	194.442	191.183
AMER3	0	0.00708354	0	0	0	0	0.00807821	0.0133499	0.00714076	0	0	0	0.0265018	0.0185282	0.0159043	0.0111609	0.0137052	0.00763115	0	0	0.00928776	0.0109494	0.0462794	0	0	0	0	0	0.0104197	0	0.0148487	0.0784602	0	0.0100652	0	0	0	0.00898163	0	0	0	0	0	0.0104751	0	0	0	0.204286	0.0494593
DCANP1	0	0	0	0	0	0	0	0	0	0	0	0	0	0	0	0	0	0	0	0	0	0	0	0	0	0	0	0	0	0	0	0	0	0	0	0	0	0	0	0	0	0.0203216	0	0	0.00823879	0	0	0	0
PLCD3	169.748	26.0963	12.4055	38.9891	250.743	36.4101	126.313	24.7855	92.418	61.258	85.019	43.1947	32.9694	49.7331	88.8616	155.933	48.3489	207.945	46.1069	7.11254	14.8769	42.1029	21.3739	21.2702	28.5134	79.2014	3.35638	37.2915	44.1731	60.0916	12.1732	1.25675	25.6918	70.82	56.7618	30.055	204.094	79.8322	62.3659	22.5017	220.772	9.23485	10.8454	11.6637	106.522	70.4118	34.1193	6.58158	144.353
RGS18	1.11473	0.809349	0.924387	0.170742	0.738857	0.834367	2.54295	1.24517	1.31541	1.06813	4.84245	1.23253	0.432576	1.64175	1.3907	0.494473	4.50602	0.355884	1.97562	1.23007	0.238228	2.5787	0.377698	5.47403	1.034	2.82572	0.950167	1.1299	1.4578	0.231738	0.207744	0.164657	0.687321	0.140819	0.179094	6.13213	0.248644	0.0628298	1.62321	5.84541	0.612211	0.908171	1.20796	1.97847	0.156481	0.311411	0.0725474	1.01225	1.09562
GYS2	0.0696771	0.0591924	3.77548	0.229454	0.152758	0.0339782	0.0675041	8.31096	0.149176	0.0775904	0.135575	0.22651	0.221457	0.309655	0.0830633	0.0466321	0.114525	0.0956525	0.340381	0	0.0776115	0	0.290044	0	0.0487567	0.474675	0.025796	0.0174534	0.108838	0.385575	0.01551	0.147519	0.0439843	0.147189	0.0458436	0.0166481	0.167073	0.22516	0.0220342	0.0505989	0.0304715	0.101705	0.0142399	0.0218832	0.1237	0.205577	0.151658	0.320077	0.103325
HNRNPCL3	0	0	0	0	0	0	0	0	0	0.0705613	0	0	0	0	0	0	0	0	0	0	0	0	0	0	0	0	0	0	0	0	0	0	0	0	0	0	0	0.0511906	0	0	0.0831332	0	0	0	0	0	0	0	0
POLR3F	9.06801	11.8718	7.19119	15.3401	7.70709	14.9744	13.7735	10.2623	9.71779	15.631	13.2211	14.1135	12.5846	14.7811	12.9366	11.9216	16.2012	9.19146	16.093	23.8383	11.0415	11.4754	13.1599	26.0926	17.654	11.9151	12.8033	7.52377	18.4761	15.7361	32.1195	35.6971	8.31194	13.7651	16.6483	14.0327	11.3781	14.0294	10.8655	23.4628	14.912	13.4901	11.6677	19.4285	6.36894	7.66507	5.56197	22.5969	12.351
MAGEA8	0.246273	0.0392278	0.0645697	0	0.101235	0.0900717	0.268417	0	0.0988616	0.0685606	0.0299494	0.037528	0	0	94.8137	0.123616	0	0.316953	0.0451152	0.121723	0.154303	0	1.12127	0	0	0.12583	0.854771	0.161933	0.0432775	0.0786238	0.0616725	0.130351	1.1271	0.139349	0.0607627	0.154461	0.110722	0.124348	0.0292048	0	0.040388	0.0808822	0.018874	0.203033	0.0765131	0.0389255	0.114864	86.9695	0.479324
OR2T33	0	0	0	0	0	0	0	0	0	0	0	0	0.0900317	0	0	0	0	0	0	0	0	0	0	0	0	0	0	0	0	0	0	0	0	0	0	0	0	0	0	0	0	0	0	0	0	0	0	0	0
GDE1	42.9604	70.4975	38.3519	103.691	66.6123	141.074	71.7789	28.6613	68.3584	85.7369	66.4594	69.6818	75.5292	81.6435	71.672	76.8954	85.571	99.375	109.625	126.729	86.008	35.3829	109.13	45.8771	35.2545	75.8153	102.418	149.806	145.23	83.0282	42.9123	70.8202	55.1118	67.0047	121.164	130.342	103.584	21.8779	46.1792	71.0915	72.4962	13.1283	86.7241	55.4235	78.3807	28.6086	43.4549	58.0392	44.5736
FRS2	9.92405	15.2188	5.85705	15.4474	9.51328	19.9849	14.8306	6.90515	9.66439	10.2458	8.54092	16.188	3.51974	17.3927	11.5528	9.24672	15.0445	3.91613	15.177	35.5865	13.2583	5.0452	13.5368	9.67611	3.2051	7.55452	30.2667	19.4441	15.4625	64.9693	9.1024	20.1816	6.77824	9.93029	213.381	19.1661	8.76696	7.48989	8.3667	11.2368	12.5852	4.78559	4.1015	9.05704	4.70779	3.77856	4.53498	18.526	23.6275
GPR176	4.39748	5.35058	1.17528	8.33849	5.73791	5.35419	3.61786	2.66577	2.22312	4.86531	11.9791	10.3585	4.80167	7.89602	6.67634	1.78008	8.21885	1.73316	3.05602	8.1518	8.65093	10.031	1.90435	30.4429	7.37027	12.7176	6.90081	3.73097	4.3408	13.8037	1.77145	5.80639	3.08936	7.48718	1.02199	16.157	0.578239	1.79922	1.7495	18.8514	0.707216	1.15539	2.87008	19.8879	0.483531	0.529141	0.463136	6.09283	1.5619
SRSF3	192.598	240.248	92.7516	108.366	186.254	99.6321	131.122	128.274	167.098	132.249	168.495	140.456	162.317	155.651	135.026	146.031	154.767	193.578	103.028	142.105	102.484	123.375	193.136	161.633	83.3147	123.897	147.205	95.9807	115.31	126.852	135.475	267.032	85.1686	151.179	192.852	154.733	186.627	128.044	150.102	176.176	171.03	181.977	100.84	181.177	108.913	74.5552	48.8662	203.804	141.791
BTG2	1945.38	4220.12	270.955	267.702	1257.62	483.888	3317.1	348.159	1316.16	1357.77	956.106	1339.73	350.167	3085.85	1699.9	879.145	869.278	1929.4	1335.98	489.366	425.146	28.61	259.34	50.2876	79.4548	375.418	266.086	282.143	1030.62	399.07	54.7619	293.942	76.2661	299.973	1780.48	159.432	949.969	313.295	66.0823	50.7272	166.487	355.652	182.457	54.7162	283.862	396.115	87.029	114.811	758.793
EPHA3	23.6845	37.2364	2.99487	24.9816	13.9909	32.0662	26.5942	3.84784	5.8315	22.1384	9.94645	41.9477	2.13049	28.3911	8.31059	6.07272	48.9748	2.57359	26.8675	16.5637	4.58004	0.343503	2.26855	1.63962	0.354652	7.20248	5.91965	10.0499	15.282	10.5644	2.32915	7.2305	4.69241	0.444042	1.44142	3.00006	0.378955	0.13208	0.227486	1.80464	0.836539	4.67741	3.26776	3.12191	0.162542	0.90961	0.6202	30.0164	0.327297
SMC4	6.93281	3.69378	18.3754	8.63934	3.87526	43.64	9.13116	9.77599	4.90589	5.74703	6.55235	8.96539	2.27593	8.7586	10.5452	4.23976	20.4433	2.48561	9.40393	92.0565	14.5008	24.2195	16.7927	49.4784	1.29106	12.6102	27.5902	12.8241	10.222	10.8195	63.8796	56.3627	11.3537	37.986	27.7759	38.7071	15.9945	16.719	21.2655	18.2893	22.4684	19.8952	23.473	25.8204	2.08596	6.29194	4.38091	45.8646	11.1449
ERVW-1	0.0237334	0.0226824	0.0248904	0.0390784	0.0260162	0.034721	0.189694	0.0142494	0.0152437	0.0396432	0	0.0723317	0.0424309	0.039553	0.0424395	0.0476515	0.0585142	0.00814529	0.0695643	2.03328	0.0693946	0	0.123494	0.0327547	0.0373669	0.0161684	10.3067	0.0802571	0.0500479	0.0909239	0	0.0251239	0.0149819	0.0644598	0.0351343	0.017012	0.0569083	0.00958676	0	0.0258525	0.0856285	0.0207857	0.167338	0.0223616	0.00421348	0	0.0110695	0.0817685	0.184771
PARVB	7.29099	18.1684	6.22432	30.3038	5.91343	20.3841	10.0885	6.81398	6.16606	20.6477	24.2625	24.4127	29.5248	27.8061	5.59456	5.73119	18.0969	3.6556	28.4411	9.44136	4.06336	3.16452	4.46867	18.0092	30.0028	18.3685	7.34482	7.54648	12.2852	7.50379	14.4426	3.5921	2.66722	0.507067	2.20135	13.2555	2.23832	0.428665	3.40254	7.50314	1.73393	47.5552	2.80138	10.0821	1.15833	1.10581	2.13568	7.48172	2.49168
WDR97	0.575972	0.0206748	0.136124	0.0534293	0.578018	0.0237359	0.442085	0.0974113	0.406414	0.316176	0.418293	0.0197789	1.41165	0.0675978	0.156667	0.74109	0.0700023	0.0389778	0.0356666	0.470457	0.71159	0.838898	2.14433	0.459029	0.0851489	0.729496	0.504562	0.158499	0.243297	0.663011	0.151686	0.314878	0.32262	1.58637	0.776596	0.331446	0.748893	0.81921	0.684954	0.565543	0.303329	0.738893	0.318317	0.458603	1.04271	1.18989	3.32205	2.93467	1.32628
JMY	9.58159	18.2633	7.99002	31.0631	4.2154	25.4809	20.1673	6.23574	11.0113	22.2713	9.2983	24.0184	4.94774	27.7668	9.50043	11.541	16.4133	5.20179	34.3685	40.1661	4.49624	7.09922	16.8114	4.8409	1.64663	7.33311	9.80203	9.55804	15.276	10.9619	14.1563	20.655	5.28161	9.85443	14.1327	9.46301	9.0665	3.72411	4.60989	5.924	7.22479	2.57877	4.64144	4.43429	4.58757	4.18604	3.93988	14.2837	17.4655
CAAP1	18.0771	12.0252	17.1359	16.1343	22.8055	17.7249	26.27	16.5192	24.3066	16.7169	20.3342	16.7413	7.79557	15.4856	16.0719	25.6342	22.7604	18.1566	13.9007	59.3585	12.9443	21.6067	20.445	30.7108	8.58782	19.4015	15.1989	8.61493	17.2138	13.4071	26.9964	39.7713	9.75067	34.2611	21.7469	16.9365	29.7458	10.3534	21.5001	31.8634	14.3282	19.7846	18.2155	16.964	16.4193	13.26	8.30752	13.3321	38.4115
NSG2	0	0.0822183	0	0.0607072	0	0	0.0401843	0.033204	0	0.205282	0	0.0224731	0	0	0.290086	0.0370126	0.022725	0.0506139	0	0.0242973	0.0154004	0	0.0575532	0	0	0.100468	0.0204747	0.0692651	0.0777481	0.0470826	0.0984844	0.182137	0.011637	0.116826	0	0.0132138	0.0221014	0	0.0699554	0	0	0.016145	0.135629	0.0521071	0	0	0.0171962	0.825663	0
MCM10	1.13369	0.20395	2.57374	0.065883	0.219306	4.83903	0.804369	2.63455	0.462594	0.698057	1.36247	0.666635	9.53801	0.28896	3.54886	0.120505	12.3477	0.952105	0.0390933	21.7455	5.32599	13.6742	3.63656	25.4572	2.85589	4.12513	17.7614	11.446	5.25011	8.90787	17.7155	13.2624	4.36126	11.1934	10.175	10.4111	3.40597	4.5686	10.6034	17.2161	7.47186	10.7348	6.81173	12.5792	0.473572	2.69838	3.17259	27.4638	0.370843
LAMB1	240.552	59.9957	20.4687	69.1283	177.201	105.021	215.39	34.6819	73.7565	58.9321	121.605	75.9761	59.2951	76.5655	66.8091	106.444	158.007	237.017	70.0413	151.495	106.146	97.007	83.7832	192.572	48.0911	201.39	255.232	50.9638	284.833	268.856	18.0345	39.2907	43.4036	49.0282	106.011	115.954	157.935	116.119	21.8648	97.519	57.5259	18.0246	23.6529	135.847	62.0521	42.883	32.5025	103.717	88.7449
SPTY2D1	23.3189	29.1515	13.8985	12.526	25.5353	14.3547	21.732	18.248	18.2609	16.2683	15.969	16.0227	8.20082	28.9296	22.1727	13.1216	25.1024	18.5753	16.2618	38.4147	20.4927	15.5811	10.249	34.0216	7.17121	16.8185	21.4999	12.4075	12.9598	14.3866	14.1162	36.6238	11.2562	19.7405	13.7126	23.4008	13.2161	5.30418	17.744	19.5027	14.2559	9.56949	14.1708	16.4241	5.84101	3.82169	3.67247	15.5394	23.6983
TNFSF13B	3.35297	3.48478	2.21959	3.4848	3.70155	8.03627	4.99356	3.398	14.7085	7.99716	29.6361	14.0889	13.6045	6.57868	5.90216	2.3395	13.2208	2.66057	4.1472	6.39389	2.96002	7.77545	2.77168	26.452	23.8369	3.43442	4.72767	4.16369	4.29028	4.0996	0.825769	1.42648	1.69628	2.23899	0.492845	70.8405	2.93653	0.614756	15.2054	33.5705	1.80953	3.62381	7.58143	8.26761	2.14464	0.992275	2.06296	3.49563	2.35383
LRCH4	5.01051	2.16217	5.21015	2.69748	7.50986	3.98413	7.06495	6.13791	9.6751	6.51541	6.77897	4.38336	5.08437	3.45713	5.92747	6.78143	6.51761	2.57028	3.16486	6.2114	7.27851	3.57267	12.6206	5.37348	1.83122	8.27625	6.98284	7.86625	6.55044	10.0393	2.20936	11.4565	5.26483	8.78342	14.3099	7.19827	10.4711	4.22832	5.79297	6.15316	7.71813	10.1646	8.50503	5.3724	4.24182	2.84498	6.40058	8.69854	10.8494
SEMA3B	18.7406	19.0678	3.26689	13.8298	52.2152	25.8854	28.3797	14.4925	38.2573	19.4085	22.0728	16.8656	29.1758	18.6006	14.6044	8.48255	29.694	7.75621	13.9913	4.13894	3.90874	2.02455	11.4182	3.39401	7.73061	23.9704	1.16259	7.36372	13.3741	49.5069	2.8466	0.863322	2.81026	19.9921	8.40135	16.0909	22.438	72.8269	1.36395	9.14917	27.1436	4.11982	5.96151	3.07757	6.42581	4.01061	6.29386	18.336	17.7992
ARL3	20.3241	22.7639	7.44236	31.4083	17.7361	27.8784	25.4241	9.98693	19.3986	27.1841	23.584	31.8819	27.3815	23.7477	16.0397	27.3372	29.1834	27.3943	33.7793	16.2123	16.9631	11.257	12.0721	24.9416	38.1169	22.045	27.9749	17.7047	30.8603	26.2684	10.7037	77.766	13.7854	21.0041	28.2944	26.3557	13.0455	7.49109	8.06086	21.4379	18.782	29.2189	16.8001	21.9665	16.0522	12.6581	5.45461	28.2741	25.8452
CCL11	14.6295	97.0766	3.88869	2.77514	5.46872	31.6596	1.42059	11.212	9.95927	5.33022	60.0794	14.4647	101.084	54.9411	11.1874	1.28591	15.1256	11.8464	4.14968	22.8363	18.8674	4.58137	5.19177	93.3218	35.3814	24.6173	16.6977	17.2756	8.52995	58.9735	0.315145	0.0475779	26.3857	0.610347	4.05863	15.6087	0	0.599106	1.08729	13.4389	0.972943	11.1002	8.22544	83.2114	0.263313	0	4.84237	28.4919	0.149959
POLR2F	0.0929687	0.157958	0.0650007	0.306157	0.0566173	0.0151121	0.112587	0.0434139	0.112791	0.253067	0.120597	0.214078	0.160055	0.120507	0.125607	0.0829604	0.0891381	0.0212712	0.0908327	0	0.0345185	0	0.0537501	0.0142563	0.13011	0.0140744	0.0573651	0.0465754	0.159743	0.0527657	0.0827789	0.284312	0.0195624	0.00935195	0.0917523	0.0592351	0.0866919	0.0500711	0.0391997	0.067513	0.0135525	0.0361876	0.0696665	0.0778622	0.0330102	0.00653088	0.0578154	0.0237263	0.114887
KRTAP24-1	0	0	0	0	0	0	0	0	0	0	0	0	0	0	0	0	0	0	0	0	0	0	0	0	0	0	0	0	0	0	0	0	0	0	0	0	0	0	0	0	0	0	0	0	0	0	0	0	0
PRDX1	332.505	396.665	2473.93	437.077	430.448	380.23	434.862	615.659	585.314	406.565	573.975	463.902	675.091	393.4	618.353	559.737	649.392	591.523	404.716	638.319	2286.01	1100.8	629.537	772.934	547.514	449.065	1081.57	1026.05	483.551	897.507	925.716	1074.19	1830.15	942.499	751.165	835.055	417.322	347.427	853.569	1007.5	854.982	316.406	175.086	1091.48	398.239	540.826	585.425	844.129	428.701
ASB8	12.014	23.1228	21.4662	45.8059	8.40906	39.3443	28.5424	11.9258	20.3716	33.6544	20.3982	38.3833	17.8408	32.6582	20.904	24.8184	25.1225	9.19935	43.8219	23.5763	25.4707	11.6394	27.58	17.5633	8.64973	17.8484	27.2209	24.1955	41.1777	26.2521	17.7931	40.7602	16.2016	18.8529	26.1905	24.1508	22.7899	11.4313	17.5609	22.3153	24.5306	33.7636	12.0801	17.9437	17.1327	8.24835	8.30145	18.4373	32.7611
ARMH2	0	0	0	0	0	0	0.128759	0	0	0	0.1724	0	0	0	0.12675	0	0	0	0	0	0	0	0	0	0	0	0.098408	0	0	0	0	0.125059	0	0	0	0.06351	0	0	0.0840572	0	0	0.310393	0	0	0	0	0.0826504	0	0.0985421
DYNC2H1	5.444	10.156	1.35124	5.82776	3.66209	6.817	7.08246	1.56242	4.11483	4.34964	2.52185	7.50578	0.473442	8.55501	4.16713	2.43863	7.27604	2.49583	7.14248	21.4119	6.03699	2.19179	1.95031	2.47398	0.646788	1.51957	0.921959	2.03593	5.73228	60	4.56051	10.1638	1.16696	1.01892	0.477468	2.04055	1.77672	1.72384	0.951776	1.88609	1.9209	0.704697	0.774336	0.810905	1.05781	1.93183	0.261277	1.56155	11.2485
DNAJC5B	0	0	0.207801	0	0.0271501	0.144937	0.0539895	0.312278	0.159081	1.26871	1.06023	0.181162	0.944643	0.12383	0.212588	0.0248641	0.42745	0.221007	0	0.391735	0.124147	0.121964	0.0257751	0.991283	0.909893	0.16873	0.41263	2.56848	0.174097	0.126515	0.0330796	0.0174792	0.343967	0.022423	0.0488874	4.01227	0	0.0200091	0.399451	2.7249	0.048742	107.026	0.698524	0.490059	0.0175884	0.031318	0.0462077	0.426661	0.0550923
SKOR2	0	0	0	0	0	0	0	0	0	0	0.0454969	0	0	0	0	0	0	0	0	0.0308187	0	0	0	0	0	0	0	0.0351424	0	0	0	0.0165016	0	0	0.0230765	0	0	0	0	0	0	0	0	0	0	0.0147832	0.0218116	0.0805595	0
RBM46	0	0.0115092	0	0.0892291	0.0396026	0.0264266	0	0.0216908	0	0	0	0.022021	0	0	0	0	0	0.012399	0	0	0.0150906	0	0	0	0	0.0246119	0	0	0.00846491	0	0.0120629	0.0637404	0.0114029	0.0817686	0	0.0258961	0	0	0	0	0.0118496	0	0	0.102118	0.0513109	0	0	0	0
FAM13A	14.9064	17.4834	2.76523	8.29318	13.4016	10.8795	15.4148	1.69872	10.7621	12.1123	7.25109	12.1661	4.09392	11.8157	9.18956	13.7542	9.76461	5.70527	11.6732	59.8769	5.12738	2.01129	14.682	2.87163	1.37511	6.33747	5.2089	5.80353	16.5759	10.3825	4.32657	4.347	5.63266	13.1264	24.6692	15.0408	22.8408	6.97286	0.997435	3.27384	11.7139	1.48966	2.09581	3.4697	9.27016	8.53337	15.2605	5.77796	33.1693
SHISAL1	6.21725	48.2356	4.88178	106.238	3.80332	68.6187	35.2398	1.04803	1.1004	40.4722	10.7345	35.8603	1.79797	95.7126	1.8343	2.24995	13.004	1.79724	117.503	5.07008	1.35924	1.68732	1.22226	1.11531	1.11968	2.4077	0.179513	10.1053	31.4474	4.91233	6.50481	0.0304171	1.15632	0.107306	0.116976	2.15487	0.0775103	0.0261147	0.122668	0.645546	0.106025	1.58539	0.647419	1.18782	0.0956474	0.0136248	0.08041	0.692971	0.263645
PPEF2	0.0146099	0.00930862	0.0153222	0.0240561	0.0160152	0	0.0318472	0.0263151	0	0.0325384	0.0568551	0	0.139306	0	0.0209001	0.0440003	0	0	0	0.115538	0.0122052	0	0.0304083	0.0201633	0	0.019906	0.0162267	0.0109789	0	0.0186572	0	0.0206212	0	0.0661342	0.0144188	0.0209447	0.017516	0	0.0277208	0.0159144	0	0.0255908	0.0179149	0	0.0155625	0	0	0.0167785	0
SIN3A	23.6985	30.6193	13.4776	24.7572	16.3987	28.6623	23.9682	11.1071	15.0525	23.645	20.4872	31.2473	8.23631	22.8286	19.5664	24.1191	23.691	17.1046	25.5111	62.8325	18.5437	17.6214	22.6381	20.7187	5.76955	16.5465	15.9211	19.705	25.5614	14.4716	21.8487	22.5332	13.0351	20.2228	22.3854	24.6242	21.4161	13.5249	15.9103	22.5121	25.8269	12.9841	17.0439	14.5794	10.2439	6.99477	4.66977	23.4057	38.4603
ANKRD1	0	61.6173	0.0385493	0.0605231	0.120879	0.107549	0.0267083	0.926894	0.401351	0.122796	0.321846	0.582528	0.394293	21.3791	0	0.0369004	4.21404	0	0.107739	0.0968945	0.153537	0.362011	0	9.13125	9.25959	1.50246	24.8217	0.0828661	0.792349	0.281639	0.490929	0.622575	0.0464068	0.0332776	0.108829	5.7701	0.264412	0.118781	0	0.0800787	0.0241124	0.128768	0.112681	2.42429	0.313232	0.0232392	0.0685761	2.49059	0
C16orf45	33.3536	66.5305	9.57751	101.263	19.416	92.6556	44.5433	7.94617	20.4219	78.9836	51.2932	88.5825	10.1793	69.6218	19.8219	27.8995	50.7206	17.0046	92.4142	5.2254	7.57975	1.26267	13.0754	7.21371	5.50703	18.2745	5.38912	13.7698	67.9084	18.9667	2.85827	48.6221	13.0861	7.82134	2.95885	7.5498	17.641	1.83248	2.45131	4.85568	5.29198	6.4261	3.97862	9.25489	11.1565	17.633	1.61912	6.63701	37.3804
FHL2	139.349	31.4837	10.8228	33.4235	187.676	41.6299	59.5006	51.762	142.281	53.9866	95.1438	44.6204	52.8761	31.8901	25.2616	73.4667	96.169	128.519	31.7763	54.9419	15.5364	81.6	81.5397	111.105	60.2551	82.6283	96.4858	58.6322	55.7213	48.9986	35.8356	3.85837	16.48	17.7413	71.4769	181.701	74.1552	11.1396	38.2445	58.7527	43.8223	3.99979	23.4102	91.5947	25.357	48.8709	12.8318	5.05578	69.2182
GNAT1	0.0264135	0	0.0277012	0	0.0579083	0	0.403039	0.364746	0.458059	0	0.102789	0	0.56667	0	0.0566785	0.265163	0.260488	0.108781	0	0.208882	0.066198	0	0.274879	0	0	0.251919	0.0586732	0	0.0495108	0.438497	0	0.130485	0.0500213	0	0.0782038	0.0378662	0.443344	0.0213387	0.0250585	0.0287719	0.121289	0	0	0	0.0750287	0.033399	0.837729	2.6694	0.0293766
HIST3H2A	10.7286	1.70891	10.0582	2.81037	5.88025	5.58852	14.2327	11.858	16.6529	13.9382	11.2284	6.44035	26.8336	2.43814	26.5677	27.6601	33.5647	10.9903	4.88369	111.624	67.2881	22.4932	91.3494	29.9497	23.7164	24.1413	27.4425	100.838	39.1919	97.0457	18.6168	35.0465	15.1868	76.4523	187.78	100.438	40.634	56.403	61.5316	24.701	40.6273	1.56601	38.3205	105.526	23.6065	46.5043	72.1018	51.8976	18.8925
ILKAP	16.2379	13.3768	13.3358	18.1006	19.9558	15.547	15.4103	11.0857	18.1952	20.2214	21.6865	18.8287	39.4523	16.6942	13.3703	21.2909	15.2995	16.6191	17.8759	13.3637	15.3867	14.896	30.3854	18.6646	24.1814	15.2272	28.2123	9.07438	21.4846	19.0422	14.9164	32.8291	14.7451	16.5366	18.0117	17.9015	20.3818	16.0497	22.6083	11.6756	22.374	34.5181	18.724	27.5676	19.7924	7.94301	9.05979	25.6346	19.2974
UTY	15.1327	0	0	4.82177	11.7818	4.85147	15.6135	0.00475186	0.00508345	0.00881344	0.00769997	7.49683	0	7.0435	0	0	7.47356	6.40498	7.82939	5.24711	0.647964	1.8006	0	0.010923	2.16822	7.76419	0	5.59665	10.3663	0	0.0528533	0.0670262	0.354726	11.1636	12.7085	6.89852	0.151822	3.19058	3.61912	3.87094	0.134989	4.45701	6.45866	9.96269	5.9183	0.0950733	0	0.363574	28.8367
ACAD9	27.0663	21.0369	36.9368	25.6325	31.6785	29.0459	40.9214	31.7237	32.0262	28.6239	29.8161	33.918	40.2345	24.9912	28.4504	43.2214	36.1635	30.1638	26.3623	53.2896	43.2144	37.7498	51.0509	37.9577	36.1031	31.4034	30.3417	35.3731	38.366	48.3255	61.7911	43.2926	31.2321	69.1287	88.9798	33.2348	32.1074	41.1789	35.9967	43.5653	46.1194	32.1412	41.0948	41.0406	25.1123	18.6534	29.686	62.2835	43.3216
MYT1L	0.0500486	0.595245	0.163298	0.265536	0.0670543	0.602023	0.262642	0.0200326	0.0464327	0.284856	0.254278	0.0135584	0.013256	0.435579	0.00397759	0.00558259	0.0479864	0.0152681	0.717181	0.0439769	0	0.0164304	0.04051	0	0.0291847	0.0303072	0.00617636	0.0793988	0.3075	0.0142029	0.00371359	0	0	0.0251725	0	0.00398606	0	0.0179701	0	0	0.00729584	0	0.00340947	0	0	0	0.00518737	0	0
ZACN	0.253342	0.247503	0.318831	0.139047	0.481364	0.148251	0.368162	0.192666	0.499004	0.263306	0.312198	0.308842	0.583774	0.253325	0.44698	0.389968	0.270664	0.382566	0.247521	0.400694	0.112876	0.166338	1.68733	0.0699279	0.957294	0.299154	0.7691	0.304606	0.720229	0.798021	0.25941	5.76895	0.458449	0.749237	0.450049	0.508463	0.688463	0.573069	0.416598	0.312757	0.421013	0.621255	0.610949	0.827488	0.977494	0.480513	1.07133	1.00861	0.356898
RNASEK-C17orf49	0.635146	0.714139	0.470195	0.492143	0.737194	0.710558	0.488651	0.426201	0.527932	0.665675	1.52663	0.546556	1.15779	1.55663	0.587919	0.862658	0.875083	1.15402	0.876075	0.14773	0.405756	0.588737	0.388811	0.825007	3.52942	0.865385	0.497954	0.589596	0.437702	1.00194	0.374248	0.896478	1.0849	0.811789	0.405599	0.615952	0.537516	1.05641	1.48868	0.773251	0.19607	0.490818	0.229066	1.30247	0.888812	0.259833	0.697032	1.11559	0.914159
HLA-DOA	12.4381	6.29598	7.01662	4.00047	12.3028	4.77456	19.3796	16.0785	23.6987	37.8572	53.9421	25.3747	58.1101	10.6665	15.809	31.38	35.6725	33.3286	5.20813	22.5832	5.69528	7.21419	26.5673	73.7934	31.4775	17.935	5.81983	25.2746	31.5053	18.4306	2.2642	0.818927	6.06614	53.2498	2.29044	84.9967	10.695	1.33295	46.7355	164.934	11.8939	48.0987	21.7327	10.4208	10.4679	0.745109	0.608877	25.6326	15.0836
IL1B	52.372	6.21262	1.52775	0.0773742	28.3828	0.446853	27.0937	39.5129	20.2371	18.5504	13.4866	10.5406	30.1324	8.02718	5.57953	4.55232	14.8007	34.1741	0.826414	13.6569	0.628112	23.2559	3.81442	324.721	8.63164	85.7627	39.0656	2.01282	3.99678	1.77027	22.4059	0.116071	0.726763	2.87165	10.7594	8.48818	0.563385	5.2389	9.78547	53.849	0.277433	0.51444	2.13201	13.6589	81.7072	0.71303	0.854775	5.82838	0.862339
PURG	0.173611	0.147487	0.0202305	0.190573	0	0.705514	0.238278	0.0463265	0.297355	0.365175	0.262738	0.282192	0.0459828	0	0.151774	0.193651	0.309135	0.0529627	0.367514	0.457647	0.19338	0.0189981	0.0401493	0.0532448	0.0809897	0.105131	0.0642745	0.202942	0.289266	0.468042	0.0128818	2.28707	0.0365311	0	0	0.13827	0.023127	0.0311678	0.0366009	0.0420249	0.0379622	0.743347	0.0591345	0.127226	0	0.0121958	0.0359883	8.21888	0.042908
FTCDNL1	0.671555	1.09537	0.253546	1.50382	0.853934	1.92562	0.9564	0.596732	0.534853	1.04695	2.11684	0.785926	0.704362	1.07442	0.30742	0.674168	1.15899	0.276573	1.77154	0.495672	1.41377	0.211645	0.223638	1.77949	0.310149	0.585596	0.984553	1.13042	0.61681	0.617464	3.65945	1.09953	1.20395	0.145915	0.0530215	1.59814	0.0322053	0.17361	0.713555	1.46303	0.0176213	0.51757	3.03038	0.455572	0.0190758	0.254748	0.125288	4.25722	3.31619
TRNAU1AP	13.1447	7.68698	9.27291	11.0301	13.0772	10.5408	12.2974	7.19295	13.3414	15.6146	14.988	11.7457	19.85	10.0673	10.8262	22.7497	11.6901	17.3848	10.7819	24.0415	14.7731	14.7904	21.0019	16.2082	16.4714	12.3229	16.436	12.0588	14.8498	18.6176	12.7669	27.1985	34.8737	37.5187	18.5181	13.2199	12.6236	17.7623	20.9386	25.4752	16.7917	24.4429	13.7594	30.843	26.9071	11.7883	16.0393	18.4288	13.4182
NOTCH2NLA	0.146773	0.158257	0.094725	0.1859	0.0866333	0.297308	0.31994	0.0610072	0.246554	0.113152	0.0878726	0.247744	0.0941958	0.169342	0.0484534	0.0680048	0.236604	0.0309983	0.215101	1.65177	0.207502	0.0555967	0.152743	0.140236	0	0.0307658	0.163015	0.0593897	0.211629	0.144178	0.196029	0.0239034	0.0855246	0.194206	0.189422	0.461288	0.0812156	0.0182421	0.085688	0.086088	0.0814687	0.00988797	0.276885	0.085101	0.0240527	0.0285522	0.0526587	0.168558	1.64493
PIFO	7.63109	6.47192	0.787778	8.4329	10.5172	7.91717	12.4169	0.245995	2.90573	9.12511	5.91276	9.11553	2.05509	7.36882	5.56819	14.4646	6.03993	11.3314	8.00618	0.787538	13.5773	0.84067	1.22586	0.942437	1.25433	0.511726	48.3886	2.60427	15.7041	5.92987	3.08953	10.9637	1.67039	1.23645	2.91478	0.819877	10.2133	1.44814	1.57101	1.71084	0.447955	1.27087	4.12394	2.65403	12.099	0.3238	5.28707	1.29398	16.5755
RAB3GAP2	10.1407	12.1604	7.86197	12.5519	8.98845	12.5411	16.709	7.87861	10.5423	11.7544	7.99793	13.3738	5.88397	15.1537	13.219	11.7686	18.3004	5.64278	14.6863	55.0756	21.9721	11.0884	16.686	19.11	3.46187	9.57202	10.4662	11.1664	14.4671	12.7433	11.7311	20.3976	10.2014	12.5295	13.2283	19.3969	13.3044	10.0444	11.8821	10.0962	11.3899	63.7759	17.005	10.9725	6.76928	5.49982	7.87193	16.0232	23.9722
AGO4	15.966	17.7431	7.98899	23.9814	10.6876	23.2844	21.6165	6.74918	12.6336	19.0166	11.7155	16.8767	5.60744	22.3709	14.3341	14.6112	11.7104	9.99711	24.9684	42.549	22.7124	5.79682	20.376	8.81392	3.60384	11.4428	11.0066	11.4112	16.3241	15.199	11.4842	20.9881	11.2982	26.1903	24.3222	17.7154	16.8375	25.9991	8.04352	10.5876	15.1094	10.038	13.9745	10.8839	11.0181	8.37916	9.37491	26.1645	26.4964
PLXNB1	42.4439	11.8714	33.3985	32.2297	52.9987	24.3061	65.4764	21.3952	55.8427	30.2029	21.7845	19.5161	39.7114	20.1282	30.3268	57.8625	25.097	29.4618	29.4093	26.794	52.6593	43.3399	108.376	23.2494	14.4344	90.1204	44.1444	37.5622	33.8921	52.436	20.8724	32.0636	36.7385	75.539	135.963	65.8187	102.274	80.3885	42.9041	24.9038	40.0456	13.929	31.1732	37.8429	89.3347	62.0514	81.1999	55.4817	160.011
SDR39U1	8.07471	5.89254	4.4065	6.14529	10.4467	6.59329	8.98837	2.97363	7.91515	8.54741	7.78726	5.32244	6.93828	6.572	4.29813	10.816	5.96083	4.65632	6.70811	4.88821	10.0401	7.4208	10.3085	6.99739	4.21309	8.37927	6.98694	4.60384	9.33878	11.9302	5.51767	14.8593	5.21578	15.2156	10.1467	6.22537	12.4388	17.6547	7.90542	6.62233	5.89744	7.75024	4.54771	10.8148	8.70122	4.79345	1.7079	22.0779	17.1257
FRMD1	0.0251357	0.0880829	0.382236	0.0413874	0.0137767	0	0.0639237	0.022637	0.0242166	0.0559809	0.0366813	0.153211	0.0449381	0.0418901	0.00898943	0.0504671	0.0154929	0.00862657	0.0184187	0	0.0104993	0	0.0392372	0.017345	0	0	0	0.00944437	0.00588946	0.0481482	0.00839278	43.3008	0.0317343	0	0.0124034	0.0180172	0	0.0101532	0	0	0	0	0	0	0.0267747	0.00794583	0	0	0.111822
G3BP1	38.7872	40.542	29.9352	25.5558	58.664	33.7977	45.0207	34.4966	39.0505	30.3881	41.5746	40.2221	17.0871	33.1267	32.4155	41.0042	49.7878	34.4837	30.3942	126.226	29.1358	47.8036	52.9716	69.3915	16.2172	47.8943	63.9779	28.7817	33.6815	34.107	99.8331	79.471	40.5192	38.1729	45.2355	51.982	52.105	14.9736	65.3174	49.2187	41.7219	46.4434	29.0402	53.3621	22.1144	16.6746	9.94376	40.8004	72.8754
RUNX3	7.5107	0.942733	5.61669	1.37703	13.8394	1.74111	9.33711	11.6355	8.09862	15.2588	50.9303	8.05813	44.0116	2.22465	13.1716	3.74574	19.8656	6.81123	1.62633	2.90408	1.49137	5.17951	11.9837	23.6167	8.82879	13.2792	3.14383	6.50215	3.07495	2.97803	7.77583	2.30407	2.0508	1.32499	0.825367	26.2265	0.790557	0.0779573	29.6001	26.3659	1.43482	62.6518	5.20637	8.63737	1.71315	0.793114	0.855139	12.3565	3.09446
MAN2C1	26.404	10.5456	8.57662	14.3893	34.9077	9.97413	28.0802	9.00844	24.2974	19.3873	19.5597	17.7109	12.9185	12.1839	10.3916	25.1669	11.8418	10.3747	14.5141	28.6051	18.0385	19.8843	40.0227	14.8765	5.33588	23.2115	17.2406	13.4089	30.8893	19.5949	7.88525	6.79128	14.3549	20.5796	25.6055	13.1131	32.0331	53.5474	14.0329	8.54698	18.2018	5.70299	16.1312	22.1946	28.8682	6.90636	11.7679	23.7724	38.329
MFSD13A	2.847	1.45904	6.49085	2.20799	1.24381	3.10869	3.11798	2.79932	5.27378	3.95143	4.05434	2.99284	10.0815	1.89099	3.55628	2.92021	4.75577	3.34192	3.71886	3.91557	10.72	14.6494	8.58781	9.7375	5.71673	4.7223	5.22428	9.50341	7.67613	8.14074	6.83335	43.3871	16.7347	10.7021	7.14653	13.3682	14.5436	6.96668	16.4014	10.7868	8.03879	4.40862	16.5951	4.85949	2.29278	8.62158	15.4918	24.4034	9.08611
PLP2	345.856	342.987	1033.09	437.428	384.422	465.118	369.949	727.473	544.7	406.668	383.344	429.11	344.158	344.069	196.489	386.369	419.338	508.87	423.595	153.973	297.767	932.521	246.104	1328.03	508.622	451.7	66.8327	231.991	369.4	143.227	440.539	295.938	606.648	734.358	1341.8	1097.63	547.888	391.426	999.769	542.77	418.758	236.702	542.444	650.604	738.913	370.081	66.6358	154.148	858.749
LYPD8	0	0.0207187	0.0682066	0	0	0	0	0	0	0.181056	0.0949089	0	0.503848	0	1.60489	0	0.0801725	0.0892814	0	0.0428597	0.516149	1.44117	0	1.70538	0.136528	0.0443058	0	0.171054	0	0.207631	0	0.550772	1.21111	0.0294396	0	0.0932351	0.389861	0.394055	0.339348	1.20433	2.45312	0	0.0398742	14.2775	0	0.185031	3.88269	0.261413	0
DEFB128	0	0	0	0	0	0	0	0	0	0	0	0	0	0	0	0	0	0	0	0	0	0	0.202953	0	0	0	0	0	0	0	0	0	0	0	0	0	0	0	0	0	0	0	0	0	0	0	0	0	0
STMN1	18.3106	11.1335	57.1102	11.4591	13.8822	82.1137	25.7061	48.8363	21.1111	29.2268	37.5724	34.2477	98.7758	13.3409	127.572	23.5022	152.334	99.8532	15.1372	78.2973	96.7891	81.6656	113.22	167.947	75.2677	77.1557	147.366	58.104	118.228	133.25	212.217	1344.08	88.6047	335.477	161.86	210.99	76.8207	140.182	58.8704	286.755	152.842	547.894	86.7125	314.218	32.4209	92.069	41.4766	487.391	40.0445
SPHK2	5.15701	3.81024	4.31658	5.8602	4.08718	5.986	11.2238	2.20952	6.85007	6.96942	6.80734	6.90658	8.07993	5.12438	8.7887	12.408	12.4608	5.61709	6.17396	3.43045	10.0626	6.46196	14.2988	7.2843	7.15373	15.5703	56.5376	23.8615	7.70374	15.2891	4.55944	10.6876	5.08944	8.1978	8.66177	7.99177	8.35981	8.11723	8.47564	7.02842	8.01263	6.9974	10.5765	7.65338	8.88033	8.87817	14.5333	19.4218	11.1344
RND3	302.609	462.677	51.9632	95.4136	304.959	46.3995	74.1657	410.738	196.079	207.244	128.151	49.6936	93.9135	450.615	139.4	93.7308	107.563	154.682	73.6225	113.804	121.1	63.8279	38.4405	122.405	41.7031	134.438	25.0652	17.4456	102.919	73.9999	33.4257	9.94163	31.188	22.4835	61.8634	150.375	57.6318	22.0089	184.106	82.5008	36.2469	5.33561	91.4694	109.654	56.6232	22.3298	16.6714	52.3463	29.669
CLLU1OS	0.106039	0.135124	0	0	0.116239	0	0	0.636652	0.0681078	0.590411	1.85695	0.387808	0.252771	0	0	0.212903	0.130719	0.0727851	0	0.139762	0	0.313303	0.441409	0.146346	0	0.144478	0	0.15937	0.248456	0.270828	0	0	0.535505	0.0960006	0.209304	5.54861	0	0	0.100599	0.115507	0	1.85738	0.130027	3.29703	0.0753021	0.0670415	0	0.608893	0
SHPK	3.4116	1.02646	2.86233	1.87246	2.6386	1.10912	3.56687	2.65141	4.43116	2.46939	3.50348	2.91129	4.35988	2.17949	2.42666	4.31914	3.08411	3.72073	2.52769	5.49582	6.17515	4.21862	5.48334	2.92966	8.59419	5.44884	5.11535	4.78559	3.41948	4.5261	3.49332	3.35734	3.44576	6.33169	6.06053	2.58127	4.2947	2.9705	6.29334	6.62724	3.74238	3.00448	2.27761	6.9824	4.48871	3.10357	7.76154	9.66437	4.13158
KNG1	0	0.0123924	0.0407963	0	0.0426416	0	0.0423977	0.0116776	0	0	0	0	0	0.0324144	0	0	0	0	0	0	0	0	0	0	0.0204152	0.0795017	0	0	0.0091145	0.0496759	0	0.0137263	0.577064	3.92673	0	0.0139416	0	0	0	0.0211866	0.0127589	0.0170343	0	0.0183257	0	0	3.9371	0.0446739	0
CRTAP	131.274	227.744	56.9975	276.333	83.5987	233.44	140.993	45.8271	75.5787	235.911	148.961	298.832	81.4817	257.362	78.3766	95.3754	188.681	72.6399	295.204	77.9905	69.8376	54.0605	77.0471	83.4035	98.74	69.5487	87.4181	112.618	172.432	84.6383	47.9607	14.914	47.4971	54.9869	47.7606	75.4595	59.4787	26.6404	49.0344	101.761	58.4382	36.9879	65.9429	98.8814	34.4202	43.1328	34.5108	20.3641	105.772
ITGA2	21.5654	2.74805	16.6659	1.92307	102.049	1.9239	49.1004	13.2845	25.3515	7.35286	19.9696	7.95978	4.26378	4.55187	14.2213	27.5393	40.6192	14.8024	2.02163	120.398	12.6917	23.0051	17.552	106.092	1.74714	39.1812	23.9519	15.0792	45.9006	23.2294	25.5907	7.21697	44.5553	10.0325	21.5101	152.444	32.371	6.14414	65.0413	31.5148	8.72928	1.40142	10.3633	423.221	19.6213	3.83738	1.20957	18.8837	175.471
GIMAP4	25.4086	17.6895	13.5671	20.8091	10.2902	34.3086	29.9829	29.8332	34.2372	47.0956	90.5848	76.7902	90.0215	24.1575	39.6934	21.8445	75.1568	14.7538	33.2024	17.0069	14.853	15.6482	7.52528	64.0904	44.2868	68.6508	40.2676	24.3034	27.6063	20.2901	2.14866	4.68185	10.6999	3.24327	14.3713	142.373	7.7946	1.44706	44.0248	90.0775	9.70471	24.4316	21.7607	23.9087	6.03021	8.61928	9.96335	18.2089	14.2401
TMEM39A	18.6324	10.6635	8.61167	8.44468	18.6005	11.1149	21.8737	9.99932	14.0175	12.5008	17.039	15.6805	12.7946	12.9573	22.1763	14.1725	23.1371	13.1544	10.5748	63.7682	23.3713	7.69751	34.6498	25.6207	11.2819	21.2423	29.5115	16.8717	18.9649	26.0584	23.0909	24.1714	11.0817	19.6223	27.6637	27.4641	15.9444	24.1988	10.21	20.5932	29.5187	9.11482	14.61	23.8399	8.98408	7.67513	8.88121	41.543	23.7567
LCE3C	0	0	0.813317	0	0	0	0	0	0	0	0	0	0	0	0	0	0	0	0	0	0	0	0	0	0	0	0	0	0	0	0	0	0	0	0	0	0	0	0	0	0	0	0	0	0	0	0	0	0
FBN1	11.4752	43.7238	1.55838	84.6043	12.8223	203.945	54.5247	5.09448	15.2646	35.3489	34.9951	59.2811	11.8196	55.0242	13.7165	2.63779	102.283	2.8235	85.9591	146.464	31.9612	2.81535	2.73444	32.0368	51.7833	22.1346	14.1439	21.4339	28.6662	88.4393	2.16915	4.88523	13.5125	0.738255	4.29218	51.1545	0.374767	0.292791	1.31515	27.6496	1.36406	3.43993	6.06063	27.5101	0.355491	1.04257	1.25933	5.1507	0.952275
OLIG3	0	0.0226196	0	0	0	0	0	0	0	0	0	0	0	0	0	0	0	0	0	0	0	0	0	0	0	0	0	0	0	0	0	0.425925	0	0.514252	0	0	0	0	0	0	0	0	0	0	0	0	0	0.122314	0
SNRPB2	36.7202	47.8943	28.912	46.6329	42.9133	50.4953	39.8598	37.9952	41.3634	46.6389	60.2648	49.9009	77.1226	47.4318	57.4395	43.2777	77.118	50.4669	50.0936	68.9933	48.7883	56.9673	55.5784	139.672	87.1602	71.4732	110.203	37.9943	75.8126	94.7112	116.347	113.051	32.0046	53.0742	82.0352	92.063	65.9693	73.126	55.6959	105.103	78.3776	106.596	42.974	95.8273	41.3832	50.436	36.7521	111.739	37.3017
GNAZ	2.78469	20.434	3.55618	45.446	1.12134	51.3808	10.0343	2.03586	5.28056	25.6725	9.38076	24.0171	4.53823	26.0771	1.89696	7.8731	10.1583	3.83581	31.7323	8.68886	0.443113	0.652986	4.19907	1.46407	2.24685	1.34214	0.273518	4.84004	19.4054	2.34654	3.21319	35.4944	0.645744	2.24666	0.747824	2.75645	0.136269	0.0765193	0.143773	0.226983	0.136693	31.2071	0.894308	0.767486	1.27798	0.479067	0.176708	7.17924	2.94959
PHTF2	17.4243	8.786	3.93534	9.25397	13.2623	20.9615	15.5828	3.80875	10.035	10.3246	11.1075	9.17967	9.73702	8.83355	9.06297	8.24349	14.6136	11.3594	8.34758	22.6108	15.5263	10.54	9.60498	15.8845	8.22168	10.3055	20.8944	5.17809	24.5312	18.4585	8.74798	31.4693	10.1601	15.5691	13.9829	16.5845	9.14889	7.40193	7.26347	11.0984	7.70471	15.916	7.12371	11.1297	4.84249	5.02139	6.92216	17.7206	38.6737
SHMT1	10.9998	4.08669	17.8752	6.84336	5.96871	7.57113	20.9652	20.6885	10.3506	7.45404	11.9749	7.81922	11.0742	5.27811	9.45431	17.4817	13.4368	14.3119	9.92718	17.5926	8.92225	17.3176	6.32146	15.9531	16.2333	5.13188	19.341	8.93424	13.9892	22.9779	34.56	45.569	6.26262	61.7681	15.6282	14.2725	10.2771	13.2207	6.18928	17.3255	9.20813	13.3874	26.8355	23.938	5.38141	10.8896	5.5172	22.2017	18.234
VANGL2	27.0538	3.0638	30.8014	1.03177	14.7384	9.64553	39.1964	12.9224	34.7003	12.2872	10.6951	6.1444	8.3291	3.22372	13.1831	28.6086	27.7583	28.1444	2.07625	22.3354	12.2109	90.8269	80.4648	16.2622	3.83195	18.0592	2.76875	5.06717	48.5853	9.23721	139.228	41.05	13.0707	2.09655	4.28865	1.68924	36.91	19.1267	13.2077	59.2058	46.4763	3.19734	4.5518	60.6063	21.7995	1.36077	13.2027	77.1417	141.747
IVD	31.0769	25.0361	15.4026	31.6809	29.3303	30.4615	53.5677	13.2233	32.1254	38.6113	32.3033	45.5135	24.8834	32.1771	32.8767	61.1996	24.5286	32.4056	31.5922	31.6704	30.0175	20.8905	57.7061	20.3614	20.3709	20.5415	32.8341	45.987	38.8678	40.155	20.2325	23.079	30.5334	32.4796	66.6702	18.6602	57.1624	38.5182	7.38385	26.4045	34.527	21.8342	22.6922	16.9851	33.5578	20.2181	17.73	56.3541	78.3149
2023-03-06	35.1779	29.924	15.7881	24.0375	42.9861	24.3049	39.7444	19.0863	25.2445	32.1273	27.6564	32.4879	23.2048	27.2489	30.9679	30.9407	35.3835	23.1858	36.3853	67.6958	31.7948	28.1107	55.8813	32.7145	7.59085	32.1834	40.5675	33.4754	33.592	26.9193	24.5458	110.213	23.3932	66.6813	40.905	54.4139	40.5825	83.6867	25.2886	65.4956	27.231	15.9945	24.5186	76.2651	22.1717	10.0452	40.5484	59.5452	68.4493
FBXO4	7.96454	5.92032	6.50508	7.98766	6.58766	6.88515	10.75	5.46292	8.37089	9.03034	12.8908	10.1213	10.2982	7.15956	7.64753	12.6717	10.7108	11.1159	7.74619	13.0741	11.5531	14.0717	30.0395	6.12884	6.58653	8.22097	5.65604	6.11207	13.7077	12.9756	5.17364	9.67457	14.4279	20.277	12.3622	13.1133	11.256	20.1999	9.59376	36.2538	9.15105	17.5441	10.077	18.8514	8.25247	4.47087	5.42578	14.1359	19.1923
SLC8B1	18.9166	5.21137	10.8437	7.71602	19.9821	8.30225	17.4077	9.2537	19.9507	16.445	23.0464	12.893	38.4439	7.29028	17.3897	19.0225	13.9783	17.3813	8.55316	17.5945	33.4378	20.3663	30.3455	20.4406	23.4203	18.5396	14.4563	20.9109	26.1252	20.0941	8.74939	3.35265	22.6138	24.3458	17.7568	34.9152	16.159	20.2662	28.9075	32.524	17.7746	5.27136	20.0657	14.8763	28.3741	14.0866	19.0695	13.3679	24.9475
ZNF679	0	0	0	0	0	0	0	0	0	0	0	0	0	0	0.166021	0	0	0.0637276	0	0	0.077562	0	0	0	0	0	0	0	0	0	0	6.29012	0	0	0	0	0	0	0	0	0	0	0	0	0	0	0	0	0
CPLX1	2.70755	2.99017	1.10427	0.643953	1.94568	0.748195	1.37713	1.75203	3.07229	2.57954	5.26827	2.20046	17.2827	1.30355	2.06574	2.08386	2.48473	1.09443	1.1904	0.911982	5.27777	0.237029	8.23388	0.996457	1.89462	11.6819	6.08119	1.13036	3.0733	5.07114	0.401798	0.467082	0.740638	0.762605	1.8408	1.40166	0.721356	24.1338	2.42594	1.47465	0.907795	1.50181	0.996013	0.651936	0.790454	1.82592	2.52566	13.7852	2.64324
WNT2	0.0968291	8.267	0.0507748	4.70332	0.451107	2.58524	3.04294	0.697627	3.2029	1.10522	2.35509	2.30181	5.94353	2.42056	0.640646	0.753345	1.82032	0.0166158	3.54766	40.6161	14.4796	0.596023	3.60244	16.3034	46.193	23.5494	3.46832	16.099	5.92148	55.2418	0.0646621	0.256256	12.6222	0.394481	1.67234	22.8868	0.145111	0.21512	0.849719	15.1356	0.158797	1.31445	3.48779	37.314	1.19473	1.22437	0.22581	1.61242	0.511534
RIBC2	0.681338	0.178751	0.840651	0.527935	0.175735	1.9349	2.5627	0.818142	1.49304	1.6067	1.36472	0.781741	7.26087	0.20038	4.73008	0.724223	4.24897	2.11827	0.17621	2.74689	2.4107	6.03924	6.50658	3.76128	5.76329	3.22182	18.5178	7.52948	6.06639	7.26774	11.3749	45.5948	3.4408	20.1016	6.01226	8.87702	2.11423	8.19174	11.6349	6.6359	10.0432	2.63257	19.3632	13.6321	0.469611	1.34297	2.95351	23.8884	3.5214
SLC15A1	1.82204	0.055281	2.05646	0.085717	1.67393	0.0253864	3.85827	3.13597	1.57152	2.97583	2.86998	0.380777	0.392965	0	5.95773	4.05893	2.39584	2.27499	0.0254311	34.1928	29.4861	0.0683606	19.5213	0.239487	0	4.3267	3.33425	23.42	2.3826	3.94445	8.59839	1.64101	36.5319	26.1729	11.2516	24.4912	11.6713	0.953279	4.77414	1.11523	16.9041	0.379939	48.8123	1.83117	44.2944	0.43884	3.02697	1.45478	1.73695
RLBP1	0	0	0.0768656	0	0.0803423	0	0	0	0.0470751	0.0408082	0.0713052	0	0.0436778	0	0.104848	0	0.135526	0	0	0	0	0	0.0381368	1.41612	0.15386	0.0499305	5.12842	0.0275385	0	0	0.587334	0.103449	0	0.0995311	0.79567	0.0525357	0	0	0.104299	0	0	0	0.0224681	0	0	0.069507	0	0.0420857	0
ZNF410	1.23846	3.04871	0.802919	1.22352	1.62911	1.33416	1.32528	0.953116	1.21487	1.05314	1.21584	1.5235	0.630696	1.21962	0.813359	1.34501	1.38791	0.710976	1.13851	3.57628	0.921752	0.920334	0.714719	1.63152	0.354526	1.39594	1.75066	0.905285	1.17127	1.27961	1.00749	2.66178	0.561468	1.74299	1.43338	0.879654	1.07986	0.782224	0.971986	1.38583	0.568692	0.70995	0.780021	1.96248	0.479714	0.327435	0.661651	1.28006	1.65287
NPIPB4	2.74201	0.703592	0.284624	0.523911	1.15922	0.301201	0.605192	0.578729	0.318573	0.489799	0.0546279	0.376482	0.167311	0.265137	0.435096	0.50732	0.472995	0.102778	0.342877	0.752412	0.828715	0.202769	1.11025	0.813684	0.0589371	0.357023	0.675614	0.288334	1.13584	0.215115	1.63112	0.851976	0.431253	1.18614	0.664989	0.442732	1.43614	1.40623	0.799046	0.642221	0.331506	0.991727	0.866395	0.299794	0.206018	0.378668	0.829322	0.913536	0.978373
LEO1	31.8233	12.0583	32.1502	17.5706	47.0878	23.7945	41.9452	33.3875	42.5015	25.5198	33.1266	21.5821	22.8807	18.7343	34.6872	35.4907	33.1713	33.138	17.5888	102.462	45.8439	45.1673	43.1491	27.3561	11.1722	27.044	32.8118	43.1558	43.1733	33.2532	37.8792	27.0384	38.3434	45.8217	60.5896	30.8296	41.1156	30.3596	58.7585	33.9253	56.4285	26.4202	38.7226	30.9561	31.3819	17.9395	10.1315	18.0863	49.9491
CRY2	47.893	57.9121	15.627	43.5055	36.9375	42.3276	36.5045	18.5898	34.6798	59.094	40.887	60.7735	19.214	65.7575	18.9745	47.3608	31.1975	33.977	43.3651	28.9951	14.8298	10.4805	12.503	20.0138	19.6055	16.961	14.243	16.505	22.1079	22.4594	5.93898	21.4951	7.76929	14.6053	8.1865	11.9337	9.86058	3.31748	7.25728	12.8186	6.98075	11.0154	12.8475	8.3683	7.62777	4.78449	5.57076	14.0671	43.9356
NCAPD2	25.511	12.5318	24.0498	19.7933	9.84609	82.091	34.4821	19.1408	26.1375	25.8734	21.7864	26.4655	28.9893	19.3422	36.9758	25.0474	61.0307	22.3676	23.0405	104.819	52.8445	111.842	55.5363	99.1086	16.4194	31.7947	56.2948	54.091	35.6069	47.6713	180.838	159.185	50.4216	88.8001	51.6936	70.8378	47.7804	37.5321	57.0854	166.415	92.1488	98.6313	29.7764	80.2131	17.4036	22.3253	16.5377	164.131	41.3058
TMEM178A	4.71209	1.0508	0.83393	2.18214	4.51967	1.59414	3.59505	1.52065	2.8752	5.70638	2.89385	5.34944	2.03588	1.12886	1.89586	4.46433	6.57117	1.43525	1.94224	0.465799	0.295238	0.348058	4.38272	0.0812899	0.278209	3.97251	2.71491	1.28361	2.04253	1.84284	0.19667	9.99711	0.669273	5.14586	4.47605	0.46442	13.0288	10.992	0.307336	0.417041	2.3183	1.57336	0.866706	0.638211	12.0464	5.75346	11.5108	37.4071	1.96526
PRDM11	6.01064	5.14162	2.05566	8.60074	3.56012	6.78756	6.33329	2.02816	2.37728	4.77179	2.49527	6.77451	1.36693	5.9946	2.87113	5.60489	2.92398	2.19345	7.76979	2.59721	3.44481	2.5106	1.87708	4.511	0.864539	2.40784	1.45328	1.51213	4.48516	1.99715	0.783282	2.66726	9.00029	2.97803	0.694554	1.07617	3.21873	1.14552	2.93769	1.54455	1.10456	1.18249	1.92089	1.94013	0.901429	0.784415	0.544638	5.12472	26.6759
TRMT2B	9.93823	6.73212	12.9249	9.30436	6.03702	8.18815	15.6156	9.83346	15.2437	11.0669	9.44187	10.3222	18.9865	11.1813	15.0768	15.1815	12.7378	6.83391	8.67581	24.2353	16.56	10.6712	20.3489	17.6771	8.15311	10.2167	14.7838	17.8888	12.946	6.75801	18.0653	30.2322	18.2206	47.5368	26.8575	16.7548	17.7435	7.14477	8.59446	15.6522	13.3329	21.4455	22.998	19.1163	9.38875	7.08854	8.18288	19.5099	27.6726
AXIN1	18.7905	11.3656	11.5142	17.4536	27.9148	14.4129	15.9125	16.6484	16.3998	15.7205	22.5157	12.5076	24.6078	14.4757	18.298	18.6686	13.9534	14.9252	14.2532	15.0212	16.0305	26.5057	29.6254	23.506	16.2149	21.0615	15.1831	20.0491	20.3974	18.9461	17.8881	29.9297	20.3133	20.9347	19.1104	16.8884	18.2764	13.0061	29.9475	26.5008	25.4622	21.4176	17.6384	22.6935	17.9941	12.3776	11.4921	34.5453	32.0716
SFMBT2	2.64573	6.55656	1.08076	2.32258	2.64384	3.94543	3.83952	1.31203	1.74627	3.40197	4.62891	4.61525	4.13773	3.75151	2.16948	3.49978	4.91025	1.48492	3.80243	5.58713	1.09292	1.0941	1.23976	5.37622	2.28606	5.19808	1.82643	4.25647	4.63392	2.37998	1.32755	0.154737	0.84891	1.32335	0.447207	8.81689	1.21797	0.0118089	3.05776	5.77983	0.34999	8.80124	1.67141	1.8455	0.269886	0.231038	0.354518	4.13798	1.38185
TREML4	0	0	0.0843906	0	0	0	0.0194896	0.112729	0.0172279	0.0298689	0.0260953	0.0653973	0.223785	0	0.0383708	0	0	0.0920549	0	0.176765	0.0448155	0	0.0837407	0.740362	0	0.109637	0	0.201563	0.0251388	0	0.017912	0	0.016932	0	0	0.0384526	0	0	0.152679	0.146087	0	0	0.0328903	0.101089	0.00952383	0	0	0	0.0596631
HSPA2	30.9507	102.507	14.9356	140.944	19.6416	95.6249	33.1572	14.9689	14.404	59.8173	33.2108	61.478	8.3744	128.617	7.95278	23.9796	22.1815	14.3387	107.918	36.4622	16.7888	9.44974	3.72152	5.57836	3.97823	20.742	35.9701	41.5303	37.6758	10.1625	7.23154	521.017	4.30819	1.86956	5.92771	3.12291	1.72099	0.498455	2.92673	3.26443	5.60859	1.84166	3.72111	12.3979	13.6364	6.59963	5.95517	3.38383	34.8848
IGFL4	0.0390566	0	0	0	0.0214067	0	0.0567578	0.0234493	0.0125428	0.0434923	0	0.0238064	0.0232753	0	0.027936	0.0196043	0.0722198	0	0	0.180172	0.0815702	0.269258	0.203226	1.40146	0.0614924	0.0532145	0.0216894	0.146749	0.0823608	1.14715	0.195614	0.0137816	0.0246548	0.0883979	0.0192728	0.12598	0	0.220869	0	0.0425438	0.0256206	0.0342057	0.287351	0.128797	0	0.0370393	0	1.56988	0.0868758
ZNF263	16.2873	12.1458	5.82192	11.555	19.9665	8.59632	14.9396	10.9862	14.2218	15.6293	17.0685	17.3654	18.9256	13.0918	12.2192	23.2589	13.7253	17.2618	12.4644	14.8958	15.4003	8.58259	25.3538	12.8653	9.6527	15.4983	10.2256	14.0812	16.6195	11.6636	12.1076	14.939	9.27648	17.7514	25.7807	11.4194	13.4491	9.56177	11.3677	14.2046	18.0018	15.2735	12.4197	15.8393	9.10045	6.27112	6.79049	26.295	25.1621
ARHGEF10L	23.1806	12.8009	29.0342	35.9464	29.3171	19.5768	59.57	28.7121	43.8052	35.7613	27.4318	28.7125	17.0695	24.2398	23.3164	75.5762	21.2453	28.801	32.84	36.1087	33.0631	5.80137	48.1112	8.87446	10.549	41.321	15.9374	48.713	54.8019	44.7298	12.932	14.586	18.8683	39.9503	53.5977	29.2292	64.5416	20.1327	10.3291	12.4984	34.0933	8.3537	27.3289	12.9939	61.1137	29.917	22.2743	16.4686	102.203
TMPRSS11E	49.3005	0.021678	437.538	0	67.4693	0.447978	93.4741	902.699	161.298	0.340991	2.41639	2.69603	0.283865	0	1.84955	9.22216	6.45913	69.5245	0.0498631	348.844	0.653744	0	22.6255	0.657391	0.214274	14.7416	3.17428	0.0255678	31.1226	40.5379	16.7453	0.0240115	199.314	65.9488	2.61913	1.634	34.1424	13.1387	0.322783	0.481802	0.669576	1.37071	3.06646	0.577029	5.59338	0.107555	0.317381	2.30537	412.424
SS18	44.7065	38.4872	29.788	38.5799	47.644	39.2146	56.3829	29.7702	45.0338	37.984	44.8765	45.5084	32.8655	42.4226	45.3746	44.9993	43.6251	43.2423	41.2791	89.0577	60.8291	42.4907	32.7868	42.0756	45.521	41.1031	36.9907	33.1151	37.112	59.9638	53.3609	69.7522	21.6444	66.6817	36.7953	45.4967	50.8453	28.5034	42.5927	77.4839	38.6237	47.8434	42.574	67.7351	38.2343	25.8172	21.8897	68.4475	62.4945
SPTLC1	43.4906	24.7196	40.7098	25.9	49.1561	31.2161	69.2557	45.6921	45.7257	28.1899	33.2764	36.1939	12.23	25.4855	44.9047	46.7741	62.3886	23.3819	27.803	159.699	42.1136	33.2945	32.4908	59.3905	10.1651	39.2872	54.1123	63.5107	30.0718	47.285	84.6984	34.0185	24.1649	42.488	32.6573	52.213	37.9317	9.7195	60.0497	62.9917	37.0868	15.5874	56.6086	80.6421	14.4748	12.7234	13.6899	51.2477	88.5112
ESX1	0	0.0310018	0	0	0	0	0	0	0	0	0	0	0	0	0.0348032	0	0.0599819	0	0	0	0	0	0.0506365	0.26861	0.204289	0.0662957	0	0.109694	0	0	0	0.618098	0.0307154	3.65624	0	0.104632	0	0	0	2.12008	0.0957561	0	0	0	0	0.0615257	0	1.22935	0
NKAIN3	0.0497557	0.0317015	0.0260907	0.0409628	0	0	0.0723061	0	0.12783	0.0277033	0.0726098	0	0.296514	0	0.0177944	0.0749239	0.0613358	0.239066	0.109378	0	0	0	0.284787	0	0.0522251	0.0338961	0	0.0186949	0.0233161	0	0	0.0702278	0	0.202704	0	0.053497	0.0596525	0	0	0	0.0652783	0	0.244045	0	0.0176666	0.0314572	0	1.39996	0.0276686
RXFP1	0.499115	0.0244622	0.0268435	0	0.210432	0	0.39056	0.0614699	0.0246597	0.0427539	0.249016	0.10921	0.0915207	0.0426566	0.329541	0.436819	0.378633	0.0790597	0	0.269886	0.0748397	1.13437	0.0532735	0.44156	0.147763	0.523111	0.369567	0.0192343	0.0599722	0.343204	0.0940098	0.198699	0.105024	0.0231726	0.0631519	0.128428	0	0.051695	0.121413	0.195167	0.134324	0.0896667	0.0470787	0.0723486	0.345351	0.0970945	0.0596904	1.91067	0.199269
ADGRD2	0.0262325	0	0.110046	0	0	0	0.00953042	0.0866242	0.00842445	0	0.0255212	0.0159897	0.015633	0.021859	0	0.82954	0	0	0.0192224	0.0691504	0	0.297109	0.0409493	0.488751	0.0963706	0.0536127	0.0145678	0.00985647	0	0.0334994	0.490504	0.166617	0.0165595	0	0.0129447	0.0188034	0.0157252	0.0105963	0.211537	0.142874	0.00860412	0.0114872	0	0.185372	0.186286	0.0248776	0.0122351	0.150631	0.758558
TYW1	15.0722	13.5588	7.43279	14.7487	13.2626	15.238	19.1177	9.25133	14.7132	15.0764	14.1723	19.9698	9.58387	14.6162	23.1664	17.7402	19.6174	12.5147	13.2094	54.1003	19.512	14.9914	17.9037	22.8143	5.79027	12.4081	17.1555	18.7741	21.7849	17.3131	18.0823	24.9424	11.0844	15.9477	21.0575	12.0502	23.406	9.04918	10.8927	17.3345	18.6212	13.9699	17.7824	14.6062	8.59183	7.76754	9.4196	24.5037	22.2951
EXOC3L4	1.79767	0.532731	1.07419	0.619527	0.343706	0.79509	1.00244	1.02911	2.17499	5.12096	3.23348	1.7328	19.1837	0.487707	0.672812	0.902331	1.67493	0.373045	0.153171	0.523467	0.733429	0.946991	2.47988	3.40413	3.3569	0.712012	0.116082	2.02634	0.548546	1.33468	0.0697952	4.60259	0.0527811	2.498	0.391963	1.36348	2.45597	12.0911	21.6353	2.75511	6.45845	0.219683	1.84549	0.669627	0.898064	0.898664	0.350979	0.432104	0.488208
DDT	42.2432	19.3534	57.6194	26.8521	42.6219	36.5457	40.7348	36.0756	50.48	36.2279	48.7278	34.5002	75.4735	28.2847	35.2908	53.905	47.7778	76.9324	38.8603	203.513	64.7564	81.0416	108.133	48.7362	157.454	44.9481	75.6772	50.7038	56.6451	64.0666	42.8412	119.248	46.0505	55.1871	84.159	29.8335	57.8594	67.4159	47.0834	40.3195	75.4567	49.5347	41.0629	41.7563	82.8343	43.7342	19.4317	80.0137	48.828
SLC26A11	15.7414	6.01205	4.48119	7.47526	12.7018	6.29446	13.5293	3.09987	11.073	16.2405	10.84	11.3946	7.90438	8.08529	15.3662	14.6558	11.7052	11.3955	7.34923	10.0903	20.5747	14.8895	21.0291	9.93079	8.40927	11.0574	20.2518	10.3464	17.2909	25.4828	5.80591	6.38696	9.7496	20.3896	13.8955	18.3448	6.84818	8.6658	7.99475	15.2237	10.4916	3.84614	6.32194	15.2649	11.6632	6.50038	11.9713	33.3616	17.0948
PPID	15.8011	24.6424	26.2709	41.4368	19.8317	37.5375	31.705	18.5559	24.3386	36.9346	24.2013	32.8348	21.7702	47.255	28.1618	38.9141	40.2438	18.5673	43.9771	38.2897	47.0366	15.9902	34.4263	49.2162	13.5421	28.7974	25.0526	28.8898	38.1913	36.8392	42.3044	33.556	27.0869	37.3247	44.0933	34.7057	41.9897	14.1706	44.3112	31.8341	39.236	27.9818	18.5401	59.032	22.5447	18.8434	15.1452	38.5237	54.3331
GLYATL1B	0	0	0	0	0	0	0	0	0.0513993	0	0.0778552	0.0975563	0	0.133366	0.0572396	0	0	0	0	0.210951	0	0	0.33312	0	0	0	0	0.0601364	0	0	0.106881	0.282379	0	0	0	0.516254	0	0	0	0.174341	0.104991	7.21886	0.24532	0.150799	0	0	0	0.0919034	0.445011
TEX101	0.0455497	0.0870651	2.7229	0.15	0	0	0.0330969	0.410216	0	0.253614	0	0.0555283	0.108579	0.0759111	0.0325804	0	0.0561509	0	0.0667547	0.0600357	0	0.179441	0.142207	0.251454	0.0956206	0.0620614	0	0.102688	0	0	0.608358	1.89659	0.718841	0	0.0899075	0.0326498	0	6.91807	0.0864258	0.0496167	0	0	0.139634	0.0858337	0.0323464	0.057596	0.0849794	0	0.0506594
REXO2	25.2506	54.8303	36.8762	63.498	22.0745	70.256	43.7678	37.4048	39.0802	53.762	45.3436	57.3211	34.0333	63.8432	39.3994	39.9579	43.9759	29.7235	70.7833	59.2784	42.3039	37.7287	25.1111	89.1569	46.4847	44.2374	46.1955	56.0088	66.9047	70.6938	30.9141	26.4802	59.1281	48.3196	40.6215	46.32	36.1438	11.3117	48.5819	41.3005	35.218	16.1897	54.5223	41.1526	37.1614	13.5646	18.161	37.1064	34.0104
FAM170B	0.0519221	0.0330818	0	0	0.0569163	0	0.0754543	0.0935211	0.0666981	0.173457	0.0505142	0	0.12377	0	0	0	0.256025	0	0	0	0	0.0511363	0	0.0716581	0	0	0	0	0	0	0	0	0	0	0	0.0372175	0	0	0	0.056558	0.0340603	0	0	0	0.0368717	0	0	0	0
MAP2K7	22.2965	21.2055	14.7833	33.3136	25.1231	28.5854	29.6896	17.3254	26.8617	31.3469	30.1101	30.8178	26.3893	24.0104	25.4643	37.5845	26.562	22.3984	33.0908	20.0326	16.8667	38.4875	45.8476	27.3764	25.9407	35.0023	32.1759	29.5791	33.4985	26.5772	34.1033	40.4406	20.5723	40.4482	30.656	34.7206	37.0545	29.8117	24.6401	26.9208	32.712	22.7963	34.2924	36.1141	31.1349	21.7751	17.3564	52.4623	49.1237
MRFAP1	335.96	484.25	264.929	457.447	350.014	461.954	341.721	269.679	313.275	391.933	422.677	485.211	408.848	436.747	367.959	346.234	435.766	525.522	411.733	234.98	290.207	239.589	457.945	319.443	273.433	350.196	370.522	231.339	438.961	467.969	422.358	773.374	322.924	284.733	399.894	328.954	379.495	202.663	387.839	404.665	1065.89	197.771	149.42	376.534	216.065	110.931	169.755	477.139	383.398
ASPA	13.9546	6.43673	1.43352	3.53965	10.6928	6.19903	12.3968	3.46172	9.52956	10.2397	10.9045	7.30152	2.32525	5.23935	3.75966	9.29352	14.2613	4.57171	4.37065	0.262049	0.0726663	0	0.2457	0.137196	0.404329	0.626434	1.0489	0.457556	4.443	0.698212	0.00829816	0.0263084	0.117662	3.50994	0.551862	0.908516	1.17693	0.0200775	0.0353661	0.0270713	0.00815143	1.89362	0.807571	0.105371	0.308849	0.00785624	0.197054	0.0570825	6.06704
NBPF3	5.45678	1.0614	0.940735	1.63522	7.05859	3.31195	7.34021	1.08994	2.94242	3.15123	3.8959	3.20243	0.687292	1.08559	5.38487	12.7141	5.75265	3.15914	1.40849	8.74041	3.9074	0.978083	5.46758	2.75595	0.257798	4.42309	1.20976	5.25615	5.24434	5.79564	2.07517	10.204	4.31423	4.24412	3.8994	3.42917	3.00864	2.56221	0.780071	2.08215	2.59187	2.33809	3.15573	2.40467	2.96885	0.762906	0.63752	5.37149	12.8148
CLN5	11.5156	6.85454	5.867	9.9482	9.67972	7.73092	14.671	4.13387	11.6307	10.7533	12.2249	14.3531	8.65775	8.60601	18.2957	12.6318	12.4133	9.41663	10.696	6.69279	18.4208	11.7651	15.7458	7.64945	10.172	9.14664	6.7678	9.01581	23.1906	9.69386	4.83935	9.43883	7.91042	10.7527	7.30482	9.46349	12.0727	3.36526	6.49938	9.24379	9.15752	4.17586	8.61168	8.53079	10.4512	5.69167	2.53697	13.2447	16.8277
LGALS8	18.4217	17.5558	13.71	14.6666	17.032	13.8422	27.6254	10.0033	24.1597	15.0997	17.2516	15.7083	12.1166	13.9833	19.9014	23.5623	20.5943	15.4471	15.3269	38.5582	38.0891	13.3028	35.2312	20.2234	6.80965	15.219	26.5094	16.9396	24.3954	20.6644	14.3331	29.6599	20.0798	26.4579	26.3209	29.368	26.0828	20.0449	14.1362	18.4752	15.264	6.88258	14.6107	41.37	26.4058	8.47815	9.68573	13.9119	27.4037
CTNNBL1	38.2303	39.7106	18.8884	49.7235	28.278	40.8951	34.1243	25.8066	36.7536	50.3836	44.8201	54.2377	69.2476	41.6764	69.3535	42.129	47.4523	45.3444	59.7032	48.8862	49.6355	90.7269	34.803	94.4392	118.34	37.8241	47.798	44.9647	58.6271	92.4685	46.165	75.4578	41.9896	44.9468	70.718	66.2708	42.6178	52.4056	66.3158	80.5941	84.1285	66.012	28.8153	51.4698	42.5475	26.0997	31.4251	71.7181	39.1838
NUP153	35.2254	45.5867	22.2795	21.2934	55.8046	27.4256	33.7383	31.7019	22.9426	24.4356	26.2191	30.5596	8.06617	34.1374	26.9732	24.4388	45.0744	16.5607	28.5701	78.5302	35.7262	21.7896	50.3296	60.6854	7.59732	28.4844	44.2285	39.6518	28.6047	28.7925	57.8901	103.286	24.0411	40.6715	38.1338	70.4129	23.4735	18.6436	28.0851	71.0381	39.0532	24.3	26.1235	42.4073	10.3143	8.41251	23.1025	140.37	49.2664
INSIG1	75.254	141.811	45.7526	29.1398	158.431	29.8267	31.8872	34.9156	34.5359	33.9552	86.4368	46.6717	56.391	40.3546	62.4085	25.9692	76.7011	68.617	33.2381	150.199	34.8469	7.83154	127.531	22.6641	35.8964	65.1153	58.3259	14.9315	51.9168	37.3866	27.2167	122.097	15.5372	116.954	272.413	67.8128	83.1501	18.8376	6.78766	53.0351	45.7574	138.482	44.2449	25.7629	9.19216	16.166	26.7148	88.5068	8.17897
ZNF473	4.35529	2.53978	1.53728	4.82713	4.19622	4.08832	4.11475	2.05139	2.96669	5.00259	2.96501	3.57389	4.29858	4.44639	5.28002	4.54162	5.17394	2.22943	5.03827	14.5803	5.20658	2.89767	7.51748	6.57838	5.96612	6.29328	4.60302	6.62498	5.66325	8.99582	5.72535	21.1508	2.86248	10.1964	6.87937	9.79641	4.36187	7.09666	4.07183	7.995	6.15677	3.32487	6.76941	8.38595	2.90188	4.85373	3.18721	11.5295	11.2124
MBD3L3	0	0	0	0	0	0	0	0	0	0	0	0	0	0	0	0	0	0	0	0	0	0	0	0	0	0	0	0	0	0	0	0	0	0	0	0	0	0	0	0	0	0	0	0	0	0	0	0	0
CWC25	30.1709	16.5372	13.303	18.7382	36.5336	15.432	19.9445	23.5056	25.3765	24.8613	24.9572	17.791	19.9853	21.8957	21.2423	24.1775	18.4333	17.8157	20.0581	27.3329	17.2929	21.3734	27.9356	24.446	9.08776	28.6158	39.3677	15.0013	26.2837	18.2263	24.0362	29.6039	13.8904	35.1531	19.1791	25.9896	25.0893	25.6723	16.3381	21.2097	23.2888	22.0859	29.926	22.0683	15.1629	10.6849	13.7546	29.9164	26.6804
L3MBTL2	16.7339	12.573	11.3056	21.1477	15.4881	18.6907	23.0645	12.2675	23.5891	19.7394	20.4709	26.0359	31.3014	20.5401	16.1634	25.3457	21.0733	18.4598	20.3927	9.00659	20.423	14.726	28.7621	15.0955	15.8127	16.0552	24.1089	33.522	27.3667	20.6351	20.2412	30.065	8.66998	18.9065	42.6674	16.7313	25.6999	12.0248	22.4438	20.439	20.2827	27.5532	23.8863	20.452	18.2774	8.02034	7.88901	32.7116	24.2421
DGCR2	86.4112	37.0551	68.6819	68.1546	61.3045	61.0271	115.493	48.781	101.568	67.3503	73.3194	91.6367	51.3958	59.7546	104.034	125.696	89.0047	89.7794	70.0438	65.0692	128.829	85.6373	232.397	84.5931	106.415	71.3093	92.5478	108.63	138.355	111.486	43.8541	102.555	83.3331	77.4596	102.337	96.2808	92.566	64.3661	107.3	60.8905	106.664	27.0839	94.5953	89.8683	62.6101	48.9607	80.5098	119.544	233.005
NFXL1	5.92131	3.95878	4.15132	6.03684	6.50864	5.67224	11.8466	3.29213	6.81449	6.72025	5.63449	5.31993	2.49428	5.89388	9.00444	11.4653	10.2192	3.75259	7.41781	28.0746	12.8479	5.84767	21.3227	10.3438	1.87307	10.1676	18.3964	6.76595	7.93668	14.2117	21.3745	23.3441	7.62937	9.89902	17.3714	8.79106	16.6294	8.78095	8.32626	8.39384	13.9303	4.02083	4.39627	9.36975	5.63345	5.73342	6.91574	18.3513	18.7824
OVGP1	7.45281	1.62497	0.832137	1.9597	14.8172	0.829137	11.9219	1.59929	6.38855	5.20674	6.23066	4.7673	5.47156	1.36956	3.83086	12.2611	2.61997	11.5344	1.32896	3.51089	2.58041	1.53498	6.6943	0.547527	0.743602	11.8147	30.4665	4.08862	3.79791	3.61878	0.700181	1.4399	1.71729	12.0065	9.59266	2.74216	11.4833	13.8046	1.5055	1.08038	6.63634	3.05263	4.55201	6.08754	30.0948	4.06694	35.2365	2.79878	10.4635
RNF32	1.0651	0.402931	0.226895	0.24662	1.87902	0.146081	1.63247	0.589519	0.865816	0.444773	0.793354	0.649215	0.238025	0.305086	1.04752	2.02153	1.23093	1.11947	0.243897	0.570305	0.305865	0.540879	3.42917	0.80388	0.524043	0.680247	0.499065	0.900436	1.69232	0.127514	1.23361	2.94794	2.45829	1.32587	0.936191	0.417516	0.957716	0.484009	1.02624	0.362561	1.18996	3.17739	0.550986	0.893773	0.673636	0.241999	1.04012	2.84774	3.12803
KLRG2	0.297991	0.210959	8.22964	0.0545176	0.0362949	0	0.721744	2.20658	0.744319	0	0.0644246	0.322908	1.4996	0.331079	1.04204	0.0664778	1.34693	0.181814	0.48524	11.3464	0.110641	1.72828	2.37752	2.0106	1.70291	0.0902249	0.551614	1.5924	1.24126	8.37187	6.83223	1.21507	7.73338	1.61868	3.16966	0.569595	0.119088	0.722214	1.00517	0.180332	0.738474	0.0869934	2.78111	3.43159	0.340933	0.0837332	1.17366	20.3052	0.662838
TDRD9	1.06194	0.532829	0.0278427	0.939842	1.03312	0.155357	0.897004	0.0796977	0.255777	0.147818	0.374515	0.339827	0.221498	0.0663668	0.265851	0.173237	0.540001	0.19134	0.136177	0.192454	0.0998044	0.0915134	0.0552566	0.861036	0.167196	0.108517	0.221149	0.26933	0.628268	6.89924	0.283664	0.0655758	0.0586564	0.0360528	0.0262011	0.361566	0	0	0.151119	0.751892	0.0522465	0.232512	0.349958	0.0500279	0.0235663	0.0419621	0.0371475	0.33538	2.14068
ZBTB6	4.41134	2.22369	5.66687	9.88889	9.22464	10.7301	9.86057	5.29708	6.96392	6.51033	10.083	9.02769	4.53985	4.39923	10.2009	9.67513	13.2347	4.65743	12.2549	31.5465	6.3493	7.32821	8.03845	9.73123	3.36578	9.19671	7.43784	5.6448	6.67485	6.85506	19.2251	13.2155	3.70175	13.0879	5.76987	11.6703	6.07468	3.8071	8.85747	12.4472	5.04379	6.57873	11.5028	10.9334	4.82478	2.46417	3.88362	12.2075	25.8906
TPBG	23.6435	57.6459	10.6964	12.8901	35.3193	43.8072	22.5157	9.90011	16.4583	15.7574	20.7268	18.7016	10.6743	24.6534	23.536	13.4755	28.9385	19.006	20.2591	63.7421	35.2965	36.9832	34.9451	53.1193	12.685	42.2346	9.19804	18.0762	31.3825	31.2293	48.5422	6.7368	19.5943	25.5451	4.65852	33.0568	25.7821	6.22227	56.4862	35.2806	22.076	2.57453	23.5464	59.1966	18.2529	7.86047	4.9634	9.3414	33.1393
OXSR1	63.439	35.7354	30.5408	41.7192	143.085	42.5504	46.7828	69.4045	72.1403	52.6161	46.3998	39.4565	28.1295	45.0596	35.8006	38.4663	42.9397	53.5716	36.2553	77.6486	35.7817	22.4537	52.1126	25.4164	13.9635	32.189	40.9351	39.691	41.164	34.2828	39.7735	35.3736	26.2063	63.9918	55.0458	41.3014	39.8232	41.693	34.3408	35.0864	32.8177	21.9702	29.7695	22.4512	18.5668	16.8897	39.3844	59.4613	47.5031
CCL25	0	0	0	0	0.0806267	0	0	0.0441601	0.0944833	0.0819053	0.57246	0.089665	1.31497	0	0.210438	0	0.0906703	0.0504859	0	0.0969435	0	0	0	1.0151	0.154405	0	0.163383	0	0	0.0939272	0.147353	0	0	0	0	0.421773	0.088182	0	0.0697786	0.400596	0.0482492	0.257667	0.0450953	0	0	0	0	0.168939	0
ZNF613	1.90789	2.55037	2.27553	5.02015	2.39896	4.78875	4.91997	2.4145	3.26777	4.74903	4.67678	4.76571	2.45232	3.80305	3.97356	12.1866	4.70385	3.91587	5.07132	6.16335	6.85985	2.35798	5.11944	3.43334	3.71065	5.19899	7.79053	1.77106	6.52138	10.8205	2.773	6.83783	2.78658	13.5303	4.79961	2.77535	3.8123	2.62932	3.47806	6.5607	4.09822	5.27489	2.58031	6.90846	5.97067	1.98673	6.40349	5.04807	6.07449
PLIN3	63.2783	65.1635	85.8897	72.4697	93.6865	104.036	75.0089	129.812	88.1788	75.8498	120.609	83.1304	72.3378	67.1872	97.8653	61.889	79.7588	75.5438	63.4793	158.386	64.0967	241.209	132.781	157.353	96.7374	98.3369	57.299	155.908	100.411	100.919	170.41	22.9399	129.646	75.5722	94.6836	198.891	80.0503	25.341	144.45	166.306	108.702	63.5949	214.53	127.16	73.7947	28.9709	23.6881	59.3661	102.502
SOGA3	0.20183	0.0321486	0.0176391	0	0.202806	0.0492114	0.256641	0.0403925	0.0540139	0.056188	0.0163631	0.0205037	0	0.0560601	0.0601513	0.101308	0.124402	0.115446	0.0246491	0.133009	0.0140508	0.115952	0	0.0696368	0	0.0229161	0.0373609	0.0252781	0.0315267	0.0429568	0.258331	0.284873	0.0106172	0.0456807	0.0165991	0.156727	0.0604939	0	0.0159563	0.128246	0.0110332	0.0147302	0.0206239	0.095082	0.0179158	0.0106336	0.0313785	0.0193157	0.243177
LRRC37A3	0.675925	0.624762	0.898576	1.12862	0.66789	0.654591	1.7916	0.440116	1.13121	1.77041	0.889145	1.0213	0.748886	0.539434	1.67512	1.40489	1.00927	1.34612	1.03245	1.22968	0.723734	0.32816	2.47682	0.683214	0.46965	0.95986	3.51044	0.693942	1.35621	0.838854	2.58749	2.39181	1.07572	2.49084	1.86971	2.14954	2.51101	1.07674	0.876072	2.25031	0.374703	2.70975	1.03896	3.9198	0.550984	1.00516	2.31782	1.23545	2.85877
UBN1	19.8467	12.6398	31.8146	21.473	18.007	21.9037	23.0127	32.5042	20.9815	19.723	18.3568	18.0033	14.5397	18.1327	21.0837	21.4611	19.2224	12.198	22.3912	12.7261	30.36	19.7642	32.4726	17.2585	11.7329	17.4672	14.7111	23.1096	26.793	19.9563	19.5594	27.8386	22.1355	34.1874	21.9042	24.8787	17.4812	6.10279	31.8705	20.1546	23.0528	13.5373	20.482	19.4209	9.13109	6.9381	10.443	44.6473	36.0284
AC008687.1	0	0	0	0	0	0	0	0	0	0	0	0	0	0	0	0	0	0	0	0.121981	0.0773153	0	0	0.127727	0	0	0.10279	0	0	0	0	0.0653136	0	0	0	0	0	0	0	0	0	0	0	0	0	0	0	0.425141	0
TXN	244.663	382.023	2628.5	294.404	424.115	268.659	280.617	401.827	384.74	278.763	583.949	269.53	639.246	255.411	259.197	448.003	467.602	501.23	307.686	353.116	1126.96	737.937	686.418	778.706	549.982	811.209	200.426	281.17	317.241	250.619	1316.82	278.979	994.146	425.299	824.843	695.284	415.517	319.204	793.989	708.422	661.581	261.695	631.536	1276.54	645.648	461.797	486.816	406.948	288.687
ZBTB12	7.79803	6.79765	7.85269	18.9724	4.4229	16.9136	15.1097	2.14295	10.1916	13.6519	7.47336	15.5129	4.11539	10.4096	20.9788	11.2557	15.9737	7.03023	12.6792	9.2042	18.7657	9.97256	15.9478	11.6724	3.95	10.3605	8.61792	14.3438	14.7261	14.3676	11.7881	24.2582	13.4208	25.0781	21.1353	12.8755	21.5356	16.5801	7.83965	15.0024	26.3151	11.4505	7.92082	20.2508	10.5381	22.1245	3.07614	36.8468	23.559
RLN2	1.08147	0.0362657	0.119388	0.0937208	0.187183	0	0.330865	0.136696	0.0731173	0.69722	0.553759	0.138777	0.542727	0.0948591	0.44784	0.628548	0.6315	0.507901	0	3.526	0.570608	0.224231	1.24392	3.77063	2.80798	0.31021	2.97126	0.128319	0.320077	0.508809	0.912252	5.18186	0	0.309185	0.337047	3.50875	0.341205	0.873685	0.107998	4.4641	0.933459	0.348949	2.51263	2.14517	0.202102	0.0359863	1.06191	0.719047	0.253218
RPL27	886.378	895.269	864.07	762.754	759.85	662.628	745.641	696.009	875.564	955.219	1427.88	1191.65	1329.78	802.236	945.184	1319.87	995.343	1337.21	759.248	1253.55	532.411	841.881	449.352	869.842	1593.39	1228.58	447.233	746.598	853.097	638.841	1328.78	726.642	898.809	781.89	832.401	666.029	1288.21	1095.86	923.712	924.806	952.414	1412.68	1079.63	1263.19	891.674	1060.07	709.34	897.872	891.052
GRIK1	1.6287	0.0983098	0.14384	0.0564578	0.432245	0.0501625	0.934287	0.349971	0.209219	0.210004	0.75057	0.1881	0.16347	0.171431	0.551824	0.18932	0.676298	0.223587	0.100502	2.10148	0.143224	0.64162	0.214098	0.189287	0.0359901	0.280307	0.171373	0.0644167	0.377598	0.131361	0.606788	7.48935	0.0974019	0.419072	0.0676796	0.528422	0.328869	0.0277006	0.24397	0.466874	0.191189	0.225223	0.220736	0.533057	0.103485	0.856291	0.12794	0.570979	0.0572023
WDR33	13.0867	10.9321	8.71203	15.855	13.1368	13.8535	16.8428	9.13926	13.7058	15.8564	15.7656	16.8721	15.7108	14.4013	12.3332	17.8808	15.6589	12.4142	17.1829	25.5738	12.7708	13.7338	24.3772	17.3381	8.41035	13.684	17.1893	10.8466	18.6012	12.8255	21.8265	17.2108	12.3492	16.2066	13.8363	16.1718	15.0498	17.2794	16.5522	8.85311	14.6526	14.8609	14.7624	16.8196	13.2048	7.02159	8.42848	25.1652	25.2309
LILRA1	0.676308	0.316842	0.104306	0.294771	0.283461	0.145501	0.448052	0.382166	1.26483	0.487311	2.39965	0.315237	1.09057	1.1934	0.569109	0.279563	1.42221	0.314029	0.524729	0.131087	0.149557	0.54853	0.165604	2.85504	0.396693	1.78873	0.353483	0.463381	0.605888	0.203213	0.0797005	0.0140379	0.238576	0.162075	0.117787	1.4971	0.0476959	0.0160697	0.641611	1.19171	0.130485	0.243892	0.426845	0.487283	0.120067	0.088032	0	0.182751	0.884912
GEMIN4	19.2387	10.0577	14.4062	13.2459	22.0044	16.173	23.6936	13.7455	20.3266	18.3531	22.2488	18.5191	17.714	9.50699	10.6848	27.7577	21.8608	16.4091	15.5712	18.1051	11.6552	27.7299	11.5046	27.3895	12.679	15.0452	20.0753	12.5088	12.2518	23.7121	33.8209	18.7279	18.668	37.4801	17.876	13.1374	16.3778	7.66391	29.9276	30.5185	12.6121	16.9157	12.4779	49.7322	16.4286	7.57311	5.43934	27.8467	57.3257
LPAR2	21.9937	0.668775	11.213	0.241158	36.4181	0.571381	24.7783	9.57025	29.5227	15.0864	30.4693	4.19587	55.8899	1.5052	57.653	44.9673	15.5573	48.054	0.608163	34.49	21.0043	28.801	92.1375	27.4565	26.3649	58.6357	18.68	57.6357	33.0244	30.8919	23.8975	46.1684	27.5826	59.4033	52.6388	36.1143	71.5841	23.7631	35.1539	34.2212	38.7672	56.9312	57.5749	13.7536	50.2011	33.5205	36.3417	71.5979	43.275
RARRES2	126.022	205.392	43.9228	147.958	77.6228	207.466	94.8707	54.3599	69.0979	180.225	392.019	242.216	617.014	218.984	93.2817	70.669	236.529	87.541	184.135	142.094	140.773	19.1692	34.048	159.343	1351.06	236.249	32.5948	106.682	115.414	312.774	1.28967	4.7034	63.9193	14.1586	20.8161	206.368	3.31415	2.81444	8.98113	162.229	10.6317	32.0033	43.1366	251.462	13.6067	9.74394	22.9248	29.9196	18.8254
STK17A	50.6683	30.9984	18.9064	10.0802	44.895	13.8649	14.1362	52.8634	26.3148	28.1377	28.6919	15.0878	34.817	15.0097	22.9155	7.31293	31.2758	30.9503	8.56223	25.9138	12.2203	27.4799	14.5032	125.131	13.6394	21.7954	33.9484	16.5772	10.9926	20.522	44.2533	11.2269	21.6546	14.2691	7.94451	43.4919	12.9504	15.4199	43.6292	40.5567	11.5748	92.2177	8.29187	51.733	8.4075	6.91299	4.00849	7.2335	32.4889
TSPAN6	66.439	9.02425	55.8668	5.20303	77.0671	7.62655	122.844	31.7903	103.592	39.5287	53.1363	27.6889	68.2134	6.14838	158.135	149.578	73.597	161.892	6.32357	64.8201	47.45	38.8936	73.1643	35.442	15.1696	63.2481	47.3178	147.514	34.8624	47.4609	43.7893	66.4488	53.048	251.038	221.246	80.5293	108.443	60.9698	20.0261	70.2744	105.37	6.64476	22.6782	53.2135	73.0093	111.584	250.626	67.698	71.3232
GAS2L3	1.102	2.56313	0.998637	0.651814	1.30183	11.5201	4.82768	0.674483	1.14761	1.39396	0.947214	1.59123	1.90004	1.83655	3.21414	0.601478	3.94355	0.910633	1.37983	22.2947	2.49372	1.82292	3.54068	5.93587	1.05562	5.01464	6.76147	1.59192	2.5219	1.29797	6.0945	8.89461	2.76233	6.58661	2.682	3.95722	2.28324	2.68811	2.86235	5.86213	4.04965	2.32382	2.62387	6.45161	0.406481	1.37315	0.598817	18.5536	0.249885
ETS1	114.054	96.7278	12.5815	14.0232	115.656	26.9138	88.47	45.4155	33.3831	55.4306	118.584	74.8479	55.2778	33.7117	90.6555	54.1284	132.107	52.6335	20.1166	61.9734	36.45	17.6174	17.165	125.01	20.3779	145.57	69.0396	24.2926	66.7317	83.6422	13.4541	7.36764	11.626	46.0138	27.4049	114.246	17.3838	4.29099	28.757	60.6282	17.7284	109.059	21.5167	28.234	20.9729	12.9885	17.9583	13.0177	33.7917
LCE4A	0	0	0	0	0	0	0	0	0	0	0	0	0	0	0	0	0	0	0	0	0	0	0	0	0	0	0	0	0	0	0	0	0	0	0	0	0	0	0	0	0	0	0	0	0	0	0	0	0
CD248	61.0835	166.348	24.3958	174.84	43.673	356.868	227.457	41.8987	66.8501	139.113	367.381	258.929	256.916	156.063	74.8325	32.5162	422.564	50.4772	94.6046	20.8771	47.6798	23.3018	13.1694	178.847	1761.58	141.345	97.5327	58.8952	88.7253	163.563	12.4197	23.9223	23.0675	2.29133	25.2588	64.0662	3.68213	1.97574	7.71585	57.5543	13.6552	28.1183	10.8796	78.05	5.88666	19.8489	24.5109	12.4102	1.77114
CR2	0.0744553	0	9.85434	0	0	2.52706	0.18394	18.8645	0	22.2202	13.8209	36.7059	25.1671	10.0756	2.49237	0.044847	0.605774	0	0.0872936	0.0196268	0.0373202	0.0439971	0.0929804	2.97994	3.75122	0.101445	0	11.2685	0.0697814	2.4721	16.6764	0.756649	0.291404	0.121332	0.749508	3.28754	0	0.0601503	0	0.210868	0.0293051	38.1988	0.283025	0	0.031724	0	0.0277814	0.256521	0.0165615
ZNF816	7.31824	1.06418	2.397	4.70416	16.1889	3.60091	25.2143	3.86604	16.7409	12.4321	11.5884	6.85853	2.85509	2.4539	10.3276	28.0631	9.8884	11.9471	5.66855	53.2103	13.788	2.03454	16.97	2.66906	3.78305	10.1807	20.2837	7.00228	15.695	37.4663	1.93723	8.01842	5.25786	16.295	14.1413	6.11208	22.2377	16.1209	3.37758	9.16861	6.58832	8.94994	12.7734	12.2789	16.02	10.6431	6.15009	9.0607	75.3792
FTL	6081.57	9802.74	12947.9	8864.46	5124.6	8303.29	5661.46	2517.05	5026.82	11059.2	19173.7	10051.2	13271.9	10941.1	8685.83	4755.83	9618.7	8687.53	9713.04	6436.76	65385.1	10142.7	6506.11	9277.21	31329.3	7458.8	8983.57	17451.5	12788.8	16102.3	4134.5	4788.97	14172.7	5762.14	3708.2	17082.9	4839.17	6762.13	6186.78	26553.5	3176.97	4294.72	9853.74	10936.7	4693.31	2412.77	3172.38	6687.88	3721.63
DCTN4	27.6144	32.5163	30.0544	44.6847	29.1522	44.7935	48.1195	19.1114	28.1919	35.6485	25.0459	45.2307	13.2409	40.1833	34.1278	36.4276	36.962	21.3121	51.036	72.5391	27.3308	16.7019	41.1009	33.1671	12.2912	23.8783	39.3452	24.2355	48.1655	21.4827	46.647	111.297	33.9191	25.031	43.8444	32.6404	60.5061	13.682	41.8131	25.7335	29.9384	13.9092	16.6318	25.5697	20.3304	15.0363	12.9431	38.6912	59.3315
FPGT-TNNI3K	0.41976	0.247636	0.00815229	0.33278	0.230068	0.227441	0.525281	0.0560047	0.104847	0.354903	0.279815	0.331669	0.101913	0.388641	0.150121	0.460411	0.19165	0.0907053	0.284803	0.481537	0.0714328	0.0306228	0.671429	0.010728	0	0.0317735	0.0431679	0.105146	0.393409	0.0893402	0.0778651	0.26332	0.0981397	0.675595	0.107403	0.0668626	0.288905	0.113037	0.0221236	0.0508043	0.107084	0.0885025	0.681523	0.153805	0.0855618	0.0344019	0.326301	0.0535628	0.345814
TRIM17	1.29166	0.156756	0.301028	0.202551	1.2361	0.359931	3.48598	0.135405	3.81888	1.84931	1.07711	0.824802	5.93806	0.0341685	1.61313	6.1541	0.808775	0.591061	0.240377	5.13434	8.95789	0.141345	63.9452	1.89581	8.32825	0.838039	8.767	8.42762	0.249801	3.5084	2.36863	0.491951	2.56259	12.4734	13.3141	5.18772	4.30161	1.54039	3.40387	3.1713	10.2215	0.718243	1.8604	39.6587	5.95485	2.81283	2.10377	6.42798	4.35527
CERS6	10.92	11.0989	7.32232	13.4315	13.3138	11.4782	19.9642	9.81934	13.763	8.91596	6.27463	10.7037	7.85466	15.3191	16.5412	9.60097	20.5575	8.64011	13.1621	64.6419	10.5493	7.06426	11.7509	16.1106	4.9243	12.9074	6.1479	5.62418	14.0147	12.2131	20.7901	17.6463	10.3305	12.1235	10.1227	18.1463	8.23823	4.78835	14.0195	11.2384	7.20291	1.54849	10.3968	12.2576	2.68952	3.4107	1.49	18.7132	24.938
CCNG1	108.997	195.974	71.7305	109.794	99.1081	144.093	184.79	51.3766	108.369	147.278	104.67	161.346	41.9501	131.528	87.3399	218.228	148.209	102.135	157.26	203.429	48.7375	46.4886	119.69	62.1296	25.4017	101.353	184.316	54.5757	107.594	64.4197	60.2511	191.733	70.1104	124.502	192.463	109.976	176.058	42.5946	62.948	51.8271	69.4507	92.7637	62.2171	74.5818	119.274	42.5293	25.3145	55.5046	126.921
SUGP2	21.4922	13.3405	9.2603	17.1218	26.2367	20.0911	32.0793	7.59677	22.7335	18.044	14.2016	15.8486	11.9795	17.2515	17.4153	25.9891	13.6293	9.63924	15.5285	45.7595	9.94258	20.1123	38.8381	19.9905	8.28209	24.4964	12.457	20.8096	26.4113	20.0207	24.1319	44.8797	13.2944	37.9542	38.825	20.5968	25.1703	11.7245	15.3546	17.4151	16.1444	26.6712	45.1406	13.9218	11.3334	11.4679	10.8478	50.2061	42.0082
NEFL	0.252054	0.738736	0.088114	0.138341	0.0736796	0	0.488388	0.282486	0.0863423	0.299392	0.196176	0.163878	0.140195	0.504075	0.480765	0.657891	0.476433	0.103806	0.0492526	0.155033	0.0140378	0	0.402203	5.93685	0.105825	0.755532	3.69531	0.239921	0.157488	0.107293	15.3958	0.0237175	0	0.0304257	0.0995026	0.0240895	0.221606	0	0.0797078	0	0.0992068	0.117733	0.185444	0	0.214791	0.329338	0	0.887699	0.392461
ABCC10	9.70145	3.19382	7.36181	7.72026	8.19792	5.91148	20.2778	4.90073	13.1212	9.89129	9.12319	8.31603	6.36069	5.84927	12.7518	15.8827	9.57414	6.51698	7.39908	9.77393	16.6378	14.0306	22.112	19.7358	8.60542	15.646	13.3839	12.0919	14.5201	20.8934	11.593	9.97134	11.0609	20.8902	15.7207	23.8292	16.1628	13.2394	15.3424	14.5183	11.3998	6.6522	11.5871	11.8541	15.4818	11.5559	10.5776	11.3585	19.7679
HS6ST1	37.8549	10.8867	37.6966	10.3585	60.2773	15.3164	77.3254	34.3855	80.5937	28.1258	38.6117	34.8049	57.5967	15.61	54.2196	63.2173	58.6713	93.6132	18.189	42.769	43.7185	19.9184	104.071	51.3649	36.6521	52.7836	22.9974	33.4894	43.078	37.7487	60.4547	16.4325	94.4082	35.1291	89.2062	41.8982	40.5984	19.0368	57.6492	20.2029	82.2616	13.1688	102.703	69.753	40.1025	22.9707	21.4305	32.913	137.343
TRIM74	0.39561	0.189045	0.103724	0	0.596287	0.14469	0.215591	0	0.0952862	0.22027	0.192442	0.120569	0.353639	0	0.106113	0.496437	0	0.509149	0	0.0651782	0	0.0974057	0.669015	0.272993	0	0.134755	0	0.148644	0.046347	0.1263	0.0660468	0.174495	0.280949	0.358159	0.488043	0.106339	0.4743	0.0799005	0.469143	0.0538666	0.0973184	0.259857	0.757975	0.326151	0.280937	0.125059	0.230646	0.170374	1.04498
FCN2	1.7205	0.131545	0	0.113316	0.603518	0	1.50016	0.289234	0	0.306544	0.267816	0.0838966	0.902276	0.45877	0.29535	0.138176	0.339349	0.0944761	0	0	0	0	0.0716193	0	0.144471	0	0.382181	0	0.129	0.615192	0	0	0	0.186915	0	0.19732	0.082509	0	0	0	0	0.180818	0	0.0648422	0.0244358	0	0.0641968	0	0.153081
MPO	0.742695	0.118301	0.0216362	0.0339691	0.316607	0.42254	0.869436	0.0867046	0.18551	0.505416	1.04369	0.276649	0.491779	0.0343817	0.236101	0.124264	0.890117	0.354017	0.120939	0.19034	0.0517043	0.264136	0.128817	0.284722	0.498049	0.365416	0.389529	0.294559	0.145015	0.158073	0.592408	1.10652	0.0130231	0.0560321	0.0610815	0.458421	0	0.533335	0.137004	0.516866	0.0270666	0.0722725	0.139135	0.0583139	0.00732519	0.0260865	0.0769779	0	0.0229447
PPIL6	0.76298	2.24446	0.357525	3.84906	1.06771	2.44616	2.24115	0.419102	0.875842	2.74775	1.53196	1.99878	0.773939	2.2455	1.19598	3.06379	1.46086	1.49313	4.09205	3.12387	0.40685	0.431674	0.523711	0.515296	0.187432	0.995323	1.56862	1.3663	1.49103	0.808495	1.65864	5.14396	0.399657	2.763	1.5861	0.802896	1.18722	0.406555	0.354218	0.813421	0.362068	0.454957	1.51285	1.60601	0.495707	2.09374	0.802582	0.801658	2.8707
UBFD1	10.8452	10.4913	12.0023	18.149	10.8059	23.5336	22.96	10.6412	13.9857	16.7572	11.7253	15.7006	11.4474	16.7097	18.9434	14.9458	25.6461	15.7862	16.5001	56.1313	24.3389	15.8262	31.8388	20.5003	11.9947	20.4457	29.6869	24.7539	25.7273	18.7965	27.2167	52.224	9.82963	16.2062	25.0299	25.3963	23.9911	5.92509	26.2384	26.6792	23.0205	13.0536	27.3681	19.212	9.68835	7.29956	4.43241	57.4478	31.6235
OBSL1	37.3894	23.7308	8.9299	21.2482	30.4904	18.6243	27.624	4.7078	15.8187	28.9006	23.9902	27.016	26.4765	23.3984	7.37884	29.3365	21.8234	33.4828	22.9387	28.9995	11.8998	10.16	47.0152	10.4665	51.0821	11.7045	20.0154	10.3003	39.7028	21.7374	27.4704	15.6878	7.9025	12.5258	42.7714	13.4654	6.30656	9.61817	4.4375	21.9304	4.02163	5.60786	18.5664	10.1905	37.1722	4.49808	4.42677	46.5464	53.6464
PRR23B	0	0	0	0	0	0	0	0	0	0	0	0	0	0	0	0	0	0	0	0	0	0	0.039927	0	0	0	0	0	0	0	0	0	0	0	0	0	0	0.0309952	0	0	0	0	0	0	0	0	0	0	0
UBR2	18.6548	21.3335	14.041	27.3017	17.8873	24.6908	28.1259	11.9215	24.0375	24.4021	14.9546	26.3829	5.47273	27.4002	17.5928	18.9091	22.0023	9.70935	31.1139	61.127	20.5889	15.7223	29.056	25.7797	6.58156	15.8534	14.5318	14.9646	24.3129	15.7415	18.2605	23.4325	14.1551	25.3443	20.7333	32.0282	20.6783	15.7487	21.7884	17.228	20.9227	10.7454	13.8439	17.9952	13.8551	9.93685	8.1289	15.5362	43.6181
F8A1	8.28071	3.92318	15.4538	20.1373	3.91018	21.9922	19.9945	6.01702	14.4557	18.1586	18.9217	13.615	11.1855	14.508	19.0749	23.6599	16.9609	15.0112	14.0027	5.03732	22.1723	38.3512	22.98	36.8635	48.406	13.5968	26.365	9.19044	24.795	19.4139	51.3282	16.9623	3.72611	61.243	12.992	17.1066	14.6117	26.2444	14.5032	23.8685	32.9266	34.6248	18.954	28.3676	12.1076	15.008	12.3195	8.14431	7.88723
STAT3	74.8809	177.664	90.9721	93.678	138.902	132.203	82.6426	73.1986	76.2122	73.6411	105.923	122.512	52.9236	149.79	82.9293	52.1755	90.7821	53.115	109.559	155.294	119.781	74.4143	149.135	104.164	43.6872	80.9475	33.6485	64.9306	159.304	67.151	73.1859	78.6943	93.3139	66.4318	35.7815	117.449	65.3496	16.3189	103.697	95.8551	58.4134	28.9767	121.848	82.4528	32.9072	11.9725	14.2766	56.3223	99.1366
AMBN	0	0	0	0	0	0	0	0	0	0	0	0	0	0	0	0	0.0446356	0.0248535	0	0	0	0	0.0376812	0	0	0.049334	0	0	0	0	0.0241799	0.0255533	0	0	0	0	0	0.117007	0	0	0	0	0	0	0	0	0	1.33065	0
ANKRD13A	13.6677	42.7659	24.3087	70.8222	12.7475	51.8633	28.5421	18.9553	30.1246	44.084	30.3109	45.763	26.4584	50.0754	17.825	17.4567	29.5128	7.65603	49.2134	56.1305	57.2228	16.4923	31.805	20.7616	11.4062	14.2398	258.999	16.4661	58.0984	25.5806	16.2123	26.6671	20.2921	25.6168	19.5252	44.7284	19.4714	13.9841	15.8209	29.2479	23.5346	93.8894	66.6683	20.7759	12.4294	11.1441	18.5011	16.1852	19.9671
AMH	0.393661	0.214987	0.707746	0	0.523995	0.575909	0.102156	0.422056	0.397326	0.187872	0.164137	0.0342786	5.66385	0.140584	0.321799	0.28228	0.485281	0.65622	0.247253	10.303	1.36245	0.110772	2.34098	0.504488	0.531254	2.41363	1.87382	1.52138	0.487539	1.22087	1.97164	6.82635	0.692255	73.417	11.8496	18.6033	2.05641	2.20347	1.65392	0.459439	0.756264	4.80212	18.3259	6.86177	0.289536	1.11998	2.1246	2.38963	0.0312729
PKD1L1	0.289812	0.2624	0.207959	0.16325	0.39293	0.167362	1.59044	0.169422	0.470257	0.407654	0.281954	0.474168	0.481771	0.114392	1.48924	1.04891	0.611107	0.230336	0.190011	0.47245	0.675362	0.120179	0.357158	0.157884	0.192123	1.36126	4.14215	4.39582	0.428872	0.224005	0.147698	0.0807347	1.15545	1.56735	0.699997	0.174936	0.310884	0.110904	0.0723537	0.157844	0.190113	2.42463	0.238474	0.114973	0.113735	0.597905	1.33037	0.420416	0.178126
AMMECR1L	24.9199	20.1511	10.6558	15.5977	36.1099	17.1666	25.9671	21.3923	20.6279	20.468	25.8198	19.1848	16.4806	20.8288	17.9228	23.9432	29.5331	20.5763	17.3984	51.2311	21.2905	14.4458	43.5193	34.1391	9.59024	29.54	33.3625	18.095	23.1049	21.8333	21.9879	14.6753	18.7112	17.8854	16.7528	22.287	26.6893	23.3043	21.0178	10.3187	18.7727	14.3581	22.0139	27.6255	14.7453	13.6397	12.3284	39.5153	37.5712
DNAJB6	16.9997	31.8781	15.486	41.6547	25.8259	35.0423	23.226	20.6987	19.776	27.9928	20.4408	27.987	14.9372	32.5956	16.5876	20.79	22.4766	22.7672	47.5004	37.6827	31.9527	22.0363	24.5079	23.1867	11.6408	19.5432	16.2438	20.2112	27.0093	16.5003	23.2624	19.9815	41.99	25.6243	27.5213	20.9075	14.6818	7.72783	17.2838	14.7305	15.3593	18.5286	16.353	20.615	14.8755	10.0356	18.752	25.579	21.2397
PPP1R32	2.8794	1.06213	1.04898	1.597	2.22607	0.798148	2.90707	0.782499	3.25107	3.94896	3.42057	2.58646	2.60102	0.656662	1.19237	3.68172	1.86819	1.4355	2.13215	1.7178	0.936868	1.97015	7.0024	0.878439	3.245	3.84059	1.88517	2.89264	4.30364	2.39976	1.61925	2.11763	0.593128	2.9361	4.78607	2.41155	4.21525	0.440751	0.805128	1.8819	0.854955	1.11489	3.15911	1.79913	2.73353	1.49469	0.819927	0.626551	3.5058
RAB9A	26.5976	16.9465	25.355	23.9199	30.7562	27.3472	40.0752	26.7433	44.5723	46.2316	43.1273	27.259	40.4008	24.6258	49.0766	35.5657	38.4939	50.0284	27.3954	54.3444	28.4663	52.4252	35.7202	43.7346	21.4521	27.0217	104.086	20.9238	41.8803	29.1004	36.8313	33.4705	20.7234	57.1529	61.3896	39.9677	33.7664	11.6498	34.7588	44.021	25.4125	15.9348	33.1602	32.4743	31.3155	15.3076	14.2488	22.8171	41.9365
IFI30	1.93512	0.0934051	0.307494	0.144831	1.99269	0.171576	1.25695	0.65133	2.37282	2.48139	3.76529	0.393174	4.50801	0.635223	1.44705	0.441511	0.759021	0.46288	0.085939	1.81629	0.906281	2.74324	0.793326	2.873	5.97037	2.11727	0.781552	1.67451	3.47615	0.823727	0.215378	0.124151	1.33261	0.530886	0.405109	4.14023	0.984255	0.307928	4.72869	9.35779	0.442372	5.34111	1.34822	3.25978	0.635045	0.296593	0.328203	1.0775	0.815227
DNAH10	0.100065	0.133055	0.0228137	0.229235	0.100152	0.140026	0.170706	0.0365694	0.111775	0.116274	0.0592575	0.132594	0.134821	0.145012	0.0404546	0.1616	0.193076	0.0686844	0.197657	0.963358	0.0508838	0.0042848	0.0950797	0.108079	0.0913314	0.023711	0.198117	0.0490407	0.318048	0.0611145	0.0552016	0.141237	0.0192247	0.193	0.0901683	0.0935557	0.0573763	0.112472	0.0206373	0.431258	0.0542255	0.0838266	0.200056	0.0122975	0.0525223	0.134781	0.0689924	0.134903	0.101613
AC003002.3	0.420826	0.153215	0.378293	0.692914	0.329503	0.0879502	0.961013	0.072189	0.463359	0.0669457	0	0.439729	0	0.50095	0.215003	0.362112	0.14822	0	1.14537	1.66398	0.100446	0.0592082	0.813323	0.497817	0	0.163822	0.200313	0.271061	0.619786	0.230316	0.562053	0.339415	0.11385	0.217707	0.177994	0.301646	0.504532	0.0971352	0	0.261943	0.197184	0.105303	0.700319	0.339859	0.021346	0	0.224317	0	1.06979
ARHGDIA	261.153	187.53	186.584	162.025	343.461	192.567	200.408	222.9	269.227	176.853	343.979	203.659	320.55	172.219	279.189	246.396	280.726	325.039	137.895	76.5233	256.1	384.048	316.627	507.775	343.313	357.493	577.184	322.316	259.472	389.336	263.235	245.913	324.775	363.084	237.828	353.551	307.901	170.875	555.012	300.52	367.463	261.702	410.319	232.553	251.738	159.85	157.964	432.694	237.581
PIK3R4	21.4196	16.8976	11.0262	21.4553	16.1675	21.7749	29.0726	10.9998	22.3789	19.9497	14.5859	27.2007	10.9666	22.1894	31.8708	27.1402	28.6566	16.0398	23.122	70.5702	22.3591	12.3801	24.6847	30.8313	4.14715	15.0254	18.2596	17.7841	23.0108	18.99	39.6228	33.6705	14.8624	25.1249	30.7943	19.2137	15.9791	17.031	15.6225	22.4183	24.9421	11.969	17.3386	20.768	10.9781	7.42554	8.43151	26.6191	30.2634
TGM1	0.564804	0.173726	326.501	0.224478	0.533733	0.341911	0.764179	1222.37	5.70421	0.802452	0.492645	0.54608	0.301769	0.389494	0.348265	0.703864	0.960353	0.240629	0.256885	8.54807	0.618274	20.8884	21.3221	4.51567	31.9109	1.64523	2.42271	0.36589	0.730136	4.52656	136.719	2.40533	4.85629	4.24937	1.21093	1.27039	2.19489	1.51047	81.409	8.63449	0.536593	1.60337	1.56426	9.32194	1.38306	0.554102	3.48818	4.89834	2.12276
RNF170	9.80317	4.35538	9.19753	8.40701	7.13773	6.50294	14.6215	8.08571	11.2812	9.33791	7.35171	8.77268	8.0615	7.06757	7.97434	10.577	10.8259	6.74537	8.46872	32.0804	10.7087	6.54302	8.12651	9.64967	4.88004	7.10399	5.99109	7.49317	17.1257	8.43793	4.48469	8.98707	6.90879	10.5827	10.2914	9.48971	10.0247	4.52277	9.40282	5.98046	10.3633	6.22878	7.93285	8.17252	5.03775	6.27384	3.74301	13.2726	17.1026
NES	60.7019	106.871	13.6711	121.844	37.7609	159.668	69.498	22.843	24.4622	81.1646	40.9368	150.345	52.7878	77.2792	18.2829	38.7334	99.6276	31.11	45.3628	12.4892	18.1172	3.39004	35.2084	28.1057	32.654	129.124	64.7012	17.8017	64.1531	21.8446	33.9552	7.40768	12.0293	9.14738	18.0834	128.347	3.79729	8.52214	10.9762	13.7005	19.223	11.2561	8.09655	15.328	3.64333	9.069	16.3597	75.7844	4.6143
TXN2	132.605	82.1145	127.608	78.5258	105.957	106.472	149.466	94.3366	152.838	127.789	143.198	139.463	281.883	88.9414	110.635	194.178	160.011	201.72	90.9023	41.9053	149.108	247.007	255.391	77.1313	173.303	120.095	219.915	140.926	168.496	115.46	111.633	139.936	140.133	98.5276	184.17	90.2433	187.399	109.077	152.531	103.164	164.594	173.566	84.1512	103.209	129.672	98.7785	113.435	159.093	194.878
CSMD3	0.145012	0	0	0.0116473	0.0310166	0	0.0385489	0.00849406	0.00454339	0.0196928	0.00688194	0.0086234	0.0252931	0.0117888	0.0303579	0.163329	0.0479604	0.0145662	0	0.0046617	0.00590945	0.118434	0.0625724	0.341689	0	0.00481898	0.0117848	0.00265785	0	0.0677498	0.0212572	1.10076	0.00669805	0	0	0.00253521	0.0296827	0.034288	0.00335542	0.0385267	0.016241	0.00309759	0.0281903	0.0299919	0.00251166	0	0.168263	0.389938	0.00786727
PDLIM2	2.66003	3.89847	21.6403	6.17827	3.48234	7.58546	5.33336	21.5481	6.03448	6.72857	8.55209	8.59012	11.7789	4.9224	3.44828	3.10071	5.53036	2.16844	5.67976	2.94875	5.69043	1.47471	3.14099	6.5805	19.8217	3.55229	2.13917	6.96317	6.63988	12.6128	1.14503	1.45042	2.64664	2.14772	1.18802	3.54402	1.61217	0.934539	2.56814	3.63952	1.75651	7.97124	3.36978	4.24353	0.954917	0.571725	3.04552	4.24849	1.56085
ETDA	0	0	0	0	0	0	0.175019	0	0	0	0	0	0	0	0.0861438	0	0.148465	0	0	0	0	0.118612	0	0	0	0	0	0	0.0564374	0	0	0	0	0	0.237719	0	0.144391	0	0.114257	0	0	0	0	0	0.0427626	0.0761431	0	0.138312	0
FCGR1A	0.388221	1.28314	0.737953	0.23971	0.106391	1.02941	1.11071	0.786663	1.97922	1.26991	5.94868	0.177476	2.94979	1.13223	0.555366	0.584597	1.55537	0.849386	0.213357	3.13407	2.1689	3.60838	0.580766	7.40056	43.9832	1.48767	2.96439	4.26664	3.16095	2.97459	0.210643	0.393842	1.53167	0.153767	0.26341	30.8537	0.523621	0.078408	5.11022	29.1525	0.445669	2.06127	4.65629	6.37831	0.14646	0.582934	0.271605	2.06203	0.134928
UBE2F-SCLY	0.0227677	0.145063	0.071633	0.112465	0.0249577	0.0333082	0.0330865	0	0	0.0507069	0	0	0.0271363	0.0379436	0	0.0228563	0	0.0156277	0	0.0900254	0.0190203	0.112116	0.118469	0	0	0	0.0252873	0.0342185	0.042677	0.0872244	0.0152042	0.0160678	0.0287447	0.0412247	0.0449397	0.0815989	0.0272964	0.0551801	0	0	0.0746768	0.01994	0.0279181	0.12871	0.0404204	0	0.0424764	0.0261472	0.0253218
ACTR2	142.624	164.642	160.528	160.72	203.358	174.673	203.945	153.006	186.426	144.045	193.182	203.327	96.8326	170.341	276.433	149.143	280.055	111.554	163.062	391.978	283.467	170.807	250.092	290.486	83.0627	200.413	245.334	275.143	219.366	207.158	263.516	149.179	158.516	193.721	137.885	330.411	161.343	110.22	279.584	212.121	139.851	276.743	181.3	185.654	113.962	67.404	80.9683	245.662	169.493
VKORC1	34.8608	41.1438	19.1158	44.7175	25.1848	79.0741	44.2676	16.2857	31.2191	53.2388	70.0275	63.5848	79.3799	45.98	53.6932	31.2968	63.4791	55.1493	54.0092	35.0951	64.431	33.2542	38.6973	42.8423	243.905	36.0531	52.9155	30.3883	62.3887	86.1951	43.6554	75.0249	31.9614	45.1466	40.5647	54.3312	33.9136	43.6661	16.8512	58.7684	52.3792	24.6575	45.332	65.848	40.022	27.8755	27.5636	60.4341	21.712
ZFPM1	3.90502	0.970949	1.47334	1.33301	5.35079	1.55014	4.34265	2.88065	4.27456	2.54547	5.66395	1.90129	5.32123	1.19047	5.57777	6.19106	4.27084	4.80511	1.46563	2.8716	3.312	2.4037	9.62686	3.33548	5.87331	7.52668	3.04131	5.93163	5.02117	4.04416	4.07065	2.75587	3.97569	5.27067	6.10988	3.14045	12.4609	5.11685	6.05399	3.48854	9.23129	3.63898	3.67889	3.8027	7.93881	3.32697	4.47561	2.47476	7.799
GOLGA8O	0.0335839	0	0	0	0	0.0491319	0	0	0.0431412	0.0373981	0.0653466	0.0818825	0	0.223878	0.0240216	0	0.165601	0.046104	0	0	0	0	0.1398	0	0	0	0.0373006	0.0252373	0.0314757	0	0.0448545	0.165908	0	0.0304046	0	0	0	0	0	0	0.0220307	0	0.102953	0	0	0	0	0	0.149406
ZNF99	0.00922781	0.0470355	0	0.0911647	0.0101154	0.134999	0.0402302	0.00554032	0.0177808	0.061655	0.107731	0.0224987	0.0329953	0.0615146	0.0396023	0.129692	0.0455019	0.00633396	0.0676185	0.0973001	0.131052	0.00908815	0	0.0382062	0.0484289	0	1.35287	0.228836	0.307023	0.0589204	0	0.227931	0.0233006	0.0167085	0.0273212	0.0330723	0.0110633	0.00745488	0	0.0100517	0.00605334	0.00808172	0	0.0347778	0.00982949	0	0.0258237	1.14453	0
IFT74	12.0108	10.4544	9.2644	13.5246	7.58112	14.5105	16.2157	7.19958	12.256	15.0791	8.68846	12.2332	4.96421	16.3685	6.5818	14.8774	13.0151	9.40105	16.8925	52.726	9.77496	12.6494	10.6647	16.7366	5.04276	8.49909	5.03477	9.38969	10.4489	7.07528	19.4439	37.1182	3.41187	15.7143	14.5494	11.6503	15.9327	8.0912	5.97299	18.3587	7.40875	5.44616	10.1195	8.74296	11.2188	8.73267	5.04177	5.80666	21.3084
RTN3	56.6294	65.0163	53.9503	79.8019	49.2041	101.385	70.8971	38.773	62.5568	85.8573	66.5794	86.8721	54.4124	68.2337	67.5898	69.0165	101.563	60.3357	75.6669	114.5	142.041	79.954	55.6914	83.0253	61.4305	42.2321	110.198	88.8196	90.4114	104.105	108.637	292.943	70.021	152.179	50.6207	201.104	35.8967	28.6732	51.7821	82.3023	79.4209	26.2114	141.452	74.1945	33.8867	38.5265	14.0937	99.7088	71.782
RANBP10	13.0734	8.30096	10.723	16.279	10.2699	15.8312	23.0242	10.8915	13.3006	17.6053	11.1305	16.3493	12.5219	13.7932	13.7245	17.4991	13.3121	7.4123	17.9384	20.8822	18.1745	10.9348	21.3511	13.5204	7.7535	13.4706	19.6354	18.6247	17.2024	16.1342	20.2581	31.9383	8.90669	15.5466	20.3038	10.6059	15.4984	7.40498	15.2016	16.6081	11.5529	13.4221	10.3352	13.8668	10.2835	6.1724	12.8359	22.5403	36.1935
FAM219A	17.349	25.1468	8.87552	30.688	12.5028	23.8614	18.4198	6.94032	11.8473	20.6473	16.0366	25.6751	13.8923	28.3682	11.1161	10.9867	22.0744	9.83561	26.4968	18.2273	14.1239	16.234	20.5767	57.2044	22.8736	29.351	30.8047	22.1865	20.6134	16.3584	23.8648	45.3097	10.8546	19.7639	17.16	36.535	8.67047	6.80589	12.4081	29.2061	12.163	26.6658	14.1628	20.0975	8.61865	5.16815	4.86224	9.78538	11.9151
DLGAP1	0.600883	0.0995406	0.025207	0.108833	0.283232	0.0966973	0.724769	0.49425	0.189111	0.153899	0.508593	0.278357	0.358089	0.0400562	0.159024	0.132709	1.19998	0.313458	0.0792554	1.18005	0.00501981	0.0236715	0.0187597	0.0165857	0.0504563	0.155553	1.10118	0.659255	0.0760269	1.07427	0.012038	13.2773	0.00379312	0.01088	0.0830229	0.0602994	0.0144081	0.0485436	0.0399039	0.189815	0.0512423	0.0105251	0.114206	0.011323	0.249624	0.0113969	0.0112103	2.09092	0.0334145
ZBTB49	5.91712	2.98396	3.08959	6.46761	6.76229	4.56769	8.23298	4.24801	6.98646	8.27147	7.22647	8.01147	9.75344	4.95159	6.06936	9.85811	5.68021	8.41682	6.01488	8.46267	5.11148	3.29816	8.5161	5.35152	1.87645	6.41535	6.43212	5.35476	7.78755	5.75563	5.8683	8.68936	2.92461	4.42234	5.8894	7.00276	5.28283	5.02437	6.85571	6.5003	5.61588	7.74025	2.43914	5.33787	4.84566	3.0724	4.46267	6.91108	10.5014
SIN3B	21.6563	20.0979	10.0913	20.1422	29.8354	17.7386	25.112	16.0576	22.8207	25.3156	19.787	20.8941	14.8074	20.6079	18.7328	21.1664	17.8181	11.2126	21.3045	19.0181	13.3698	24.169	38.9763	23.8029	10.2825	29.8793	38.6061	40.4017	28.9577	25.4329	23.3451	28.233	14.7275	30.2308	34.3864	22.551	25.01	22.9925	16.0163	22.4614	16.8594	13.9872	24.9902	22.5441	20.7112	12.3137	18.9722	38.8147	37.313
OTOL1	0	0	0	0	0	0	0	0	0	0	0	0	0	0	0	0	0.0625334	0	0	0	0	0	0	0	0	0	0	0	0	0	0	0	0	0.045925	0	0	0	0.0409811	0	0	0	0	0	0	0	0	0.0946388	0	0
SGSH	16.4709	9.26539	9.84156	15.273	14.2779	16.7722	22.6446	5.2568	15.9661	20.2843	24.5003	20.6869	24.7328	12.9302	13.3391	21.8762	22.7355	11.6106	15.309	15.9962	30.1179	22.9557	30.2107	19.9949	31.483	16.7869	25.1658	18.6556	33.7175	39.9778	9.39998	5.009	20.8427	16.4813	27.5807	19.993	24.463	25.3346	14.1764	26.4992	21.5099	6.09275	11.4803	30.4456	28.495	9.18713	38.5828	33.4882	29.7195
MBTPS1	53.8928	35.9445	18.2191	38.3496	36.0846	40.1439	61.591	20.8859	44.0614	38.9118	38.8414	44.0795	20.0111	38.1167	51.731	53.1253	50.2056	35.7337	38.9859	81.5301	56.3002	22.8613	56.0996	42.1165	20.1659	38.578	49.6532	72.5187	52.8737	39.4695	52.8573	63.5113	36.9177	40.4093	69.0213	40.5705	39.4575	19.9238	33.1034	45.5165	42.0647	21.0452	26.3684	65.3584	33.6948	13.7908	14.7271	44.2507	94.2658
MAPK8IP2	0.83825	0.431981	0.982541	0.548031	0.351336	0.360684	0.438897	0.362658	0.593823	0.974633	0.779542	0.525971	1.71902	0.369791	5.16693	0.544507	2.18826	0.888445	0.289056	1.29981	4.44883	0.388501	18.9735	7.1284	2.79482	0.335916	4.66877	4.50207	4.01479	1.77885	1.36652	45.4556	0.357956	6.41712	1.53291	5.6816	0.251246	2.19093	1.27473	0.18799	4.14838	0.151146	27.08	2.1371	0.402683	0.124699	0.632449	15.1338	2.70088
CDK5R1	0.975511	0.439365	13.6879	0.553874	1.21684	1.08265	1.85759	8.35114	0.831813	4.64487	3.27262	1.59929	3.42793	0.672721	3.33238	1.35077	5.88835	1.53544	0.936666	4.54446	3.16144	8.23261	3.27311	7.52078	2.4892	4.85821	2.2977	5.19466	2.13593	3.90907	69.2776	54.3633	5.2343	5.16192	2.14128	12.8636	1.37119	1.11419	4.35607	7.96959	1.09228	5.8037	4.53726	8.76339	0.871903	0.999561	1.67875	22.3675	1.53389
HNRNPA1P48	18.7008	7.6068	5.37403	4.95802	6.60155	4.32789	7.0244	5.64563	6.24317	7.58864	10.1761	7.40599	11.3334	4.0498	8.38842	18.6675	8.33561	14.4316	5.0323	4.59542	3.79535	7.7521	5.33265	6.34292	6.9311	8.9971	11.852	4.32707	3.71331	4.38497	10.4775	15.77	5.13552	5.45216	8.18533	8.48202	10.0069	13.9128	8.77046	7.65333	7.86644	18.4138	2.13765	10.4525	10.9917	13.9608	8.08162	11.9516	7.87292
ARPIN	15.9046	20.1214	12.8983	28.2226	9.48267	28.6915	23.7525	8.49195	16.4674	20.7648	12.8299	23.7639	9.46301	25.603	15.4325	17.309	20.7226	13.6127	25.5788	17.7162	13.3504	34.7706	13.5477	13.0485	7.04538	10.4486	14.1486	13.5865	14.0256	15.295	9.9088	3.08234	22.0354	27.0506	15.1201	30.4393	9.30573	8.13053	12.9285	16.5225	12.8819	2.86887	22.7615	13.1271	8.73376	8.14492	4.52426	16.7197	26.8955
JMJD4	7.85589	6.17611	6.41783	7.93875	7.44731	6.60961	10.6446	4.03848	9.2686	8.37264	13.662	10.5222	20.1129	6.88328	8.64568	15.316	10.0375	7.33627	7.01657	6.42143	14.0271	19.5749	14.7193	15.8209	22.2247	8.17703	23.4421	7.91773	9.09282	16.1246	9.50158	16.9892	10.4929	15.2469	13.9756	10.9238	10.1461	7.49056	10.7635	14.1581	10.5611	17.8501	11.4521	20.5376	13.2884	10.0294	14.4833	14.4622	12.7308
ELK1	30.6128	19.0274	20.4306	20.5148	33.5808	26.0569	33.552	24.1893	26.9635	22.337	34.2189	25.4188	17.3248	23.19	29.6597	31.3981	39.8488	22.9081	21.1458	28.9493	32.0839	40.9232	52.3094	62.694	17.1446	37.5389	36.1642	49.7735	29.4936	26.9004	69.0062	85.3897	26.6625	44.1497	50.22	64.8933	28.1809	22.7423	36.8411	35.5381	43.5196	59.8459	32.0647	39.9773	18.6912	18.7183	18.252	37.1973	38.5944
SHISA5	176.632	90.4792	133.032	87.8026	178.833	101.354	206.924	110.104	232.979	131.128	272.733	153.058	225.358	92.664	199.667	226.061	227.951	257.04	93.7386	171.115	404.75	244.449	257.132	207.05	335.125	187.918	412.592	253.595	132.004	319.353	73.3765	28.9814	204.147	261.505	404.687	251.787	339.125	233.026	640.172	259.137	332.126	37.8643	163.241	198.385	408.889	110.904	205.081	45.7823	195.371
SLC25A35	3.56528	2.46188	2.21213	3.38088	5.13592	9.66708	6.56458	3.26129	5.80278	3.69997	5.30279	5.41584	3.64868	3.2975	4.32589	7.28947	6.2129	3.31846	3.33746	0.565864	12.366	2.31637	4.50674	4.58557	7.36688	3.48431	5.6806	3.40861	5.37084	17.5681	2.43074	1.35685	1.30795	26.7008	9.34003	6.12802	8.16843	5.89629	2.67402	13.3181	5.27756	3.15517	5.4247	5.36417	10.3195	12.5922	6.11174	10.1612	2.26288
CHD4	127.85	119.819	62.1112	167.964	129.094	155.13	139.042	62.4904	121.268	129.505	93.2306	174.783	101.131	120.97	104.967	111.307	135.589	117.371	158.214	250.75	148.249	93.0655	115.234	176.218	72.3076	118.248	120.217	116.678	165.524	156.195	157.191	177.253	91.8514	120.584	127.877	154.583	128.193	97.6957	97.0623	229.073	123.51	135.02	75.1277	108.887	77.5619	54.6544	65.8405	192.565	184.451
SCGB1D2	0	0.482788	0	0	0	0	0.110116	0	0	0	0	1.47798	0	0	0	0.760686	0	0	0	0	0.126604	0	0	0	0	0	0	0.113883	0.639154	0.193529	0	0.748658	0	1.23481	0.149565	0	0	0	0	0	0	0	0	0	0	0	0	0.174042	1.01129
SAP18	90.0289	143.779	102.146	165.026	76.5464	120.271	109.385	79.8124	112.347	138.585	112.449	151.48	115.575	133.617	165.653	141.17	118.877	127.341	163.396	74.9004	215.754	86.4513	143.022	77.039	105.109	110.202	131.729	127.195	171.987	92.046	68.2029	199.345	121.803	132.585	176.476	138.185	148.384	129.145	144.078	90.1109	175.769	63.7457	107.598	101.455	119.583	114.692	101.245	43.8856	125.786
LBH	73.0637	30.2614	14.5513	16.6127	47.1581	23.6071	52.8091	26.0216	39.129	49.585	72.5182	47.4192	43.5128	126.202	39.4103	12.8983	101.596	34.1422	36.7895	70.8666	49.5405	16.6506	63.3824	49.5878	92.7012	89.2336	49.9366	214.775	36.8318	109.404	34.1167	27.9945	35.9357	8.82926	18.9016	133.073	5.76926	3.75797	36.2175	62.0099	19.5504	111.809	17.4463	54.1505	9.04429	29.9369	26.4541	215.418	41.0492
GFI1B	0.177298	0.0322755	0.0265631	0.0834089	0.138823	0	0.441691	0.0760347	0.178949	0.225639	0.172491	0.092631	0.392447	0.042211	0.0724664	0.152561	0.156116	0.0695412	0.148478	0	0.0211594	0	0	0	0.0265853	0.241568	0	0.133234	0.14243	0	0.0169141	0.0357497	0.0639548	0	0.0499938	0.181552	0.0303663	0	0	0	0	0.044365	3.58719	0	0.0179865	2.61018	0	0.0872634	0.197187
SIRT6	17.5136	6.90142	14.5899	11.5177	22.3741	11.2644	18.1686	11.9254	23.9561	17.5262	26.4595	14.0002	55.7472	10.7006	27.8917	26.936	19.5627	23.8635	9.2569	15.1367	16.3972	36.0137	44.7908	27.7729	38.4916	41.11	30.7576	25.4	24.6825	24.6651	24.3671	46.8236	31.0085	31.6876	31.1687	44.7143	40.9931	36.4999	35.6817	33.6626	42.2223	51.8443	30.2769	28.9203	39.8041	29.2576	35.961	27.6369	29.4932
INPP5K	28.1272	14.779	14.3266	19.7039	24.3038	18.4461	27.8225	16.6742	30.9813	29.268	29.398	28.7269	35.2175	19.5106	23.2746	42.691	28.628	31.1211	21.6818	20.3097	22.2195	18.5529	18.0973	19.2302	33.7674	31.7345	30.6331	24.6989	16.3623	34.977	18.0079	12.6293	28.4055	59.4872	20.6543	23.3047	23.8789	15.9802	21.3189	31.3529	17.2503	29.1921	17.3372	38.729	33.0024	20.2272	14.1446	21.242	47.5847
FAM122A	11.4529	11.9991	11.0396	20.2255	12.7822	25.2613	21.3094	13.5703	18.2107	19.5663	16.193	23.1141	8.85282	18.7675	17.9949	20.5415	22.8613	11.7206	26.7104	15.1584	9.6746	10.5874	14.4288	9.89822	7.15914	13.0147	14.8493	11.1873	18.9005	10.3216	15.6591	17.9125	6.23151	20.0143	14.5663	10.0413	9.86258	4.80045	11.2745	15.6944	12.8569	14.2693	14.0927	13.6354	6.25581	3.38313	5.28961	19.9587	33.0079
EPPK1	25.9069	8.89184	2.69839	9.04938	30.7807	20.9621	18.8936	9.99199	17.5682	4.63692	7.12481	7.85263	4.66499	5.95468	11.816	3.18992	8.49545	11.4732	7.28836	16.4648	12.7069	4.34723	4.75441	0.351332	2.3237	8.45444	0.641214	1.28103	8.53803	4.46996	2.35267	0.0962439	0.484965	4.90569	2.57518	19.58	4.88871	3.59902	15.9784	1.64893	2.5556	0.25082	1.48274	9.97963	4.46618	1.81352	4.24471	8.83849	24.5207
OR51S1	0	0	0	0	0	0	0	0	0	0	0	0	0	0	0	0	0	0	0	0	0	0	0	0	0	0	0	0	0	0	0	0	0	0	0	0	0	0	0	0	0	0	0	0	0	0	0	0	0
MT1HL1	0	0.440009	0	0	0	0	0	0	0.443563	0	0	0.280629	0	0.767278	0	0	0	0	0	0	0.384619	0	0	0	0.483247	0	0.511348	0	0	0	0	0	0	0	0	0	0	0	0	0	0	0	0	0	0	0	0	0	0
ADAR	98.1106	58.2063	45.6128	71.8422	76.2185	86.2591	125.498	51.9848	125.175	80.6263	85.3293	112.292	81.3674	77.9957	95.9108	102.608	161.091	63.7996	79.5345	274.344	157.423	98.1861	173.527	180.986	54.6149	78.5803	132.947	85.4043	103.513	123.988	193.589	264.577	53.9648	147.948	76.8945	266.031	118.137	35.2981	181.216	257.883	84.1012	84.7968	137.278	138.061	54.0373	40.2114	43.0231	172.899	161.041
RTKN	8.73496	3.81523	9.46564	5.19305	7.80669	4.91168	8.0366	12.522	10.4273	8.80447	7.35277	8.22116	29.3621	3.53638	14.0863	11.439	12.04	10.9738	4.66474	31.9143	22.2924	48.0523	20.7215	70.3052	21.2354	18.8521	32.7853	7.06646	10.2912	26.504	22.3718	8.65695	9.02794	27.2373	2.2233	24.2425	3.72895	27.0527	20.6964	43.284	11.4601	5.74074	31.42	15.0223	9.97537	17.0638	17.1369	71.8896	28.6596
CCL13	3.33369	13.5612	3.04798	8.30404	2.43623	32.7638	8.32276	10.8288	12.6825	13.8973	161.583	11.4626	63.8793	49.4322	7.76488	2.40273	13.0663	12.8494	9.77129	4.0559	1.35679	13.1329	0.88956	74.2036	86.9402	47.6344	6.17103	1.99129	62.3281	10.5884	3.13955	0.2413	2.91381	2.16684	3.71188	329.455	0.204964	0	20.5979	9.03181	0.50466	6.88737	1.72947	6.60416	4.27948	0.756599	3.58816	13.3507	0
HID1	22.9288	2.25904	8.22484	3.40227	36.3565	3.05725	36.3746	4.75794	37.8165	16.1983	16.2534	17.6184	21.2833	2.44573	45.3129	62.1828	26.2245	35.6912	5.72954	17.4238	51.2856	1.57251	62.5919	3.3864	2.7357	69.3432	60.5686	59.0752	40.7837	70.555	0.344966	15.502	7.05543	96.2868	83.1577	38.0291	75.4026	46.5696	9.14429	4.70619	60.6569	5.16164	31.4196	1.69244	68.415	34.8417	52.5786	76.6909	34.7847
FYB1	5.74788	1.68675	4.33972	0.70687	4.56216	3.12281	7.69441	6.72299	5.49175	13.7973	24.0039	6.01852	15.6772	5.64415	11.0885	4.40549	17.4789	3.33962	2.23701	8.04739	27.1073	30.4654	1.93597	32.3397	8.03584	4.80937	65.3496	6.6941	15.6023	2.80205	6.86455	0.496533	8.96561	1.03643	1.78889	66.4935	1.51549	0.105973	49.5974	69.7163	1.2751	5.04443	8.07173	18.2581	0.800264	0.746402	0.42271	4.30027	2.8515
BLID	0	0.161303	0.0885024	0.13895	0	0	0	0.0506663	0	0	0	0	0	0	0	0	0	0	0	1.11226	0	0	0	0.116465	0	0	0	0	0	0	0	0	0	0	0	0	0	0	0	0	0	0	0.0517393	0	0	0	0	0	0
ADCY1	1.03765	1.00026	0.434166	0.65509	0.436123	4.94738	2.65646	0.306657	0.656111	0.598702	0.779364	1.48126	0.499826	1.21857	1.25366	2.63929	1.24601	0.70855	0.811571	1.79282	0.610842	2.11272	1.2589	0.504562	0.237016	1.53832	11.7756	0.484825	2.20452	3.37796	2.90818	11.7395	0.488723	6.88742	0.726931	3.31811	0.593016	0.165051	0.0510059	0.286966	0.320945	0.216598	2.53158	0.324202	2.45878	0.142764	1.12341	11.2437	0.580015
SLC25A21	0.217273	1.06133	0.668403	0.596253	0.317562	0.89001	0.494667	0.321774	0.232587	0.709715	0.422762	0.600373	0	0.603494	0.227933	0.479859	0.839233	0.178963	0.849122	0.229097	0.133108	0.0998593	0.271332	0.119944	0	0.0592067	0.0482634	0.163274	0.319025	0.129482	0.174113	11.357	0.137155	0.655679	0.128658	0.706021	0.364686	0.643603	0.371027	0.0788907	0.256551	0	0.168735	0.354838	0.0360016	0.0915779	0.0675588	0.831742	0.676609
PSG5	0	0	0	0	0	0	0	0	0.0099876	0.017316	0.0151283	0	0	0	0.0111225	0.0156105	0.0575072	0	0	0	0.129906	0.0306293	0.0323649	0.171685	2.17079	0.0635605	1.96888	0	0.371633	13.2053	0.0311527	0	0	0.0563116	0.122772	0.0445846	0	0.125624	0	0.0169384	0	0	0	0.0146512	0.110426	0.0196624	0	0.0178581	0
CHDH	0.75012	0.227019	0.511347	0.29334	0.441971	0.397805	1.36261	0.202665	0.391458	0.438539	0.757146	0.800143	2.43629	0.140638	2.15286	0.60243	1.47952	0.669345	0.371023	3.63339	0.430825	0.0554075	2.93712	0.323515	0.314939	1.04759	3.93655	0.901907	0.483334	3.22099	3.75695	2.97776	0.366978	9.86403	4.19198	2.68169	1.47264	4.59045	0.204596	0.827309	2.52801	25.7034	5.00721	2.93306	1.56144	1.40497	2.21289	0.979912	3.0555
SLC2A3	105.329	340.846	12.721	17.9692	101.011	43.5942	30.0795	36.1081	23.7062	71.903	68.4493	98.4119	86.5879	207.994	25.065	14.3467	93.0507	35.1841	37.3186	185.341	16.9512	7.15372	9.50111	84.0277	127.057	108.011	68.4359	9.70976	18.3088	19.8638	14.5598	2.87565	3.2805	1.07996	11.8428	71.0461	4.20555	0.686997	14.0285	46.7656	3.09136	5.534	13.0199	25.9397	2.42812	1.40383	2.98571	76.6497	1.90468
TSC2	27.1191	24.6304	15.4485	31.1043	27.3185	25.7796	28.7353	12.9597	24.989	27.1908	20.7647	30.5005	21.4783	27.9502	21.0538	24.4602	20.6503	16.419	29.9854	12.9922	20.7976	16.7944	35.6895	15.7076	15.2486	22.8329	16.593	27.3345	33.2146	22.6785	17.3413	52.5044	18.0235	28.4187	26.1317	20.5782	24.7732	12.6771	21.5392	19.5868	23.1105	19.1451	20.1842	17.6261	18.3501	12.0383	16.334	40.3391	44.4272
GGN	0.654002	0.303049	0.155883	0.195791	0.456215	0.0869798	0.216002	0.410507	0.897398	0.364139	0.780875	0.0724795	2.12588	0.198169	0.61663	0.208901	0.842859	0.59174	0	1.0579	0.968542	0.497717	2.25836	1.0667	0.405635	1.53913	0.594309	3.44023	1.03087	1.93608	0.496296	0.146856	0.750626	1.26492	0.410738	0.681869	0.570246	1.3689	0.253821	0.518106	1.87208	0.208282	1.05711	1.00833	0.422209	0.206741	0.277303	2.66291	1.19024
AC010542.3	0.0862904	0.109959	0.0904972	0.142082	0	0	0.250798	0	0.332541	0.0960906	0	0.105194	0	0	0.061721	0.0866262	0.106374	0.177689	0	0.113733	0.144175	0	0	0.11909	0	0	0	0.129689	0.0808736	0.110195	0	0	0	0.0781215	0	0.0618526	0.413817	0	0.0818636	0.0939951	0.0566055	0	0	0.0813028	0.0612779	0	0.0804935	0.0990987	0
COX10	10.1592	14.6261	15.5849	21.4855	13.9268	27.9134	21.0456	12.3092	14.8768	17.8506	14.4575	18.5912	8.58259	25.4919	10.7769	17.4047	17.6123	11.2706	22.7532	21.9139	16.7826	14.613	11.5032	21.7434	14.8518	20.0286	30.5903	11.9082	14.5616	17.2199	33.9981	10.2932	11.1614	19.9106	16.1145	15.5011	21.913	6.41025	28.9794	21.8578	15.0436	13.6776	13.5119	12.2297	12.5479	12.3095	6.69575	17.9617	28.7956
SSBP2	8.60614	18.8036	7.69382	16.6649	5.3141	18.7395	9.69615	5.57734	9.51085	14.3574	7.94003	19.0812	2.80448	14.8368	8.05547	7.12526	11.9839	4.49127	20.2085	13.1784	1.34099	3.35861	4.64246	1.05874	2.87576	2.61746	9.10747	3.09072	14.5488	2.66729	3.40955	12.4338	9.46552	6.51327	0.757102	3.89538	3.09926	0.729117	6.34823	3.48298	4.30075	13.8494	5.18559	3.8691	1.9273	0.240467	1.85215	3.84978	14.196
CLIP2	17.9794	22.4103	7.81142	37.8074	14.1384	23.8008	24.0976	8.4244	9.52962	27.2303	17.8305	26.2217	18.4542	24.3123	19.6529	16.8913	32.0199	9.67896	31.5814	9.4894	13.4084	8.18765	9.39672	25.335	10.7197	24.2665	8.38303	32.4397	18.0157	27.9253	3.11453	9.89535	5.19773	17.7538	8.79355	14.527	1.69297	0.241012	3.79254	13.2153	4.95776	11.8185	2.7985	16.6872	12.1499	11.9456	8.72898	17.7816	14.2562
CDC14C	0.042317	0	0	0	0	0.0619079	0.030748	0	0.0543595	0	0	0.0515874	0	0	0	0	0.0521657	0	0	0.0557749	0.0353519	0	0	0	0	0	0	0	0.0198303	0	0	0.0597284	0	0	0	0.0303326	0	0.0683733	0.040146	0	0	0	0	0	0.0300507	0	0	0	0.0941281
FDFT1	95.8298	39.2467	80.6007	57.2398	66.8024	47.4204	89.4747	48.695	104.078	76.5819	73.3552	63.0911	136.518	41.6917	74.3055	132.744	94.7582	117.1	57.6073	127.928	83.5263	18.9503	190.374	41.3383	34.786	134.912	123.938	165.158	89.8141	69.7508	43.5721	126.92	72.066	232.472	306.32	48.3428	115.629	83.2248	38.9497	35.7652	206.257	302.191	76.7584	55.7318	86.4926	16.3734	86.5353	74.2098	116.642
GUCD1	34.693	61.5444	40.6797	90.9488	27.026	102.566	57.1505	43.7804	58.9054	72.1688	61.0666	73.2495	41.0818	77.8131	47.1942	53.8221	63.1809	36.8223	99.1691	219.296	52.5178	75.3118	91.8816	63.7736	75.9484	45.2558	71.4988	53.8191	87.5199	49.4108	47.0329	81.5785	57.5693	66.1763	66.8772	60.5691	51.7803	38.6545	85.1628	66.8859	75.7763	84.2315	57.4108	59.2313	39.6639	20.553	38.1156	65.6479	60.0566
RACGAP1	5.1716	11.2073	15.387	7.60774	2.73678	90.7188	8.05735	16.6346	6.76828	8.32249	9.5738	10.6723	18.0087	11.1314	18.194	3.93855	34.5741	5.78647	10.9292	80.3	26.5589	36.276	33.0509	67.6372	12.7283	22.3096	48.5622	33.7706	21.7201	35.0086	68.0539	111.803	22.2178	39.0559	37.5515	45.7271	22.1188	14.3152	47.2019	63.6622	44.4004	60.3574	18.2293	54.7145	3.14295	12.5969	6.59354	55.7617	8.29406
SERF2	124.456	113.538	189.565	118.308	104.258	157.363	154.589	113.713	198.856	150.255	224.4	166.893	325.348	121.411	233.434	193.275	159.036	176.059	128.895	131.333	331.434	163.605	282.539	110.546	506.567	206.372	183.744	179.215	189.441	211.796	90.5231	91.9334	315.193	193.553	238.239	174.175	272.213	368.622	201.519	169.66	378.584	281.87	219.979	181.006	232.936	186.854	284.382	145.726	166.112
OR51A4	0	0	0	0	0	0	0	0	0	0	0	0	0	0	0	0	0	0	0	0	0	0	0	0	0	0	0	0	0	0	0	0	0	0	0	0	0	0	0	0	0	0	0	0	0	0	0	0	0
FAM149A	7.34678	19.0702	5.08789	18.5011	4.95126	17.6007	13.5938	3.13873	6.19617	15.3222	9.05991	17.1137	4.28684	19.539	3.4202	20.4887	11.7204	4.1242	22.6985	2.09467	0.617248	0.123568	8.5741	1.09667	1.75591	1.06368	0.232253	2.30473	16.4235	1.78026	0.418931	2.90231	0.431211	13.2142	0.192617	2.26833	1.73822	0.067574	0.185158	0.485935	2.7252	2.03896	2.49578	0.643613	8.66729	0.0264414	1.82059	1.04065	5.93827
JAM2	18.5873	30.5209	4.92478	22.8528	12.674	30.7977	13.3275	9.24574	14.7498	29.2997	26.2899	54.5255	12.0852	21.9656	14.1368	8.32049	41.3526	6.35389	23.2693	4.79951	3.61567	0.664134	1.37802	2.85967	6.03566	11.2259	5.67852	6.67061	13.8525	6.84218	0.221067	9.57855	2.56184	0.721501	2.68627	5.78278	0.734974	0.217912	0.418742	3.48577	1.3512	13.5513	3.76609	2.63386	0.753135	0.953451	2.07011	3.44975	2.42723
DNAJC10	9.14535	11.0528	6.47685	11.623	8.81573	14.3496	15.8572	5.43278	8.24795	10.4772	10.4667	13.5622	7.86923	11.5365	21.7578	10.71	19.9428	5.55217	11.0681	21.2479	27.9737	9.33846	24.9518	22.0556	5.39782	14.1634	7.35895	11.1201	17.0488	14.5729	13.9527	10.6808	6.72194	10.1714	5.88775	22.6546	14.7804	3.97146	9.33384	16.2643	11.2814	16.0803	9.84306	20.1978	5.62109	5.53335	3.07476	17.1895	11.2092
DNAJB12	29.0637	21.4714	23.1474	25.7191	32.0709	26.977	31.298	21.7947	31.0653	31.0452	35.5794	29.952	30.4657	23.9928	33.8491	40.7854	30.1926	33.4992	27.8927	21.9623	39.4052	21.7754	17.1397	41.2306	32.3443	29.0897	46.7395	31.5656	29.134	32.6913	24.68	29.2352	28.8328	24.9716	38.0751	38.9701	34.1808	25.5603	37.2237	33.0193	36.8806	19.8038	22.4378	33.0134	36.2762	20.565	25.3694	22.5524	45.0273
CD3D	21.4548	1.99559	14.3709	0.257858	19.2268	2.29106	22.7012	20.8734	16.144	45.3415	116.706	28.6368	307.978	4.17584	39.7092	13.8348	56.1783	27.8945	0.45902	5.57305	2.68198	13.5726	5.21518	64.1911	126.488	36.4869	3.82658	21.8891	3.8895	3.19979	1.41183	2.763	4.00375	3.82803	22.256	95.8083	5.44488	0.126516	73.3938	122.482	5.70156	21.6704	11.5219	18.0014	32.5846	4.45548	3.1408	7.64361	6.53147
TINAGL1	101.16	38.3261	16.6851	68.9031	379.236	55.2351	67.9788	24.6862	55.7638	64.8372	94.5973	84.5982	61.0893	84.7301	40.001	63.3186	104.446	100.135	35.8117	445.508	1224.76	58.2523	182.71	179.837	55.7503	284.424	437.225	685.852	127.329	439.228	37.1345	1.88587	219.537	94.713	205.64	559.153	601.319	377.027	114.435	101.609	655.155	10.809	84.0216	148.069	294.508	100.08	132.179	4.14458	112.492
MKRN2OS	2.22723	0.253404	6.84058	0.261947	0.87195	0.290923	3.87243	2.34012	5.82428	1.63869	1.58643	1.06667	4.92994	0.265128	11.6351	9.42269	2.15725	3.60352	0.116574	14.835	15.9483	0.54838	11.1752	1.31735	0.459204	7.47811	11.3084	12.4033	4.13755	7.51684	3.21371	0.926247	8.71191	23.6925	7.18303	29.221	10.2995	9.44639	7.01807	3.33587	15.3409	0.766309	10.4853	0.674515	12.0599	6.21085	14.9142	1.27891	8.49284
ANKRD17	21.7123	26.9595	16.3907	23.8237	27.602	25.9752	42.821	16.6558	24.6667	21.8505	15.4283	26.8518	4.98991	27.3651	24.8379	24.5502	29.2455	11.7974	25.0382	77.611	34.3745	14.8924	40.1424	21.1775	4.28023	20.932	24.5982	22.3768	29.8445	23.3836	27.1672	57.3608	16.4938	20.5757	28.5889	29.2861	31.0214	12.8505	22.9998	22.2032	23.3579	11.5819	14.4824	19.04	11.9179	8.82683	10.0479	36.2301	59.9198
GNB3	1.46036	1.38895	0.110982	3.38033	0.603211	1.82682	2.50669	0.101657	0.516565	2.87534	0.617722	2.34791	1.61444	1.26979	0.560123	0.977361	1.12189	0.261493	0.806456	0.920553	0.371302	0.208443	4.07471	1.34364	1.31069	0.288368	0.916766	0.747515	2.40016	2.45951	0.664282	1.68782	0.427532	2.33764	0.292428	1.01644	0.304493	2.10309	0.18071	0.53025	0.694187	2.44675	1.21976	0.897359	0.0225446	0.361287	0.552798	17.0143	0.188311
C1QTNF9	1.38338	3.55014	0.282105	0.442909	0.084247	4.4974	0.865572	0.207644	0.715762	3.38053	1.68234	7.12053	0.641209	0.320206	0.632176	0.462922	3.12647	0.342894	1.57687	0.151945	0.0642048	0	0	0	0.201672	0.0523571	0.170719	1.38609	0.57624	0.147217	0	0.0271191	0	0	0	0.055089	0	0	0	0.0418583	0.0252078	0.0673092	0.188481	0	0.0409328	0.024295	0.179229	0.0441311	0.128214
TGM5	1.21003	0.0513974	17.872	0.0332063	2.58651	0.088511	4.52798	32.2321	27.0721	0.26949	1.74621	0.245852	0	0.201658	0.822223	0.749087	0.124304	3.15613	0.088667	0.372132	0.067391	0.0794477	5.22587	0.222663	0.296352	2.3356	0.0447979	9.74465	7.13518	0.0772614	1.46796	0.0711624	3.93378	1.07722	0.537388	0.0144557	0.82207	0.619113	0.440048	0.241646	0.304276	0.0176624	16.6181	0.0950073	0.250624	0	0.263372	0.0926423	4.50832
MESD	23.5954	9.83113	16.9238	11.0684	25.9712	16.1968	32.3187	19.6447	27.4484	17.7325	30.5981	20.4752	25.9986	14.8511	31.2462	32.1469	32.8363	34.1802	14.6638	37.738	36.4214	20.0807	26.5107	39.6626	28.5587	20.8386	22.4843	34.458	44.4962	30.2431	17.8333	18.7368	21.3456	24.8255	30.4658	53.4331	31.4242	20.3845	31.2066	35.8839	35.2837	9.89131	25.7025	33.0188	21.9732	10.233	9.57755	39.067	32.6952
OGFOD3	17.9495	11.0811	9.1079	12.3692	15.2343	14.6367	21.7262	8.45332	17.5673	15.5392	23.066	18.7736	23.7134	12.8419	26.0928	26.7491	19.2928	17.8519	13.4781	13.7117	20.8905	17.1622	9.85507	22.9973	26.7373	16.1904	34.4486	15.2334	22.8926	32.0645	15.9315	34.227	15.8646	30.419	23.2863	29.4852	21.8201	14.5653	14.6531	21.3004	25.625	6.99783	15.876	19.6896	18.7279	9.23983	16.6588	42.757	31.8372
NLRP10	0	0	0.0301419	0	0.567095	0	0.06265	0.0172558	0	0	0	0	0	0	0	0.317378	0.0354298	0	0	0.0757622	0.0240102	0.141529	0.0598195	0.118996	0	0	0.191528	0	0.0134683	0.183512	0.575789	0.0202831	0	0.0260199	0	0.0824049	0	0.0464376	0.0272663	0.532218	0.0188536	0	0	0	0.0306147	0	0	0.0330068	0
KCNQ3	0.134083	0.204289	0.0855944	0.0479946	0.198103	0.162043	0.491366	0.0350011	0.14603	0.136327	0.243879	0.284272	0.250138	0.038862	0.145943	0.280914	0.352138	0.0680254	0.068349	1.09108	0.686692	0.0574146	0.485344	0.20114	0.165213	1.09613	0.297842	0.324181	0.398852	0.297785	0.08954	0.181023	0.213442	0.475002	0.270411	0.472192	0.650001	0.00941927	0.0387143	0.285759	0.202683	0.122535	0.432482	0.576736	0.146965	0.265372	0.103323	1.78087	0.200993
CCDC50	24.2845	70.3575	11.0678	77.1862	22.6689	65.2604	31.0345	11.8892	20.1572	44.5339	32.3704	52.9258	24.5347	71.6287	23.5897	21.1015	38.3658	12.6481	63.9737	45.6255	20.0893	13.9749	21.4057	26.5111	8.22276	31.2997	16.12	13.3779	32.3879	21.4114	10.0618	10.3822	6.53712	22.6797	15.8764	46.651	14.2447	15.5123	11.5793	28.7002	17.429	18.4644	15.364	18.4343	11.8449	9.56093	14.2614	16.2686	28.4154
RAB24	8.56005	6.89042	9.82707	6.9023	10.0399	8.29713	8.90741	10.6595	18.1684	10.9052	13.4001	4.93852	22.7563	7.22096	8.39045	15.1356	6.99145	7.06041	6.04022	8.12518	5.23827	16.0631	42.0116	16.8699	12.1277	21.5503	17.9975	7.72973	14.9229	14.0353	9.26852	5.69301	18.4123	20.4745	16.2008	9.69608	24.4954	15.7091	19.0825	16.2313	11.8314	11.9704	10.2589	14.5706	15.7348	7.57228	17.5801	22.5336	24.3689
SPRY4	21.5898	25.2997	2.32855	4.90816	21.878	8.02186	24.9928	8.74224	4.42007	9.19324	11.0512	9.98944	8.72854	17.193	7.63353	7.63508	34.357	14.0614	17.2765	9.19967	14.7364	10.0999	11.0297	33.944	8.02157	99.7639	53.1762	9.28274	7.46147	22.1348	10.3626	12.9077	6.99247	3.88697	25.8351	18.6057	8.0741	6.13434	3.20034	13.3355	14.1144	1.7082	7.88948	18.0996	11.3245	12.2383	16.6493	20.1595	19.7142
EPB41L2	24.4133	35.0355	4.16177	39.1224	21.5477	46.2984	32.0683	10.0161	10.0858	24.9013	24.4488	50.2285	5.3897	36.0602	13.1055	11.4167	38.8551	6.27604	40.9804	19.5366	12.9344	5.52329	6.58981	34.2514	6.69123	20.7374	16.0845	11.1387	21.1076	18.9922	18.1851	1.84866	4.70533	3.27129	2.43811	30.2765	7.88968	4.08907	1.75777	22.1235	7.45091	11.6138	6.96822	19.912	2.33156	0.996377	1.682	19.1017	9.07169
KCNMB4	3.59684	4.93525	1.89392	2.53115	2.09411	8.84284	6.49581	1.93551	1.87885	3.70619	4.82063	6.58631	16.223	7.23798	3.86442	2.24741	7.32249	3.76989	4.74636	12.4715	13.7898	12.5969	2.36082	6.11751	3.32106	3.31458	2.73509	17.911	5.70002	4.0977	1.63453	16.0835	9.50612	0.797195	1.69388	12.8054	3.43552	3.32779	0.269021	8.43751	1.80143	7.65962	0.567327	6.45446	4.25001	0.745434	8.95187	13.4377	0.365176
PHF23	31.4182	16.454	41.6671	38.8635	43.9815	37.4744	38.2126	47.4878	45.849	50.8205	66.5745	41.5831	43.2724	23.61	30.0631	53.2409	46.077	76.394	35.0889	48.3003	101.014	54.8319	46.8137	47.004	51.277	73.1143	54.1136	29.9935	41.7682	55.1756	73.3112	41.357	31.4986	56.2489	48.3681	45.9964	78.5316	26.0787	68.5646	88.3489	49.6731	60.1828	22.0512	61.2239	49.1978	28.5065	23.7728	103.622	51.135
OPALIN	0	0	0	0	0	0	0	0.0112592	0	0	0	0	0.0447025	0	0.0134135	0	0	0	0	0	0	0	0	0.0258812	0	0	0.0208283	0	0	0	0	0	0.011838	0	0	0	0	0	0.0177909	0	0	0	0	0	0	0	0	0	0
NPPB	0.104817	0.667833	0	0	0	0	0	0.0629313	0.134645	0	0.203949	0.127779	0	0.174683	0	0	0	0.215838	0	0	0	0.10323	0	0.723293	3.74064	0	1.86266	0	0	0	0	4.29037	0	0	0	0	0	0	0.0994395	0.913405	0	0	0	0.790066	0	0	0.488876	0	0
FXR1	28.2668	28.8144	15.9996	30.8629	20.0639	35.694	33.6367	15.5944	22.5393	41.3892	24.142	34.9153	18.629	33.1386	35.9347	34.0593	34.4661	25.9553	39.0292	73.7889	35.2449	28.0173	37.6498	46.1655	12.3201	23.1952	28.4592	27.7764	29.736	23.104	60.9253	68.487	28.815	30.049	39.3023	28.8696	26.7554	22.7433	24.1315	41.9722	29.1877	23.5246	21.5152	33.0239	17.2448	17.5583	13.3753	91.9815	43.1564
ULK3	25.9441	13.7883	79.3702	15.4999	30.8209	15.1336	35.3424	55.4376	40.5694	34.6503	25.6029	20.3033	36.9143	15.9985	28.3832	39.4207	21.2195	23.602	15.7667	118.919	43.3477	38.694	82.1607	22.8426	15.6137	49.2741	43.8433	60.6808	55.0976	38.8115	27.1072	35.48	42.1843	76.589	48.6366	24.4544	52.4115	63.7811	35.8205	34.5257	35.056	13.4447	43.001	29.2009	46.9631	37.8545	40.4897	57.5467	40.4286
MTURN	33.8435	97.1796	12.4735	123.057	21.6196	94.5591	37.4327	9.28715	16.4514	72.2987	26.1651	66.6991	13.99	81.0303	40.1383	33.3155	25.0678	23.727	161.07	34.9925	5.64716	12.7995	15.3791	15.0774	4.52367	14.4298	3.46326	10.9797	51.7585	14.2783	27.9997	225.662	15.3323	26.274	8.24301	8.62909	8.55831	6.43268	4.02529	6.21092	8.43036	11.8502	23.9246	13.3362	15.4529	8.23772	3.02298	23.1488	46.409
AIFM2	8.8113	16.0479	14.4556	22.4856	10.7614	15.7713	12.7224	11.8903	7.77032	18.4409	15.0775	16.0779	13.3217	18.5091	5.56279	14.9891	14.9484	13.6033	24.8923	8.3274	27.4322	10.0592	9.08124	37.6743	13.6499	13.26	19.3368	17.682	18.3154	19.7185	4.00161	19.3249	17.0354	7.2846	8.75194	30.8078	17.816	12.4972	15.5896	14.7674	6.04031	9.65238	6.08843	20.2345	23.2533	12.4582	6.3297	8.99663	21.9943
CENPS-CORT	0.410977	0.281993	0.464167	0.624643	0.173272	0.832488	0.666152	0.32267	0.832508	0.281632	0.707396	0.50101	0.904308	0.316115	0.99494	0.634732	1.20811	0.585887	0.648632	0.625013	0.739485	0.902918	1.77657	0.698083	0.663651	0.646102	0.526682	1.06905	1.08146	0.645938	1.14002	4.35055	0.798254	1.11621	1.2168	0.838437	0.947545	1.22591	0.989727	0.82647	1.18207	0.747554	0.852832	0.744657	0.752072	0.319794	0.324388	0.653508	1.19544
TPRN	15.6715	1.71915	19.7368	5.38517	11.114	5.26317	22.1899	12.3054	18.3895	8.08829	17.9644	7.77475	27.1731	3.65643	18.2176	24.912	7.91232	31.0733	3.495	13.7403	7.94629	9.94505	10.9199	9.06509	19.5817	25.3814	21.6588	18.0131	7.34384	11.6074	13.9599	10.2134	7.16579	36.7034	12.2387	11.5653	15.0963	12.1761	16.3413	12.3651	9.70817	22.0556	18.4897	10.9137	29.0947	16.8264	13.4365	11.7532	24.5074
DBH	1.6054	0.117378	0.248409	0	1.29822	0.115506	5.71775	0.237017	0.338075	0.586139	0.409669	1.44376	0.125471	0.307022	0.865926	0.343464	1.26528	0.578068	0.0771399	0	0.0659585	0.0777589	0.136942	0.290573	0.0552482	0.537873	0.233844	0.0988857	0.702977	0.0672171	0.017575	0.872944	0.0664538	0.285918	0.103895	0.848906	0.22087	0	0.79897	1.11804	0.0690571	0.437936	0.41953	0.148781	0.0934465	0.0166391	0.0490999	0.453366	0.526865
ATP1A3	0.284041	0.14478	0.297888	0.21046	0.280226	0.477871	0.350858	0.528663	0.319264	0.648414	1.10536	0.865665	0.744792	0.213016	0.72124	0.413461	1.40059	0.331441	0.145695	0.842341	0.130509	0.111897	5.77886	0.686013	0.700623	0.251553	0.157737	3.21239	0.851872	0.272044	1.98217	58.0919	0.340676	0.308581	0.0840974	2.25995	0.510808	0.172101	2.00754	1.3459	0.298124	1.13187	4.75423	0.12043	0.171451	0.44895	0.0397439	10.2427	0.489652
RPL35	882.724	601.221	1028.59	614.95	936.774	541.25	726.138	832.117	1023.84	954.057	1775.3	1056.4	2377.97	602.201	683.384	1493.34	909.698	1625.53	608.322	987.752	344.903	1380.15	826.158	769.593	3629.63	994.284	896.355	590.3	538.349	615.037	1710.24	436.176	741.893	789.547	540.374	594.891	910.357	1394.36	1257.39	1469.59	701.29	1937.35	847.386	1764.27	1352.76	1441.67	1672.35	924.384	1184.08
DBF4B	1.21136	1.64091	2.0711	3.06729	1.60685	3.23161	4.09029	0.861752	1.57571	2.49384	2.30751	3.35058	1.88057	2.37506	3.37844	3.84239	4.21636	1.15988	3.35665	3.47497	4.30304	6.89751	3.49588	13.2621	2.67118	2.81553	4.75984	4.88044	5.48102	4.75779	9.90447	11.1854	2.67318	7.95327	5.87711	5.31194	5.3699	5.55925	3.9788	7.63992	5.00823	9.06678	5.86044	8.23878	1.87227	4.57587	2.17451	18.8918	5.0154
CADM4	29.8615	23.7723	63.5516	16.4251	22.8994	31.2721	22.4978	42.566	45.6611	24.0921	22.5608	23.0975	32.8505	29.3629	73.6679	21.394	58.8504	28.7223	23.353	19.3803	64.9366	35.5977	106.508	6.61539	3.36552	24.3147	23.3458	23.8516	42.542	91.1155	20.1793	94.7646	35.8197	60.4026	76.0743	85.2004	22.2884	33.9885	19.296	47.839	30.148	4.79371	25.9335	60.0854	31.8315	33.3154	28.8524	131.633	62.9286
GAPDHS	0	0.0305119	0	0	0	0	0.139186	0	0	0	0	0	0	0	0	0	0	0	0	0.126237	0	0	0.149509	0	0	0	0.0531883	0.0359868	0.0224412	0	0.0639597	0.0337963	0.0604603	0.17342	0	0	0.114828	0.193439	0	0	0	0.50329	0.0293609	0.135362	0.0170037	0	0.178686	0.0549968	0.106522
CHORDC1	6.02834	7.34254	6.35086	4.50773	10.7991	3.98512	7.18798	5.85331	4.95064	7.00188	6.04421	4.81886	1.96917	14.4725	7.66179	5.26362	8.42446	4.40027	5.86315	42.553	14.6064	14.2544	5.44227	27.9555	3.47548	9.93446	18.3576	8.00336	5.93144	9.99122	8.53011	18.2942	9.80882	9.17849	5.87535	9.29302	12.8588	6.1497	12.1636	8.50013	8.0613	9.23186	4.1732	10.8709	3.93186	4.40697	4.15224	19.4522	9.37732
GPR61	0.230153	0.0549903	0.0754292	0.0947401	0.0630728	0.0420881	0.219492	0.0863641	0.230977	0.0320365	0.0699727	0.122751	0.137157	0.0479454	0.102889	0.27437	0.141859	0.13823	0.0421623	0.455023	0.108153	2.02586	0.583817	0.0595569	0.030197	0.0979949	0.0958588	0.075667	0.262891	0.0734775	0.230543	0.284244	0.326894	0.481844	0.170357	0.0721756	0.258687	0.592665	0.136466	0.235034	0.103797	0.18897	0.317495	0.284616	0.158332	0.190983	0.0805094	0.231276	0.319965
NAGS	0.747535	0.197084	0.811011	0.169774	0.96072	1.09361	1.53585	0.72739	1.32451	1.263	3.00937	1.03699	1.1982	0.214794	2.71032	2.71712	1.62059	0.601573	0.377772	27.6895	12.5976	1.92941	6.46495	15.2617	2.02923	1.47509	0.601223	7.20588	3.43056	5.26684	8.27985	2.16479	4.75142	3.26715	1.27199	21.6364	3.64671	6.51808	2.22537	8.22703	10.5177	0.81272	2.74992	3.0116	1.95866	1.38525	0.432816	6.30548	5.99176
ENOPH1	35.0243	34.6749	55.983	47.3186	39.0233	46.5094	51.1069	35.9316	47.8987	40.7622	42.7069	50.2294	32.9676	41.0087	80.0119	54.7424	57.8778	42.8787	45.2226	89.1065	110.526	46.0985	107.478	86.7595	17.7591	53.545	90.4881	53.1793	97.972	86.6552	52.9914	194.47	4.51259	72.8811	96.1824	65.6599	65.6351	48.2614	62.5699	75.0901	108.963	57.8565	42.3748	81.0951	39.1319	27.8895	51.5706	73.5154	61.5663
MYO1B	20.8677	9.01947	26.1531	4.28711	19.845	7.46178	22.4472	21.2114	16.6987	10.3137	13.3266	13.7388	11.4302	5.53532	14.571	22.0143	49.811	15.1883	4.49839	24.1127	13.1656	52.7445	20.2146	159.078	8.79979	48.4481	27.7734	6.52961	39.9562	29.6613	48.8018	21.0153	12.5897	8.73754	13.6318	43.8446	11.9279	1.56062	128.388	52.8141	10.4032	8.37896	6.35728	71.9986	6.21112	13.8304	6.44586	31.3922	16.899
LYN	9.40894	11.053	15.9362	9.66335	10.4429	13.4724	8.70816	13.0282	15.5463	20.3395	37.05	14.8969	23.9145	13.3872	14.6208	4.74639	19.08	5.61063	11.4795	36.6457	36.6388	37.4136	8.38409	81.3533	15.8755	27.7866	36.236	28.0788	21.0647	12.4209	7.08437	2.93826	12.2724	40.8767	6.63937	77.9639	11.774	3.24952	48.2909	51.9242	12.9538	46.3211	17.6522	26.7615	26.5886	4.30533	9.76424	9.14417	9.9412
ZNF808	7.55283	2.96925	1.20782	4.32179	6.1948	5.42678	13.068	2.58894	7.10463	7.29218	4.10395	5.68118	2.85703	4.84295	9.22417	7.34023	6.14108	6.36082	5.59335	28.5054	5.38113	1.93876	11.0654	1.07194	3.40159	5.2001	7.94246	3.57248	6.7461	7.54165	5.45512	7.68347	2.69668	9.84451	5.74911	3.62842	6.21337	5.47423	2.02002	6.65178	4.43627	5.33638	8.3172	6.32137	3.92755	3.10723	3.22291	5.84412	18.1257
CXCL2	257.122	287.912	4.01789	2.0761	82.2915	5.88856	11.3464	32.4355	10.7149	39.1521	50.1998	103.458	298.481	117.108	8.91462	14.3131	97.9826	24.3661	76.5441	6.64748	1.17488	12.8955	5.65239	154.003	18.681	227.231	45.4057	0.874624	10.2492	9.90869	6.41222	0.444916	1.34697	4.47823	8.32777	33.6488	1.33725	0.0391779	7.31517	152.454	0.127249	0.509666	6.1547	25.8161	2.23848	0.153301	0.814272	0.946789	1.29445
DDX49	24.675	21.7234	44.3465	38.9054	27.2205	39.4289	32.7021	34.9395	44.6548	35.3738	48.9538	33.2386	97.3666	32.0518	49.8411	42.3708	41.3205	41.7226	32.7875	67.9761	26.2534	83.2902	72.7062	66.3028	107.416	61.0716	59.5485	62.9029	43.9468	65.9614	74.4563	103.67	60.5544	68.6991	79.8224	49.9473	58.3505	80.4345	69.3585	65.699	93.5316	95.0581	77.0059	47.3358	46.8353	66.0906	76.8872	109.804	53.0527
ERAP2	21.1603	8.81117	15.2537	6.93928	2.557	11.7862	27.902	28.0453	6.62241	23.6072	38.4269	24.7923	57.742	14.5208	2.52373	26.9198	3.093	24.454	8.44585	21.5213	0.96616	27.7803	5.74239	17.5573	3.46685	23.0487	22.6421	11.3939	30.8411	16.2458	20.9704	1.14127	30.5264	2.7418	8.39594	39.7983	82.1358	0.910561	65.6172	84.9389	3.24681	8.18885	2.35555	10.3518	15.6252	8.74326	10.4956	4.43477	76.7282
THBS4	0.805621	8.3939	0.414165	9.18147	0.969691	32.2148	1.22814	0.331944	2.27269	7.81019	0.845249	15.6752	1.18613	7.92404	0.440652	0.77704	1.51889	0.813202	12.1308	5.39243	8.04985	0.264476	1.5617	0.196208	1.80727	0.172182	10.825	39.9326	16.0337	12.87	1.71946	5.25071	4.27785	1.00107	0.187078	6.78239	0.795419	1.13578	0.224791	1.15286	0.321232	1.84	5.22019	0.506037	0.168265	0.50934	0.722029	20.1549	1.2825
FAM118B	8.24646	8.13434	7.0616	12.1457	8.8738	16.6852	13.0284	6.84754	11.3829	12.2581	12.6415	11.5748	8.94959	13.0812	13.9479	11.5064	14.4325	9.59405	12.335	16.6027	17.7759	8.90401	6.59387	19.3947	12.2093	12.0089	13.5495	9.05381	16.9998	16.2311	7.27525	20.2623	6.519	15.0685	7.05591	17.3941	10.7711	2.50592	9.18711	15.5962	4.96292	11.5125	8.76678	10.6568	7.97826	2.51118	3.6698	25.2184	11.2751
CHN1	15.6578	2.82505	1.39656	3.92745	5.26144	8.60606	16.9062	2.78511	3.59038	5.16564	9.08298	6.81458	10.2729	2.97527	6.25919	5.22978	18.6886	7.50315	2.18748	7.63776	8.19066	2.11856	2.80207	32.9797	4.89974	30.0466	7.46006	4.39863	5.85623	22.3686	2.10101	4.15154	3.5472	1.41755	2.80175	8.00324	1.15791	0.626562	1.79087	11.429	2.20785	2.12745	2.2968	14.5459	1.32494	1.22123	2.73008	14.4191	1.57868
ADRA2B	7.96265	2.13108	0.384727	0.817215	4.16322	0.726091	24.3503	0.50528	4.24115	3.43626	1.65852	3.89334	1.02878	0.935028	0.972395	1.86302	1.51627	3.62889	0.885495	0.796369	0.162245	0.0425048	0.920725	0.268033	1.10985	1.23486	1.98927	0.194592	0.242693	1.07472	0.504364	1.24877	0.245195	4.94265	1.87411	0.835257	0.258713	2.2663	0.0409439	0.258563	0.283111	1.56861	1.08488	0.365971	2.69703	0.982294	2.29474	25.3768	1.12799
MYO7A	1.45557	1.01878	0.466232	0.861862	1.70562	2.18189	2.15174	0.830867	0.87503	2.85851	3.92045	3.41778	3.97395	1.74466	1.0719	0.870984	2.802	0.585682	1.91252	2.63674	0.646934	2.49988	1.2163	8.57967	6.45746	1.70967	6.33124	2.17147	1.43476	1.12626	3.88811	3.04123	0.914318	0.928286	0.240601	20.2142	1.37545	3.00061	14.292	10.0053	0.653806	52.0278	1.97828	2.02676	0.145119	0.457864	1.46481	5.80541	0.558227
AL360181.3	0.0453227	0	0.0950643	0	0	0	0	0.136057	0.145551	0.20188	0.0881874	0.165755	0.054019	0	0.0972539	0	0.055871	0	0	0.298682	0.113588	0.13391	0.613159	0.1251	0.142716	0.123504	0.151015	0.340586	0.106194	0	0.0605326	0	0.200272	0.492384	0.134189	0.129948	0.108675	0.0732297	0.300983	0.148108	0	0.198468	0.138938	0.128109	0.080463	0.0859634	0.634168	0.4164	0.0504069
GALNT1	124.54	42.4778	51.0926	33.0866	163.602	47.8536	110.826	63.0492	78.7511	56.0045	113.169	64.5801	67.5541	43.114	102.296	103.513	148.557	104.371	37.7056	380.927	221.858	73.7663	118.81	53.6239	72.2866	136.487	96.7278	109.776	168.067	269.349	38.3521	84.6862	35.8775	221.029	112.448	165.631	363.565	183.626	67.382	104.063	347.937	42.033	90.9299	51.29	82.8421	73.2474	71.3772	105.949	42.0298
MLF1	45.1051	21.4791	5.13012	11.511	51.8565	15.3264	6.51626	8.16217	2.81458	13.6407	12.9683	11.7029	19.4827	20.5164	41.1552	9.41213	10.9296	13.2066	17.4742	31.1083	26.341	13.1681	20.7654	22.7565	14.1624	9.2475	31.783	8.99069	12.961	16.3196	68.1772	71.057	13.8441	21.3678	11.3047	13.7184	1.73495	9.4185	7.86984	21.6466	18.5312	0.83897	14.0708	34.7012	3.14807	7.7832	10.8752	37.311	8.18325
ZEB1	15.482	117.9	9.18115	122.074	8.49943	107.712	34.3165	5.72563	6.28181	58.2763	17.4758	74.3978	5.02162	128.77	7.13394	7.24349	41.4258	4.54282	127.547	27.1005	8.78879	1.38314	3.94698	8.93672	4.25459	20.2234	12.161	15.8304	53.3943	19.6527	0.88731	2.55199	4.36899	1.61405	2.72225	12.7431	0.877161	0.631828	2.17006	5.7436	1.64394	5.45755	3.69684	8.12158	0.791281	1.26008	1.76504	2.60761	2.35695
ATP9A	49.6876	31.0953	14.6304	45.0183	41.1786	28.4443	75.7152	16.0162	25.1952	34.6535	18.652	50.049	5.44159	40.4051	54.4582	62.5422	34.7931	26.2771	53.0665	79.2654	25.2008	14.0751	39.9306	23.2484	10.741	17.9825	15.9993	41.7621	49.5236	53.4891	29.3789	85.4395	39.9015	53.8444	31.5494	25.7605	25.5544	19.8904	15.0269	15.4341	29.6053	3.9066	38.277	27.6477	25.3659	9.69908	13.9269	37.4057	106.584
GRHL1	16.9874	1.88258	56.67	0.557304	45.375	0.495162	21.1636	74.6012	35.0062	8.51605	8.33902	2.00731	7.58848	1.79894	15.9717	40.021	10.3859	17.2672	0.563067	369.438	49.62	13.4689	116.57	2.9416	0.355264	28.5795	45.0905	45.0744	11.4027	31.8447	32.7922	4.79666	23.2485	58.1958	46.3681	19.9007	80.5768	20.8847	19.648	10.961	45.8882	2.69991	66.3156	13.4112	18.6634	6.36186	41.1471	26.7682	36.1378
PTPN12	39.9056	52.8398	33.159	44.913	42.7521	38.3126	34.8941	45.816	25.572	43.7514	36.9226	41.9333	19.6471	45.24	40.7467	27.2119	59.8304	25.0238	62.8651	83.2248	52.6737	85.978	39.8911	169.114	15.4853	54.8538	51.5461	33.6538	50.2627	50.2066	46.7121	47.8475	52.0289	40.8649	47.1489	60.8179	44.7931	20.606	49.2047	47.6684	39.6751	24.027	26.0986	100.194	19.7475	13.274	26.4109	32.1841	49.0932
CHD7	5.94554	2.95575	3.14015	1.6081	8.51772	1.99905	7.26136	3.67511	4.64139	3.91141	5.66347	3.04438	4.01798	3.45515	5.07685	5.07423	4.52536	3.66056	2.47968	21.0419	4.67708	8.03662	10.4846	13.0058	2.03224	5.71957	9.83389	6.1707	3.17156	6.79939	8.85618	26.1822	5.0484	9.99752	4.78128	6.32812	7.9447	11.88	3.46233	5.84182	4.69541	5.82985	5.78566	4.18526	4.11414	4.56871	6.73286	32.3004	7.91309
TRIM62	19.9514	3.64832	11.8012	7.65431	29.9844	6.91757	18.0921	17.5967	19.3372	14.7079	15.9165	7.19937	11.1289	5.95177	15.8975	18.4668	11.9777	17.2004	9.70752	9.756	19.751	4.95166	12.001	8.53589	7.07826	17.7782	11.5229	29.5959	12.9397	28.9689	12.4308	18.5859	8.72799	32.0793	16.855	17.2042	25.4986	12.2659	16.543	18.06	15.7578	8.61441	10.2263	11.5421	20.6218	15.8305	17.8853	12.4417	15.2442
GPR1	0.564694	1.70083	29.9073	2.57808	0.787831	6.94695	1.6599	8.87665	1.50025	3.08697	2.19753	3.91138	0.703639	1.6683	0.862897	0.154607	5.9803	0.0352368	3.23508	2.13135	2.50885	1.99708	2.37736	1.06274	2.10146	0.174862	0.627186	1.6974	1.75613	11.9969	1.16558	0.217374	1.84715	0.185904	0.202657	2.20784	0	0	0.316564	2.2927	0.353595	0.359679	0.299007	2.0073	0.0273415	0.0162281	0.0478871	3.92055	0.142737
MRPL27	32.5144	19.6445	34.2759	27.54	32.7178	30.6568	38.2231	27.2983	46.9226	37.2775	39.6286	32.577	100.649	23.1486	45.035	52.0373	48.7913	53.9884	31.5913	36.9318	46.3955	75.0737	84.7048	54.6905	112.751	69.6109	150.963	58.9259	65.2935	54.5641	41.8533	43.8065	55.0064	67.8797	111.114	60.7373	70.9048	96.2362	73.4795	56.1497	68.9371	55.3316	50.257	45.6016	79.9603	38.257	79.6697	68.9959	50.942
EBF1	8.2657	30.1807	4.16145	23.3618	5.58875	19.8267	7.80259	5.54943	4.27289	24.1912	17.5036	42.1288	10.0622	25.1957	5.54165	2.97872	23.6593	2.82062	27.1954	5.05923	3.28539	0.498641	1.12731	2.99002	5.70979	8.631	7.32342	4.20288	7.81855	4.60109	0.267341	1.37108	1.59804	0.479692	1.68496	4.32967	0.381147	0.152196	0.413306	3.05254	0.857356	27.4921	1.63872	2.65145	0.275929	0.923084	1.54867	4.80038	0.589291
NFKBID	19.3799	2.75361	1.813	1.38577	15.0104	1.43091	6.66068	5.17592	6.61822	10.2079	12.7909	6.07274	29.7677	5.61039	6.37777	5.73155	7.0942	5.10547	5.20036	6.14597	3.05939	5.06288	14.2976	10.8618	16.4978	18.8431	6.038	1.53839	4.45556	8.77235	3.11394	4.68739	3.20202	9.59634	7.1836	7.04353	7.36312	15.1603	6.19329	10.3321	4.07352	25.2801	5.35526	7.3939	8.71453	5.40726	4.77411	7.88903	6.52689
HPN	0.107608	0.370233	0	0.318928	0.188733	0.409307	0.125102	0.103371	0.3594	0.742939	0.73283	0.472253	1.3082	0.143467	0.107756	0.172842	0.424487	0.0295447	0.599272	0.28366	0.377564	0.0211958	3.6059	2.31676	1.98789	0.234585	1.62542	0.549875	0.373155	0.302318	1.85399	0.258201	0.59777	0.33123	0.0424799	1.32668	0.0258024	0.417279	0.16334	0.304761	0	0.245031	0.171536	0.364996	0.038208	0.0272133	2.71023	1.63126	0.813818
ZBTB20	0.86107	1.64588	0.082933	1.04165	0.645315	1.29827	1.16195	0.24794	0.344249	0.489216	0.324831	0.803346	0.324643	1.61074	0.270241	0.361645	0.5524	0.512635	1.17179	14.1054	0.205527	0.0778811	0.886949	0.400166	0.202895	0.203516	0.507457	0.191479	0.189402	0.291731	0.346185	0.930122	0.166395	0.32614	0.225458	0.617211	0.30549	0.511078	0.125035	0.334983	0.16715	0.369367	0.296287	0.157293	0.0717548	0.077771	0.155727	0.191722	1.07493
SLC35F2	11.0181	3.7906	10.3853	1.93342	13.8799	1.86099	7.6788	17.4956	7.41619	5.44823	12.471	8.54102	10.4964	1.9569	14.0261	7.79964	21.9779	5.05082	1.74954	35.6734	15.7933	22.6085	26.4966	49.2647	7.23063	25.278	34.1039	7.41207	37.3072	26.0413	23.7071	12.6926	24.8438	2.85254	16.1467	41.4665	30.4784	14.3715	17.8422	25.2188	18.4609	13.3861	5.37543	33.7436	13.6683	8.6611	3.01217	7.34938	33.0403
MAPKAPK2	147.358	175.027	70.597	74.6346	240.113	82.3707	75.951	104.985	99.1241	87.3379	180.511	95.3164	177.783	104.816	88.7687	84.9851	117.077	122.416	74.6124	57.0463	101.244	118.811	147.541	142.608	98.5582	171.692	84.6063	81.1686	91.2296	95.1748	349.005	64.9936	97.8705	82.9838	76.0524	124.829	73.7196	44.2257	85.7908	112.897	66.8286	22.1726	93.9189	140.573	72.3879	44.7406	62.4858	85.7706	86.3609
CRB2	0.240605	0.1898	0.0720956	0.113191	0.276307	0.050285	3.55479	0.103184	0.0735895	0.0765516	0.457015	0.377118	0.327739	0.248226	0.852293	0.126521	1.90673	0.401081	0.0671648	0.0906067	0.0191431	0.0225679	0.0238468	0.0474373	0.096208	0.171717	0.0509012	0.0516591	0.0429525	0.0877877	0.038256	0.404288	0.050628	0.0829817	0.0113075	0.0821259	0	0.0185122	0	0	0.0225477	0.71244	0.653289	0.0323854	0.00813628	0.0507061	0.0213753	0.184212	0.0764559
TMEM184B	52.9685	33.9149	17.1019	41.7565	77.5769	39.796	69.5431	28.7272	45.2963	44.2341	61.3136	49.3092	78.2622	38.0566	64.1513	56.4953	70.0894	69.0803	31.574	27.0192	76.1501	54.5102	72.3498	118.033	50.0695	116.171	120.207	83.3915	73.323	85.2238	56.1247	66.7457	38.941	80.1073	82.6156	64.8392	49.7634	30.4383	64.2625	50.1597	68.4275	9.93614	48.9578	64.3281	58.3848	33.5893	59.5872	65.5126	88.2931
FOXE3	0	0.0701882	0	0.060462	0	0.161161	0.0266813	0	0	0.0817812	0.0357246	0.134294	0	0.0611964	0.10506	0	0.0452665	0.0756142	0	0	0	0.072329	0.649635	0.202712	1.07919	0.150094	0.0815679	0.165565	0.0688303	0	0.809215	1.63261	0.13908	4.1555	0.108719	1.86878	0	0.741631	0.209019	0	0.361321	0	0.090054	0.138391	0.0130382	0.139295	0.0685068	0.295195	0
EPB42	0.143554	0.0582048	0.0821196	0.107441	0.114445	0.0190922	0.189651	0.0235061	0.0838213	0.0581301	0.0507861	0.0954561	0.217762	0.0869968	0.0653419	0.0262023	0.0482631	0.0806199	0.0956291	0.120405	0.0109024	0.0385586	0.135812	0.0360219	0.0273961	0.391185	0.101462	0.147104	0.183467	0.0999935	0.008715	0.01842	0.0247145	0.0590746	0.115917	0.0280634	0.0938773	0.158145	0.0866661	0.0710781	0.0342436	0.0114295	0.136022	0.0491843	0.0509714	0.0165018	0.0121737	0.0599499	0.101601
MAD2L1	2.78417	1.55621	5.60091	1.91707	0.790739	16.5887	2.77704	4.62729	1.61755	2.22663	4.55551	3.51753	10.9507	1.79272	6.86141	1.89298	13.3698	5.22933	2.13289	25.0868	9.33538	15.9661	24.9046	27.7181	3.16145	8.9663	14.2526	8.83487	9.21591	9.80978	26.1902	35.7248	10.697	11.3656	22.4316	17.1629	9.86218	7.0647	22.0072	28.3701	27.8441	18.4098	5.21411	39.1102	1.02452	4.13658	4.76928	37.9041	2.5898
SPDYC	0	0.0467685	0.153964	0	0.080464	0	0	0.044071	0	0	0	0.089484	0	0	0.105007	0	0.0904873	0.302304	0	1.25772	71.3171	0.144585	0.152778	0.101305	0.308186	0	7.09283	2.3719	0.206387	0	0.0490186	9.11728	1.3901	0.465181	2.39062	0	0	0.830207	4.45681	0.159915	0.337063	0	2.29522	0.276643	0.0260632	2.69167	6.64181	0	0.0816378
DYNC1LI1	14.0337	19.2133	11.9435	23.8105	15.4616	23.3249	15.2654	11.4813	11.8329	21.4136	19.2737	23.5725	18.918	21.6284	18.0564	12.1591	25.0066	13.3865	22.7749	30.3642	18.1854	20.0602	15.3082	31.3851	13.9209	20.2847	37.5637	21.2434	21.1689	17.6032	21.5715	27.8701	22.5329	20.8245	14.2482	27.1593	14.2367	14.8834	20.2014	27.4334	15.128	18.7842	9.97155	17.1346	9.55305	7.71007	15.1824	17.8333	19.8564
TMEM235	0	0	0	0	0	0	0	0.0503547	0.0359124	0.0311316	0.0271985	0	0.233245	0	0	0	0	0	0.0409713	0.0368474	0	0	0.145468	0.038583	0	0	0	0	0.0655039	0	0	0.374863	0.0352956	0	0	0.0400782	0	0	0	0.0304527	0	0	0	0.0526812	0	0	0	0.0642123	0.0310927
PPME1	21.9689	12.4987	15.678	17.8823	29.6317	21.413	25.7636	19.4347	24.9809	16.6163	16.3316	21.3044	12.9881	16.8898	29.3967	28.0776	28.09	24.7414	17.3841	64.1724	28.5389	49.363	22.1071	27.9609	14.4181	20.2806	129.93	26.9902	25.9892	44.3878	73.7098	71.7103	26.3442	25.737	27.9747	24.263	32.8381	18.7353	26.5165	24.6811	19.9264	16.9872	19.052	17.4354	17.4572	15.0397	15.9762	24.6811	29.1954
SPATA17	0.401956	0.192078	0.0468391	0.20223	0.318225	0.310357	0.770728	0.0737403	0.272515	0.447606	0.44537	0.176949	0.452466	0.42798	0.782659	0.493191	0.853372	0.83537	0.458174	3.26703	1.70696	0.670784	0.813371	0.215733	0.175794	0.988839	1.72375	1.5858	2.09291	1.96767	2.68425	4.79876	0.507476	1.16247	0.595045	0.33614	0.669317	1.89425	0.0423705	2.62707	0.585952	0.0782295	0.732482	1.60957	1.04266	1.25653	1.07278	0.948883	0.968602
PAGE5	0.237463	0	0.0830132	0	0.347072	0	0.402601	0	0.10168	0	0.077008	0.289484	1.88685	0	0.16985	0.953548	0.58546	0.271657	0	0.834621	0.066126	0.0779564	2.05935	0	0.0830827	0.323543	1.75828	1.72498	0.667669	0	0	0	1.49901	1.2899	2.57792	0	0.0948988	0.255786	0	0.603552	0.36347	0.138647	0.485302	0.0745792	0.0281051	0	0.295347	0	0.0880338
VPREB1	0	0	0	0	0	0	0	0	0	0	0	0	0.114835	0	0	0	0	0	0	0	0	0	0	0	0	0	0	0	0	0	0	0	0	0	0	0	0	0	0	0	0	0	0	0	0	0	0	0.110649	0
HM13	28.7698	20.2307	48.0774	24.8294	31.0666	25.4875	33.5105	37.8919	40.7182	29.1292	45.5691	31.543	69.9067	24.9976	71.1834	35.8776	60.2961	49.3764	22.9845	42.8858	55.6652	83.1405	74.9067	104.62	177.788	50.6661	56.7732	82.3568	50.3483	92.4852	51.5504	53.6415	56.9265	159.768	69.0702	90.737	76.4326	42.9821	79.7284	80.2283	123.939	18.7812	48.1761	86.5021	58.3184	30.3215	35.6991	69.1462	33.3078
FAM216A	4.49193	6.75096	2.38317	6.74361	3.09922	10.785	5.43341	2.85557	3.25849	7.5914	6.63232	6.57118	5.25935	6.78148	3.26965	2.36081	6.09111	3.40972	6.07968	7.90559	3.04622	4.16372	4.42715	9.37196	4.24338	2.26809	15.6714	2.20403	7.1693	4.42031	15.8807	40.5583	3.01905	2.75099	4.72001	3.50389	2.47095	2.60427	1.7798	9.12401	3.17198	14.3014	1.29602	7.86709	1.36977	2.37219	0.665497	11.6525	4.73135
ADM	60.2176	69.044	50.3822	11.766	195.301	30.2658	19.6021	165.57	66.3012	73.941	109.567	101.958	39.8095	55.5749	31.0118	14.6697	39.7886	91.0434	35.3789	311.089	202.32	145.893	131.211	367.037	149.279	58.6723	124.846	10.0559	42.9928	89.6813	87.2177	39.3051	37.1344	34.3578	179.082	66.0692	310.472	21.8808	124.337	127.836	20.2601	68.7711	24.1046	32.857	14.0451	10.9308	26.014	83.8168	15.3293
IFNB1	0	0	0	0	0	0	0	0	0.0543911	0	0	0	0	0.141129	0	0	0	0	0	0	0	0	0.176255	1.98682	0.977745	0	0.188109	0	0	0.216284	0.169653	0.119526	0	0.153333	0	0.182101	0	0	0	0.276733	0	0	0.05192	0	0	0	0.473965	0	0
GRAMD1B	0.610534	0.123341	0.179596	0.196152	0.391761	0.315883	0.887241	0.826996	0.301278	0.621835	1.90508	0.635364	1.81033	0.347435	0.46865	0.478368	0.862769	0.214645	0.338263	1.0206	0.503823	0.476635	0.953049	2.41478	1.35982	2.83032	7.88083	0.677005	0.537317	0.675074	0.99442	8.63315	0.286704	0.0741474	0.0955255	3.86927	0.410619	0.0781954	1.2785	1.97892	0.17583	0.371685	0.369758	0.701517	0.145402	0.150634	0.152798	2.64216	0.347792
FRRS1L	0.363847	0.203552	0.0651487	0.102285	0.155647	1.98636	0.812471	0.165171	0.250795	0.375523	0.181308	0.540922	0.0528855	0.783846	0.0888657	2.42321	0.38289	0.0974612	0.117051	0.0935728	0.0963777	0.00874002	0.203176	0	0.0558885	0	0.0492821	0.0333439	0.503193	0.113327	0.100746	4.38399	0.011204	0.0160684	0.0175164	0.0445275	0.021279	0.10754	0	0	0	0.00777213	0.0489683	0.0167228	0.132341	0.0280532	0.0331126	0.693026	0.217137
SHLD3	1.81487	1.6755	3.84553	2.5004	4.22247	1.95067	2.47593	2.29046	1.80798	2.39218	4.21595	3.2961	1.19191	1.60488	3.60295	3.3464	2.83082	2.59314	1.89983	5.07699	1.11391	2.9182	4.43263	3.73151	1.59393	4.18854	5.71804	1.89264	3.0721	3.16899	3.33908	7.65866	2.47835	3.88968	4.27676	4.00886	3.68564	3.32134	3.16242	3.51003	4.44627	3.98987	1.93021	3.59442	2.74857	1.967	2.03844	7.06093	4.24288
AHCYL1	78.1633	120.696	90.5831	132.027	97.0976	106.919	111.78	65.3193	96.6057	91.3338	68.3344	107.705	37.8478	120.945	111.785	91.4644	123.574	65.0963	148.933	114.329	115.787	84.939	108.274	68.5649	28.2684	79.1462	63.7748	73.7371	150.76	97.218	100.366	132.041	76.4817	98.3402	118.926	126.566	84.6194	30.5845	61.4796	83.7941	85.8335	31.6859	94.0832	90.2271	67.2413	38.6327	19.9733	126.528	111.663
PRKAB1	14.6627	8.66699	11.066	17.182	13.5836	16.6632	23.923	9.78233	20.2342	16.7948	23.9187	23.9373	24.0141	13.4506	12.2788	30.936	25.5552	17.0992	18.9456	9.732	16.9583	7.90286	23.5734	11.8942	10.8307	13.9957	21.6923	11.4649	46.4169	12.5971	14.0537	30.4189	10.5646	15.1936	18.3788	12.8226	31.6957	8.37375	15.7888	28.5693	16.9222	42.1253	8.96126	15.7574	25.8741	9.46905	9.79925	22.8177	39.5837
TICAM2	0.0224238	0.0428616	0.047034	0.295377	0.0245807	0.360856	0.130347	0.0403893	0.0576104	0.0249705	0.0872631	0.21869	0	0.112112	0.0641564	0.0900442	0.221142	0.0153917	0.262903	0.206886	0.112398	0.0883378	0.303366	0.402315	0.0941468	0.0916573	0.0249054	0.168508	0.105081	0.372263	0.104822	0.0949504	0.0990866	0.20301	0.0221304	0.337539	0.0537682	0	0.106367	0.12213	0.0294195	0.117833	0.247468	0.0845108	0.0159239	0.0283542	0	0.128761	0.249393
CXCR6	3.45475	0.725527	2.14557	0.158895	6.09314	0.480004	7.05397	2.28279	6.29736	11.4339	12.7496	4.61157	12.882	0.546805	9.99478	4.14634	13.1095	7.82939	0.42428	6.30871	1.22539	2.22396	1.30555	9.66906	12.317	2.52448	1.86495	1.59539	1.2029	1.18305	0.322217	0.395001	0.865028	0.995971	0.990485	35.7342	1.15696	0.171514	18.3285	26.0062	0.936897	3.93845	3.49079	3.34599	0.986819	0.451485	0.702145	1.92836	3.62765
UBXN2A	9.10871	10.8598	9.19814	14.2672	9.47518	19.4165	10.2809	9.23734	10.5403	13.0732	11.8533	11.5679	10.6549	15.0041	10.4379	9.80184	14.381	9.55238	16.6632	26.323	10.6727	17.4838	14.3837	16.494	5.61224	9.5743	9.37734	11.5141	14.2414	16.355	13.8662	12.1853	10.9729	15.7179	8.01966	12.278	7.84198	6.09522	12.8518	12.9607	8.27656	13.5486	11.6616	12.5448	6.34084	4.87696	9.42335	23.9189	16.089
BHLHA9	0	0	0	0	0.0884033	0.117982	0	0.0484195	0	0	0	0	0.192241	0	0	0	0	0	0.11819	0.106294	0	0	0.0839264	0	0.59254	0	0	0	0.0377918	0	0	0.0569141	0	0.146023	0	0	0	0	0	0	0	0	0	0	0	0	0	0	0
MCCD1	0	0	0	0	0	0	0	0	0	0	0	0	0	0	0	0	0	0	0	0	0	0	0	0	0	0	0	0	0	0	0	0	0	0.206879	0	0	0	0	0	0	0	0	0	0	0	0	0	0	0.0847153
FAM214A	9.4036	9.49391	9.40423	13.5466	5.84748	9.04871	22.1487	10.9586	12.5073	15.7032	9.65967	11.4005	4.95583	11.2328	15.7966	16.8898	11.8658	5.90615	15.4403	55.7202	10.2602	3.11867	19.3258	4.73783	0.753279	13.8104	25.556	15.9177	16.7078	9.76936	5.50399	6.75123	9.73315	20.0409	25.5708	12.8604	15.1415	5.8456	6.95585	4.55343	13.2643	8.77348	7.95184	4.94936	11.7558	4.6215	6.59788	2.77844	21.962
PTX4	0.0430941	0.137286	0	0.283828	0.0944784	0.12609	0.0939379	0	0.0276789	0	0.0838512	0.0525348	0	0.0718187	0.0308239	0.129785	0.212495	0.0591595	0.31578	0.0567992	0.0360011	0.0848838	0.0448469	0.0594746	0	0.293578	0.239316	0.129536	0.0403889	0.055032	0.0575562	0.0608253	0.0272035	0	0.0850606	0	0.103332	0	0.0408833	0	0.0565384	0.0377418	0.105685	0	0	0	0	0	0.0479284
CCDC174	15.0354	10.3748	13.6016	20.378	16.9077	18.1356	20.6607	11.6678	17.8032	24.5109	18.3693	19.2021	21.4069	17.5572	15.7585	25.7521	18.1817	16.4844	23.3541	23.8075	20.0287	10.4965	33.2312	11.6881	12.067	25.1125	21.7205	21.5213	25.5853	20.2193	12.3083	35.413	12.7454	31.0021	24.3072	21.6573	33.2563	33.5645	17.2916	20.6562	25.4024	19.3489	15.4893	16.0552	23.4608	33.2771	33.8708	23.9391	37.7442
IL24	1.9849	1.3115	2.42861	0.121046	2.45787	1.02172	2.08325	7.34894	2.05397	10.9698	36.0825	2.82302	58.3991	2.2053	10.8847	6.30997	7.83902	4.46575	0.161608	1.69565	0.583439	59.9852	0.688544	60.3678	5.78724	18.2799	7.87926	1.65732	1.11962	1.64289	131.864	2.77565	0.324848	1.36438	0.798082	4.79525	1.27799	0.0593904	0.802048	5.44535	0.0964496	31.0654	3.76355	22.9269	10.676	0.0929569	0.720049	1.18197	1.43083
CELA2A	0.287332	0	0.0502233	0	0.367465	0	0	0.258768	0.18455	0	0.232951	0.0583796	0	0.0798091	0.171267	0.0961499	0	0.131483	0	0.252474	0.0400065	0	0.0996729	0.396549	0.0502653	0.130496	0	0.107961	0.0673237	0.183464	0	0.337963	0.0604603	0.0433551	0.0945242	0.102979	0	0.309503	0	0.0521645	0.0314144	0	0.0587218	0.0902413	0.0170037	0.121107	0	0.0549968	0.106522
NUDC	94.1633	126.32	78.2658	148.083	123.77	137.198	101.473	78.5098	113.353	139.489	147.711	159.473	319.541	129.932	115.885	142.012	148.89	171.82	173.722	80.4683	131.945	137.64	129.058	225.217	303.3	139.958	98.5867	141.617	132.175	92.8289	252.888	125.897	134.125	174.026	122.291	191.734	158.973	163.79	177.674	239.572	159.863	213.141	148.524	242.644	167.226	106.023	88.4789	235.556	117.36
RAB33B	6.43806	23.4872	4.87049	17.8424	4.67845	17.5885	9.97615	2.83171	4.42316	13.098	8.21995	12.4164	1.65538	22.3991	6.16754	6.95692	10.6117	4.26019	15.8172	31.1963	7.63853	4.50255	10.5241	5.95011	2.39932	5.81505	7.76114	4.07697	11.7288	8.11067	2.99503	6.06482	4.65771	8.97208	7.76738	8.22362	6.12288	4.92061	6.10777	5.56304	5.77025	6.19596	3.69886	10.0054	4.44347	3.00932	3.94072	6.72907	15.817
HUS1B	0.922592	0.542607	0.818712	0.350562	1.71149	0.311472	0.464099	0.937401	1.50422	0.948343	0.759487	0.0865158	1.01503	0.473092	0.812189	0.284979	0.524915	1.55881	0	1.40308	0.415013	0.629051	1.92024	0.783556	0.297963	1.35373	2.20703	0.373315	0.232798	0.362513	0.900459	0.300506	0.358397	0.321251	0.28016	0.915659	0.850849	0.917336	0.336639	0.850357	0.372437	0.124309	0.217557	1.33733	0.226788	0.179475	0.595809	0.570518	0.0789298
TRPC5OS	0	0	0.0259046	0.0406707	0.0541526	0	0	0	0	0	0.0240307	0	0	0.0411647	0.0176675	0	0	0.0339087	0	0	0.0206349	0	0	0.0681787	0	0.0336543	0	0	0.0462998	0.0315429	0	0	0	0	0	0	0.0592272	0	0.0468666	0	0.0162032	0	0.0302881	0	0	0	0	0.141834	0.0274713
ASCL4	0.0321871	0	0.0675125	0.0529979	0	0	0.0233875	0	0.0620203	0.0358426	0.0313143	0	0.230178	0	0.0690675	0.0323123	0.0793566	0.0220932	0	0	0	0.0633999	0	0.0444217	0.067569	0	0.0357491	0	0.0452498	0	0	0	0	0.02914	0	0	0	0	0	0	0	0	0	0	0	0	0	0.258753	0.0357978
STXBP3	27.8385	22.1557	19.3085	26.8402	39.2544	21.5006	29.0684	17.04	25.1641	26.548	28.1761	28.7472	11.5012	26.7549	31.2008	27.3398	29.0695	25.1813	27.4882	47.3611	28.6891	21.7782	26.9418	26.1754	4.70164	28.0944	31.5086	14.7069	25.929	26.3633	22.2162	25.1849	22.6287	36.5869	28.3633	28.72	30.5501	24.8027	20.3111	24.6921	26.0246	12.7416	22.4245	27.7176	20.6322	15.1117	9.81869	25.3384	42.6817
VCL	77.4749	377.794	67.8219	541.734	141.037	542.696	170.464	43.3116	56.3638	257.451	99.4058	337.08	17.2933	406.919	41.106	53.2346	143.708	37.2481	397.868	133.721	69.2236	42.3169	23.6075	116.509	25.5376	76.5559	69.3597	118.448	202.052	117.726	35.0864	34.6182	26.742	28.0575	60.9707	97.0821	29.1609	29.1423	47.1722	62.9494	37.3552	27.901	50.0849	130.601	49.7909	21.9918	26.4375	55.4984	29.8852
RGS9	1.23091	2.71963	1.31174	10.5588	1.32755	5.11187	4.91916	1.29926	1.46644	10.4793	2.20192	5.30039	4.66157	6.05488	1.54786	1.97313	3.81795	2.07136	10.9691	1.59621	0.149271	0.215082	0.743793	1.53439	3.00077	1.48776	0.617414	1.90966	2.52126	2.56067	0.0795482	1.59726	0.363446	0.629087	0.0979682	2.41924	0.142814	0.192468	2.10951	1.42732	0.208377	3.30365	0.26779	0.486352	0.345416	0.112968	0.166677	4.03565	0.640336
SEMA4C	40.4652	58.2187	17.9912	58.6523	34.2038	64.9027	52.8643	13.9812	48.6039	66.0849	55.0462	72.9939	34.683	54.8951	31.7746	34.2891	47.3343	32.6734	72.6703	51.8861	31.515	31.6844	114.69	20.2678	54.1304	51.0611	37.8967	60.8611	60.0987	53.5608	17.2392	41.6312	12.3059	20.6008	41.1601	34.1458	43.8964	23.0409	20.265	48.4281	34.2097	3.76641	20.5503	46.8202	21.8895	10.323	19.0993	88.5333	59.498
ERCC6L2	6.1556	9.41101	2.10768	7.18512	4.0825	8.39885	9.39476	2.67902	4.14324	6.36172	3.70533	8.19798	1.44054	9.43888	3.32732	5.60109	7.41499	2.89879	7.78547	13.5684	2.53599	2.65058	3.21761	4.238	1.73328	2.79566	4.85445	2.91485	4.79448	2.53951	5.5513	5.53435	1.14888	4.4532	1.90712	3.92876	2.53582	1.2262	3.35989	3.46742	2.5491	1.55086	4.20918	4.80006	1.65421	0.706383	1.8878	5.51178	9.22977
SPINT3	0.152821	0	0	0	0.335041	0	0	0	0.196311	0	0	0	1.09286	0	1.20239	0.306831	0	0	0.223965	0	0	0	0.318074	0	2.24568	0	0	0	0.0716139	0	0	0	0	0	0	0.109541	0.183219	0	0	0	0	0	0	0	0.0542618	0.0966186	0	0	0.849822
IL27RA	7.17114	3.94315	9.11761	2.46667	6.24565	4.0599	9.38626	8.69948	10.6	15.014	27.7634	10.4786	28.7148	3.84727	15.0542	5.37462	19.0426	4.09626	4.57094	12.2031	3.2416	23.7033	9.04739	25.8948	23.0967	18.2029	5.89172	12.3649	10.9791	17.7508	49.7582	6.03143	5.08495	19.0766	5.21104	30.5422	1.50162	2.59907	8.55065	70.7041	2.27154	3.39834	3.52337	26.1473	4.42104	2.85693	1.99307	19.8274	20.0756
LRIG1	9.0101	30.8325	23.7264	60.7392	6.82642	32.84	14.2738	5.14254	5.88011	33.8209	16.6761	38.0592	10.1348	40.6858	39.2377	4.81854	19.6128	2.8828	45.3293	17.8202	9.41102	11.1253	4.35995	16.2468	5.71128	4.14376	2.89531	14.2102	21.0046	16.4995	3.93759	27.0699	63.1002	0.664932	26.7992	11.812	0.768934	1.10313	8.32214	7.72997	1.33004	9.53992	3.41851	10.6433	0.444435	0.575535	0.800917	67.9655	7.92694
OR9G4	0	0	0	0	0	0	0	0	0	0	0	0	0	0	0	0	0	0	0	0	0	0	0	0	0	0	0	0	0	0	0.0493172	0	0	0	0	0	0	0	0	0	0	0	0	0	0	0	0	0	0
A4GALT	60.3842	94.4434	66.4905	52.9485	75.1608	56.7355	65.9305	46.4643	107.796	61.2143	92.2444	69.7558	85.1392	69.9451	67.3059	80.4947	59.2335	141.852	39.5566	18.2437	33.41	61.8803	6.48209	53.7272	133.066	81.1958	57.925	40.6219	66.161	68.621	9.2104	3.24451	12.7008	50.3042	140.801	31.7669	30.1375	25.2	90.1387	41.167	12.0147	34.9388	91.5322	51.5609	119.972	7.64163	27.4375	18.6496	100.366
MRM1	5.24908	4.21796	7.06609	11.9969	4.03637	6.70496	14.8861	3.26911	10.9446	7.76455	11.2044	8.92995	23.8111	7.11581	16.363	23.7914	15.3077	7.44791	10.7354	22.7689	18.6858	22.0288	33.8761	16.2727	16.9399	13.8768	17.2289	40.5933	27.9938	36.017	20.1948	16.7251	24.7773	26.6334	14.3041	8.45162	24.9848	15.2851	18.4698	17.9213	35.6925	26.931	26.2024	24.3224	15.8282	16.9895	13.045	33.65	28.9718
RANBP6	16.3802	11.9333	10.1708	18.634	25.7506	21.2236	22.4893	10.5017	16.0871	15.6423	19.0708	17.6274	8.43737	15.7919	18.7098	18.7863	21.1709	16.8215	16.3761	59.7061	8.76475	15.9916	13.809	48.3236	5.66442	20.5663	11.5293	9.94758	15.7759	10.3373	22.7359	22.5598	8.55669	35.2633	10.135	29.5807	20.685	6.30881	16.5638	30.3604	10.006	13.9983	33.4665	16.899	10.2176	5.69988	5.27094	20.525	42.8435
TIMELESS	8.60211	4.09465	13.1913	3.35568	6.86656	25.919	16.5799	9.58614	14.4551	8.33991	10.4003	7.98687	22.8002	4.22992	24.361	11.2714	25.3082	10.5903	3.68307	24.0105	28.7868	33.3828	36.0031	61.4299	7.62481	22.2483	61.8932	28.2998	25.7038	36.6115	52.3013	159.021	23.9937	62.687	46.8777	45.8234	29.3955	25.6764	36.8185	70.0856	34.4478	84.623	23.6565	67.3484	10.264	10.1261	15.7102	178.668	11.6947
GGNBP2	30.4983	16.483	16.1455	20.7935	32.7106	22.3143	28.0496	17.5254	25.8414	28.8415	27.7728	26.7795	14.205	19.2019	26.5155	30.7521	22.4989	28.6014	28.7968	39.7936	20.6064	17.3269	36.9988	27.8096	7.74596	22.2898	29.9538	18.6484	32.536	20.1943	25.9789	36.0712	15.8399	27.7803	19.7169	28.5281	25.0727	18.1997	20.3578	24.0181	24.2737	29.3887	28.5868	19.1194	15.9501	9.0714	8.02778	26.2925	26.6766
EBF2	3.86482	4.34202	0.161698	2.77563	1.23942	1.74434	4.55589	0.259195	0.673399	1.64824	0.260001	8.03208	0.673807	2.70656	0.580816	0.185738	2.36948	0.444486	5.22718	0.433526	1.02185	0.050616	0.0427874	0.198602	0.442345	1.10638	1.84944	0.42483	0.50576	0.958211	0.0205924	0.0797939	0.266031	0.0186114	0.253607	0.994649	0.0123233	0.00830392	0.0780116	0.29111	0.0943985	0.666159	0.18906	0.193693	0.0145986	0.13647	0.076706	0.0236089	0.0457274
ZNF625	0.0990148	0.0420577	0.138456	0.380411	0.144718	1.11055	0.527598	0.0594478	0.16959	0.5513	0.12844	0.241412	0	0.330027	0.18886	0.331333	0.203432	0.158582	0.33859	1.69655	0.275725	0.520086	0.549558	0	0	0.359753	0.843121	0.0496043	0.695993	0.379331	0.37469	1.16462	0	0.74701	0.586316	0.42584	0.316559	0.106655	0	0.862844	0.324762	0.0289057	0.485654	0.0932916	0.257818	0.0834672	0.338664	0.795982	0.587318
INTS3	21.983	14.4143	7.77492	21.5137	23.052	15.9171	33.2612	11.2926	22.051	21.3712	13.3008	21.0877	6.20593	19.8492	18.9402	28.3298	16.8276	13.5697	20.6278	33.0753	28.5705	10.9554	27.7017	18.5319	3.44137	14.881	17.5271	12.251	19.4808	17.0943	32.9025	17.1891	11.6666	28.2962	24.6838	14.0608	26.8813	26.3242	18.2334	12.0714	11.2287	14.2109	29.3032	17.2953	13.1812	16.3673	9.48036	35.7584	35.1793
C1orf94	0.112955	0.0179921	0.0592307	0	0	0.041312	0	0	0	0.125783	0.054946	0.0688499	0	0.0470613	0.0201983	0	0	0.019383	0	0	0	0.0278113	0	0.0389725	0	0	0.0313637	0.0212205	0.013233	0.0360613	0	0	0	0	0	0	0	0	0	0	0	0	0	0.0532129	0	0	0	0.0648604	0.0314065
GET4	2.6577	0.954115	1.07529	1.6438	3.46052	1.38156	2.42125	1.41747	2.88546	1.90793	2.61189	1.29926	3.55356	0.966782	2.11327	3.50773	1.76286	1.7872	1.384	2.8628	2.07375	2.84336	3.24315	5.62291	1.8267	3.0513	7.97141	3.54829	2.37707	4.7205	2.1622	3.22757	2.38455	5.03206	2.44984	3.05578	3.99506	1.94	2.49576	3.51221	2.13282	2.4694	4.80567	3.13964	2.71603	1.57794	2.51691	2.13808	4.75636
ZPBP	0.0550457	0	0	0	0	0	0.0199984	0.0165245	0.0353553	0	0	0.0671046	0	0	0	0.165779	0.0339285	0.0188916	0	0	0	0	0.400992	0	0	0	0	0	0.0386926	0	0	0.155389	0	0.0249173	0	0	0.0659947	0	0	0	0.0180547	0.096418	0	0	0.0293174	0	0	0.0316081	0.122441
AC118549.1	8.43068	13.1871	6.96155	15.9691	7.06398	15.4526	17.022	5.8908	8.80705	15.7099	8.72845	16.3713	5.87115	16.1631	10.2179	14.5436	14.3449	5.50966	17.2787	46.0227	14.8889	9.05863	21.4802	12.5937	3.29722	9.18723	15.6779	8.52608	14.7433	11.3436	24.8334	25.6056	11.0109	15.2066	14.8077	19.8136	17.7948	14.2872	11.7444	16.8715	16.8349	5.66499	10.3279	17.8041	7.45211	7.42341	8.58746	26.0692	31.1739
NAMPT	69.246	692.833	314.894	17.5381	185.114	34.3756	35.6305	93.2804	83.5048	48.3215	195.551	46.5002	57.1041	216.429	54.0721	19.7716	103.081	38.7129	46.5472	76.9008	30.8785	74.0883	58.9032	54.0296	12.9097	81.8614	34.7136	14.5163	53.0516	29.5754	26.7984	32.1839	131.334	61.2423	52.5283	99.5873	62.6743	19.0478	54.3607	42.1189	41.4643	15.4325	23.623	46.1567	25.3206	7.13566	14.735	17.6146	23.4511
DDX11	10.9106	2.11979	5.26572	5.10625	5.83717	4.61313	3.19381	2.22701	6.82362	6.19092	9.85411	8.52476	12.445	0.723847	4.3183	13.9442	4.57253	4.8118	0.865691	8.98776	10.2831	21.4224	19.2463	17.1558	4.68658	12.463	9.04025	9.92882	11.6056	9.97273	28.8019	36.4334	12.19	24.5212	22.4872	19.3399	10.3105	21.6639	11.7353	16.7578	15.4484	25.6461	5.84786	20.7235	7.43028	6.27192	19.3261	35.8143	4.99485
HMGCS1	44.4935	27.3729	139.939	20.6843	42.278	21.9991	34.1055	157.161	75.4686	19.6567	24.3527	22.2545	52.4039	25.9116	35.4102	43.0203	55.8406	41.7646	17.6848	76.6282	31.6386	16.4402	69.97	32.411	6.52784	32.5877	38.1284	24.5883	36.8939	32.9139	47.0794	92.6721	21.5925	96.3055	105.793	33.3232	36.6876	38.0572	18.3315	68.7391	32.5362	39.8752	30.2197	62.387	7.56951	5.08614	31.0417	112.802	62.4237
SBNO2	31.0469	126.326	34.7826	10.5567	89.8727	17.7955	22.224	34.9013	34.6713	30.3308	82.7328	21.5875	79.0328	39.0622	39.3333	27.8724	35.6743	16.3597	14.1103	78.383	48.315	128.882	120.99	93.878	33.1178	105.29	47.4442	77.1368	34.4329	37.9371	59.6917	33.4625	66.3983	47.7076	36.6107	133.014	47.1466	17.3569	137.991	55.6554	49.9654	24.4699	123.345	72.8206	46.5976	19.3374	69.1873	26.4641	42.3075
ZNF598	28.3946	17.776	18.5976	20.7651	46.5106	21.4152	21.8574	22.9474	33.414	21.4357	38.253	21.335	34.2671	24.4729	19.8118	25.507	21.6695	21.7842	21.4757	11.7271	22.3637	61.858	49.1955	53.0689	23.6157	38.4768	27.8247	35.024	31.7751	36.4976	37.1693	57.856	27.1259	36.3254	34.544	25.1003	35.2299	22.8142	50.3526	37.8912	32.8781	34.3273	17.0105	42.0764	23.1694	13.667	28.9987	63.9924	35.3144
MZF1	11.4479	4.70334	6.11134	5.38819	11.5957	4.75557	14.6299	3.99472	9.84576	8.93457	9.01157	5.53993	9.58876	4.81949	7.29412	15.2142	5.03916	5.51468	4.74802	6.41951	7.61099	9.66861	32.8896	5.53655	11.7879	19.3603	3.71906	7.75312	9.25695	14.9524	10.4836	12.4217	5.96385	16.7914	20.3324	11.5645	24.1133	17.6625	11.0979	6.16992	12.6446	8.46459	21.5431	12.7837	15.2555	17.3693	14.0357	21.6623	23.9529
SRRM5	0.727968	0.257678	0.763457	0.443941	1.86197	0.552215	1.21462	0.323754	1.35075	0.630501	0.524614	0.525893	0.931919	0.224666	1.11853	0.920267	1.99421	0.388637	0.592702	0.923945	1.26135	0.531074	3.28283	0.781414	0.396198	1.32247	1.10798	1.53983	0.934962	2.96104	0.450124	1.33193	0.833973	2.8803	2.6609	0.946977	2.52133	3.63753	0.332521	0.587382	0.636717	1.22788	2.1159	1.09234	0.660554	1.82394	1.55933	3.99432	1.82917
TBX3	51.6658	7.75057	8.09049	17.3926	81.6562	27.7049	180.935	31.6658	130.578	41.142	82.0342	65.9501	40.5526	10.819	31.3759	155.232	182.3	69.2903	29.0438	151.663	102.267	0.90305	261.202	21.2935	2.10452	113.004	30.0224	83.3373	50.6396	25.901	12.5893	0.189816	14.7251	142.759	332.737	92.9963	250.189	298.98	3.44475	8.36325	258.04	17.7526	35.3196	6.53129	149.893	86.9413	133.363	87.0643	271.63
RNF112	7.72843	5.40638	2.36053	5.24755	3.40619	4.83726	14.7626	1.44704	1.15142	10.3806	6.84062	6.60476	1.97047	3.28635	2.76396	2.83945	8.91327	4.71688	4.7874	0.3938	0.199682	1.05933	1.53393	0.412348	0.710844	1.46551	0.331844	3.38282	4.48971	1.57706	0.452254	2.16479	0.389788	0.97378	0.29487	1.25643	0.453732	0.675851	0.434626	1.4754	0.0391992	1.93637	1.97839	0.48795	0.148522	0.151119	0.222966	1.53264	0.487368
IGSF9	7.046	0.160832	9.8872	0.0903555	5.57023	0.0642243	11.0528	9.61389	13.0974	1.31993	2.62666	0.923179	11.6159	0.0365812	5.1968	13.5959	15.1123	9.17554	0.0160844	59.4964	6.39972	65.3727	23.6539	4.87727	14.9411	7.55154	8.55713	16.2557	2.68468	17.6173	29.7049	70.9014	4.17766	49.2532	39.9899	58.9702	22.6978	37.5139	27.4982	14.6568	36.336	1.19189	18.7939	101.825	18.7947	14.3356	23.9052	93.9638	40.4027
CARD9	0.912136	0.311337	0.660512	0.321832	1.07129	0.428919	2.20134	0.586758	2.36435	1.83798	2.70447	0.595692	4.05094	0.615289	1.833	2.27831	2.34255	0.834785	0.413762	5.28118	0.86179	2.01055	1.86457	2.75748	14.8056	10.8892	5.21012	32.6727	2.33565	1.87202	6.75109	0.268216	1.63827	3.66688	1.43604	4.67789	0.78112	0.491259	2.64753	7.67657	1.65259	1.1317	2.51657	1.83137	5.2012	0.556087	0.84073	4.55175	1.73907
IFIT1	10.6599	5.59628	2.82797	12.4111	2.62745	15.941	17.1641	2.72669	19.9123	16.4011	10.1254	26.4133	5.0746	15.0848	7.98566	5.42984	24.124	3.36623	11.1622	8.12658	12.9365	76.9689	5.18571	69.9465	28.5186	2.7931	55.5725	5.34435	18.5109	57.5528	3.29606	32.3176	2.97636	9.75069	1.54072	48.7507	4.36722	0.229309	150.065	87.792	1.29304	6.46335	7.83121	11.1729	6.31018	1.58519	71.6658	7.42499	4.22667
TP53TG3B	0	0	0	0	0	0	0	0	0	0	0	0	0	0	0	0	0	0	0	0	0	0	0	0	0	0	0	0	0	0	0	0	0	0	0	0	0	0	0	0	0	0	0	0	0	0	0	0	0
TRIM29	157.709	0.258545	338.433	1.12531	204.929	1.10398	110.243	481.264	334.375	55.636	70.3618	18.9889	76.4082	0.332202	153.231	129.564	70.9889	198.491	0.66773	146.921	204.82	141.552	320.32	42.0515	66.6912	135.7	11.5362	304.215	120.55	83.9937	200.214	3.20037	282.654	59.9784	58.3575	70.4408	198.86	65.0012	230.077	32.6552	296.818	4.14621	119.652	112.922	74.3211	27.1856	34.4659	26.9883	472.473
ARHGAP25	6.63118	4.88809	4.8975	1.62571	4.05134	2.90839	11.7112	6.68093	9.05817	13.5354	23.1574	8.88088	28.068	4.35823	11.9961	7.36688	11.793	5.43082	3.10905	4.80089	3.15441	4.23124	2.81868	15.6887	8.06665	12.4526	4.69761	5.66492	5.42085	2.99878	2.60173	1.08285	2.2825	1.73942	1.79083	20.849	1.95155	2.75941	8.26562	17.7021	1.71548	72.0749	13.8166	6.21018	3.82787	1.0207	2.19051	5.47026	34.9462
EPN1	16.6496	11.8026	17.2361	16.9777	16.5762	18.9026	16.3104	17.8357	19.8919	17.745	26.2175	16.3403	39.6984	15.0161	24.2019	19.8898	20.3515	20.4558	17.9494	10.1505	18.0384	54.9881	32.694	39.9612	64.0479	32.1653	29.4856	25.8642	20.8136	46.7001	29.4206	30.5204	26.7682	26.4981	25.8825	33.6038	24.4665	22.1043	29.2208	32.2691	30.206	27.4383	44.0904	27.4604	21.411	21.4941	15.35	33.4142	25.4384
KRTAP21-1	0	0	0	0	0	0	0	0	0	0.135233	0	0	0	0	0	0	0	0	0	0	0	0	0	0	0	0	0	0	0	0	0	0	0	0	0	0	0	0	0	0	0.0796635	0	0	0	0	0.0767787	0.226564	0	0
CX3CR1	1.7116	0.405779	1.2941	2.03175	0.370883	0.582324	9.90593	0.238984	4.3718	0.642715	0.561516	1.91672	0.355816	1.02822	2.02144	3.63631	3.65561	1.46172	0.379178	0.131159	0.714939	0.294016	0.103559	0.384543	0.29246	0.894856	0.397886	1.04692	1.71607	0.406649	0.332267	0.168547	0.527667	0.88289	0.353554	0.485039	1.67027	0.128628	0.113288	1.2574	1.01834	1.04583	0.317259	0.525054	0.2756	0.188743	0.167087	4.79985	13.2367
SLC7A8	51.215	4.50248	53.559	5.41797	58.8432	7.76255	73.3063	54.7333	71.6856	19.9976	39.2775	22.6026	17.0623	8.68096	25.9329	59.3739	48.0321	64.4406	22.0653	11.0104	45.7574	48.8375	52.3252	27.5323	22.3668	45.9909	81.0357	20.767	130.378	20.855	65.4105	2.00513	28.5512	32.5929	19.2929	21.6452	86.9937	19.5399	19.6862	27.1268	16.1929	5.23192	14.7845	9.78137	25.307	1.33573	10.6807	43.3667	151.516
AL121845.2	0	0	0	0	0	0	0	0	0	0	0	0	0	0	0	0	0	0	0	0	0.207405	0	0	0	0	0	0	0	0	0	0	0	0.156722	0	0	0	0	0	0.235532	0	0	0	0	0	0	0	0	0	0
SUPT20H	11.0781	7.06682	6.47547	10.4295	8.54068	12.0797	15.2819	4.40219	9.43585	11.6176	8.0849	10.8283	4.53606	9.9796	13.6585	14.4275	10.9415	6.69517	11.5256	13.5489	20.8328	4.74424	23.5559	12.6628	5.26573	12.1114	14.5875	11.1398	20.4037	14.062	12.1432	31.7607	9.4166	7.95722	14.026	17.6079	22.83	17.722	9.57557	13.3645	17.6855	4.99969	11.1814	8.40037	11.0043	9.78448	8.80707	10.5065	20.5791
TSHR	0.0131804	0.11757	0.027646	0.0217023	0.0577929	0.212107	0.0478853	0.118702	0.0677253	0.205483	0.371868	0.417765	1.30389	0.0439319	0.0848483	0.0661586	0.129984	0.0361881	0.193164	0.573282	0.198198	0.012981	0.0137165	0.509333	1.45263	0.053875	0	2.12951	0.0494121	0.235643	0.0264056	0.613917	0.0332811	0.0119327	0.039024	0.8125	0	0.0425924	0.0250085	0.186645	0.00864621	0.36939	0.0888914	0.0248372	0.0233997	0	0	0.544926	0.0732951
GHRHR	0	0	0	0	0	0.0347323	0	0	0	0	0	0.115769	0	0	0.0169813	0.0715005	0	0	0.0347935	0	0	0.0467637	0	0	0	0.0323473	0	0	0	0	0	0	0.0149868	0.0644808	0.046861	0	0	0	0	0	0	0	0.0873353	0	0.126446	0.0150099	0	0.16359	0
ADRA2C	5.54168	6.82771	2.13568	2.80337	4.42795	2.34426	11.328	4.24918	2.9161	2.93683	3.79997	7.93591	7.08247	3.44941	1.17004	5.83135	5.30877	14.7111	3.57152	0.176002	6.05188	0.263027	38.0766	0.875387	9.14555	8.2328	0.852794	27.6205	4.0205	1.32158	0.624217	0.070679	1.47516	0.332455	40.1622	1.1486	0.52031	0.107879	0.126684	0.763651	40.0537	1.81272	1.12573	0.408902	7.4321	0.211062	0.871945	43.6295	4.6782
CD8B2	16.6631	0.219657	0.6026	0	2.51942	0.672479	11.8571	0.896946	0.516673	0.255938	4.69567	4.90325	0.547871	0.191517	4.68524	1.61511	28.8993	3.94397	0	0	0.384011	0.113178	0.837142	0.317198	0	0.782876	0.127635	0.172714	1.5617	0	0	0.0811003	0	0	0	0.411862	0.413327	0.0928386	0.109022	0	0.603077	1.00645	7.18661	0.108275	0.612053	0	0	0	9.07444
HJV	0	0.0995012	0.0327562	0.0514277	0	0.54832	0.0226946	0	0.0401219	0	0.121546	0.0380759	0	0.260262	0	0	0	0.0428773	0.0457739	0.0411666	0	0	0.0975117	0.0431057	0	0	0.06938	0	0.0146364	0.0398858	0.0625729	0.0440846	0.512627	0.311044	0.0308249	0.022388	0	0.0252326	0	0	0	0	0.0191495	0.0294282	0	0.0197469	0.233082	0.107609	0
VXN	0.112721	0.566578	0.118217	0.556806	0.302045	0.458074	0.627935	0.0676772	0.378088	0.864716	0.34118	0.519125	0.104494	0.751425	0.197087	0.578373	0.138956	0.0773718	1.94566	0.0825388	0.0941681	0.0986803	0.143374	0.190138	0.197193	0.0853237	1.39106	0.112942	0.475404	0.0479824	0.00836388	0.282846	0.0869689	0.0566946	0	0.116708	0.225238	1.25466	0	0.0682144	0.00821599	8.01837	0.0844683	0.295017	0.231248	0.0475108	0.210298	0.489044	0.947213
HLA-DRA	686.17	471.298	629.981	246.101	888.787	388.765	860.64	890.786	1760.32	1711.91	4050.89	1245.17	2192.58	644.697	1093.87	917.273	1953.96	940.49	288.09	953.228	362.625	786.046	898.01	2772.97	2515.65	1281.02	468.284	1488.31	1613.81	466.502	153.36	51.898	425.725	1830.19	99.0493	9160.61	311.715	6.28989	4570.63	7866.65	1724.09	5276.03	916.758	1073.75	179.549	160.284	55.08	946.027	589.518
GLP2R	3.41358	65.6005	0.642886	41.2049	3.05678	39.4766	10.4192	0.375259	0.347404	18.6315	8.41948	23.3712	0.358148	35.8962	3.04344	0.217195	8.53463	0.759024	38.2074	0.28516	0.461899	0.0591886	0.0625426	0.0497653	0.201859	0.835214	2.04252	1.27357	3.85267	0.353034	0.4816	0.0848257	0.386963	0.0326453	0.367734	0.0603093	0.0144104	0.00971031	0	0.130928	0.0236542	0.242116	0.125279	0.838042	0.0256067	0.0759921	0.0112122	0.0690187	0.06684
TBX21	1.83666	0.124114	1.16739	0.320745	2.4709	0.162846	1.63784	1.30321	1.41203	1.27053	3.81738	0.882038	2.85243	0.278263	1.31371	1.08952	2.29843	1.5281	0	0.44014	0.139487	0.54814	0.521281	5.56886	4.26455	0.796233	0.247262	1.10834	0.260813	0.284297	0.0929178	0.333864	0.245935	0.251937	0.0549282	12.1079	0.10009	0.809337	11.0882	7.57822	0.292079	1.34046	0.938393	0.498174	0.22726	0.105563	0.0519174	0.830928	0.402349
TTC22	4.18076	0.0306178	119.177	0.0197812	7.3221	0.0878776	8.56341	112.089	42.1231	5.45826	6.01928	1.28881	3.23606	0.0800858	24.4902	11.4815	4.88721	5.42599	0.0176065	12.7625	43.0156	5.8686	58.5984	11.7719	0.958354	9.7557	1.98813	16.3586	23.1608	9.43514	24.1403	3.79831	41.7258	21.9376	4.77817	18.7383	21.9218	16.2082	25.0286	10.5999	34.9515	0.789119	49.1291	3.76932	12.4941	6.70678	3.37319	2.17991	30.7312
PDXK	28.1518	10.1551	15.8701	20.1301	22.5925	18.5288	29.7114	20.3523	28.3972	20.3191	24.8635	16.7278	66.5321	14.2887	28.7672	36.0899	18.2779	27.4509	19.2237	80.7614	50.781	35.2015	125.106	42.1395	95.2939	30.2944	61.3001	54.3015	53.5933	57.2633	31.9391	22.9489	40.0331	106.458	65.9752	102.69	38.3566	13.0094	41.7125	64.8896	30.1165	32.2124	70.6579	45.1494	43.1554	30.3231	63.3102	35.83	40.8047
CCDC9	41.5704	90.6547	13.659	30.7963	43.4391	25.0197	22.8364	24.292	32.3365	38.3742	43.7875	41.3851	87.3622	47.6807	24.786	31.4438	30.5314	35.6857	36.923	21.5843	24.4363	42.5814	28.6186	53.3053	40.0254	37.2652	30.828	33.1642	31.2367	52.2955	20.2751	19.513	17.1575	24.1042	35.9271	36.8527	27.5433	14.903	28.1553	38.584	24.4265	20.3821	55.1109	34.3999	16.3978	17.0895	10.5558	41.0958	40.9858
BEND6	1.30177	5.50731	1.37888	6.88043	1.22721	6.60838	3.99161	0.648706	1.04514	2.85574	2.31764	4.22128	0.527527	2.08269	1.51772	1.51593	3.32181	1.00076	6.06678	3.2428	1.16363	4.35903	0.867019	6.66533	1.84461	0.585308	0.997623	1.24236	3.37344	5.53574	2.38193	5.1998	0.616315	4.85556	0.346879	3.87237	0.561852	0.74668	0.209948	3.48828	0.247644	0.627049	0.279344	8.0828	0.203375	1.25922	0.157861	4.47003	0.101346
TSPAN4	21.3957	25.0901	5.22439	24.3611	15.6858	32.6492	19.7089	8.93526	16.9338	30.524	63.5007	48.5676	59.0324	35.7194	16.4083	9.25169	42.8483	14.421	34.3859	9.40551	14.2951	14.5835	11.3015	70.5897	66.7321	32.0871	11.6051	15.3669	25.2291	36.0539	4.71553	3.74411	10.7389	19.6295	3.45374	30.6548	3.82234	1.50916	7.82148	37.9842	3.56193	7.37318	20.0891	28.1381	2.47629	3.33846	4.63526	22.5835	4.19682
IFI44L	5.19287	2.95104	0.506607	2.33936	2.88122	2.49421	14.2566	1.85531	23.3519	3.52021	6.57253	6.51234	3.81855	3.74108	2.64219	3.65843	10.4998	1.65298	4.83065	8.62332	3.52512	26.32	10.0763	27.5003	18.0444	1.19051	4.87598	2.90936	8.65521	13.4805	1.40893	7.4849	1.07176	17.6732	0.673042	49.6364	21.2579	0.235297	64.3811	71.9022	2.54436	1.08254	4.69947	21.0434	3.86925	0.763513	5.46029	10.4425	3.75283
SEPHS1	27.9334	27.6441	22.251	35.2733	23.2779	59.3958	37.0996	18.9503	32.2776	34.1893	35.094	42.6059	46.8959	31.3988	44.6973	38.316	59.5974	29.1519	35.618	55.9529	33.1827	60.5308	37.2472	56.058	34.4845	35.4081	69.0938	58.1367	52.3335	50.7954	59.5598	60.7509	35.7507	71.0057	56.3545	43.7465	40.4208	28.537	33.4405	57.6961	47.9516	48.1908	37.166	49.3588	25.2706	28.2709	28.8318	82.6163	52.8742
HLCS	12.2176	7.71971	8.55823	8.72997	13.4129	10.387	19.9591	5.81291	10.0148	8.01931	7.84045	9.90315	7.96779	8.86674	15.598	11.0987	11.1736	8.23421	8.48643	47.1303	6.46291	7.88252	16.8983	8.58985	5.81673	8.1536	18.342	22.3881	15.0543	15.1428	17.4384	22.1836	9.0221	25.4109	12.8767	21.3418	13.089	6.30203	12.4218	21.1529	6.454	1.93006	20.8495	11.0248	10.0446	6.91401	7.45737	15.5347	19.7207
FRMD4A	3.16602	5.33967	2.27665	3.30606	1.77993	6.09621	9.45982	1.82049	9.6255	3.59688	3.05753	5.5198	2.83707	3.94756	2.69749	5.73737	5.75387	3.29968	6.33725	4.74821	1.4829	4.67716	1.31428	9.13249	2.55345	5.70138	33.257	4.68836	5.72455	7.1274	1.82666	1.34718	2.01327	3.65137	11.0854	5.28551	3.43992	0.822801	1.49076	7.73423	1.25223	1.0347	2.07314	3.13656	1.46925	2.54991	1.21065	4.4848	7.59255
USPL1	15.1305	9.39614	5.49282	10.1663	13.6763	10.0086	18.7702	6.84303	13.5471	14.6045	16.2392	14.9326	10.7086	14.6422	11.259	16.9705	14.3127	11.3696	12.4601	57.6198	18.3199	8.70886	24.6529	13.4184	6.24233	10.6364	18.6021	9.5142	19.1825	12.5611	7.99987	23.4595	10.0799	8.27542	12.6773	16.024	16.8128	12.407	8.21399	10.2816	10.9776	7.42123	9.16351	13.3332	7.47896	5.86883	6.80546	9.03049	33.5136
TATDN3	8.37273	8.22218	6.80721	9.96019	4.46273	8.56864	11.7767	4.65798	9.79336	11.0772	12.0691	11.0263	6.52314	7.74489	8.10407	12.126	10.7712	8.42282	10.3568	10.3521	20.7593	7.81101	11.0715	6.14868	3.87006	5.88707	9.2993	5.31055	11.7167	8.58313	7.38664	20.5048	8.67962	11.5266	7.27766	7.59827	10.0842	8.37753	9.346	10.731	7.19304	19.6944	6.59334	8.90201	8.44135	7.4182	6.77127	16.9595	11.4905
USP27X	4.14006	5.29333	3.29285	8.55537	3.5027	7.19492	5.26942	2.35221	3.94406	8.50886	5.75787	8.56979	2.41755	5.69568	6.30014	7.08501	5.72016	5.24481	12.7049	4.72427	5.38526	4.54261	7.34461	6.05886	3.09145	5.30011	7.09793	4.21777	7.98169	4.68373	5.23256	7.60832	4.70071	9.10619	10.0913	7.22973	8.09493	5.2302	2.89962	4.60051	10.1707	6.08367	4.03744	4.58143	4.11403	3.5661	2.38455	8.93478	16.9037
PCMTD2	29.7425	16.0288	14.5276	17.9154	18.8014	17.2486	46.36	12.0165	38.4481	34.8223	22.233	34.809	9.77315	14.8985	38.4874	54.0783	33.9582	20.8898	22.3454	79.8416	25.5868	22.901	52.0204	19.7873	5.32192	23.2369	28.2109	32.3044	34.1848	56.3529	38.5817	46.6112	18.5684	52.0416	55.9293	32.2919	42.6971	45.4691	13.9012	29.042	54.4183	17.6241	24.4303	33.852	26.0784	25.9439	16.1804	50.0517	86.3263
ZNF491	1.53547	1.39104	0.276774	2.37022	0.394491	2.91321	2.02218	0.230472	1.47932	2.93881	0.933646	3.04175	0.88645	1.63932	1.25272	1.71004	1.65623	1.21862	2.39093	5.37569	1.14244	0.827001	3.72016	0.496668	0.352554	1.04604	1.91857	1.00963	3.68764	2.11401	0.336453	8.09329	0.681524	3.49699	3.26754	1.71971	0.834152	0.348879	0.136565	0.627212	0.708222	0.966549	1.51508	0.497309	0.400378	0.394377	0.895198	3.19613	3.89573
AVP	0	0	0	0	0.12882	0	0.0853889	0	0	0	0	0	0.140066	0.195848	0.336225	0.471896	0	0.161327	0	0	0	0	0	0	0	2.8821	0	0.618171	0	0.150071	0	1.57576	0	0	0.115979	0.0842354	0	0	0	0	0	0	0	0	1.54388	0.074298	0.109622	0	0
PDZRN3	20.2366	81.0404	9.87183	102.617	12.4756	107.825	29.2963	14.9899	11.3531	70.3639	23.3095	81.7127	7.38989	111.984	7.63164	10.9253	43.5504	8.40585	111.142	15.9066	6.04133	1.94984	3.31873	11.1584	5.08937	5.31419	0.921693	20.5792	45.7213	26.4633	1.14002	15.7624	4.76707	0.440044	1.2636	6.67917	0.227411	0.162816	0.641073	6.19853	0.77768	1.83774	3.08909	8.38856	0.416726	0.20237	0.398112	1.661	13.0268
TMEM130	2.3556	0.516851	0.32721	0.642158	0.95763	1.75731	2.02899	0.749292	3.14619	2.3973	2.4435	3.02379	0.725139	0.701953	0.680652	1.06493	7.8846	0.524684	0.160037	0.678521	0.768908	0.0921835	1.15265	1.14108	12.0187	0.318825	2.25243	3.59894	1.47669	3.34681	0.0312529	0.319271	1.21126	0.0282464	0.492669	0.782741	0.0561089	0.151234	0.118398	0.985587	0.133034	0.806087	0.707773	14.5219	0.0664687	0.0197257	0.058208	1.11076	0.1041
TARS	19.9222	56.0986	39.3053	54.0015	28.6578	49.4132	34.8304	32.0951	31.3686	36.3939	32.3281	40.8189	28.9305	53.3217	28.6816	23.3203	44.8208	25.3844	49.0528	77.4998	44.9875	76.6035	39.2939	118.811	30.7655	49.66	60.1355	42.3316	47.0904	37.2193	102.388	100.402	20.8718	49.2023	43.1651	83.5015	44.5211	38.9518	75.9748	189.669	31.1614	37.6478	26.4491	83.8569	27.1566	8.74285	18.8924	127.4	34.2402
NXF2B	0	0	0	0	0	0	0	0	0	0	0	0	0	0	0.0134516	0	0	0	0	0	0	0	0	0	0	0	0	0	0	0	0	0.0530885	0	0	0	0	0	0	0	0	0	0	0	0	0	0	0	0.0431955	0
BTRC	14.366	10.632	10.994	17.0978	9.4535	14.4672	22.2916	9.99894	14.5048	15.5566	7.26646	14.563	4.20851	15.6556	9.40222	14.6869	14.9703	10.3818	15.2826	24.4006	12.4609	8.36346	8.34515	15.3937	5.42657	12.7094	12.2295	18.1524	14.8714	9.22899	13.3325	26.2311	9.7422	10.9744	15.8064	14.8469	14.0584	5.8207	13.3889	10.4963	11.4516	8.5548	12.3081	10.3123	7.13187	6.34255	6.92618	21.0714	29.6306
FLII	68.2084	106.546	70.6958	181.599	129.138	138.058	103.872	79.5866	91.4494	108.607	92.8389	124.589	53.804	149.714	63.3706	97.718	94.0976	67.8021	165.905	125.73	144.983	73.5701	64.7532	160.148	101.202	97.4103	108.961	84.6721	94.1657	130.123	153.577	65.7251	106.634	111.38	72.8683	99.2507	111.615	66.7024	98.8997	126.266	60.0374	99.9524	75.0219	101.689	75.6121	47.0148	41.4483	108.273	112.851
AL021546.1	0.395341	0	0	0	0	0	0	0.237361	0	0.293494	0	0.16065	0	0	0.377035	0	0.324902	0	0	0	0	0	0	0.181872	0.276641	0	0.292728	0.198058	0.061754	0	0.0880026	0.279003	0	0.23861	0.260113	0.0944596	0.157993	0	0.25004	0.43064	0.345786	0.115413	0	0.124163	0.046791	0	0	0	0.146564
PPP1R14B	62.9412	34.1096	184.292	55.0025	94.8687	54.4638	74.6687	110.492	107.164	75.1798	130.081	61.1374	240.352	43.0714	85.5758	113.797	135.024	183.702	38.005	282.128	201.293	697.762	184.291	444.338	540.422	218.825	306.037	195.998	134.087	202.627	296.19	181.554	319.661	115.597	165.575	241.301	261.899	133.868	280.214	323.654	286.311	167.528	95.2079	136.207	243.008	186.907	156.581	166.121	108.963
LBHD1	3.85135	0.827144	2.29185	1.14004	1.77885	1.64599	6.49299	1.15616	4.50265	3.18042	4.60997	2.29478	8.04598	0.829354	1.84166	6.29908	3.38741	3.59405	0.761028	6.98688	4.53695	8.05492	5.40404	3.43403	3.56556	2.44685	4.37368	3.60958	4.51197	4.338	8.39485	3.58837	5.58629	10.7541	3.99314	2.29535	7.28928	3.11139	3.98219	5.23224	4.3432	4.52893	3.87358	4.30148	7.60569	4.17224	2.56327	2.45999	3.41708
ZNF710	13.3814	9.00474	13.3537	18.3691	25.056	21.8186	20.2706	15.5992	15.3437	13.6539	11.341	10.3303	3.81159	12.8451	13.9775	15.9337	9.30157	9.9841	14.5138	16.0443	9.65226	12.7144	19.5389	16.4339	2.9545	17.4892	9.70629	14.8067	13.743	11.0472	13.9257	9.28758	16.7082	17.1579	18.2823	26.3561	15.0359	6.10765	22.4677	14.1909	18.5421	6.4147	19.0288	8.8311	9.1363	5.59973	5.65009	18.0248	30.3878
CXCL17	23.126	0.935528	165.732	0.402945	48.7559	0.179007	160.168	163.127	410.596	309.847	33.3913	10.5161	412.21	0	607.172	68.481	54.1507	88.3129	0.0896613	9.83768	19.0129	11.7495	599.628	1.942	10.403	12.3369	114.428	194.749	149.885	59.2209	1.06225	3.36774	828.561	829.159	223.826	302.106	125.574	2.02644	42.9505	16.3274	122.005	6.05469	1675.38	37.0072	135.769	92.2903	8.04684	3.93461	324.225
CIB4	0	0.220913	0.290902	0.342541	0	0	0.100774	0	0.0445395	0.386103	0.202394	0.676291	0.330603	0.115567	0.0992008	0	0.256453	0	0.40651	0	0	0	0	0	0	0	3.46586	0.156332	0.422447	0.0885548	0	0	0	0	0.0684377	0.0994122	0	0	0	0	0	0	0.0850319	0	0	0	0.0646864	0.0796379	0
MAT2B	44.679	20.4171	30.1277	39.1193	37.9433	32.9606	71.647	26.0876	67.4671	51.6711	53.8503	53.572	34.0207	32.5131	62.0876	69.7522	66.8414	51.1321	47.6868	60.1906	31.9239	33.659	84.3545	48.0632	12.6094	35.3326	28.2689	31.5488	61.4686	33.0438	54.2996	67.0373	45.3849	60.3098	46.4629	54.8029	63.2977	13.0124	68.944	53.6504	53.4135	38.2892	27.2027	52.8701	37.347	14.5566	11.351	33.9316	108.849
HIST1H2BO	0	0	0	0.314371	0	0	0	0.573154	0.49052	0	0.185749	0	0.227561	0.318189	0.682819	0.191669	1.17681	0	0	644.717	2.23301	1.31626	4.37122	1.054	2.80562	0.520273	1.9085	1.7217	2.14729	0.731449	2.55	1.75164	1.56681	3.11133	2.26114	3.42137	1.60232	7.55794	1.81131	8.73488	5.00981	2.17377	1.17058	6.29617	0	0.844969	2.8496	0.877062	0.424688
IFNA4	0	0	0	0	0	0	0	0	0	0	0	0	0	0	0	0	0	0	0	0	0	0	0	0	0	0	0	0	0	0	0	0	0	0	0	0	0	0	0	0	0	0	0	0	0	0	0	0	0
KLKB1	0.123168	0.831841	0.206676	0.81121	0.216024	0.144151	0.411677	0.177478	0.237328	1.6733	0.383449	0.870871	1.87905	0.246319	0.193816	0.346211	0.212567	0.0169084	1.44405	0.097403	0.102895	0.0485215	0.769065	0.237979	0.155137	0.167816	0.0547193	0.0925567	0.427113	0.0314575	0.180952	0.0695381	0.0933008	3.90277	0.0243112	0.953489	0.206733	0.159206	0.280437	0.080499	0.145434	4.68157	0.166133	0.116049	0.209918	0.0467224	0.712339	0.0565799	1.26026
PIK3C2G	0.0859409	0.156448	1.97	0.0404305	0.0134582	0.0898057	0.142733	3.24333	0.165597	0.0820297	0.0358331	0.0898012	0	0.0409215	0.00878158	0.0493002	0.105943	0.0252813	0.377849	0.0323636	0.020513	0.604573	0.0511066	0.016944	0	0.0334556	0	0.00922599	0.287664	0	0.0901859	0.467877	0.108502	0.06669	0	0	0.0588773	0.0198369	0.0582371	0.106988	0	0.0107524	0.0075273	1.05265	0	0	0.0343575	0.296092	4.88832
CCDC42	0.207009	0.0263788	0.0868402	0	0.0907681	0	0.120332	0	0.0531838	0.230519	0.362512	0.151415	0.740187	0	0.0888404	0.124688	0.0510375	0.0852543	0.0606758	0	0.0691745	0.0815503	0.0430857	0.171417	1.56443	0.0564098	0.13795	0	0.0582041	0.105742	0.0276479	0.0584366	0.156811	0	0	0.148383	0.148911	0.0334473	0.549888	0.315689	0.027159	0.362596	0	0.0780174	0.191105	0	0.0386204	0.0950941	0
NUP107	12.3191	10.4616	7.56473	6.66538	9.85246	13.456	12.7819	7.41729	8.89515	10.9239	10.0031	12.6836	14.8912	10.5785	13.852	11.1821	17.2771	8.05971	7.62396	45.9795	12.1978	16.6533	17.7335	37.8405	4.84548	12.9251	34.2691	49.237	15.8682	117.971	26.1337	50.9478	13.2019	20.3664	21.6581	34.569	14.3816	21.7409	15.7182	20.2952	18.8121	24.2428	8.95201	19.68	8.36326	9.96644	9.51778	50.4354	17.6295
ISY1-RAB43	0.0448292	0.0285626	0	0	0.0982824	0.0218611	0.054289	0	0.0191956	0.0332803	0.0581515	0.0728666	0	0	0.032065	0.0300024	0	0.0205138	0.0218996	0.0787815	0	0.0147169	0.0155509	0.0618692	0.0313694	0.0203599	0.0165968	0	0.0420151	0	0.00997893	0.0105457	0.00943294	0.0135284	0	0.0214222	0.0179154	0.0120721	0	0.0162773	0	0.0130871	0.00916172	0.042238	0	0	0	0	0.0332387
GNL1	53.6779	32.6299	15.5384	30.02	66.1086	25.8972	32.8896	26.1309	34.8713	35.6303	48.5882	41.17	59.1942	28.9684	36.7333	35.7866	32.961	59.8232	28.5322	32.6244	29.2041	32.8794	53.3308	47.9207	58.4702	44.6726	38.0791	30.2846	35.5312	39.2377	37.4641	44.7636	35.6745	45.283	37.1245	29.6411	40.6102	26.2908	27.7369	59.4421	34.5663	45.3311	21.3505	68.0943	29.2521	15.9259	11.4898	38.1274	50.5481
EIF5A	294.382	304.857	667.035	240.572	500.675	300.962	318.637	522.044	477.145	227.791	511.106	292.529	591.689	246.034	199.51	340.744	476.62	442.493	222.304	366.036	552.39	674.223	444.286	834.957	791.712	498.835	903.217	341.694	228.518	459.85	786.626	332.566	557.364	427.985	544.745	445.974	757.211	544.245	1064.22	1109.92	555.822	534.312	261.163	432.777	584.736	470.083	601.617	742.365	264.868
BBS4	10.3267	12.6118	5.90234	13.3084	5.34289	12.6195	16.1535	2.18951	8.14172	15.9119	9.94436	15.1538	4.78535	12.1844	7.92564	14.9079	10.0069	5.89684	14.4147	40.3243	19.9197	9.3934	21.0556	6.50898	4.37986	5.92427	7.53601	11.357	26.6445	20.8222	6.75564	16.5059	10.1269	10.857	12.1296	6.92458	14.2095	9.20666	11.3937	8.65142	13.1344	8.85988	9.05099	8.14398	6.83534	5.70862	4.97186	13.3294	23.1263
P2RX7	2.24288	3.91941	1.4581	5.2048	0.877051	5.92927	3.0688	0.874117	1.75228	6.32436	2.00342	5.70831	0.875447	3.21327	1.45416	1.77759	4.28477	0.675224	4.45959	3.19821	1.08478	0.787984	0.505041	3.67468	2.07885	0.446773	1.68986	2.76967	4.92331	1.52422	1.15619	0.444312	0.811417	0.771847	0.220059	15.7572	0.251603	0.116559	1.38122	6.58648	0.352769	1.98729	5.8061	3.28726	0.0745146	0.157558	0.269173	2.09378	1.75052
DUSP1	5432.01	3533.12	536.744	406.429	2445.95	643.895	2565.74	3254.44	3627.33	3659.92	3048	2751.06	822.517	5422.08	3176.61	741.254	2039.51	4659.13	1512.41	552.231	102.698	51.629	160.139	330.168	1181.03	1449.57	304.324	170.273	548.619	456.97	1078.33	16.8833	125.568	33.9231	233.01	377.982	208.419	13.7676	179.825	317.305	44.835	13.9786	515.818	109.546	170.144	14.3734	65.2345	26.1916	87.3946
FUZ	11.4169	12.7574	4.55149	14.2106	8.92004	16.9189	14.3696	6.57336	14.0324	22.4066	14.4899	15.5113	19.3386	12.4929	21.606	20.373	13.8309	18.9059	14.2384	16.1203	20.1879	12.6284	25.7899	10.2435	25.4424	15.4212	17.6375	16.4177	20.996	35.5201	13.19	32.9946	18.4924	12.8811	11.6326	4.93137	25.1289	28.0885	13.6618	9.45482	22.5652	16.3914	13.6217	32.9216	26.1963	21.7792	8.94779	43.5259	32.3338
DDO	3.85913	10.1399	1.14613	8.94097	0.561548	6.99473	2.80408	0.963706	8.07215	11.5992	3.05675	11.3659	1.87241	7.05752	5.76492	1.43995	2.6944	2.39104	11.5616	0.810229	0.741791	0.403616	13.8253	2.12098	1.07539	2.41964	0.606896	1.82213	5.21726	1.00308	0.387707	0.385626	8.06287	1.88603	0.303343	3.42715	3.84879	3.0625	1.26358	1.82284	6.45207	0.747749	5.19278	6.21027	0.0363783	0.323876	0.637146	0.588311	10.4452
CARTPT	0.0598214	0	0	0	0.131151	0	0	0.0359164	0.0384227	0	0	0	0	0	0	0	0	0	0	0	0	0	0	0	0	0	0	0.404586	0	0	0.0399485	6.92368	0	0	0	0	0	0	0	0	0	0	0	0	0	0	0.111605	0.412205	0.133064
NCKAP5	0.632083	0.329945	0.958406	0.3511	0.684533	0.256245	1.54937	3.45207	2.37719	0.330734	0.370448	0.705568	0.444758	0.24114	0.228779	2.06417	0.779193	0.20909	0.100447	0.632355	0.165412	0.787521	3.59012	2.39632	0.151875	1.98183	0.346787	0.480714	4.04691	0.418178	2.02914	0.102114	2.83632	0.889392	0.112737	0.736927	2.70255	0.0615231	3.32339	0.223976	0.564508	0.200089	0.140073	0.0932786	0.519168	0.0818507	0.0639347	1.80164	1.62619
BAG3	155.575	756.038	180.544	152.259	244.444	151.668	80.8518	194.174	122.698	147.323	151.82	132.84	42.9557	1220.73	108.683	88.2584	118.595	147.211	201.921	150.395	121.938	198.443	95.7913	200.201	47.8075	147.315	137.733	86.1053	153.85	95.4302	97.8975	25.9579	194.845	58.2566	122.544	98.8548	98.9588	32.6031	195.979	115.842	57.4115	12.2221	68.3844	185.729	30.6709	26.6031	33.9898	51.7298	176.149
CNGA3	0.0332311	0.846919	0.0174256	0.793394	0.14571	11.3518	1.23145	0.0399035	0.042688	1.16566	0.856745	0.465877	0.217841	2.13219	0.0237692	0	0.450618	0	5.01624	0.153298	0.0277614	0	0.0864568	0.137588	0.139521	0.0226387	0.147634	0.34961	0.194656	0.169747	0.0110958	0.762192	0.0104887	0.0150426	0.147583	0.0595497	0.0199205	0.0134232	0.0157631	0	0	0.0145519	0.162994	0.109586	0.00589964	0.231108	0	0.171736	0
GALNT7	12.5247	7.46018	26.4817	9.43895	20.5709	10.4327	30.3122	10.2872	25.0658	16.6729	11.1027	10.6569	6.40309	10.207	19.4329	24.8809	23.46	13.0772	11.2741	40.767	29.9202	5.60404	28.0531	23.5299	8.77532	25.7128	18.6301	23.6652	24.8772	21.9346	12.0435	8.16599	16.0468	19.33	33.4224	14.6285	31.9629	7.99537	28.0668	15.5359	18.4757	6.73739	6.45763	30.2407	17.2655	10.692	13.3241	11.3658	31.772
CTTNBP2NL	18.0187	23.3741	18.114	15.1579	26.203	19.2746	22.2445	20.3566	18.035	20.5355	19.5278	28.6733	7.20163	18.7969	21.2719	15.7907	28.5345	17.1898	17.6815	73.0085	22.6204	19.9328	29.2725	20.244	4.43433	28.1246	16.9901	21.7283	26.2706	31.9558	25.883	18.8594	13.0986	17.8072	18.9659	42.7402	20.3777	5.26235	15.6869	17.9901	16.0157	1.65208	21.131	19.1526	13.5632	7.32965	5.70049	25.1049	20.346
UBE2F	11.9121	19.8711	17.5152	23.8816	15.4286	20.8169	15.4152	18.2818	16.4045	21.7897	26.518	20.4643	29.0298	26.0596	14.2784	17.1106	22.1326	18.1555	25.8091	12.7369	27.431	24.2413	24.3288	31.9562	35.42	16.1601	25.6791	10.7445	25.4093	21.6563	13.8694	13.7366	19.46	10.3804	19.9043	31.8904	19.0969	7.84852	28.3665	24.3622	18.6685	19.5424	14.8068	38.2313	18.2166	5.16551	5.90818	17.5241	11.7212
CATSPERZ	0	0	0.147419	0	0	0.205642	0.102137	0	0.045142	0	0.0683772	0.0856799	0.335075	0.11713	0	0.0705564	0	0	0	0	0	0.138438	0.219425	0	0.221313	0	0.156122	0	0.0658709	0	0	0	0	0.318147	0	0	0	0	0.133355	0	0.0461048	0	0.0430911	0	0.0748656	0	0	0.0807151	0.156334
SLC51B	2.70851	8.03688	2.92171	10.1936	1.52693	7.13239	8.7718	1.16155	1.78935	4.91197	4.59255	12.8301	0.737877	5.54563	2.04802	2.17524	8.39491	1.27482	8.39249	1.63195	0.711136	0	0.402668	0.640807	0.649813	2.53052	1.97685	2.50059	4.56927	2.17411	0.258391	0.928426	0.78161	0.07006	0.381868	0.610169	0.185557	0	0.0734159	0.337182	0.203057	0.677747	0.616798	0.583304	0.357204	0.048926	0.288749	0.35549	0.172134
ZNF711	20.6715	0.944736	1.31112	0.981372	10.8519	3.72171	11.2915	1.75431	4.45371	3.56134	4.01655	3.27849	1.21284	1.16288	4.65824	9.41281	11.2718	7.0745	1.04392	8.258	1.57875	0.0715846	17.2764	0.601877	0.305168	5.92216	6.65202	1.47475	2.92243	2.469	12.9501	57.8203	1.97296	17.2011	8.46458	7.75249	11.4679	9.01937	0.689558	3.9904	6.9804	14.8958	4.08203	5.91697	2.95759	4.69647	8.73287	29.7332	14.0497
FGD2	3.24828	0.506008	2.02597	0.718628	8.82338	1.45494	5.54187	4.45893	4.28756	5.39392	7.56638	1.74444	6.42984	1.89589	4.18621	5.92568	3.10464	2.64214	1.6777	1.13163	0.573808	1.7123	0.900943	10.852	2.65099	2.91477	1.07279	2.27968	3.35618	0.867997	1.07026	0.232269	0.776843	2.31246	0.367182	7.91844	2.59054	0.849683	3.54999	6.39078	0.689939	13.8858	3.60584	2.0426	3.57185	0.72376	1.00112	2.35	3.45352
NRG3	0	0.137069	0.0150412	0.023615	0.0157216	0.0629454	0.0104211	0.00861087	0.0184235	0.335389	0.0697658	0.17484	0.0683758	0.0478036	0.0205169	0.129581	0.03536	0.137821	0.105094	0.0567096	0.0119814	0.0706249	0	0	0.0301077	0.410361	0.20708	0.0107776	0.0134417	0.0549452	0	0.0202431	0.00905354	0	0.0141544	0.0411212	0.0171948	0	0	0.0624904	0	0	2.74349	0.0270261	0	0.0544051	0	0.0988251	0.0159509
OR4A47	0	0	0	0	0	0	0	0	0	0	0	0	0.0814855	0	0	0	0	0	0	0	0	0	0	0	0	0	0	0	0	0	0	0	0	0	0	0	0	0	0	0	0	0	0	0	0	0	0	0	0
LEPROTL1	16.5855	12.6706	15.6631	20.1724	20.5344	23.1646	24.5022	12.3345	20.478	23.5198	34.2821	25.47	37.2488	17.9799	24.3406	20.5162	36.1107	21.4607	21.8485	31.676	18.5078	16.7706	21.8265	29.5197	20.1552	29.1431	45.2626	22.3456	29.5104	18.8838	11.9181	45.7303	29.334	20.0205	32.1146	31.9333	23.8904	15.7514	21.8579	24.2786	31.3018	5.88781	14.1013	18.8382	19.082	6.4222	12.9303	24.8109	22.1622
HIST1H2BE	0.188453	0.120072	0.19764	0	0	0.827096	0.273864	0	0.363124	0.209856	0.916715	0	0.224613	0	0.53918	0	0.69694	0.258708	0.55237	1030.55	1.41691	1.1136	1.76506	1.30043	1.38464	2.56767	0.209308	0.141617	1.14805	1.44395	0.880938	1.32996	1.54651	0.853062	3.16178	0.945575	6.10032	3.3494	1.96663	1.43696	2.34884	0.165047	1.50205	0.887801	0.267654	1.19146	5.44958	1.08213	0.209594
RBM15	6.4643	6.33186	4.47606	5.18086	10.9962	7.3833	7.87743	8.19245	8.7041	7.59741	11.5021	7.31077	13.7013	5.84084	9.30316	6.16107	10.3114	9.95404	10.3183	49.6631	5.1791	10.7233	6.66239	13.9303	7.995	8.51048	14.8957	5.15036	8.07314	5.4702	15.3222	19.5013	5.1131	16.6545	5.01154	16.011	6.72298	5.13423	10.891	10.2992	6.39652	12.6871	15.3567	14.4121	5.51416	4.09679	3.26929	13.667	13.8246
PANK3	20.6403	26.2359	17.7311	15.7474	20.8695	17.5522	29.1156	18.2375	16.1142	13.3986	13.1173	15.9169	8.08003	21.6678	17.4338	15.0124	23.2658	10.0616	18.6009	56.3119	12.8547	11.9516	32.4272	11.0641	3.15371	18.3048	20.4732	11.775	24.4739	16.7964	38.6783	34.082	18.4329	29.7848	60.6628	17.3674	23.1054	10.7147	14.037	14.4246	19.561	9.67064	16.3306	19.0715	7.61188	3.86876	6.47775	19.6533	36.674
TMEM189-UBE2V1	0	0	0	0	0.0289227	0.0771997	0.0383429	0.0158413	0	0.0587627	0	0	0	0	0.0377445	0	0.0325255	0.0724419	0	0.0347759	0	0	0	0.0364139	0	0.107848	0.0293047	0.0198273	0	0	0.0704787	0.0558613	0	0.023887	0.0520791	0.0567374	0.0316329	0.0213155	0.0750936	0.0287406	0	0	0.0485302	0.0497194	0.0187368	0	0.0738368	0.0303011	0.0880338
IL36RN	0.0440999	0	9.31934	0	0.0483418	0	0.064087	12.312	0.0566499	0.29465	0.0214521	0	0	0	0.0630868	0.221358	0.163091	0.0302701	0	2.20875	1.39997	1.93275	0.665458	0.0912941	6.29525	0.240344	9.30626	0.0994192	0.0826631	0.78843	1.14854	0	0.0835154	1.79663	0.500514	0.158053	0.185051	0.320643	2.63576	2.32982	0.173574	0	0.770584	0.166204	0.109609	0.111526	1.74834	0.506458	0
HIST2H4A	0.0387755	0.0494111	0.0406658	0.0638461	0.0850104	0.226908	0.112699	0	0.0996204	0.172717	0	0	0.508372	0.0646215	0.16641	0.0389264	0.1912	0	0.170481	1.32879	0.550686	0.114566	0.121058	0.160543	0.773298	0	0.172267	0.611911	0.27256	0.346619	1.16524	0.136824	0.122387	0.491466	0.267877	0.0833823	0.27893	0.0939768	0.956442	1.85846	0.330671	0.781071	0.475472	2.00938	0.0550717	0.0245152	0.108512	0.311717	0.388128
GLI1	7.28467	1.35603	0.181468	2.05134	3.35726	1.44289	17.8658	0.9246	2.60061	3.58392	3.1648	6.5602	4.61963	2.88368	3.01987	4.44687	5.41791	3.14739	1.09042	1.57362	0.375836	0.272662	1.0264	0.549248	4.63131	1.67387	0.403581	2.14547	5.51379	1.65724	0.277321	0.232016	0.786444	0.360299	0.307383	0.409295	0.020745	0.125809	0.44322	0.226178	0.397275	2.04581	0.657743	0.309759	0.135164	0.153156	0.338957	2.64292	0.384886
[truncated: 5,944 more rows]
[truncated: 206 more columns]
