# Supplementary material for: Identification of novel lactate metabolism-related lncRNAs with prognostic value for bladder cancer
Source: Front Pharmacol. 2023 Sep 13;14:1215296. doi: 10.3389/fphar.2023.1215296 (PMC10533998; doi:10.3389/fphar.2023.1215296)
Supplement: Supplementary file 2 [file Table5.XLS]

## Sheet: Sheet1
APCDD1L	1.12565	6.86632	2.88358	16.5595	1.39575	21.9481	7.41482	0.132951	0.865222	12.4733	4.27279	11.2254	0.879762	12.2706	0.857941	1.22266	3.66244	0.126663	25.9893	1.26474	0.678303	1.41757	0.595319	7.81854	4.08688	0.527994	0.204954	2.02459	3.92594	4.52452	13.5307	1.62787	0.745523	0.0167063	0.20033	3.50521	0	0	0.0350132	2.61312	0.0363154	0.630294	0.282847	3.96416	0.0131043	0.0233336	0	0.656962	0
SNRNP200	77.3101	74.1834	37.0693	83.2923	82.0095	89.6961	88.567	40.2127	67.3162	70.8102	55.212	99.5221	46.0959	76.648	69.5983	80.5851	95.0487	54.1029	73.8719	110.646	82.467	65.4128	104.33	106.384	32.2575	54.5996	102.77	64.7152	77.6142	98.99	95.5187	119.132	65.5213	99.2186	80.7272	96.3376	72.102	72.9395	59.0819	111.706	71.2545	64.8627	83.2592	78.2864	39.2417	33.893	65.6823	310.825	150.085
CHAC2	1.98239	2.70156	13.0517	1.90407	2.9578	5.6392	2.16064	10.4144	4.27961	3.0047	5.67878	2.0139	7.02268	2.93668	4.49017	2.15595	9.3678	2.26785	2.17895	11.7578	5.70436	13.721	8.2521	20.2914	0.924791	5.55208	5.01516	5.95883	3.92234	6.82113	18.9382	10.4927	7.09129	10.4194	4.02161	7.10485	5.74371	8.67489	10.605	8.39765	6.2854	48.7578	5.73949	8.66456	2.22897	4.56075	2.51699	25.4225	2.69473
RNF128	76.1341	0.14855	21.8509	0.0697991	57.4117	0.217057	86.1678	7.27906	57.9396	19.0237	47.572	14.0305	35.4937	0.0353234	90.3869	125.987	83.0363	103.222	0.0621255	567.831	132.536	21.5844	160.8	10.2967	0.400453	138.099	40.3494	149.705	40.4251	123.29	30.0636	2.60273	25.328	94.0641	222.967	10.3615	222.248	70.2223	5.26832	0.646463	277.801	5.75453	2.28714	8.34761	78.9835	89.6224	73.0559	0.63288	94.3398
AKT2	27.6457	23.2771	20.0427	31.0213	25.5528	33.7627	33.2321	16.1248	28.201	28.9482	26.1335	28.2639	30.4937	25.4232	25.1035	28.0689	29.0639	33.5151	25.6467	23.7732	20.4924	27.9325	46.6092	30.148	12.6248	26.0849	22.736	25.0833	31.6146	38.7455	30.9202	40.0722	27.5823	28.3662	34.5323	30.9556	25.3428	20.4502	28.4765	18.5301	25.7905	27.5765	35.2493	40.3343	18.9776	15.7961	11.098	36.6388	40.0345
SLAMF7	6.00546	0.191797	8.09773	0.148697	7.17708	0.35231	8.02733	6.42509	13.8532	6.41934	26.6359	6.44035	25.8864	1.02843	11.6378	5.2129	12.1345	6.82891	0.110291	4.74128	2.46449	1.9567	2.03625	36.144	17.7257	1.82516	2.2735	8.92404	11.4474	10.4369	1.56799	0.679813	3.48696	12.8497	1.81223	78.0453	4.20451	1.94552	23.9318	49.5462	0.849118	52.754	7.25326	2.68027	3.1424	2.35995	0.322923	3.62993	3.16381
OR2T10	0	0	0	0	0	0	0.112579	0	0	0	0	0	0	0	0	0	0	0	0	0	0	0	0	0	0	0	0	0	0	0	0	0	0	0	0	0	0	0	0	0	0	0	0	0	0	0	0	0	0
TMBIM6	546.912	235.454	306.057	220.014	650.899	288.224	632.927	302.882	545.482	288.059	438.614	392.919	401.477	232.955	667.553	646.75	491.418	584.122	266.915	594.884	666.494	213.362	635.301	483.042	208.064	351.202	396.324	508.686	402.137	597.278	316.641	487.564	439.086	426.3	751.196	669.936	599.854	395.332	545.338	483.766	664.957	234.235	296.485	459.47	546.51	223.566	194.683	237.008	610.906
2023-03-11	0.156352	0	0	0	0	0	0.0284018	0.0234682	0	0	0.0380282	0	0.326117	0	0.0279585	0	0.0481854	0.02683	0	0.0515191	0	0	6.10169	0.0539458	0	0.159772	0	0	0.0183172	0	0	0	0.0246747	0	0	0	0.140589	0	0.0370827	0	0.0256413	0	0	0.0368287	0	0	0	0.942689	0
TMEM62	12.5825	7.8049	8.04128	6.20042	13.2457	7.94276	17.1424	4.99395	17.7369	12.1085	12.874	12.1495	13.8613	7.18307	14.7655	20.4806	14.2246	13.993	8.48869	26.7499	24.5227	9.45792	20.8061	17.094	11.6672	12.0542	20.8281	19.4563	19.9214	17.7483	1.3937	8.91185	8.62066	24.4805	28.8806	22.4394	15.0853	9.95737	15.28	11.5809	15.0397	6.29135	32.3229	9.84614	19.9004	7.80212	18.3959	12.7829	22.1516
TLR2	5.16128	4.43613	3.70547	1.85366	10.1763	2.55914	7.46273	4.15946	5.05042	5.34243	18.2655	2.49145	7.86498	3.46371	12.5617	5.32045	6.12765	5.83713	5.83802	11.8705	10.7939	33.0065	15.3386	82.5135	17.5794	13.3093	5.5978	3.98266	6.28197	9.62116	15.2094	0.598926	30.4163	4.50019	1.79478	68.4298	11.6906	5.12111	28.1466	33.2233	9.61186	7.96352	6.82793	42.3632	13.3448	0.503705	3.31202	5.8677	6.79971
CNTNAP5	0.0267142	0	0	0	0.131777	0	1.67904	0	0.0343166	0.148741	0	0.0814164	0.0318401	0	0.0668777	0.4425	0.0493975	0.0641782	0	0	0.0111586	0	0.139004	0	0.01402	0	0.0296706	0	0.0563338	0.0170573	0.00891983	0.16025	0.320408	0.145111	0	0.00957431	0.112098	0.194235	0	0	0.0438106	0.0116982	0	0.0251701	0.0189707	0	0	0.0766987	0
RPL35A	595.04	455.786	455.044	355.302	507.447	302.601	445.927	372.721	479.822	565.588	759.979	648.007	871.024	385.721	581.48	842.042	515.657	901.552	393.09	659.449	306.462	396.184	669.591	417.354	787.742	514.87	532.93	418.601	392.421	303.957	991.489	525.488	391.62	427.525	695.725	386.955	726.435	792.947	425.518	553.999	620.901	746.394	302.801	635.193	514.239	579.121	412.88	281.713	679.863
NFU1	30.1633	39.618	19.6886	46.5581	26.4952	46.2105	34.0663	17.7918	30.8786	47.1204	38.7514	43.5522	49.1316	38.3499	29.8639	35.0006	42.0406	44.5216	45.1274	32.6864	38.4756	35.6742	20.9842	41.0803	23.5975	33.1577	47.2181	21.2237	42.7305	30.9506	28.2134	20.4225	35.2809	27.1879	20.9786	34.0808	44.8167	24.1273	34.7725	33.0729	21.1768	33.6375	24.9285	23.8964	32.177	13.502	17.2342	46.314	40.2122
DENND4C	25.4122	30.856	6.97899	32.2825	21.2731	28.914	48.371	10.1782	20.1046	24.1022	13.3853	30.6953	9.50781	29.098	20.6874	30.2876	22.549	12.0701	36.2428	60.4426	11.4174	7.78271	16.3696	19.0684	1.28346	13.2036	13.969	15.6585	25.2046	13.9474	9.44329	21.2214	8.11272	46.397	38.5759	26.3362	18.31	5.32228	10.4404	8.50821	9.28177	4.52405	20.8079	6.02698	10.5795	3.71815	6.07562	4.78601	50.0683
B4GALT4	35.5417	9.04249	13.4427	8.54939	74.2824	13.7027	25.9359	8.23975	45.5253	22.8105	18.1358	11.3936	14.1366	8.53445	42.0543	50.2954	13.5419	32.3413	7.49012	88.9261	34.6928	3.91047	41.6385	16.1303	28.8421	24.6358	52.7501	19.8535	23.9023	88.1615	13.822	11.187	12.9307	62.0589	35.6494	17.3757	25.242	43.2383	24.9193	13.4965	28.1235	5.49255	33.22	9.74596	11.7051	43.3707	26.1737	34.7022	16.9166
ZNF445	5.71402	6.96863	2.94694	10.46	5.68886	13.2078	11.9427	2.19159	4.56814	9.55943	4.65655	10.1619	3.16484	9.97086	4.96699	6.66755	7.12676	3.11461	10.6302	18.7838	8.115	2.52246	13.7468	5.39957	2.30026	5.51386	5.45788	4.38484	9.82545	7.65746	5.4768	14.5551	4.01441	12.9692	9.63982	8.19638	8.81711	7.20669	4.61731	5.57982	5.86503	4.54512	5.80314	5.42808	3.67582	2.98783	3.08522	14.3982	15.7754
HK1	109.276	190.382	177.928	208.113	120.102	190.112	136.173	172.892	170.363	130.703	112.093	170.48	59.6325	169.838	51.6025	163.632	97.4397	123.326	230.365	203.658	179.267	85.3616	88.9896	182.023	84.3114	121.193	116.673	155.828	182.649	120.397	57.2482	127.044	197.984	77.362	203.847	140.086	143.577	30.1914	100.795	81.7691	111.89	60.5401	76.0163	85.0267	102.83	53.2756	47.4422	51.8601	213.242
NSUN6	28.074	4.71691	3.57673	4.69103	36.5645	5.4153	27.6216	4.66959	20.4225	12.4818	16.1853	10.9517	18.515	5.68374	17.061	41.8155	11.1258	30.3181	5.02865	29.9033	8.82535	9.99464	14.1535	8.12214	3.42694	17.1704	6.53642	15.4553	11.3822	21.3513	7.81849	6.44275	6.68184	19.1657	33.8021	9.12256	31.8381	7.52645	8.16768	10.2162	11.0224	13.6596	11.9594	12.9317	36.321	17.9202	16.5275	16.0728	21.44
CLEC10A	6.68798	4.05471	4.78931	8.44102	8.23558	23.4046	19.9306	8.52614	27.5147	13.189	66.9008	11.242	19.138	19.493	16.585	3.34221	39.1888	8.19032	11.2696	1.98045	1.08298	1.77001	2.36088	9.18948	11.4112	10.1962	1.01441	7.23983	10.7	1.76833	0.531223	0.0207924	0.799733	2.53396	2.12262	62.8066	0.741779	0.0476038	15.8762	5.87303	0.695773	8.7473	4.26303	1.74885	1.86209	0.633323	0.357282	3.68809	3.86657
M6PR	60.2627	37.3653	21.2487	43.1914	69.8594	51.956	88.5967	32.4349	66.8729	46.6467	44.4072	54.7521	20.8201	45.385	67.9556	70.7638	69.706	28.7263	47.842	100.827	126.753	67.3931	77.4653	100.074	6.59017	53.2166	36.728	90.3541	90.1889	60.8963	86.7628	65.4041	44.0716	66.5015	58.1818	106.603	61.8589	10.3935	61.8669	84.5455	63.4477	32.4697	35.3417	69.5181	21.6162	9.82639	6.21609	63.9656	134.024
PSEN2	16.499	17.7509	10.8578	26.3365	15.1744	20.989	19.9759	10.1736	17.8196	21.7192	22.144	21.6024	14.2806	25.784	15.7119	17.1081	20.315	18.4977	23.5548	18.2197	39.0177	11.132	18.2999	36.3631	7.40738	16.2193	14.8795	18.401	24.8575	20.5248	8.57096	9.91977	12.3488	14.3052	8.15112	29.2811	14.5276	11.2302	22.4396	13.8117	12.4892	17.608	22.9534	16.1481	27.7837	4.49853	6.09474	13.248	18.3067
DNAJB9	22.5382	46.3313	17.3446	33.0575	26.9547	34.2854	35.9203	16.0103	22.3152	31.4652	42.1829	38.0409	17.8169	37.1766	38.3491	27.0276	50.0993	15.8574	35.661	83.3728	26.3471	19.5708	31.38	37.3687	14.5601	32.4202	41.6068	29.6153	34.1723	55.1077	9.21208	30.7259	17.9988	25.3722	37.1988	40.6731	28.7428	6.67005	16.9061	21.981	18.9394	13.7656	24.1625	25.3425	14.9582	5.98184	7.55816	24.0579	27.519
ZUP1	8.87375	5.02565	7.61168	7.66634	18.5539	8.57448	10.7463	10.08	10.2908	9.60706	12.2569	6.31034	7.67117	6.43578	8.03187	9.23821	9.99367	6.50451	9.51278	22.6697	10.2046	8.173	7.72407	17.4251	2.93223	14.5534	10.7075	6.46253	7.88033	8.14921	11.5042	21.0101	6.96746	10.3892	12.2175	8.9913	12.1493	6.85908	13.3293	10.2627	9.45026	7.07602	7.18693	14.7089	8.11034	5.35055	5.39067	11.8265	10.0824
KRT2	0.0288433	0.0367547	18.0287	0.0474922	0.0316177	0	0.104789	1.38539	0.148206	0.224834	0.0841837	0.0351621	0.584421	0.048069	0.0206308	0.0289555	0.106669	0.0791921	0	0.418179	0	1.44875	0.630346	0.0398069	0.0605496	0.157196	0	0.0216749	0.202745	0.184167	0.0770459	0.22391	0.127453	0	0.0853978	0.0620242	0.242063	0.0233017	0.218909	0.094256	0	0.025261	0	0.489171	0.0716893	0.38295	0	0.0331246	0.0962368
GIT2	4.79688	4.9113	3.1604	9.18966	3.4329	9.60308	8.13796	2.66716	5.71691	8.2428	6.4123	8.97788	4.32798	8.46873	4.19182	4.36796	7.83363	2.2565	8.12426	16.114	7.17552	3.10014	5.05907	7.97688	2.60487	4.79385	42.5443	5.39293	7.86883	5.58379	5.23368	6.50521	3.29595	4.03153	4.75533	8.76729	4.23116	2.08735	5.26934	7.25557	3.94658	12.3446	7.00177	3.59849	2.1171	1.50449	2.23982	4.66374	8.41172
INAFM1	32.8647	78.4402	15.2578	38.5571	27.1941	30.3572	17.8993	17.1913	25.39	43.5035	52.2742	49.0382	138.514	39.3152	31.5502	28.5703	27.6521	38.4724	35.1677	10.4663	23.6784	27.1155	40.1128	29.9179	120.826	50.0694	26.9095	43.165	38.7057	44.7075	21.4824	17.5894	22.9781	28.1792	50.6256	43.7907	32.8695	12.0343	26.1747	53.6671	43.0036	24.2649	60.9109	50.8439	32.9495	27.0446	35.7393	28.7565	33.1993
GOLGA1	13.5841	22.5155	14.2717	29.71	8.71719	25.2303	22.7353	11.7113	18.8549	23.3229	12.4751	21.9524	10.0543	28.1373	12.4912	17.7985	17.3267	9.68914	27.8429	21.7432	14.1753	20.1869	14.6146	11.6589	7.80148	14.3588	13.3559	13.4957	24.6246	13.458	23.1709	9.81697	7.61385	24.7167	11.6292	13.2195	16.6484	6.60016	15.1689	23.433	9.44221	6.04376	21.3623	20.8382	9.4406	6.1127	10.4619	17.03	29.0332
SGMS1	16.5196	18.1022	14.0973	16.9723	22.3008	27.9581	19.8301	16.6233	18.7571	19.5171	19.9575	20.6627	9.2513	23.2692	12.5525	22.1838	21.0757	13.5369	20.8273	53.5534	9.88726	26.1762	6.51158	17.6769	6.95954	16.6035	28.7281	9.17444	19.4275	28.6239	12.0971	5.56565	13.5066	13.1016	14.4833	17.2021	6.99975	8.46447	28.9183	12.4976	7.68958	7.50149	62.525	16.1618	8.52517	3.93447	4.45407	10.6813	25.9861
SEC22B	11.0475	13.8725	10.5136	14.9686	11.5982	16.2327	17.7161	7.44021	13.788	12.0152	11.8133	15.3622	5.95982	15.4054	15.1301	14.0571	19.5049	7.45035	12.1193	22.5206	19.4337	9.76214	17.681	15.0245	4.90201	10.3457	15.2303	13.669	18.4402	19.7839	10.3349	21.9462	10.3184	18.1954	16.2909	30.492	13.4091	8.60621	8.06681	13.411	16.2213	9.43564	15.3338	16.6149	8.19974	3.6603	11.1842	16.2938	17.1586
MEGF9	12.5204	28.4135	27.1336	49.0664	18.384	25.8361	38.3284	10.5198	12.6412	20.2704	18.6758	26.2741	5.86447	39.0561	17.7952	23.48	28.2203	11.5352	59.8375	83.4548	25.8981	9.63492	17.501	13.1668	2.14584	17.4681	19.5248	10.6585	28.9463	23.6144	21.9671	20.321	8.85144	31.9453	15.0695	25.8556	13.1552	3.60178	7.27585	8.90765	7.84195	7.21244	11.7553	22.1351	10.2773	2.85523	5.1824	15.7716	56.5988
ZAR1	0	0	0	0	0.0546163	0	0.0724051	0	0	0	0.0484729	0	0.118768	0	0.0712751	0	0.184259	0.102597	0	0	0	0	0.0518504	0	0.209186	0	0.0553377	0	0	0	0.266178	0.35162	0	0	0	0	0	0.161005	0.0472678	0	0	0	0.0610948	0	0.159218	0	0.0464767	0	0.110826
KBTBD4	6.52086	4.37931	3.67352	11.4987	7.77596	11.119	10.8849	4.28543	8.00868	8.6107	6.19402	11.3332	1.23408	7.04911	8.30414	10.6597	9.6951	4.41543	10.0086	24.3612	10.5455	5.64109	4.88323	9.24273	0.9943	7.65402	6.38612	8.29396	8.54786	5.54213	4.61942	19.4961	4.35276	7.95781	4.34834	6.01635	6.44449	1.24581	6.06093	7.70301	6.15629	4.9971	6.92896	3.0097	3.69986	1.88029	0.883649	8.98145	18.5719
ARTN	1.72415	0.505674	6.14216	0.40556	0.959997	0.720676	3.77825	1.39666	5.30852	2.74281	1.91703	0.967525	2.47902	0.410485	11.197	4.50573	2.09169	2.98682	0.240649	3.78747	8.57362	16.3876	4.07273	25.306	0.631966	4.25086	1.70219	4.73014	0.884908	5.34717	5.48278	19.9706	1.14021	6.83836	13.1266	1.64782	1.70618	6.38962	3.76471	5.3958	1.45417	0.910802	18.1048	4.33199	1.49647	7.94191	5.71849	37.6528	1.36969
PMCH	0.0949646	0.060506	0.199188	0	0	0	0.0690023	0.171048	0.0609948	0	0.369558	0	0.679117	0	0	0.095334	0.936532	0.0651836	0	0.125166	0	0.280582	0.0988271	0.131061	0	1.03511	0	0.142726	0.26701	0.242543	0.253668	0.201057	0.239789	0.601821	0.187444	0.27228	0.113854	0	0.270278	0.413774	0.249183	0.16634	0.232894	1.07371	0	0	0.35434	0.327181	0
RAB11FIP1	53.1139	6.06255	22.151	3.26818	82.6215	2.83727	46.4978	43.1012	47.2037	17.252	10.3775	9.54021	19.8106	4.4568	36.0889	40.384	14.5782	20.8209	4.48546	58.5727	176.784	2.81285	21.4364	4.78859	0.946262	19.488	18.9487	21.4227	19.3268	6.23034	3.40477	10.0673	15.6429	84.4912	21.9216	11.5937	29.3099	3.97206	18.6866	4.49746	20.1817	7.97513	49.2208	5.12502	5.70532	3.54915	6.12697	9.18751	30.543
CACNA1S	0.0353808	0.0300568	0.148422	0.0388376	0.0775679	0.0172535	0.025708	0.106212	0.0227247	0.052532	0.0229476	0.0287544	0.224904	0	0	0.0118395	0.0290768	0.0485706	0	0	0.0295573	0.0116151	0	0	0.148547	0.224963	0.0130987	0.00886252	0.0165799	0.0451819	0.00787572	0	0.0223344	0.0106771	0.0232786	0	0.0141394	0.00952769	0	0	0.00773645	0.0516441	0.00723075	0.0111119	0	0.00745629	0.110013	0.0406324	0
PGR	8.60215	1.12039	0.124607	1.35379	4.23549	1.66867	5.44926	0.707646	1.39501	1.73588	2.23325	3.6906	0.288888	0.93461	1.23057	0.920815	8.96378	1.68327	2.38205	0.776738	0.393062	0.0514871	0.0840799	0.675584	0.119722	0.712291	0.306154	0.285713	0.87971	0.649396	0.00952125	0.124099	0.177006	0.0430265	0.107879	0.21121	0.0284895	0.00767893	0.0135263	0.21743	0.0405292	0.511963	0.751771	0.376141	0.0421871	0.0330521	0.0177332	0.070954	0.274857
PCBD2	2.72874	3.34794	3.47881	4.9106	1.97932	5.00118	5.80079	1.74186	4.01349	3.85197	3.10873	4.34057	2.87752	4.05734	2.40165	5.3056	2.92616	2.50663	3.93961	5.88285	1.69488	2.23787	7.57966	2.04398	1.4587	2.14229	3.17719	2.55368	5.02457	2.91468	5.5548	5.08998	5.72474	4.65614	4.04457	2.98846	4.39039	0.778531	3.19504	2.58564	2.56193	4.11336	3.08482	2.20783	1.81532	1.89195	1.81681	5.13753	11.3835
S100Z	0.0372277	0.0237194	0.117128	0	0.081617	0.0544625	0.2164	0.089405	0.167377	0.331645	0.253528	0.317682	0.931787	0.124084	0.266279	0	0.367136	0	0	0.0981341	0	0.0366643	0.0774837	0.102757	0.0781505	0.304336	0.454822	0.0559509	0.348907	0.0475404	0.049721	0.157635	0.141002	0.0337034	0	0.240161	0	0	0.141271	0.202758	0.0244209	3.03217	0.114123	0.455986	0.0925283	0	0	0.0855068	0
QPRT	18.0359	17.269	3.07922	5.29484	17.6251	18.4087	30.0996	3.84939	14.3938	18.9722	15.7786	16.2894	23.5439	10.3521	9.87186	36.5129	22.9968	31.9161	4.80055	5.502	52.0765	0.806512	1.41343	9.04144	24.5915	7.02112	248.324	33.6059	89.1703	24.486	14.5519	5.75104	1.99212	36.8702	16.0062	3.13537	1.29309	0.242038	0.644254	41.6858	0.786136	7.04953	25.9121	8.63785	29.6866	1.02285	20.5692	5.59687	7.9748
FIGNL2	0.260194	0.071049	0.0389827	0.122407	0.122238	0.054379	0.0540171	0.0892679	0.119372	0.165568	0.216976	0.453136	0	0	0.212696	0.186576	0.504038	0	0.10895	0.0979837	0	0.036608	0.734967	0.153898	0	0.962253	0.330273	1.48043	0.139349	0.237338	0.148934	1.49524	0	0.100955	0	0.426299	0.0445641	0.030029	0	0.121468	0.0975339	0.097662	0.136738	0	0.0263961	0.0235005	0	1.45139	0.206702
FAM208B	15.6039	18.3741	7.73332	15.715	22.154	16.1863	23.5102	8.6751	13.9271	11.685	11.3711	16.7324	2.95858	17.366	16.8531	12.8595	19.3746	4.1047	15.6896	81.9066	16.8281	15.2827	13.3652	34.6063	2.80751	17.2542	35.7155	21.0077	16.8077	19.2907	25.7868	14.1784	10.8556	17.6959	17.0831	27.7598	15.8589	10.2467	17.0702	12.9991	13.6189	14.6482	16.037	25.5267	6.77766	6.23976	7.42949	17.9276	23.9904
INSL5	0	0	0	0	0	0.148839	0	0	0	0	0	0	0	0	0	0	0	0	0	0	0	0	0	0	0	0	0	0	0.0476758	0	0	0.143599	0	0.0921069	0	0.145851	0.121975	0	0	0	0	0	0.0623766	0	0.144496	0	0.284711	0	0
GSTA2	0.110804	0	0.174309	0	0	0	0.161023	0.0665261	0.0355842	0	0.0538998	0	0.132065	0	11.0957	0.0556176	0.273185	0.228167	0	0.146043	0	0	0	0	0	0	0.0615331	0.0416329	0.649052	0	0	0	0.384703	2.20692	0.218709	0	0.0664219	0.0895153	0	0.422441	0	0	0	0.469798	0	0.105081	0	0	0
CASP14	0.894465	0	52.292	0.0342508	0	0	0.287177	0.82428	0.120245	0.0694918	0.0607124	0	0.0247928	0	17.6015	0.271472	0.128214	0.142781	0.0609707	115.425	5.05691	775.011	515.818	0.947375	0.152837	0.14171	0.207932	0.234475	4.10384	1.3282	165.861	0.601886	69.1748	30.3199	2.79199	242.399	1.69586	0.0168049	41.5802	231.482	147.372	0	1408.91	125.709	5.40651	1.68338	0.0776162	0.955564	0
ANKFY1	11.6275	10.9239	7.48844	15.4469	11.2551	14.9078	23.86	7.01511	15.906	13.2636	9.05681	16.5927	4.27363	16.1583	8.68532	15.3344	16.1437	6.12109	19.9322	29.4421	23.3826	9.32055	9.48414	15.9975	4.7964	13.1892	16.6678	11.6296	11.7764	17.8156	15.1925	14.5756	8.45544	23.3109	10.5806	17.2526	17.0718	5.33146	23.3132	17.5928	6.19799	7.17394	10.4581	22.9448	7.49066	3.39391	7.07394	13.1523	38.0909
PHB	47.497	57.7474	45.1811	76.615	53.9563	78.9414	77.5759	46.7127	74.9037	68.5096	76.3391	77.9347	123.477	68.5433	93.1756	100.748	99.2757	73.686	82.4693	77.7908	91.9781	159.281	96.057	188.518	128.396	82.4298	111.232	110.026	114.335	112.717	134.86	126.348	90.6786	123.168	115.318	77.8865	89.8024	65.3509	90.3724	140.08	105.508	92.7736	130.858	90.039	70.1639	66.3015	48.6201	173.393	92.8762
MIF4GD	19.6594	24.9299	19.8492	45.0665	14.006	45.9614	24.7725	23.0328	30.6978	40.0586	39.5855	44.786	47.8505	32.7634	44.9658	23.7342	30.3623	25.2387	37.497	34.2688	31.4896	28.4622	42.9407	27.0441	18.7287	24.2245	21.3395	31.606	48.6164	58.3893	24.2568	30.1543	37.5724	57.9236	31.1629	30.3532	25.1742	14.0031	31.4676	40.5734	25.291	61.8943	54.7186	25.1877	19.1084	9.42774	12.7211	74.941	32.0707
S100A5	4.26808	0.827636	0.0973076	0.611098	5.6957	0.271479	5.5957	0.612778	3.27769	1.03322	2.88859	1.24422	1.32705	0.77315	4.84471	5.86815	12.3529	7.89719	0.679894	5.99232	1.08518	0.73104	10.9111	0.128052	2.14256	9.35496	0.412209	25.5889	4.78278	5.80588	0.867454	0.261921	2.28426	20.4121	18.1309	3.99044	6.56315	16.4157	0.528146	1.11176	12.9035	0.243781	2.67368	0.69937	8.36795	15.2519	12.723	0.745895	0.722349
MRC2	79.7945	77.6559	18.9944	85.641	69.1156	135.336	146.047	39.8544	55.072	97.7838	147.235	109.543	66.9338	57.1336	54.7462	24.5371	234.221	45.9056	57.1888	68.3159	66.705	9.70195	44.2291	167.785	217.484	125.248	25.4274	60.4252	49.1347	186.546	63.0727	10.881	29.1783	5.94244	13.3745	83.2747	12.1283	3.05827	21.7294	84.8746	4.77184	21.4063	20.1152	114.397	8.36606	5.95998	4.29293	17.9502	29.6487
TCIRG1	69.6732	24.2733	42.7212	21.5016	93.8725	32.6007	57.3046	29.3885	102.119	66.7399	91.9822	36.9966	229.052	27.5422	60.1963	83.6199	48.4978	62.3563	25.5575	24.8003	75.7405	103.753	89.8438	150.315	137.92	74.0854	50.2929	63.6417	38.1082	60.8133	32.4662	4.96503	72.9225	106.521	51.649	145.959	111.522	52.9089	124.72	108.645	133.958	56.6892	79.0355	71.0709	143.725	46.8507	71.9422	26.9829	88.5062
CAPNS1	274.302	243.678	355.606	300.988	311.164	278.564	288.184	394.212	413.459	340.391	409.707	372.588	617.548	258.215	370.424	358.474	344.408	550.73	288.772	155.366	536.445	363.112	423.106	554.76	541.804	460.139	115.684	360.77	340.216	579.158	175.356	513.262	593.588	343.389	451.636	320.406	474.149	414.899	464.624	397.488	442.527	282.804	447.275	719.691	428.43	378.026	362.243	321.55	329.567
WSCD1	1.17741	0.443982	0.168001	0.817668	0.280959	1.27722	0.820596	0.69248	0.992881	1.50735	2.24421	2.1286	2.98803	0.480542	1.19163	0.603054	1.11573	0.291381	1.6551	1.26682	0.374709	0.110437	0.25006	0.0663244	0.445575	1.8443	0.560445	0.806538	0.746923	0.961466	0.0106975	0.876146	0.308422	1.60979	0.237143	0.528192	0.0288082	0.0258828	0.0455919	0.427511	0.105083	0.14731	0.525448	0.44525	0.386775	0.0962143	0.014943	6.03417	0.213794
USP1	20.8519	19.2001	18.6473	31.5804	17.4331	56.867	30.972	21.7808	22.5993	27.5715	27.2756	39.5653	20.4396	30.2577	35.7002	22.8688	44.847	16.1047	33.4851	69.1134	25.3029	62.8022	34.61	66.1516	14.5613	21.3662	38.5866	19.8498	34.3121	29.4393	84.9963	205.021	21.1986	87.5768	34.4725	94.8409	20.4783	18.3483	44.858	72.4906	44.3268	48.8683	43.2706	70.2585	7.76131	10.2165	9.1366	96.1604	50.9369
PCNP	124.263	187.662	66.255	186.69	131.871	153.866	150.03	66.7364	94.664	146.811	120.917	179.644	49.4434	161.601	110.419	143.344	162.897	93.471	166.406	268.375	102.419	67.2538	136.077	144.408	37.6596	101.061	151.715	54.6464	154.968	112.868	103.153	165.512	83.7714	142.286	172.697	124.253	106.836	87.8282	85.6297	95.6116	106.743	106.796	59.6669	122.052	77.2694	41.7947	51.3186	157.008	175.812
KDM4E	0.1244	0.0198152	0	0.0512079	0.102274	0.045498	0.338964	0.0186722	0	0	0	0	0	0.10366	0.0444898	0.187326	0.0383381	0.0640409	0	0	0.0259811	0	0	0	0	0	0	0.210336	0.0145738	0	0	0	0.0392643	0	0.0306931	0	0.111858	0	0	0	0	0.136187	0	0.0293024	0.165639	0	0	0	1.38355
PSPC1	44.2596	32.9165	24.1436	29.6558	47.255	30.4434	40.1625	27.3185	48.4036	38.9816	40.0293	37.6121	39.9474	33.0627	29.0908	47.8758	37.2548	41.8283	25.5024	59.9417	41.2925	28.4745	50.6165	52.2056	24.7087	41.2993	156.923	30.8683	51.0424	39.8611	39.6397	99.4396	17.8236	37.9854	53.37	55.4258	45.8654	24.9253	48.1557	39.2624	44.9498	45.6019	30.457	34.2798	39.7166	25.5281	21.58	16.5888	39.46
APTX	17.0482	11.6695	21.6646	15.9637	17.8252	11.9368	21.1339	14.95	24.7236	18.2147	19.3876	16.4766	34.6436	15.4217	17.989	26.7511	23.43	21.9146	15.1934	28.5936	16.247	31.9543	19.8994	51.5611	32.5644	18.886	27.8479	14.4847	15.8431	14.2933	37.4619	36.5547	15.0157	45.9552	28.7809	24.5915	39.4284	11.3377	27.3749	50.8385	15.1379	21.5219	18.7978	28.4355	20.3684	17.078	15.3119	30.1838	28.4624
SH3TC1	20.8209	3.46524	8.599	1.10809	22.8462	2.46133	16.2664	22.6391	11.7985	5.93405	23.1225	4.90567	20.208	2.43765	5.24582	23.3079	7.99124	22.4223	2.75752	8.83376	8.67976	14.6557	9.44751	20.8501	11.5254	23.8681	9.0914	5.65579	12.6982	10.0585	12.4184	0.47978	9.67549	3.295	6.8721	14.6438	12.3495	3.68922	11.5702	11.0483	2.15776	12.4915	16.8621	7.64124	10.1042	2.28802	0.813529	2.46054	28.0064
TBXAS1	2.83037	2.37244	2.73721	3.70537	4.9591	4.02192	4.97287	5.07712	3.63584	6.35531	18.2371	3.06861	13.8533	5.54824	4.2232	2.16597	9.08026	4.37122	6.01802	7.0635	1.50205	7.82566	1.84697	8.53285	16.5222	11.1898	4.1614	6.71205	7.16989	3.82182	0.968295	0.73677	33.5884	0.567094	0.60675	25.1687	1.1543	0.0562272	4.04976	24.134	0.875079	2.11311	4.44499	10.0113	4.91778	0.660045	0.486927	4.7958	3.16078
LCN8	0	0	0.226005	0	0	0.0350295	0	0.0431281	0	0.0266637	0.0232951	0.204329	2.96802	0.239427	0.0171267	0	0.0590342	0	0	0	0	0	0	0	0	0.0652482	0.0265941	0.161941	0	0.0305773	0	0	0	0	0	0.120142	0	0	0	0	0	0.0209704	0	0	0	0	0	0.0824953	0
MCTP1	2.20232	7.43387	0.826692	1.5258	2.90227	2.6233	1.79261	1.41258	1.3411	2.84108	4.6189	5.38425	3.7724	2.76776	5.01414	0.936307	6.78722	1.25147	3.35986	2.59341	2.26712	3.72166	4.32706	2.30035	1.13055	6.40305	1.76436	1.33393	2.71262	1.34473	0.64293	0.564791	6.18769	0.631925	0.81952	6.84497	2.30853	0.136113	6.60482	2.68736	1.2197	0.695631	1.47939	5.57309	0.155967	0.346193	1.10577	1.42355	0.508614
CCR3	0.0815503	0.0259796	0.0641444	0	0.134092	0.119305	0.325904	0.0244811	0.0130947	0.090812	0.515704	0.0745617	0.121497	0.135908	0.174992	0.143268	0.628313	0.06997	0.0597575	1.04798	0.783467	0.361422	0.0424336	0.67529	0.278192	0.777785	2.96633	1.13373	0.506355	0.598812	0.912188	0.0431641	0.540533	1.32894	0.945679	0.745299	0.195543	0.378822	0.11605	0.688445	0.20061	0.0178554	0.212496	0.134464	0.159257	0.335132	0.380359	0.0936549	0.181397
TMEM266	0.442122	0.202468	0.623064	0.113747	0.984442	0.565955	1.1043	0.406466	1.41985	0.384636	1.34417	0.202117	1.41619	0.16118	0.632474	0.818334	0.459861	0.180186	0.263228	0.855882	0.288556	0.612324	1.23653	0.362292	1.40669	0.470618	2.01023	0.685247	1.82581	0.899828	1.14408	0.429023	0.322702	0.888092	0.831768	1.07948	0.911047	0.546928	0.642267	0.857845	0.48942	0.363009	0.94874	0.807098	0.564158	0.131027	0.360868	0.920291	1.85931
COA5	14.9966	19.3115	15.1196	25.7777	9.8808	27.7231	30.6027	7.72213	21.1603	30.4647	19.7439	27.2783	24.4081	23.0161	22.7918	33.9729	28.4939	15.0877	29.7805	39.4277	25.9813	26.9436	52.0585	16.5867	15.7409	18.6374	21.8668	21.7071	34.854	30.9646	19.8006	17.2238	25.2558	33.8111	27.1298	25.6175	37.3179	37.4958	25.254	48.2891	24.6027	30.3537	26.905	31.8852	25.4543	22.9952	24.1676	92.2574	47.3987
SULT1B1	0.178	0.119712	0.985245	0.0162827	0.249322	0.260407	0.308972	0.486854	0.133382	0.209228	0.394452	0.168774	0.447882	0.313128	0.183904	0.0297822	0.438856	0.0746651	0.550718	5.61759	0.13218	0.00973925	0.0926202	1.50126	0.166075	1.52252	3.0863	0.156056	4.07798	0.189425	0.0198113	0.341964	0.287153	3.89445	0.146393	0.226826	0.0474236	0.0719007	0.0938159	0.129262	0.0583831	0.0433036	2.52826	0.0931732	0.0140449	0.137546	2.03863	0.204421	0.0659895
DAB1	1.49379	0.835093	0.151608	0.904503	2.86294	2.25585	8.12303	0.410821	0.340449	0.364884	1.31265	2.19699	0.459462	1.26883	1.94392	14.3672	6.78368	5.76835	0.889807	1.14321	0.0563578	0.018983	0.0601761	0.305914	0.111272	0.236356	15.2852	0.0869062	0.695493	6.19047	0.0064358	0.108822	0	1.50943	0.171203	0.663169	0.0346629	0.0545002	0.00914295	0.0209957	0.018966	0.514865	0.230441	0.0817229	1.95391	0.786005	0.233738	3.86268	0.0643109
KIF4B	0	0	0	0.0273584	0.0364275	0.0486157	0	0	0	0	0	0	0.0396074	0	0.0475385	0	0	0	0	0.109499	0.0416422	0.0163641	0.0172914	0.0917251	0.0174402	0.067916	0.0184543	0.0374582	0.0155725	0	0.0998622	0.023452	0.0209774	0.0300852	0.0491945	0	0	0.0268464	0.0472894	0.0361982	0.0326988	0.0145519	0.0203742	0.0313103	0	0.0105049	0.0309986	0.0572455	0.0184795
TBC1D25	13.9353	15.1346	9.50227	20.1658	15.3135	18.774	16.8968	15.1614	16.0645	21.4835	18.099	20.495	15.2132	17.6836	17.6065	16.9811	14.6517	18.8585	19.312	6.60673	9.88607	22.0711	18.1591	28.6939	15.2055	14.5511	13.9087	9.85065	17.4114	12.3184	18.5659	24.2156	13.6465	16.2653	20.723	18.1625	14.9518	13.1784	14.5768	12.4777	15.5709	19.5515	11.7439	16.1486	9.93267	6.47983	6.6683	13.4519	26.9166
FAM86C1	2.54551	2.52635	3.85039	5.03765	2.28058	3.72397	6.11789	2.26307	3.61577	3.81582	6.35791	5.4902	6.59298	4.32382	5.42718	7.12568	5.73279	2.78886	4.23273	6.5488	7.03392	22.828	3.82074	6.04656	7.96415	4.33532	7.66609	6.73184	7.00804	7.65781	16.0345	7.28937	6.65926	4.29884	4.80701	3.43869	5.6635	13.8217	6.66425	7.78514	7.65871	4.97318	4.11177	6.98758	5.0232	3.74485	2.05486	5.11585	4.89992
MUC12	0.581773	0.108226	0.0267212	0.300662	0.372398	0.583973	0.469006	0.0815866	0.139102	0.430321	0.487502	0.150127	0.718709	0.339699	0.212619	0.247256	0.361204	0.332288	0.155586	0.128732	0.0567611	0.0209112	0.0662886	0.275451	0.922655	0.833166	0.0848963	0.149983	0.292526	0.211492	0.045373	0.00599376	0.0455711	0.00768901	0.0293367	0.216116	0.081459	0.0343064	0.0161147	0.0878878	0.0724273	0.037191	0.184854	0.416111	0.174905	0.0912828	0.0435736	0.10729	0.103904
AL049697.1	0.20607	0.0919075	0.108058	0.271445	0.0677675	0.0904417	0.583958	0.0247447	0.132357	0.229474	0.0801931	0.251214	0	0.0686855	0.162136	0.724052	0.127016	0.0848679	0.120802	0.543213	0.154937	0.0811806	0.579021	0.19908	0	0.224616	0.251763	0.154856	0.511806	0.263156	0.0550452	0.24723	0.104067	0.279843	0.142362	0.14771	0.321177	0.0166478	0.195499	0.112235	0.0540719	0.0721906	0.240053	0.135912	0.0585351	0.0260569	0	0.473316	0.802155
CLGN	1.90755	2.87542	0.268366	0.268125	0.306005	12.0135	2.28191	0.237436	0.10459	0.828954	0.678961	0.708976	0.443623	0.93045	8.60248	0.513773	3.32653	1.29337	0.715943	0.919831	4.19772	0.206197	2.1546	0.288947	0.0244173	0.221869	1.21435	0.80414	1.99493	1.96067	1.05637	20.4394	0.484601	2.61151	0.252543	5.93618	0.75303	0.582594	0.529665	0.886896	1.00717	0.916811	0.827232	0.416446	0.00825987	0.132368	0.564201	10.4192	0.336342
LAYN	9.04658	9.39041	1.89267	18.8577	4.74279	5.82194	9.14552	2.30596	4.54737	9.91942	10.512	14.6952	9.48632	13.1872	6.86794	5.43513	12.4356	5.43138	10.5115	11.3137	5.23811	3.6459	4.02105	23.0227	18.0926	23.8008	5.1909	6.81561	13.4445	14.0641	8.40525	3.95147	3.25702	0.712187	2.96846	5.72166	1.74757	0.934587	5.42166	11.8201	2.06416	1.58055	2.66688	7.1939	1.5691	1.1995	2.15827	5.04855	99.9709
ZC3H7B	35.5593	30.4243	16.2364	36.4276	35.3052	38.2201	54.0208	18.9304	35.9438	32.8327	30.6952	42.1108	22.0191	36.0522	34.8718	43.5241	40.5126	23.6014	37.153	17.1349	31.0576	25.8864	51.6857	35.2353	9.46705	34.8516	28.7324	31.0481	37.5926	28.6052	28.2741	66.6424	33.1668	30.1594	39.5482	23.5269	26.3418	18.677	44.9932	23.4966	30.8934	20.3382	24.001	31.2443	18.0224	11.2431	13.0941	75.6822	91.3494
DGKG	0.795149	5.89372	2.02224	23.5775	1.19849	7.90054	3.6351	1.07415	1.13634	6.80324	2.3401	6.89041	0.465962	14.0467	0.42656	0.838154	1.91141	0.809587	13.1778	2.87334	0.177139	0.195779	2.15837	1.92958	0.507722	0.550723	0.176629	6.8218	5.16384	0.397706	0.924821	0.201081	1.02062	0.149974	0.241963	2.56006	0.69115	0.0588846	0.226307	0.166011	0.273844	0.0928522	0.450949	0.149838	1.43754	0.0335146	0.0618109	0.121757	1.24546
ACTL7B	0.0611541	0.019482	0	0	0.0335182	0	0	0	0.0196393	0	0.029748	0	0.0728882	0	0.0218709	0	0.0376935	0.0209881	0	0	0.102177	0	0	0.168799	0	0	0	0.0229777	0	0	0	0.690529	0	0	0.030177	0	0	0	0	0	0.0200582	0	0	0.0864291	0	0.0193318	0.0855687	0	0.0340072
RPS29	89.4656	67.0792	76.6634	58.5592	69.3149	53.9876	76.5579	77.0674	90.1343	92.0252	154.446	105.131	320.951	67.3624	96.4562	137.505	103.193	159.484	61.6019	115.017	50.2471	91.5901	50.6844	89.5974	210.219	85.9822	58.5363	83.0157	76.2533	70.4657	100.988	154.576	110.009	79.616	133.03	88.4805	137.981	120.579	115.491	118.966	68.8145	226.551	52.0074	153.968	86.3013	65.0438	29.4854	129.951	125.948
GSC	0	0.476677	0.362132	0.947589	0	0.841928	0.250897	0.103657	0.702308	1.3458	2.96743	1.9644	49.3178	0	0.288145	0.115547	1.98643	0.395021	1.51814	0.910225	0.384619	0.226715	9.52259	2.14447	9.90657	0.313646	0.127837	1.03792	1.61811	3.16016	1.30667	0.0406144	0.0363288	0.0521016	0.0567968	2.10382	0.0689968	0.0464927	0.109195	0.877634	5.43628	0.151206	0.105853	0.48801	0.020434	0.109155	0.214734	0.859195	0.0640056
CARD19	18.2506	15.1484	11.1178	16.9108	27.0717	13.2981	19.2998	10.8442	22.3677	21.5065	30.8946	20.8097	24.0038	16.4473	13.2568	20.5022	18.3071	19.8685	17.9236	20.9118	21.4598	30.9262	18.2804	31.6396	32.5882	29.9491	32.1756	10.5034	25.5136	23.9094	14.0324	7.54802	18.9431	23.8118	11.0215	34.5411	27.0892	10.2236	44.1482	39.0917	17.0677	17.4107	19.2091	43.8013	22.467	14.1061	19.6234	18.2481	22.3462
MYNN	10.5115	8.80039	6.08449	9.05108	11.6339	9.02618	13.0525	6.45588	10.1924	11.776	10.6835	12.5976	6.35501	10.6208	11.9408	13.0758	10.0941	8.13877	11.4421	20.6479	7.14814	7.57679	16.8578	8.02444	4.78372	10.1707	8.3331	6.38224	13.3438	8.46259	10.8176	16.046	5.14491	14.7803	12.7044	10.2099	11.2782	10.3073	7.08176	9.03007	10.3765	10.2956	6.18007	9.65277	8.41121	6.48521	4.26321	8.44149	16.4771
RETREG1	10.2872	3.50042	1.80368	3.27756	2.74062	2.77232	3.47126	2.43804	1.28874	5.07164	4.6323	4.34852	3.85294	4.19316	3.61072	2.47789	4.12244	7.45461	7.56147	8.14367	6.54526	0.564604	1.57435	4.06583	2.34007	2.14801	0.442168	0.969305	5.61172	4.79925	2.36081	11.1034	0.572989	3.34472	0.141445	3.5271	1.06915	3.5893	0.846019	1.96013	0.825253	23.1096	0.732256	1.95052	1.43053	0.0402718	0.103983	10.1865	38.1314
CXCL12	60.5692	118.42	12.4282	48.6433	37.0816	100.553	75.5045	27.9567	40.2715	94.9205	156.913	191.498	61.0485	86.6783	44.1025	17.6406	224.928	19.9081	54.2422	9.59244	34.4399	1.76835	1.90593	15.7602	62.4947	60.4752	33.41	18.6201	41.1448	56.0238	2.62991	6.63987	4.47332	4.99585	8.60028	67.2342	1.9087	0.25143	1.26053	27.0037	2.3714	20.8936	12.5497	11.876	0.429273	1.70279	5.61652	3.10681	0.292886
PLEKHG3	16.5153	17.7491	15.2258	32.4831	18.4854	24.6168	22.2118	21.8188	18.32	25.9676	10.874	21.5926	9.53633	21.5588	6.29525	21.4969	16.1426	15.8344	33.5665	50.7319	26.803	47.8455	14.2822	20.3483	8.09047	11.8252	12.0002	11.2449	32.4368	29.1083	21.4336	7.72419	25.4042	12.1317	18.7766	18.9698	23.6739	20.3883	33.3814	16.5994	5.67333	1.63684	6.90521	28.0311	22.4694	3.3402	4.28444	12.7309	42.3739
TERB2	0.0489192	0	0	0	0	0	0.0355452	0	0	0	0	0	0.174917	0	0	0	0	0	0	0	0	0	0.0509089	0	0	0.0666524	0	0	0.114621	0	0	0.0345236	0.0308807	0.0442881	0	0	0	0	0.0464095	0	0	0	0	0	0	0	0	0	0
AIPL1	0.0547625	0	0.0574322	0.0300565	0	0	0	0.032879	0.0468978	0	0.0177592	0	0	0	0	0.0183252	0.0225026	0	0.0267521	0	0	0.0179779	0.0189966	0.100771	0	0	0.0202743	0	0.00855413	0.0233109	0	0.721417	0.0115231	0.0165261	0	0.026169	0.0437701	0	0.0692708	0.039768	0.023949	0	0.0111918	0	0	0	0	0	0
KLRC4-KLRK1	0.280644	0	0.294325	0	0.984442	0	0.632148	0.117948	0.19828	0.0312517	0.0273034	0.0684249	0	0.0467708	0.100368	0.225388	0.242172	0.0770534	0	0.221938	0.0234451	0	0.0876176	0.232391	0.0883716	0.0382377	0.12468	0.042179	0.131513	0.0716774	0.0187413	0	0.0177159	0.0762227	0	1.12652	0.10094	0.0680171	0.34612	0.519693	0	0.0245788	0.103239	0.158653	0.039859	0	0.026179	0	0.530614
ARAP2	10.3015	2.50608	6.68481	0.481877	17.2787	0.539463	10.0625	8.7925	8.75943	3.44145	8.22276	3.05395	3.6974	1.2681	6.66085	6.97471	6.19803	5.23894	0.909267	36.1043	8.87979	5.32069	9.27082	5.96155	1.43147	6.78664	2.81488	3.37801	7.2576	9.26099	16.0648	5.2047	12.2041	12.8449	10.2303	16.3625	14.7084	10.3509	13.0492	7.81029	8.86178	15.722	4.27044	8.06819	5.70067	2.45716	5.42171	5.80103	15.1417
TADA3	75.2856	40.8087	41.1716	58.4732	65.6714	78.6712	77.7231	28.0675	62.2592	68.2051	75.484	66.331	116.044	52.9988	77.9234	90.1699	75.2075	70.7095	61.7386	63.903	77.7922	58.4438	107.974	53.113	104.629	74.6969	55.5476	157.446	88.0384	75.342	42.9671	100.624	90.1798	98.0535	74.2667	76.8825	101.672	90.3571	75.3514	91.5521	106.673	64.7916	58.3245	49.8578	96.6774	72.2117	95.9504	79.1599	121.068
MRGPRX1	0	0	0	0	0	0	0.0745497	0	0	0	0	0	0	0	0	0	0.063239	0	0	0.338071	0	0	0	0	0	0.139791	25.9244	0	0	0	0	0	0	0	0.101257	0	0	24.203	0	0	0	0	0	0	0.0364296	0	10.2885	0	0
KBTBD8	1.90458	3.20989	1.69138	2.83252	3.11483	2.38186	1.36157	5.07198	1.54885	9.97161	4.12429	3.6887	4.06409	20.9388	2.1533	1.38774	4.80931	0.664195	5.26734	5.91134	0.590247	0.877371	2.20583	4.47275	0.564264	5.12721	4.14542	1.89293	2.20249	1.03957	0.676966	11.5876	1.83252	0.055622	0.560868	3.14876	1.08647	1.58829	2.4626	1.45559	2.14612	19.8012	0.339014	0.694645	0.403572	0.301035	0.128949	5.29182	0.888294
RIN1	7.62144	3.71188	10.0296	2.10247	13.0785	2.15992	8.61117	11.3718	12.1739	4.51752	14.4025	4.0537	18.0725	1.52951	3.91968	9.4537	7.11612	7.76029	1.79336	9.83489	16.6786	72.834	14.9631	67.3142	41.1433	18.1225	12.7933	8.18611	6.90615	12.5353	13.2435	1.20151	14.7692	7.80306	9.412	8.01814	14.1287	23.4895	37.4898	28.2671	12.6429	2.62102	7.19264	16.8307	16.199	14.9349	4.21851	1.26784	28.2843
MAP2K5	9.00791	10.0876	5.89872	14.3559	8.62223	14.4897	14.0886	5.79894	12.7972	17.6467	12.3226	14.9472	11.8737	12.2411	14.3341	15.4006	12.2451	10.0536	18.5837	13.664	10.2914	13.6847	15.8746	5.68715	10.9271	8.11651	4.76953	12.0389	17.6234	11.8172	10.515	8.24486	9.39202	13.077	13.6562	8.8302	10.4183	4.6607	9.89006	10.5052	11.3155	4.98927	9.16629	10.5852	7.27473	3.34576	2.91332	17.3855	18.6539
ANKRD49	5.73526	5.15266	7.50775	11.2778	5.20141	9.53733	11.8123	4.39716	8.40095	10.8205	11.2197	9.10428	8.40941	7.18578	11.628	11.3287	8.2908	3.21448	11.3078	20.6927	10.6166	12.4144	8.00814	11.4743	7.68727	8.2078	14.0689	9.62744	16.4737	11.6183	8.1146	22.1449	7.74876	17.0338	9.63052	14.492	12.7133	15.7334	8.55298	10.4497	12.4642	17.761	11.017	12.5764	10.2553	8.16506	7.38988	14.3577	23.8166
DPEP2NB	0	0	0	0	0.067291	0	0.178416	0	0.157711	0	0	0	0.219495	0	0.219539	0.12325	0.151347	0.210678	0	0.0809089	0	0.0604573	0.0638832	0.0847199	0	0	0.340899	0.23065	0.0287664	0.627132	0	0.043322	0	0.2223	0	0	0	0	0.232949	0.200602	0	0	0	0.173515	0.544908	0.0388105	0.0572625	0	0
MMP11	3.10591	1.21779	0.501126	3.33223	1.30948	3.43356	4.13574	0.464082	1.80533	3.0674	2.18765	2.75836	3.36685	2.389	3.6892	1.02992	10.9492	1.51451	2.03905	201.442	424.731	43.226	15.971	112.069	85.0563	62.9982	25.8488	244.362	49.1697	1065.88	7.62072	20.0546	184.796	5.47107	8.05847	72.5813	3.25192	3.64454	10.8396	335.98	3.50329	1.37854	19.706	616.712	2.53995	7.8724	7.52499	54.2785	3.12609
FMNL1	7.49897	4.63109	3.98766	4.83781	9.36753	7.43084	10.2279	8.58383	7.53003	16.3163	39.2525	10.1367	42.08	9.10505	18.4745	5.27259	18.8555	5.59544	6.71221	6.58079	5.63099	9.21056	4.52651	31.2999	26.8485	15.7773	4.64965	8.32659	8.14409	11.391	6.84803	2.75792	4.47922	6.70212	3.38298	46.4843	3.29232	1.87719	18.6282	28.3022	1.79511	31.3243	12.8335	8.48586	3.02061	3.89122	3.6006	14.1145	6.49275
RNF122	45.6395	371.029	18.6639	17.5687	57.2436	39.9359	17.0621	24.5961	24.3114	54.1619	74.5969	66.1292	87.1647	132.717	28.6337	12.6271	112.091	27.1036	28.0215	17.2969	11.8416	14.4971	24.7611	17.9504	15.614	48.4949	17.3004	11.3542	20.8398	17.6538	4.91495	30.2578	11.9715	14.1373	19.0623	19.4275	11.5785	3.27182	6.02184	19.0459	16.1446	47.6447	12.6301	15.7036	7.36973	3.86536	14.3486	37.6557	11.3905
SCGB2A1	0.558486	0	0.439285	0	0	0	0.304352	0.167656	0.538065	0.310957	0	0.170209	0	0	2.09721	2.24264	0.344234	0.383344	0	0	0	0.137509	0.581202	0.192693	0	0.570703	0.310146	0	0	0	0.0932388	1.08388	0.264412	27.8088	0	0.10008	0.167394	2.70711	0.529835	0	0.915901	0.122281	0	0	1.983	0.706187	0.130242	8.17764	6.98779
LRCH2	5.40148	19.5584	2.02757	27.5077	4.57828	22.3246	6.15524	1.68353	2.26548	14.9058	3.83358	14.7888	1.86453	39.377	1.6573	2.91866	10.6974	2.2995	29.2851	7.60558	1.36852	1.97673	1.44369	12.7095	0.743548	3.0363	1.22935	3.06092	9.28798	3.39235	0.837712	27.267	0.875723	0.200415	0.451516	1.70315	0.654665	1.28765	0.196014	1.31822	0.958435	0.529932	0.579093	0.973357	1.16855	0.0839752	0.357934	6.76253	0.508824
TP53BP2	41.1857	47.0903	11.2314	23.3513	73.95	20.9607	27.3322	31.3907	22.6162	25.5547	36.974	27.2505	16.3387	25.6382	23.1277	26.4629	33.8275	30.5034	23.3287	41.3211	40.0162	14.6728	40.3464	54.2099	7.77422	46.4376	25.1104	23.3766	30.3499	24.6229	28.3307	70.908	19.0929	26.525	28.4001	46.0668	24.5143	13.9879	16.8409	20.3286	18.5426	10.3043	23.9709	28.5204	13.2312	11.3767	10.0578	43.1854	43.6453
SUSD6	56.5847	145.641	24.4832	21.9211	55.7084	26.9426	41.2692	36.0182	32.465	29.7757	44.6716	34.7109	24.3148	49.6773	23.7753	33.7071	37.4535	34.3947	36.0417	26.0989	38.1192	43.9559	19.3214	76.3883	13.6466	57.6312	28.5478	25.7661	34.5209	45.5866	40.3118	38.7886	31.6317	39.7849	25.4655	56.6225	16.3055	5.38276	50.1661	52.1638	7.8494	24.8713	29.437	62.2722	12.7814	7.61248	9.03195	38.3454	74.3254
IL17F	0	0	0.0714987	0	0	0	0	0.0409319	0.0437882	0.835096	3.25	0.166221	1.38136	0	0.195055	0	0	0	0	0	0	0	0.141896	0	0	0	0.0757198	0	0	0	0.0455271	0	0	0	0	0	0	0.110153	0	0	0	0	0	0	0.338895	0.0862051	0	0	0.606584
SHANK2	2.78788	0.535624	0.328055	1.3327	2.80744	3.79825	5.64526	0.800524	1.23058	1.67634	0.798849	1.39186	0.29826	1.22507	2.05282	3.88995	1.43639	1.42513	1.58157	6.42651	2.10035	1.64048	0.244146	4.40879	0.393995	1.86461	0.686159	0.631733	2.82908	3.50524	7.59316	0.0717453	0.409732	3.16113	4.8545	4.88233	2.05326	6.41874	0.667705	0.907206	1.22092	0.81844	3.7182	1.05733	3.56941	1.3102	1.38236	0.399649	6.43172
CTSC	29.0628	15.6278	41.3542	7.2572	24.8624	25.5217	26.8513	15.2847	29.7735	15.1568	84.1797	20.8866	35.5881	20.1785	33.9993	42.5201	44.1809	28.1939	16.5404	114.161	24.6304	187.902	17.5981	217.11	34.0817	63.0461	17.0131	33.5901	58.2434	67.1918	131.9	8.78758	121.507	23.2092	13.7724	184.589	31.6059	10.6203	122.094	186.706	14.8282	16.5169	17.2797	96.6773	51.0014	5.17851	6.33347	16.7944	10.8239
MRPL37	47.4869	45.0748	67.6696	56.4339	40.605	68.8451	56.1527	64.0808	61.6605	66.2272	68.466	68.3268	152.211	49.0342	79.6486	71.0204	89.0045	87.6381	61.1455	89.6332	73.3815	196.404	108.281	179.085	169.93	72.3607	129.256	79.8408	86.9524	102.26	212.586	298.735	87.8939	150.857	140.625	116.414	83.4484	52.4959	121.886	176.288	125.82	122.143	107.588	157.538	54.7984	60.3523	29.4957	163.115	79.7288
HERPUD2	44.7752	23.9877	18.567	35.0544	36.0377	31.6374	42.6949	22.187	33.4222	39.4291	36.3881	38.9847	23.6917	32.0442	57.593	33.0259	42.3501	31.4412	37.2764	54.3481	38.2105	36.4831	35.7052	51.5574	17.8298	32.0297	43.5575	31.34	36.0625	39.0922	29.6014	28.8946	33.5838	32.6442	23.6428	43.5157	22.9449	23.1193	27.3408	37.3975	42.9113	17.2126	23.811	28.7371	26.489	17.6821	12.0828	17.6037	43.3677
PPEF1	0.165654	0.184704	0.0217162	0.272759	0.363176	0.121173	0.10532	0.0372966	0.053199	0.207526	0.221598	0.176701	0.271479	0.241563	0.0888657	0.124724	0.178682	0.355327	0.273119	1.66482	1.48768	0.305901	0.129294	0.542974	0.478157	0.95924	1.24191	0.591299	0.407545	1.61302	0.138279	5.56767	0.836565	0.243704	0.347409	1.39519	0.0248255	0.434938	0	1.91723	0.0543336	0.054405	0.317387	1.59981	0	0.144007	0.173841	0.78475	0.0690889
AKAP10	15.3798	14.2542	9.41025	18.9002	11.382	21.7756	28.0742	7.28807	16.2968	21.922	14.3789	19.7917	8.97766	21.2052	10.5392	18.7084	20.0321	7.02406	22.1879	42.7175	20.8834	10.5365	13.6319	17.6433	9.59138	12.1028	17.2652	24.3665	16.13	20.675	27.916	23.3069	12.5881	20.0639	16.0523	17.1977	22.4326	8.8126	18.6193	19.695	10.2169	9.34334	9.25471	19.4955	10.1386	7.76942	7.92213	26.6233	31.3233
MIA-RAB4B	0	0	0	0	0	0	0	0	0	0	0	0	0	0	0	0	0	0	0	0	0	0	0	0	0	0	0	0	0	0	0	0	0	0.321512	0	0	0	0	0	0	0	0.20735	0.0362891	0	0	0.074842	0	0.0679741	0
C18orf63	0	0.0361597	0	0	0	0	0	0	0	0	0	0.0172964	0	0	0	0	0	0	0	0.0187004	0	0	0	0	0	0	0	0	0	0.0181186	0	0	0.00895642	0	0	0	0	0	0	0	0	0	0	0	0	0	0	0.0651767	0
TRAK2	14.8023	65.5017	14.4836	73.9663	13.2673	60.891	28.94	10.1871	18.3286	37.6824	15.3566	30.7184	8.78714	71.7811	21.5505	13.0407	33.4025	6.32397	70.6429	20.6537	18.3497	8.04997	12.4862	15.3874	7.24788	23.6247	16.2497	14.9005	42.5175	19.7919	7.26082	0.854824	10.3194	21.6643	18.5337	23.9755	11.5147	4.63847	10.0617	10.0463	8.92805	16.1296	14.5721	12.2842	6.11935	6.92238	3.99467	24.8529	26.1262
MCM5	12.6591	6.87193	16.8111	9.07536	7.96529	23.2911	16.747	15.4687	13.8039	14.991	27.1875	21.0518	99.1775	7.55002	25.8736	15.0769	36.8932	24.4482	10.0825	15.4307	25.9709	96.6746	37.7889	49.9639	44.0866	23.8528	69.3864	64.244	36.0718	29.8506	90.1443	80.153	33.4979	60.0318	86.9946	43.2241	22.9618	59.0311	48.255	52.5553	68.1441	136.211	43.7909	49.5216	13.84	15.5808	24.69	75.4116	30.4406
ECEL1	0.0489521	0.452248	0.256693	0.120904	0.429286	0.107422	0.124492	0.0881716	0.267252	0.354326	0.428623	0.328219	1.22524	0.122372	0.420168	0.0982851	1.29742	0.302406	0	0.161301	0.204475	0.144634	2.03773	1.72276	2.59477	0.166743	0.706803	2.59341	0.275275	3.06312	0.0326901	1.08822	0.0927044	0.022159	0.0966233	6.08788	0.176067	0	1.50933	3.35934	0.016056	0.107181	0.225097	0.438165	0.808231	0.0154746	0	37.3851	0.108887
IKBKG	4.06074	4.88561	3.45884	7.29716	4.83545	7.47863	5.36196	2.95783	5.12366	5.60075	5.29425	5.82982	2.67792	5.90863	3.3321	4.82149	5.59026	2.10815	5.61886	5.81402	6.62975	7.71435	5.92056	10.6965	2.40158	5.56083	4.968	7.66752	8.38441	5.31725	5.50608	4.88781	4.89254	7.83782	5.43163	6.9148	5.68398	1.83178	8.35015	7.90357	5.28702	3.64666	5.11836	6.93345	2.50309	1.27715	1.07677	4.54512	8.0009
ERG	8.16775	13.9446	1.679	3.72522	8.76423	5.31538	4.31873	5.70391	5.62166	7.80366	15.5381	16.1393	7.57544	5.84741	4.58047	4.56171	12.7395	3.00715	8.33133	2.67869	3.18745	1.09521	1.4865	2.96363	3.08914	28.6965	11.4673	3.42911	7.40345	4.89689	10.0893	0.940403	1.65814	0.989408	2.85726	5.65533	0.839019	0.441448	4.21087	3.17453	2.57836	2.24171	2.80362	2.35747	1.37857	1.37583	2.47708	1.05691	2.05776
OR4N2	0	0	0	0	0.0531953	0	0	0	0	0	0	0	0.115678	0	0	0	0	0	0	0	0	0	0	0	0	0	0	0	0	0	0	0	0	0	0	0	0	0	0	0	0	0	0	0	0	0	0	0	0
TNFSF4	1.78997	5.81991	0.445117	1.88383	6.21007	2.56466	1.58219	0.853101	0.888927	1.86996	2.11844	2.78949	1.71554	2.98308	0.976733	0.870679	8.37129	0.607983	1.83899	10.9449	8.83336	0.781482	0.403281	4.40588	4.74543	3.19311	1.25022	5.92124	4.40155	15.8594	0.209492	0.924631	4.29841	0.451071	0.309601	5.51575	0.663714	0.193802	5.05941	5.96997	0.302628	4.6868	2.3646	6.15488	0.157252	0.548338	0.258204	3.51793	1.21088
FANCD2OS	0	0	0.0402581	0.0632059	0.0420791	0	0.0557844	0	0	0	0.0746917	0.0467962	0.183009	0	0.109828	0	0	0.0526972	0	0.202379	0.0320685	0.226835	0.119844	0.264889	0	0.156906	1.32168	0.0576929	0.125919	0.245103	0.102538	0.270905	0.0484639	0.243269	0.227307	0.0825462	0.0920443	0.0930346	0	0.0836283	0.0755437	0	0.0706057	0.0723359	0.0408896	0.0242694	0.0716158	0.396761	0.0426929
HIST1H1A	0	0	0	0	0	0	0	0	0	0	0	0.13685	0	0	0	0	0	0	0	27.6682	0	0	0.116823	0	0.353486	0	0	0	0	0	0.0749652	0	0	0	0	0	0.134586	0.0906895	0.638991	0	0.147279	0.0983151	0	0.105769	0	0	0	0	0
SLC35A4	59.0911	37.9952	84.5192	56.8955	71.1771	64.7301	81.9573	65.5929	82.2135	58.8756	71.1574	66.7901	58.6624	51.1378	64.809	84.5706	75.4964	90.1059	58.1663	21.4728	40.06	80.2966	120.204	62.9858	75.8596	75.8061	114.231	52.3813	68.0239	74.1674	83.5706	114.872	79.8884	99.5131	78.2154	72.3867	82.6162	19.6035	132.824	75.2001	68.215	76.4403	90.7284	91.1629	58.36	40.8804	41.1893	82.4811	119.897
LY6H	0.0386724	1.57695	0.36502	2.35602	0.0847845	2.71565	1.01159	0.696561	0.943879	0.129193	0.865348	0.8486	27.7018	1.0312	0.138306	0.0776458	0.572076	0.637073	1.58692	0.76457	1.00152	0.26661	0.362208	0	4.01858	2.42379	0.386569	0.871834	0.815507	1.33341	0.335729	0.109169	0.0976493	0.0350114	0.228999	0.887047	0.324553	0	0.146754	3.1594	0.076106	0.50804	0.426787	2.22267	1.48298	150.05	0	0.888253	0.559139
TAGAP	6.22646	0.79343	2.72395	3.72009	5.12878	2.68066	7.52312	8.05343	4.41054	11.1928	14.8325	6.7447	7.76043	3.52809	14.9768	3.41109	8.31158	2.49104	4.30184	8.23009	1.26325	1.73454	1.96243	11.2694	3.28641	2.39963	1.87707	4.45173	3.31795	1.6357	0.368281	0.276205	1.74065	0.660336	0.737399	21.0276	1.85557	0.30181	15.1557	18.1381	0.653517	26.5022	12.914	2.27958	0.442163	0.202452	0.315301	3.18715	2.33469
CYP2F1	0	0.0774008	2.01297	0.120015	0	0	0.0176539	7.42493	0.312104	0	0	0	0.0289581	0	1.66832	0	0.0299509	0	0.035607	0	0	0	0.0252844	0	0	0	0.0539699	0	0.0796985	0.0310267	0	0	0.0613488	0.0439922	0	0.0174154	0	0	0	0	0	0	0.0297924	0	0	0.0460826	0	0.306928	0
POU6F2	5.8417	0.00563086	0.296592	0.0436551	3.31321	0.129291	5.93351	0.206937	0.317875	0.167303	0.662048	0.926542	0.221202	0.0294569	2.78138	0.141953	5.785	2.27481	0	2.16658	2.94583	1.80171	10.3468	0	0.0278288	0.710437	0.0883412	1.31496	0.285759	1.87345	3.51155	0.0249479	6.05306	1.77623	0.200607	0	0.349653	1.15663	0.00838428	0.423577	1.3392	0.433442	0.704398	2.61463	0.0533455	0.0782245	0.263807	0.202989	0.10812
FAM98B	19.0272	22.9404	11.2134	24.7208	16.6556	22.9584	22.4739	13.0048	15.7604	19.2963	16.9411	21.5257	10.4658	21.8005	20.8169	18.1206	27.2252	19.2041	25.2553	10.7898	19.6032	18.5196	22.221	20.486	7.80136	16.8683	14.5524	19.4687	22.9875	14.4677	22.4558	42.6368	16.6828	13.8807	16.1271	21.1276	19.4257	14.0848	23.4301	17.9618	22.4418	16.8314	11.3207	16.5068	8.94256	8.48517	3.82315	23.2781	23.3345
IGSF8	75.1003	21.8327	22.3982	18.6225	83.8006	19.7074	61.2164	26.336	52.4721	46.7525	74.2379	43.8262	72.2839	21.842	75.9385	68.997	67.8428	81.5225	22.1276	198.005	80.6278	165.257	144.832	81.4145	78.8569	66.3424	38.9003	60.7167	58.839	52.1812	143.165	61.8138	66.842	80.8469	82.0114	80.6869	77.3535	57.7239	39.4044	95.7152	235.96	79.9793	136.861	322.833	108.426	70.6535	54.2429	81.7353	128.721
OR52N4	0.701474	0	0.147134	0.231003	0.384473	0	0.10194	0.463277	0.225275	1.71851	1.02368	1.71029	1.58854	0.233809	0.150523	0.422522	0.345894	0.0481491	0.205607	0.0924562	0	0	0.219002	0.193622	0.515401	0	0.389551	0.105427	0.0986159	0.0895795	0	0.0495049	0	0.19052	0	0.603375	0.252301	0	0	0.152821	0.0460159	0.0614351	0.258048	0.198278	0	0	0.0654349	0.241678	0.312066
ATRN	25.3723	11.3844	14.4246	16.2975	21.1807	21.1672	41.165	11.8554	21.741	15.0015	20.3345	20.5664	12.3915	16.7171	45.9557	29.459	33.0293	12.544	16.6981	72.7868	34.6998	30.865	24.0432	65.0439	13.8958	22.7144	24.645	23.969	37.3634	64.5259	22.2381	39.9995	15.7909	29.5086	34.7514	32.7099	21.5713	17.1607	15.0747	32.9788	18.2849	6.23762	25.1861	30.3188	18.3365	13.556	9.74466	35.6284	47.0002
DEFB115	0	0	0	0	0	0	0	0	0	0	0	0	0	0	0	0	0	0	0	0	0	0	0	0	0	0	0	0	0	0	0	0	0	0	0	0	0	0	0	0	0	0	0	0	0	0	0	0	0
DRG1	53.8772	58.6968	50.4021	63.147	57.7387	67.8407	64.7376	50.7019	71.6419	75.0622	74.3206	84.314	350.167	53.3572	63.2841	78.3136	100.749	81.6659	83.4494	76.9557	85.5321	118.397	90.7846	93.7889	103.021	64.9646	128.741	91.1929	86.1965	69.9892	108.282	225.244	68.8902	75.8922	124.793	72.5739	77.9666	89.0819	91.4812	118.65	122.763	85.5975	57.7701	80.2802	69.2104	49.5817	68.4983	110.543	88.2162
HIST1H3I	0.17699	0	0.185618	0	0	0	0	0	0	0	0	0	0	0	0.253191	0.177678	0.436365	0.121486	0	199.452	0	0.871556	1.10513	0.732796	1.11464	0	0	0.133002	0	0.226019	0.35458	0.874345	0.670358	0	0.698697	0.253731	0.424389	4.14656	0.83955	0.771171	0.34831	0.310015	0	0.500279	0	0.895191	1.8161	0.813043	0
CEACAM6	2.66946	1.24525	198.847	0.0392448	0.182889	0.732246	1.22961	582.177	1104.43	169.679	16.1854	0.435839	22.9251	0.0397215	1166.19	2.9909	24.0342	0	0.139721	29.5925	8.88052	1.07979	231.123	0.0986826	0.0500348	158.605	5.9827	539.225	1.17276	58.2566	3.48573	0.302771	391.535	612.861	9.78542	45.0004	10.8015	0	267.112	0.623102	477.904	0.0208742	8627.26	20.1887	1.8449	56.388	0.933798	20.2555	8.21755
SCRT2	0.0203363	0	0	0	0	0	0	0	0	0	0	0	0.0242383	0	0	0	0	0.0139588	0	0	0	0	0.0423268	0	0.0640367	0	0	0	0.00952983	0	0	0.0143518	0.0128375	0	0	0	0	0	0	0	0	0	0	0	0	0.0257145	0	0.0233548	0
EPSTI1	8.8491	2.56023	3.68741	2.14058	5.86227	3.91186	9.34958	4.24858	30.6672	8.24191	23.571	7.74408	17.5549	4.60398	6.19214	7.34115	19.1402	3.40712	2.07845	54.7341	7.19513	6.44545	4.47383	68.5258	65.1575	5.01196	64.2045	6.79415	28.7368	27.0721	6.60984	16.3059	3.87015	9.79019	1.35593	95.4943	10.5384	0.131282	102.802	74.1849	7.71403	7.2972	24.6093	15.8401	7.10235	1.46639	1.94307	4.66563	3.36822
PPP1R1B	49.9967	2.00494	18.0923	2.99833	36.438	3.31831	37.7093	8.69843	90.9714	11.2951	30.5522	13.2025	25.0544	3.19447	25.7298	64.944	18.293	84.8623	3.27734	8.16871	0.0934099	5.2229	0.581808	0.0661351	50.5331	5.50622	0.0177411	0.504148	2.39531	3.28413	0.24534	2.29966	2.85359	4.38175	72.5636	0.251892	10.6861	33.5903	0.0303079	0.086998	11.9663	3.27354	164.04	8.38292	0.221194	35.4472	6.27303	2.20132	428.339
CUEDC1	20.5172	55.1817	17.9745	67.8447	14.9414	60.4324	32.9152	10.0787	24.1778	49.4276	29.5797	44.9038	30.7502	64.0387	23.4545	23.7527	26.4983	17.512	59.1434	11.1745	17.1511	35.7503	20.6323	18.3433	18.3455	14.2173	28.1189	18.2801	57.4005	37.7606	4.9823	16.5967	25.7057	36.5948	14.4947	21.6159	7.16211	2.80294	33.9301	16.5665	3.67065	3.23282	60.3613	19.0118	11.9302	5.18702	5.21969	17.466	45.0429
MOGAT1	0	0	0.218385	0	0	0	0.0504349	0.166696	0	0.0772942	0	0	0.0827295	0.115677	0	0.0696812	0.171131	0.0952874	0	0.0914857	0.115973	0	0.288937	0.0957949	0	0	0.0770926	0	1.10591	0.0886393	0	0.0489852	0.0438164	0.12568	0.274012	0	0	0.448602	0	0	0	0	1.82993	0	0.0739369	0.043884	0.129496	0	0
TMEM200B	9.97837	13.6461	4.71206	40.3487	4.16979	41.3339	13.7597	1.8701	8.14404	30.6951	15.393	33.0319	3.12109	33.7643	4.96846	8.4399	21.8151	4.35166	31.8327	7.01185	5.54965	4.47932	2.29486	6.54324	8.15898	4.09368	15.0014	8.67913	16.9214	18.973	2.4482	0.894839	2.59266	18.891	1.82266	25.6065	0.396568	1.75922	2.37969	3.30283	0.940265	1.03807	5.34042	14.6478	0.5383	0.557671	1.46563	4.17859	1.59415
KCNJ3	0.330193	0.72261	1.21954	0.189106	0.472112	5.20862	0.897098	0.103432	0.719225	6.61847	1.01958	6.54546	0.102665	1.96188	0.102686	0.893547	1.02645	0.0492704	4.75494	0.0946093	0.431757	0.0282778	0.0597605	0	0	0.0195603	0.0159449	0.0539412	2.07207	0.146665	0	2.6342	0.018125	0.0129971	0	0.246971	0	0.0347939	0	0.015638	0.018835	0.0502926	0.0440095	0.121738	0.0101948	0.00907646	0	0.11541	0
SKIDA1	0.406446	0.384947	0.149767	1.10333	0.1445	2.61951	1.38086	0.0725488	0.331612	0.685026	0.181682	1.28559	0.117835	0.494293	0.290719	1.64314	0.677083	0.505187	1.44891	3.7789	0.256955	0.595032	0.0228637	0.333532	0.784054	0.284375	3.81882	0.536569	1.12735	1.64129	0.234744	1.62026	0.0762783	0.795607	0.16262	0.165354	0.158041	0.141992	0.0729503	0.215385	0.151327	0.500276	0.14817	0.372603	0.846392	0.187518	0.256176	1.61479	1.99142
CRTC3	11.2	37.4673	9.25572	40.1503	14.6074	41.755	17.9819	9.78574	12.7239	30.9141	18.7626	37.0492	10.3906	38.6985	12.1922	13.3572	20.9215	9.0913	42.5779	14.9836	12.8688	12.5476	17.6128	13.8976	8.74805	15.984	18.3193	17.7125	25.656	12.9883	6.87289	11.9678	8.59028	12.9654	12.4277	31.6785	10.6535	7.43416	8.07915	9.7014	12.7261	3.83522	18.262	11.2371	7.69795	5.0524	5.99874	7.22305	21.3293
DCC	0.0276379	0.387404	0.0231882	0.209334	0.127244	0.0970393	0.0481967	0.0132749	0.0745563	0.0615535	0.0806653	0.101078	0.0527055	0.036848	0.0197686	0.0499417	0.129467	0.0341471	0.00810086	0.014571	0.0415599	0.0108878	0.0460192	0.0305146	0	0.0225939	0.0184178	0.0290766	0.0155417	0.12	0.00369129	0.905021	0.031404	0.00500428	0.0327315	0.0673563	0.00662705	0.218813	0.031464	0.00602111	0.0181301	0.00484105	0.040668	0.0312484	0.0215893	0	0.0618748	0.888725	0.0553289
GDPGP1	1.96398	0.697862	2.00691	2.65338	4.45759	3.42577	4.97638	1.01287	3.76008	3.79927	2.15569	2.68584	2.70095	1.21692	6.16842	4.89114	3.01083	4.46766	2.54618	2.5388	3.16575	2.19464	7.46797	1.87651	1.24216	2.0584	1.37032	3.93566	4.70203	2.63666	1.6142	2.62102	3.94186	6.74749	3.10623	4.97232	5.29792	3.64114	3.6309	3.07187	3.60903	2.15007	5.48035	1.62508	5.1988	3.65345	2.54842	3.2965	4.91467
PGBD4	1.3202	0.567779	0.726893	1.8296	1.44718	2.04406	2.86182	0.554847	1.37085	1.88667	1.12385	1.2473	1.02278	1.19176	2.31353	1.76711	1.31553	0.853321	2.69259	1.65305	1.65435	0.552592	3.36604	0.592155	0.450358	1.04928	1.73512	1.23184	2.97473	1.29253	1.07264	1.41307	0.680599	2.04183	1.02062	0.725505	1.68832	2.52416	1.80564	1.06657	1.37844	2.12939	3.52774	1.79327	1.07424	0.563404	0.348927	4.11889	4.00111
OR8D4	0	0	0	0	0	0	0	0	0	0	0	0	0	0	0	0	0	0	0	0	0	0.0538256	0	0	0	0	0	0	0	0	0	0.0385699	0	0	0	0	0	0	0	0	0	0	0	0	0	0	0	0	0
LUC7L3	48.87	27.2821	30.8769	36.2074	53.7175	26.9215	51.8701	24.3368	39.0296	54.0625	36.6224	35.9785	37.1224	32.0365	35.8235	58.3508	30.6501	26.8306	39.6295	40.1928	39.5962	42.1625	221.644	37.1717	10.66	48.1516	54.7541	23.4657	64.998	39.6717	43.7918	87.1165	28.3934	83.3729	64.8066	50.7088	78.7166	55.2917	28.3969	37.2324	56.3126	43.9963	51.7507	53.2935	34.7772	37.9671	27.9466	117.69	84.8435
GDF11	5.94917	20.3229	3.26059	17.4744	4.46734	20.8611	7.68078	2.21979	1.88896	15.2988	5.62435	13.501	6.33955	12.7294	9.18368	2.62343	13.1034	4.2623	14.0509	5.7812	5.8334	4.62606	14.6209	6.4246	4.59512	11.8037	14.167	6.71224	10.8915	9.15312	5.66185	8.23092	6.94867	3.758	5.03375	4.63174	10.3663	5.62755	1.22764	4.65889	5.07667	17.8827	0.834593	4.80567	5.01237	6.52377	6.58416	23.4785	2.55129
SLC4A9	0.260153	0	0.146912	0	0.636163	0	0.203571	0.132164	0.0899735	0.0668537	0.0194692	0.0731874	0.14311	0	0.0858831	0.401793	0.0246693	0.0137361	0.058656	0.448393	0.16718	0.0788357	1.60358	0.303803	0	0.0545321	0.0444528	0.556415	0.262578	0.153333	0.160366	0.0988599	0.618998	0.380463	0	0.0430331	0.527831	0.307172	0.0569554	0.0217986	0.196912	0.0175263	0.0858857	0.0377102	0.142111	0.0506085	0.597357	0.919287	0.534161
ARHGEF39	1.05262	2.03342	1.24487	1.7332	0.527834	4.43962	1.10659	0.584924	0.553817	2.49398	1.61238	2.27976	4.1108	1.38101	1.37766	0.5396	2.2363	0.976168	1.52624	6.44986	1.64647	10.7088	3.00662	7.60366	5.31274	3.1888	7.89771	2.6339	2.55032	2.50253	7.89682	10.7952	2.07826	13.5545	5.51474	2.64882	5.86694	5.50034	7.23468	10.3926	5.51671	3.70716	4.13999	7.34338	1.59043	6.27271	4.19922	9.45228	0.572897
THNSL2	12.9627	14.8174	2.9894	15.4212	3.4594	19.3776	22.8321	2.99493	5.28174	9.85001	14.2619	8.2184	0.957198	1.77198	11.0761	12.6952	14.4319	19.8216	16.7263	11.256	11.5567	0.634985	25.8499	1.70158	9.55749	2.68162	7.87703	0.629006	1.19264	10.6313	8.50539	6.88106	0.221351	21.976	4.42066	5.42417	11.31	11.2033	1.80281	1.66337	4.61528	7.05337	19.0644	25.1197	16.3141	12.8868	0.348196	11.2755	47.3518
IRF4	1.81302	0.990132	0.400977	0.36554	8.78787	0.631518	2.47341	4.30227	1.87743	7.19672	17.3386	4.28509	20.1243	1.27437	8.13368	0.557166	7.76922	2.84447	2.24132	3.23492	0.288497	0.668075	0.218197	8.35758	2.1878	6.60411	0.75341	1.67755	0.76869	0.945005	0.741263	0.130561	0.0856418	0.803944	0.316475	6.87797	0.325308	0.0199277	2.73797	4.94397	0.177993	34.6409	1.30818	0.871544	0.302166	0.148155	0.115049	1.45891	0.781871
NKX1-2	0.0216239	0	6.23648	0	0.0237039	0	0	0.830903	0.527775	0	0	0	0.231958	0	0	0	0.133283	0.0148426	0	0.114004	0	0.0851866	0.967648	1.7906	0.0226971	0.294626	1.82529	0.129998	0.395196	0.0828424	0.158844	0.595162	2.94846	0.0391536	0.021341	0	0.0259251	0	0.123087	0.376874	0	0.0189382	0.0265156	4.97126	0.00767795	0.382798	0	0	0
MOAP1	57.747	75.8516	19.6962	106.839	56.0096	80.035	73.523	12.5325	44.7514	76.4385	54.368	87.7	24.3322	85.917	34.0446	71.3564	39.4815	51.7412	110.851	49.5069	48.362	15.0513	32.1068	18.6382	9.02874	30.0422	27.7059	29.3897	73.8332	34.5652	31.134	74.2427	18.462	42.1824	43.7764	28.6913	36.9886	32.3136	16.3755	34.2	31.8248	31.942	15.6106	42.6034	41.2728	14.1035	14.2024	56.2423	59.2503
NDUFAF6	3.08867	3.03148	3.21543	4.33778	1.99163	4.56844	3.8202	2.32484	3.49357	6.12021	5.39119	5.4957	7.64686	3.99306	5.31192	4.14945	6.4532	3.1801	4.67634	9.53383	3.2064	6.74369	10.352	3.9336	5.149	3.6668	10.6446	4.07036	6.87511	10.2088	4.31479	16.6607	4.65217	12.6449	5.82756	12.7628	5.55456	4.49512	5.21407	7.54528	5.89218	13.7242	5.2912	6.41944	3.26991	5.03985	10.19	17.9313	6.32726
DNAJC1	49.3581	67.5293	27.7581	55.0267	40.7786	65.5709	46.262	30.8392	46.4231	119.061	65.7053	57.5472	56.5408	47.4547	82.1967	42.0753	66.2597	57.2575	73.9559	76.786	39.922	42.5383	24.8202	57.3216	62.7371	46.1281	30.3983	40.0855	46.246	75.3998	41.8958	39.0207	23.0608	48.7142	41.0194	90.2316	38.5323	5.35739	64.4029	47.5871	55.7701	72.2672	54.1218	45.6008	41.3196	27.3074	14.5968	27.29	40.0472
RIMBP3C	0	0.00759175	0.0249923	0	0	0.0174316	0.0173155	0	0.00765307	0.026537	0	0	0	0	0.0170453	0	0.0293769	0.0245359	0	0.0157047	0.00995411	0.011735	0.0123999	0.0493332	0.0500266	0	0	0	0.0223346	0	0	0.0336357	0	0.0323619	0	0.0512449	0	0.00962601	0	0.0389375	0.00781629	0	0.0219161	0	0	0	0	0.0273678	0.132519
MYOM2	1.80261	3.57025	0.831813	3.51083	7.70073	10.0814	4.07907	2.13362	1.87894	3.5329	2.84605	9.4681	2.84828	3.05564	0.545211	3.12289	2.86974	1.71809	3.74379	0.135765	0.21513	0.405788	2.11176	0.227455	0.724391	5.01034	0.102965	0.866945	3.59611	0.499854	0.0894232	0.763287	0.591713	0.363693	1.50454	0.413471	0.605124	0	1.1922	0.280508	0.351368	1.32613	0.4926	0.485261	0.292593	0.240958	0.730255	0.875386	5.54476
NKX2-4	0	0	0	0	0	0	0	0	0	0	0	0	0	0	0	0	0	0	0	0	0	0	0	0	0	0	0	0	0	0	0	0.0688157	0	0	0	0	0	0.0262586	0	0	0.0426438	0	0	0	0	0	0	0.037328	0
MGAT4A	8.33937	7.01231	3.77088	4.62683	10.1517	4.75187	15.8238	7.16114	8.59723	11.0866	14.1614	10.8293	15.6205	9.27793	12.4701	16.0081	13.4742	8.25436	8.23633	32.646	13.6748	4.82076	5.39266	6.22375	7.65116	10.9919	50.9088	10.2857	8.12029	21.5499	2.54741	9.00388	3.85286	18.3618	11.0408	30.2888	3.91231	4.03374	3.53296	20.6199	5.2079	8.98398	16.6911	8.23455	6.40754	8.51038	8.64583	30.7268	6.08244
PEBP4	0.273675	0.627733	0.287017	0.63087	0.539998	0.48045	0.676108	0.197175	0.421869	0.487611	0.852014	1.8016	1.82665	0.912189	0.274053	3.07709	0.33737	0.18785	0.882378	0.0721423	0.137178	0	0	0.0755403	1.26393	0.298306	0.182377	0.863765	0.615588	1.04846	0.182759	0.115884	0.0691039	0	0.270095	0.235403	0.196867	0.0442188	0.051927	0.178866	0.107717	0.239685	0.134234	0.670427	0.408127	0.173026	0	0	0.182625
AC010422.5	0	0	0	0	0	0	0	0	0	0	0	0	0	0	0	0.124831	0	0	0	0.327785	0	0	0	0	0	0	0	0	0	0	0	0	0	0	0	0	0	0	0	0	0	0	0	0	0	0	0	0	0
RAPGEF4	9.36708	3.90727	1.05942	0.772852	5.92819	0.791169	10.5282	1.72149	2.79191	2.89748	7.1773	3.81882	1.25265	1.10534	3.66383	3.30865	10.6415	6.63267	2.03375	2.74357	1.84125	0.854196	3.22812	1.09842	0.289175	15.9185	6.82247	1.3112	11.3946	1.88941	2.78014	2.13872	0.618359	2.32793	2.70891	2.24541	1.87171	1.00569	0.658262	1.92287	1.73363	0.545126	0.738212	1.72091	0.757214	0.60641	1.10412	2.28508	2.28104
HSPD1	152.58	195.85	132.792	128.889	191.695	148.436	183.022	139.521	138.592	136.782	151.227	157.825	201.444	258.024	137.964	208.601	260.717	184.455	144.278	520.243	166.748	225.98	246.364	454.193	91.3898	189.399	203.857	137.491	139.509	157.143	301.706	241.723	187.8	176.02	297.481	257.576	254.733	110.279	308.932	210.629	218.606	262.607	128.587	301.278	103.339	124.765	64.1475	494.511	207.489
PSG3	0	0	0	0	0	0	0	0	0	0	0	0	0	0	0	0	0	0	0	0	0.0174325	0	0	0	0	0	1.39058	0	0.0097786	0.639545	0.02787	0.029453	0	0	0	0.0299149	0	0.016858	0	0	0.0136886	0	0	0	0	0.0263858	0	0	0
B3GNT7	15.1755	3.7385	2.98662	2.83231	39.5766	2.87999	3.88849	2.077	7.54967	5.98061	10.7662	5.28904	5.58109	2.29337	59.3584	2.64781	5.23053	21.8823	3.50129	3.12369	18.5854	2.6541	17.543	20.5745	5.43659	10.5726	47.9536	3.31776	2.90189	2.6848	1.76135	2.4279	11.5704	0.622919	0.264077	8.04182	12.1217	3.65942	20.5256	9.78502	9.67909	7.58271	9.50341	6.3388	4.54003	2.00589	0.802291	26.8883	7.2698
CCR9	0	0.0989981	0.0271588	0.0426398	0.0283872	0	0.150533	0.046644	0.116431	0.144187	0.251942	0.063139	0.555575	0.0863154	0.166706	0.0259971	0.127694	0.0533257	0	0.546113	0.021634	0	0	0.0714796	0.0543631	0	0.0575244	0.0194603	0.400467	0	0	0.438617	0.0163473	0	0.10223	0	0	0	0.0491356	0.0282086	0.0169877	0.2268	0.0158773	0.0975981	0	0.0163725	0.0483133	0	0.115206
SNAPC3	9.49009	14.3814	11.5621	19.8013	9.4008	21.5419	16.9227	8.76231	9.65336	16.1185	8.7563	16.4117	5.1626	17.9016	7.85445	13.3728	16.3408	8.26947	20.3198	47.7664	13.5196	8.81054	16.0826	33.8549	6.63691	13.6568	10.0085	9.63408	13.6373	11.174	9.59338	33.5101	7.56395	16.9173	22.7059	15.2899	20.7853	4.43125	11.9148	13.6212	8.36715	9.58864	14.9732	10.818	9.69153	7.5137	4.65977	10.3988	19.5964
HABP4	18.7596	25.6877	4.1944	55.7238	14.4695	27.1034	16.8497	5.59927	8.0289	28.9986	20.7112	40.0978	13.6806	41.9343	11.2759	12.5311	16.4489	15.0924	45.9968	7.68246	6.41259	6.32343	3.77015	10.8908	19.5212	11.265	17.0112	7.52034	22.6162	13.9707	4.20381	6.03736	2.47939	16.2043	3.2745	8.08608	1.84917	1.34746	2.84143	10.2759	2.02356	12.4872	2.72697	6.33674	3.29863	2.21108	2.20833	13.9234	6.0438
BORCS7-ASMT	0	0	0	0	0	0	0	0	0	0	0	0	0	0	0	0	0	0	0	0	0	0	0	0	0	0	0.0302595	0	0.0127671	0	0	0	0	0	0	0	0	0	0	0	0	0	0	0	0	0	0	0	0
AC018755.2	0	0	0	0	0	0	0	0	0	0	0	0	0	0	0	0	0	0	0	0	0	0	0	0	0	0	0.174877	0.0236641	0	1.08577	0	0	0	0	0	0	0	0	0	0	0	0	0	0	0	0	0.0587498	0	0
NPAS4	6.58595	1.13703	0.423333	2.09886	1.07127	2.33104	1.65174	0.382661	0.641336	3.97451	2.56295	1.21726	1.24075	10.6926	0.547053	0.575846	5.39504	2.61027	1.27655	0.056003	0.0177482	0.125541	0.0663273	0	0.825076	0.492087	0.0471922	0.0478949	1.31415	0.217042	0.0141873	0.449794	0.0268222	0	0.0838681	0.0609132	0	0	0	0.0231419	0.0139365	0.0558191	0.0781529	0.080068	0.0226302	0.0134318	0.0594533	0.0243984	0
IFITM1	234.73	149.385	93.7367	86.2825	166.42	121.89	188.029	131.67	281.413	168.909	482.353	303.642	562.51	123.699	169.004	110.35	489.714	159.593	122.105	60.1895	92.1113	2808.96	51.7995	1498.18	1653.4	288.801	155.526	74.4038	84.2736	214.258	31.6653	115.602	28.9548	52.5632	35.962	880.615	64.44	5.11489	1964.07	1155.99	23.815	74.2673	209.947	1435.88	113.407	40.4545	92.925	87.9493	31.0878
DCAF17	4.83559	9.41843	4.48349	11.7006	3.76986	9.36749	10.2094	3.66757	6.70595	8.81241	5.20357	9.75153	1.5739	9.07206	7.16214	5.66506	9.13476	3.19525	10.2194	15.4265	9.91269	3.95775	14.9979	8.26011	1.7251	4.95755	4.77984	5.38287	12.452	5.48362	6.76925	7.82418	5.27742	7.70632	4.91296	9.03645	8.65628	3.12369	7.27333	7.94758	4.87343	6.77269	5.16645	7.86798	3.24165	3.64584	1.48881	12.3614	13.2602
ACAP3	21.5446	22.3872	21.3564	22.0134	29.9805	17.6259	22.3687	19.5888	26.2384	19.8074	21.4585	20.4558	19.7239	17.409	12.3683	19.4979	16.4402	11.2286	18.5162	18.764	13.611	16.5828	46.5175	11.5676	13.6168	42.9684	18.3341	38.9331	30.737	31.3619	11.5198	37.4082	31.1934	34.7785	27.3016	17.9705	40.7992	31.8484	10.4742	12.2423	27.2421	12.4466	22.368	23.7927	14.4317	6.35899	46.4878	21.9922	23.1532
ARMC9	2.88381	7.17211	0.955489	15.1625	1.70853	7.23712	4.83093	0.705227	1.8329	6.72451	2.38807	6.78331	2.36024	14.1169	2.24582	2.22986	4.82662	1.81406	14.0473	7.61181	9.04533	1.41638	3.25969	5.39323	11.6889	2.84174	2.26632	4.84909	8.03072	12.4038	3.34878	4.60705	1.64457	1.3838	0.549895	3.61608	2.05821	0.894185	1.61438	6.2744	0.928586	3.58733	4.43177	8.93885	1.24585	0.90448	0.884987	10.8608	4.57231
OR4C5	0	0	0	0	0	0	0	0	0	0	0	0	0	0	0	0	0	0	0	0	0	0	0	0	0	0	0	0	0	0	0	0	0	0	0	0	0	0	0	0	0	0	0	0	0	0	0	0	0
CAMKV	0.074608	0.011884	0	0	0	0	0	0	0.01198	0.0207703	0.0181463	0	0.133385	0	0.053365	0	0.0919722	0.089619	0	0.0491677	0.015582	0.0183697	0.0776426	0.154451	0	0	0	0	0	0.023819	0.597876	1.28999	0	0.067545	0.018408	0.0267393	0.0223621	0.0452053	0.0884756	0.0609522	0	0	0.0571785	0.0878696	0.0198682	0.153301	0	2.03495	0.0414888
RHO	0	0	0.0294325	0	0	0	0.0407837	0	0	0.0312517	0.0273034	0	0.100348	0	0.0200736	0	0	0	0	0	0	0.0276396	0	0	0	0.0382377	0	0	0.0263026	0.0716774	0	0.0198058	0	0	0	0	0	0	0.0266246	0.0611403	0	0.0491576	0	0	0	0	0	0.06446	0
ADAM7	0	0	0.0340348	0	0	0	0	0	0	0	0	0	0.0386797	0	0	0	0.0200029	0	0	0	0	0	0	0	0	0	0	0	0	0	0	0	0	0	0.0160141	0	0	0	0.0307879	0	0	0	0	0	0	0	0	0	0
SUCLG1	22.3524	82.9089	65.3067	81.322	44.2978	82.633	64.3247	67.682	62.6594	79.946	58.8487	76.6576	83.201	80.3863	44.2857	73.0088	64.608	62.6288	90.8874	57.9154	50.5895	48.8088	59.9113	52.8668	48.7049	55.5916	64.4874	89.2403	80.0031	57.7607	48.0221	25.4167	59.7511	61.2621	52.3107	42.3362	67.2505	44.4385	52.3621	86.5774	59.0524	58.3273	41.7689	62.7015	40.7678	35.3995	53.3064	99.5037	84.3763
MGMT	34.0912	14.9454	16.8149	15.5907	35.5545	15.6174	34.4744	11.5785	38.8671	30.425	47.1935	41.6344	90.2836	13.9396	19.6743	38.8431	26.9498	60.5007	24.4864	29.4612	37.381	6.84797	23.432	8.49545	87.6869	34.9971	34.0934	27.4012	41.6687	23.9221	21.2228	35.0422	51.0834	18.2184	28.8214	32.103	32.8792	39.9654	16.1808	38.4048	61.6302	16.5853	37.5902	20.9449	44.3088	34.5736	30.332	20.7148	38.3477
DBT	6.33274	8.93903	10.7721	14.0195	3.97182	13.3978	19.7806	5.60274	11.1194	10.7213	5.8104	14.7026	2.71538	13.9967	8.50686	10.8088	11.8924	6.61294	17.7883	25.1759	12.1346	9.19689	14.212	6.34173	3.03304	6.19944	14.6104	6.24842	16.8255	12.525	12.5279	11.1502	6.81704	11.0003	13.2874	10.6516	12.5536	6.0259	7.34497	7.80951	11.1834	4.5373	9.36335	8.86516	6.22007	5.06981	5.12087	14.9963	25.9394
RPS6KA4	27.9927	24.7139	49.9376	36.653	50.6673	35.6969	32.1966	28.5197	39.4075	31.2783	47.9982	27.8824	45.9124	29.8378	30.0951	32.4176	40.7968	25.1555	25.6787	44.6016	48.734	185.927	34.1025	187.838	138.426	49.2566	68.6539	65.3039	50.5995	79.6443	61.8223	15.8716	67.4741	43.2988	29.5688	89.9845	58.2788	16.2547	158.343	84.3788	59.7389	26.0389	42.3148	54.4237	46.9895	25.5623	13.6532	33.1571	32.5355
MOB2	20.0131	38.7256	21.4109	99.8922	15.8491	72.2656	30.5693	20.9768	29.5554	88.9828	45.6295	62.397	51.5252	49.9893	27.2477	30.9851	31.4987	24.2912	84.4978	15.5339	18.3063	30.3186	21.3298	40.9972	47.8939	32.818	22.4067	31.724	42.5612	22.3291	15.9344	22.0436	24.8401	28.0305	15.2544	20.8775	23.6078	10.796	24.2256	31.8846	23.0671	17.0058	23.1782	21.4504	21.924	17.8444	11.7449	22.392	33.0202
PPIL1	37.1752	38.1024	34.0561	31.0357	31.4554	47.1539	46.8693	30.3307	41.7659	24.9278	39.2951	32.9728	43.4461	32.6182	46.3678	45.7925	59.3526	32.9652	19.6134	58.0559	52.9134	126.106	58.9719	112.596	58.8467	52.8963	75.5705	44.4258	65.1819	63.1268	80.032	95.8944	45.7166	73.6791	68.0231	84.5791	64.0358	26.4613	72.9	116.318	77.905	65.0105	28.5337	202.093	34.7616	25.5361	15.4832	108.002	44.4744
PIP5K1A	44.7493	39.5734	20.1838	21.6282	58.4513	36.6415	32.9065	40.426	34.8535	38.9061	30.1805	33.9292	13.8111	52.2825	26.4342	28.1565	39.9671	22.1339	34.8126	76.2759	56.4299	14.3019	55.8413	49.1842	8.7301	34.9505	54.1859	19.6103	31.6979	32.1563	74.5872	71.6812	15.1904	36.1144	26.5913	46.7201	30.141	21.8758	18.6668	47.3375	25.1614	31.695	36.6283	27.2758	12.4149	20.6851	22.3592	69.877	32.2415
SH3BP2	9.0564	2.57487	4.53868	2.65824	7.6383	4.99033	14.6822	5.95957	10.2957	7.99141	9.0135	4.88215	11.7004	3.23731	11.6295	13.9851	7.14533	4.79002	3.96877	18.224	38.1465	19.2902	52.5055	12.4413	11.1567	15.6033	9.09268	10.1712	20.6706	15.2296	17.5071	19.4129	20.4909	20.6084	14.5556	20.3893	14.1669	6.18465	28.0332	20.9951	6.92819	22.3398	8.61141	17.2671	17.0693	10.2201	10.6729	17.47	33.3389
TTBK1	0	0.0679494	0.101678	0.0798182	0.0212554	0.62408	0.0704461	0.0640301	0.0684982	0.118759	0.311265	0.236382	0.115555	0.113103	0.131759	0.0389316	0.203177	0.0865118	0.142086	0.102228	0.0566958	0.0859359	0.322864	0.602118	0.244232	0.184935	0.0861447	0.145712	0.427068	0.334285	0.0129488	10.8653	0.0306008	0.114105	0.028705	0.326624	0.0813653	0.242806	0.469087	0.348507	0.146278	0.0254731	0.0653861	0.137022	0.0791761	0.226796	0.0542631	0.634652	0.0862621
F2RL1	85.506	0.141017	20.1426	0.445412	334.352	0.323792	59.6995	23.1217	48.8543	16.5952	57.3484	9.17366	5.48107	0.860659	41.1251	62.188	39.0159	142.297	0.576646	62.6863	18.0584	50.2801	76.8788	90.1773	1.23899	32.9368	108.953	7.42898	29.4786	8.60478	30.8084	15.5849	28.3466	40.0081	8.64017	24.4491	44.7559	21.1187	56.7626	12.5098	51.0094	2.64912	82.1573	27.457	35.7217	10.3393	5.43674	17.1712	32.9848
PCTP	7.26191	7.77978	4.8524	5.29618	6.86196	7.42042	21.4479	6.24662	9.65429	9.46428	11.1933	9.62194	16.6913	6.47384	24.697	22.0071	15.0065	8.34724	9.77234	46.1123	13.0428	0.97472	24.8219	14.0858	5.8823	14.0409	64.0161	23.0742	24.0299	5.22924	4.6099	2.11283	9.95705	20.0145	40.1688	14.9154	15.1286	7.45579	12.7342	18.2867	22.0657	5.40653	19.9104	8.60225	8.8687	3.29285	0.450065	30.5462	12.6996
ASF1B	4.42014	0.744298	19.4696	0.519858	1.52281	37.367	6.92814	9.70541	5.51579	3.97287	12.778	5.81184	55.806	0.947109	28.0705	1.71154	31.4089	5.56951	0.370164	40.6978	24.1075	71.6419	55.8891	53.7696	33.5701	27.5741	56.1764	40.3811	46.7973	33.7466	89.2273	180.168	40.5583	126.911	71.0744	71.6043	30.8876	58.6903	87.0725	69.8834	90.9633	124.651	130.042	60.6552	7.2643	25.9894	20.7927	64.1417	3.79233
KIF27	1.92471	1.43371	1.00927	1.58458	1.81509	1.42859	5.15189	0.943162	0.927168	1.87539	0.977568	1.6045	0.69158	1.93402	1.17424	2.23056	1.41313	0.475992	1.97037	9.43848	1.53698	1.21262	1.94409	2.55866	0.341657	1.44619	3.28516	2.127	1.24681	1.33738	4.49861	3.04623	0.482423	6.90595	2.8074	2.63752	1.7137	0.720294	1.47689	2.46655	0.984077	1.10312	3.27119	3.20023	0.919579	1.02897	0.752489	4.9409	6.87834
RAP1A	35.1222	253.923	45.8259	220.151	40.9509	227.729	68.3532	31.4768	40.6073	168.115	70.8855	153.745	24.4022	207.748	62.057	50.0304	70.5777	41.2839	248.615	48.9264	43.4243	40.1594	34.676	51.7028	24.1536	46.7253	53.0733	28.9229	114.663	48.462	39.8577	42.5391	33.8669	45.3566	43.098	69.0133	29.2756	23.3495	40.456	54.0427	32.0711	52.0422	34.175	49.9913	25.7959	19.0297	24.0538	31.8788	39.7057
NUDT21	49.5785	45.8417	32.0071	44.8805	42.8297	55.4977	67.4146	32.1213	45.4821	45.7265	43.7174	63.4036	32.8513	41.6181	71.4572	57.5229	81.4948	44.4713	51.5132	218.566	53.1353	37.686	79.2108	58.5935	17.5686	36.1391	70.5073	32.3724	100.204	43.3266	70.6877	205.053	39.364	59.0872	69.9704	56.6168	49.8605	24.7741	43.1058	73.289	78.1976	67.5602	39.0262	77.92	22.0719	16.3755	11.146	75.3601	98.5404
SBNO1	12.7516	15.1659	8.41484	17.2277	10.8456	20.4727	21.5053	9.92135	10.5843	16.3334	9.47932	13.1376	9.57104	18.5267	14.0227	15.6109	16.4207	5.60171	21.6684	59.4534	16.0501	9.9567	20.5791	17.5264	2.75925	14.6031	29.2116	16.9093	16.4282	14.0961	28.2844	43.0896	15.5625	13.8947	12.8622	14.4416	12.7949	8.48431	11.7314	14.6452	13.5082	21.8431	8.56382	12.378	8.77904	8.27696	9.19875	29.972	36.1606
CLDN11	11.8545	4.84069	0.63237	3.45505	5.98841	16.8839	4.57405	3.2944	7.76892	8.3529	16.8244	18.656	9.51521	3.49702	12.1451	2.56656	19.1031	4.37058	12.1595	3.44916	10.9813	0.190032	1.6315	0.815527	1.60756	4.15705	22.3815	8.17422	4.52663	41.7807	0.241599	1.10639	1.37028	0.676906	1.52342	1.24476	0.375914	1.06193	0.160171	0.407224	0.870197	0.897745	2.62479	0.488585	0.385374	0.167737	0.618714	4.2241	0.415782
SAMD4A	6.64668	47.5359	2.2567	39.3477	35.7617	26.1633	8.72532	3.07192	4.61845	17.2858	18.8818	17.2621	4.88002	45.892	2.89013	3.52228	9.75571	3.72531	36.4322	7.14548	1.65781	3.69689	2.40727	17.6286	5.89744	12.0612	8.48426	4.49619	17.1001	7.5567	1.88801	0.674925	2.22995	1.23379	0.878954	9.91421	2.12118	0.309045	3.10748	3.90655	1.20374	1.40818	2.08887	3.74511	2.40671	0.721789	0.28436	1.68865	7.5319
FAM198B	22.9122	27.1322	3.40784	16.6135	13.236	34.7215	33.1824	7.04997	10.7081	15.0907	41.133	25.0056	14.4024	19.9537	11.2844	12.4922	59.9033	4.96771	22.4444	58.3049	20.1589	3.86394	8.98236	27.3406	14.9509	48.9649	25.7758	13.3538	22.153	69.5172	3.09465	0.983733	10.3552	2.78302	10.4589	36.83	6.07606	1.26781	2.19819	17.8888	3.1671	4.3577	5.00892	30.3551	4.40529	2.70807	4.15058	7.5271	11.5913
EIF2B2	12.7828	10.5614	11.5288	14.8015	14.3637	16.258	15.7616	12.4062	14.5073	14.9187	15.9578	16.6415	16.0792	12.9333	12.3055	14.6964	14.8687	14.7885	17.2655	26.8477	20.7327	17.746	9.27157	28.8497	15.4781	18.3992	35.6641	16.7124	19.4852	26.6094	15.6543	39.1387	12.8922	16.446	22.2518	13.9689	18.0958	9.21536	18.8177	21.1553	10.3743	20.1442	7.46869	31.4752	17.3629	8.03102	5.9184	26.277	14.9595
ELAC2	26.0132	28.1446	31.2731	45.7015	25.4991	37.7878	39.9021	19.989	34.6162	46.2918	35.7477	36.7433	27.8207	38.4611	23.7234	39.6147	42.4833	29.8167	42.8278	36.5527	42.5436	40.885	29.2188	56.8024	41.6121	35.6148	60.1395	32.0058	39.5144	43.2334	131.155	27.4361	42.9958	44.527	41.287	32.1479	52.4097	23.0344	56.7206	60.9051	28.4054	44.5204	23.4348	24.9093	29.6551	25.0356	20.2338	86.9108	47.1903
CHEK2	7.48152	2.96526	7.42262	1.90854	6.68028	7.03984	7.72036	4.92417	8.88868	6.1604	10.7813	6.33725	18.6086	3.98051	9.87355	10.1729	15.8043	7.81145	3.34596	14.0737	8.75895	17.1408	19.0076	13.8883	13.6042	8.78178	20.6956	17.3679	12.1144	10.0699	14.6248	28.1223	9.84466	11.3206	19.7417	10.31	11.4331	14.3015	11.363	12.6834	17.857	17.1498	9.6585	20.0386	5.80552	8.34979	4.83282	25.292	9.94198
KIF6	0.312596	0.0781052	0.0192844	0.111015	0.141097	0.20624	0.267218	0.00736002	0.0433048	0.184287	0.0596313	0.156914	0.0438324	0.112363	0.035073	0.455335	0.113338	0.0757289	0.179655	0.0888648	0.0512048	0.0664022	0.0829222	0.10151	0.00643352	0.0751608	0.0204229	0.018424	0.571584	0.0547909	0.298799	0.0216281	0.0309535	0.0499417	0.0120983	0.0395412	0.029394	0.0198068	0.00581488	0.0400596	0.0281454	0.0429445	0.0450953	0.0288752	0.0217633	0	0.0457405	0.0844693	0.0477184
SYAP1	30.251	32.894	28.6946	32.0433	60.4074	34.0583	29.648	39.5165	36.7923	34.2546	49.2129	25.2164	39.3787	33.4714	33.3523	32.5305	44.6827	33.0718	30.2813	65.0882	47.2675	32.8182	43.7366	44.487	28.2547	44.7842	44.1101	46.5981	36.6377	30.4388	37.1483	52.6323	38.593	29.0495	67.1042	41.5233	38.0618	26.0046	27.9356	29.1493	41.6737	32.7574	33.2514	32.6993	26.2471	18.4951	21.7799	23.1044	30.5183
CDC14B	17.0906	14.832	1.58966	8.02547	16.6232	6.27614	22.0022	1.49032	7.1588	8.53248	9.74767	9.87485	4.05244	9.16583	11.8812	21.8896	9.23986	9.69786	10.0167	13.2974	3.80465	4.18402	5.34006	4.21263	2.23323	5.37149	8.67239	3.83515	8.19785	6.29534	5.51615	3.33182	1.47037	14.1696	6.49153	6.20996	7.01064	3.07259	3.84567	5.00633	2.37178	1.49801	4.39513	3.81277	7.10028	4.15417	3.30135	9.0072	43.0266
TRIP12	39.2248	53.5165	25.5933	54.1718	46.4294	56.5054	58.2572	34.1481	42.17	44.5414	31.7495	52.3102	27.1034	60.8749	37.0752	40.3689	53.096	26.004	61.2861	87.145	66.0053	23.3345	58.8349	52.9706	19.3762	31.188	26.8091	27.523	49.6572	32.4841	44.8822	45.2058	29.2202	22.6372	29.1691	38.7606	44.1946	13.9148	48.4567	39.6378	32.0434	28.4699	42.949	46.3833	23.3143	8.0266	9.60135	62.7911	70.4578
BSND	0.0209513	0	0	0	0	0	0	0.012579	0.0134568	0	0.0203832	0	0	0	0.0749292	0.0210328	0.0258274	0.0143809	0.0307049	0.0276144	0	0.0412684	0.0872138	0	0	0	0	0	0	0	0.0979383	0.25136	0.039677	0	0.103386	0	0.0251187	0.321593	0	0.022822	0	0	0.0128454	0.0197403	0	0.0132461	0	0.505283	0
GAPT	0.533403	0.297372	1.04889	0.329354	0.219266	0.520231	2.21242	1.96154	2.04132	4.55386	4.69208	0.921196	3.01982	1.59269	4.2127	1.18251	3.31513	0.411893	1.23773	0.410107	0.334206	0.131333	0.370066	0.644135	0.559876	0.696479	1.01207	2.47182	1.78096	0.624402	0.118735	0	0.897908	0.241453	0.241278	0.939921	0.266459	0.0538651	0.358444	1.45257	0.233271	34.3942	0.885717	0.41881	0.244634	0.0281029	0.0621962	0.587053	1.16176
RPL31	499.817	362.497	406.581	295.622	394.885	261.299	380.851	304.122	429.389	446.132	618.053	523.726	576.781	300.364	359.84	801.633	443.177	767.186	318.957	656.189	219.006	261.157	287.656	282.734	525.611	433.998	323.618	473.352	277.98	219.843	289.51	175.817	448.411	288.626	339.12	290.512	665.106	912.768	301.737	499.345	265.686	578.962	271.231	470.442	541.669	568.523	329.871	434.709	666.867
IGSF5	0.356852	0.367283	0.546979	0.677973	0.330995	1.32523	0.498639	0.444984	6.91133	0.79476	0.32047	0.133855	0.261738	0.411724	0.490857	2.23211	0.57526	1.14935	0.201146	0.615061	0	0	0.457066	0.113653	0	0.299206	0.762198	0.268163	1.13199	0.0701087	0	0.387445	0.0693126	2.23663	0.433456	0	1.6126	0	0	0.0299011	0.846327	0.0721225	4.71237	0.051727	0.477586	1.97846	0.153636	0.0315246	0.793766
ZNF165	14.0859	0.43994	4.20007	1.93277	42.8407	1.26269	6.09584	6.40502	8.40419	3.34474	3.52676	1.34681	3.16846	0.632904	16.965	9.1499	5.87321	51.4472	1.5179	12.5591	16.5841	8.56847	31.4735	8.57653	1.6307	17.4516	11.0817	16.4226	8.02456	12.6974	21.6258	11.6707	5.44845	28.8493	24.9071	20.7874	16.8464	22.9545	13.6908	15.3812	16.6913	2.35844	6.73116	11.1249	15.6418	9.80052	22.1571	8.7624	3.83973
GRIK4	0.780189	0.130487	0.0818224	0.305098	0.138975	0.0713365	0.170068	0.427434	0.670231	0.195479	0.180271	0.273443	0.54631	0.130023	0.265072	0.146854	0.949747	0.261066	0.0857547	0.411324	0.0651774	0.00960476	0.10149	0.040378	0.0307091	0.239176	0.216632	2.85815	0.228504	0.124539	0.143277	0	0.104656	0.865254	0.837354	0.216704	0.0935375	0.149694	0.00925204	0.0318693	0.428628	0.0768701	0.448444	0.00918866	0.0519412	0.0493261	0.0545832	1.34399	0.11931
ZNF330	28.3686	76.7953	23.6749	65.1774	32.1978	56.3571	41.726	25.6948	29.1644	45.4851	44.985	44.9688	30.8375	64.6783	40.1926	45.8715	38.012	33.589	65.2003	49.413	39.2032	24.5492	51.1045	36.2223	16.4388	29.3897	26.9841	24.5729	58.2699	36.1173	27.6026	28.8869	34.0413	23.2159	33.093	29.5045	38.0693	19.2105	34.5871	57.7099	37.0307	36.7779	15.6344	53.6739	17.8234	11.5339	15.8937	94.5427	45.6834
USP30	6.88472	5.04544	5.2147	9.23681	3.6803	8.26903	12.5783	2.98534	7.64293	9.82779	6.58778	13.0384	5.70687	6.44514	8.68363	11.4481	9.58723	4.91041	8.69882	15.1798	12.722	5.32955	11.6906	6.88186	4.02954	5.79038	5.53829	6.53626	17.6183	6.82006	10.9548	27.3428	6.11665	8.32343	13.771	8.55997	10.547	6.28296	4.16619	11.4806	11.5323	10.1114	3.68259	5.89949	7.18272	4.37066	4.82326	17.0985	21.0017
ZC4H2	6.53884	9.83756	0.973339	6.92302	4.54731	10.4301	7.73473	1.98405	3.52244	8.42458	5.44493	10.1484	5.74875	7.21802	4.08361	6.88896	8.21669	6.55381	8.30519	2.00169	4.55803	0.221587	9.64379	3.33803	2.22875	5.38382	1.62429	2.48329	5.41668	2.69362	0.0469528	0.565665	3.31991	13.762	6.32839	18.365	11.9699	9.76986	0.320175	14.8734	7.7486	7.03216	3.50034	3.51105	1.47293	0.835705	7.39818	7.41251	4.25394
RHBDD3	15.8325	8.76515	15.2376	11.445	10.7149	16.5597	17.7998	7.4626	17.7959	16.2062	25.8756	15.0053	35.0944	9.85446	15.1742	19.5285	19.0414	17.6265	11.5308	9.95671	36.5143	63.7979	81.2523	27.3799	67.2079	23.6106	48.6527	36.4729	32.3465	34.2111	22.3869	72.0823	27.8808	28.3615	47.1859	30.638	20.4575	27.8626	40.825	39.7504	29.0364	13.1898	17.4165	31.1083	18.8616	15.0148	39.5789	55.4902	18.8165
HIST1H2BH	3.43667	0	3.00351	0	0.418581	0	0.138729	3.09503	2.20734	1.70088	1.67174	1.39651	3.41341	0	4.09692	0.575007	10.8267	0.262103	0	1576.06	9.57005	12.0343	44.3083	36.3629	1.00201	0.78041	0.84822	14.6345	9.6628	18.0424	13.77	8.21923	8.55719	2.93847	67.0804	1.09484	11.903	60.9263	16.6641	18.5096	53.3545	3.00984	0	9.89397	0.203375	7.12188	135.534	0	2.97282
MXRA5	91.7958	14.9886	4.22227	19.2878	65.3519	36.2738	122.384	13.8609	60.5387	17.6021	51.4103	31.7842	40.3711	8.13316	20.7316	94.308	132.49	43.8531	5.21443	165.545	59.901	38.8899	3.09207	101.552	108.795	31.445	10.4281	35.8249	44.7223	146.318	5.27293	46.8807	22.9528	1.53327	16.4944	144.147	18.292	9.58944	21.5849	62.4404	1.34	11.1829	15.6346	114.485	31.6363	5.40539	1.35809	57.2659	38.9356
ABHD14A	16.8856	10.3493	8.91858	11.7861	15.1231	16.1554	20.1821	5.91385	11.8278	20.6088	26.1594	27.782	29.0582	11.1646	25.6872	19.0703	20.891	25.3642	14.0768	10.6844	15.4863	14.4007	18.4638	6.58592	36.1858	13.9207	7.88224	10.2983	13.5607	33.9075	6.14878	10.1896	17.6495	38.5501	13.9175	20.2384	32.4936	86.0249	14.5974	12.1956	35.3374	7.42101	18.8487	5.59143	41.6429	28.8746	20.4881	15.2466	16.5004
FBXO47	0	0	0	0.156093	0	0	0	0.0189723	0.0202963	0	0	0.0770449	0.0753263	0	0	0.0317228	0	0	0.0463107	0.624742	0.105595	0	0.0657703	0.0436112	0	0	0.0350968	0	0.192505	0.0403536	0.0422045	0.0669025	0	0.0572167	0	0.0679518	0	0.0510572	0.0299787	0.0344213	0.0207291	0.0276751	0.0581224	0	0.0112201	0	0	0.0362903	0
FRRS1	5.77354	1.49779	9.76295	1.33152	6.78242	3.30154	12.5717	5.72464	6.17242	2.26175	1.95771	3.64527	0.560371	3.04015	7.27732	4.19125	10.3166	1.78139	3.9964	89.3084	21.1312	6.07512	26.4212	5.71005	0.0394793	4.33039	24.1042	4.01359	30.5983	12.6324	12.7597	7.75091	9.68727	9.15996	5.698	7.50852	7.71109	8.66005	6.90467	4.22001	8.84543	1.18588	4.80814	7.05228	1.16857	0.368589	1.43852	12.3971	18.929
FUCA1	158.741	23.0267	43.1945	35.5756	169.413	63.5815	192.987	37.871	239.362	133.477	235.51	112.939	125.582	41.0417	251.054	201.026	114.249	256.092	49.3716	125.572	169.87	28.0338	84.8361	68.4164	67.9978	99.5962	72.6624	140.813	256.886	202.488	10.4891	67.362	65.7949	192.068	275.416	205.306	168.885	91.4948	66.2802	96.6183	98.7471	53.8734	158.766	54.5427	379.114	49.72	64.1433	50.1568	210.656
SRPK2	19.9151	23.4114	10.2625	22.4401	21.6672	29.0175	26.4237	10.1523	16.5785	21.1932	17.6452	20.5299	9.81722	22.273	21.4491	14.4762	26.3461	10.5043	23.4197	70.7624	25.0612	17.998	39.9102	19.2997	4.61177	13.3952	18.1437	15.3449	32.5238	24.3479	22.0939	33.0153	23.2458	22.1737	41.7206	16.9639	27.026	29.9441	18.4363	15.6201	23.3136	29.2368	20.4744	12.8192	9.7229	5.66449	11.9318	28.1541	28.6178
OR10H5	0	0	0	0.105808	0	0	0.0933847	0	0	0	0	0	0	0	0.0459636	0.0645105	0	0.0882166	0	0	0	0	0	0	0	0	0.0713719	0	0.0301133	0	0	0	0	0.116354	0.0634197	0.0921232	0.0770424	0.0519142	0	0	0	0	0	0	0.114084	0.0812552	0.119887	0	0
CABP2	0.073035	0	0	0	0	0	0	0	0	0	0	0	0	0	0	0	0	0	0	0	0	0	0	0	0	0	0.0811175	0	0	0	0	0.0515427	0	0	0	0	0	0	0	0	0	0	0	0	0	0	0	0	0
SORCS2	4.6292	8.67963	2.51197	9.40455	4.63266	25.2193	10.367	4.29346	3.61676	5.6294	12.2003	12.2974	3.58221	8.44407	3.18758	2.53169	10.7176	1.15401	9.80511	5.31217	1.82781	16.5694	2.90008	9.9964	5.20946	5.91503	0.191847	3.33159	5.3423	8.83794	12.7192	0.105647	0.886843	0.364884	0.21593	1.6756	0.37276	0.00930296	0.0764725	12.3178	0.0453238	0.413493	1.71563	1.47557	0.0204437	0.138328	0.0322254	0.846378	0.23053
HTRA4	0.243055	0.110615	0.0728297	0.28586	0.456744	0.609564	0.201836	0.145929	0.223017	0.309324	0.675612	0.507945	0.45523	0.694396	0.496714	0.313715	0.214016	0.0714996	0.915958	2.15094	0.406099	0.10259	0.32521	0.862566	0.801798	0.0946177	0.925552	2.76582	0.309153	0.266045	0.0463746	0.0735129	0.613722	0.0943051	0.137071	4.33062	0.0832573	0.084153	0.82352	5.29513	0.136664	0.456145	0.872825	0.916024	0.0246574	1.07567	1.42514	0.119628	3.28247
SPC25	1.22489	0.604206	5.76002	0.26024	0.25988	23.3534	0.86131	5.64611	1.01514	1.58401	3.72881	1.58957	13.987	0.526801	6.35901	0.436331	13.7359	1.79002	0.173722	13.0718	9.53964	15.7604	9.08748	31.0286	12.1518	10.4442	18.3441	7.89822	7.72123	6.10547	25.0407	38.2026	10.002	17.2421	10.5678	27.9826	7.81639	6.99073	19.3426	35.8959	24.6239	42.9451	12.8395	31.9423	1.85192	7.66924	3.24352	27.6803	0.615232
DTX3	22.5864	33.295	6.71986	52.3705	13.6964	42.2867	26.887	6.37964	14.0383	50.9374	25.593	48.6247	21.7229	38.9467	17.7722	24.8006	28.8524	16.0042	49.0649	18.6499	40.7115	11.4115	46.3619	22.3041	18.2149	18.3092	21.8242	16.2507	51.9539	39.8896	21.9888	64.9526	10.4266	18.8852	5.33998	12.0307	38.3673	45.7395	2.78611	24.6419	14.2793	7.31078	3.37195	30.1521	20.9625	16.9468	3.4534	77.5102	37.7297
CPLANE2	5.93243	4.01979	3.6046	9.61303	2.11607	9.36769	8.38165	1.75263	7.01586	11.22	3.7561	8.1504	3.87206	7.45427	6.73538	8.12974	6.79076	3.07016	15.5943	7.57088	6.37198	4.40517	8.9176	4.35362	6.91872	4.36221	2.66695	12.808	8.62685	12.6865	6.57132	14.0552	8.02478	10.017	7.10941	4.52233	5.3061	1.78773	10.4521	9.18031	9.54369	3.25757	4.50323	8.38429	3.24321	2.41115	4.30413	7.13741	17.2279
GGT2	0.0307321	0	0.0644606	0	0	0	0.089321	0	0.0197389	0.0342224	0	0.0374646	0	0	0.0439635	0.431923	0.189423	0	0	0.162023	0	0.0605339	3.16623	0	0	1.92613	2.35518	0.0461884	0.230423	0.196227	0	0.0216884	0.252199	0.139114	0.03033	0	0	0.223448	0	0	0	0.0538303	0	0.289557	0.840221	0.369167	0.0860025	0.0352937	0
TNFRSF1B	33.1843	55.1347	13.3698	18.2875	62.1233	34.3053	36.1541	30.7321	35.1718	57.6667	216.314	79.2834	191.773	40.4315	41.9728	23.5405	97.3877	28.134	33.3183	23.2182	15.023	31.826	18.3726	80.2131	120.308	86.7428	54.856	37.3039	35.455	25.4805	7.27501	3.40789	12.7419	7.39704	21.3124	148.63	10.9536	2.99608	61.0397	137.309	8.97096	24.3431	29.0025	41.5488	24.697	4.42075	18.1262	28.5492	13.2117
PLA2G2F	22.5458	0.0359842	0.142154	0.111592	32.5893	0.0165248	22.0943	0	3.89592	2.74207	13.4947	1.11537	9.37012	0	1.84209	52.2407	6.82294	13.4983	0.0331079	32.2915	14.8527	0.533977	11.6961	0.015589	0.616515	77.412	2.35855	138.604	24.3064	62.7611	8.47087	0.0398575	1.34764	62.5431	138.12	120.015	75.024	100.999	0.889427	1.15658	131.189	3.31401	0.927997	1.7986	162.865	64.3652	90.0146	0.0518883	0.816569
OR10D3	0	0	0	0	0	0	0	0	0	0	0	0	0	0	0	0	0	0	0	0	0	0	0	0	0	0	0.0784398	0	0	0	0	0	0.0445821	0	0	0	0	0	0	0	0	0	0	0	0	0	0	0	0
RNF138	17.6155	20.5908	16.2227	15.5282	13.9728	16.1242	16.3094	15.145	18.8611	16.5424	22.9561	16.8011	11.6515	19.3265	26.7352	12.9695	21.1954	12.6044	15.7032	23.5461	10.2644	25.7496	15.1603	24.7345	10.5627	16.5056	12.4117	5.93454	14.6952	14.5399	30.7977	112.047	7.56251	35.4705	11.9746	28.0425	15.9487	11.9547	26.0223	33.5534	19.2634	28.3539	20.7895	18.8548	6.02328	6.8713	5.79324	43.4761	31.1248
HMCN1	0.508993	1.13007	0.271009	1.99206	0.283267	5.05206	0.955892	0.305596	0.819816	1.0028	0.430435	1.8424	0.153997	2.01626	0.123223	0.530626	2.09956	0.196186	2.31817	18.1237	2.61998	0.840623	0.574515	0.583586	1.28221	2.22987	0.465302	1.57704	2.11733	7.61992	0.261464	0.281841	0.714288	0.0779827	0.390274	2.08803	0.112659	0.04112	0.133721	0.74636	0.30564	0.816112	0.360078	0.531218	0.323918	0.136147	0.149744	17.307	0.8622
EBF4	33.4065	19.5515	3.75596	22.1699	37.6281	32.467	24.2878	4.33571	16.5419	21.3789	29.9684	15.913	21.5294	20.2539	6.99904	39.9412	17.2494	33.1125	19.1302	3.32745	4.00554	1.42629	49.7956	15.0981	27.916	14.1322	3.86902	7.13265	22.6429	17.0693	0.940967	1.09109	3.63205	60.3994	5.06034	20.9998	27.2405	2.86166	4.27025	4.15695	10.7967	6.4788	9.25101	11.8748	21.3467	11.0862	10.3874	15.4854	86.2575
LHB	0.139088	0	0.145868	0	0.152466	0.203479	0.101063	0.167015	0.714677	0.929304	0.405949	0	7.12835	0	1.49228	0.279258	0.342917	0.381878	0	3.84975	4.4154	0.821896	7.96097	3.64717	5.69363	1.70556	1.69928	0.20904	0.521426	4.08521	2.22917	0.981578	1.58041	0.629602	0.274536	0.299092	2.00104	15.0569	1.05562	1.81808	1.64232	0	0.255827	2.48992	0.345699	2.28633	5.96821	7.02824	1.08283
DEFB132	0	0.0218518	0	0.0564711	0	0	0	0	0	0	0	0.334479	0.0408772	0.057157	0	0	0	0	0	0	0	0	0	0	0	0	0	0	0.0964306	0.131392	0	0	0	0	0	0	0	0	0	0	0	0	0	0	0	0	0	0	0.305151
NCR3	0.120038	0.229444	3.0843	0	0.921087	0.526831	0.348883	4.21609	0.501143	9.42377	10.4521	2.99986	35.0522	2.00049	4.85106	0.361514	4.29128	0.78274	0.439799	0.0791065	0.300841	0.413773	0.6246	1.82232	5.73278	1.30841	0.133322	0.721637	1.15315	0.919742	0.200402	0.0423569	0.568311	0.054337	0.177701	4.68931	0.143914	0.0484875	1.65125	1.37293	0.118115	0.735903	1.47192	0.339298	0.149175	0.0379459	0.0559868	0.55142	1.26828
OAS2	20.578	4.74279	17.148	4.20666	21.4625	6.5408	40.8906	13.3938	91.3928	18.557	28.098	15.1903	35.2948	5.86409	24.08	36.478	41.9733	25.6508	6.10984	22.6989	10.6134	98.1417	74.7106	133.697	56.3628	17.7212	32.245	16.1356	49.1242	45.2458	13.4084	18.3989	30.0193	46.1436	25.4432	86.778	65.228	0.515992	306.716	241.116	35.4689	16.6186	20.7119	33.2297	22.6866	9.92642	28.7716	5.85475	40.684
ZNF737	8.8796	0.484561	0.582031	2.6737	3.87546	2.40564	23.5678	0.814498	4.21145	3.31891	3.15957	3.43289	0.538969	0.719364	13.7024	16.8791	5.01702	4.09152	3.82569	69.0022	20.8118	0.668037	9.43329	0.652456	0.345196	11.2023	8.97193	15.786	8.51483	5.8797	1.53735	23.4416	5.17714	39.1528	27.0814	1.17868	18.2605	1.19559	0.331502	1.97031	4.24733	6.1566	7.34709	2.30462	8.53169	3.0539	5.98222	6.58596	18.0598
FOXG1	0	0.00947804	0	0	0.0163067	0	0.0216179	0.00893136	0.0095546	0	0.028945	0	0.0177302	0	0.808659	0	0.018338	0	0.0218011	0	0	0	0	0	0	0	0	0	0.006971	0	0	0.0104983	0	0	0	0	0	0	0	0.0162041	7.74815	0.0260565	0	0.014016	0	0.009405	0	0.427097	0
FUT8	13.9189	9.12426	3.30206	9.2066	7.49792	15.3276	20.5506	4.10669	6.72936	13.0574	14.3337	14.718	11.6205	10.6755	43.4031	8.7849	30.8635	6.96047	9.49919	26.9744	12.5712	4.81177	6.06743	20.3783	5.23075	7.42601	12.8425	13.9516	13.4877	24.194	6.40932	22.3582	5.38013	22.5386	84.1992	19.5959	9.91874	12.2446	7.86931	20.1761	7.70617	12.9508	3.38156	17.1039	9.72621	3.63118	1.81287	81.408	7.38995
CHCHD10	54.1292	68.5673	125.092	69.5753	46.0849	59.0004	68.2072	53.5011	87.4663	76.2394	85.0285	89.3307	147.263	71.3118	64.8855	105.512	55.584	153.133	82.8559	241.949	41.2877	23.7577	202.446	39.0499	114.361	87.1603	156.299	27.4928	172.872	40.5728	53.5423	24.1961	123.746	47.3101	88.1025	45.854	200.139	107.898	123.814	49.4071	104.981	246.12	43.4843	39.9135	95.0531	174.561	97.6927	69.4735	187.386
NFIB	24.7965	41.4281	8.19197	52.2892	13.3709	63.3012	33.5966	8.22061	16.3265	38.969	21.1423	65.3577	19.9805	49.6842	13.025	14.3287	40.1797	22.2916	65.461	16.6878	5.35218	5.13091	3.08163	30.6985	14.5241	11.5288	8.24528	8.24587	22.1311	6.99753	8.529	27.6897	1.87364	21.8728	17.6439	11.1732	4.10595	10.536	3.20966	12.6235	7.77456	4.08401	27.988	7.43791	3.04863	4.43107	6.53132	9.48706	33.8109
IQCF3	0	0	0	0	0	0	0	0	0	0	0	0	0.0412467	0	0	0	0	0	0	0	0	0.0340827	0	0	0	0	0	0	0.016217	0	0	0	0.0218457	0	0	0	0	0	0	0	0	0	0	0.0652124	0	0	0	0.0397432	0
APLP2	274.414	205.831	97.8725	250.24	282.455	325.929	358.158	111.621	207.907	229.141	249.981	318.629	92.8444	233.902	350.131	294.015	361.977	190.957	272.392	629.397	330.935	172.764	110.022	453.137	172.904	246.47	453.746	452.675	412.17	455.643	122.19	164.42	280.047	271.398	465.587	364.6	202.714	105.624	194.455	288.185	167.172	63.0327	187.603	293.562	337.748	126.762	104.648	250.665	339.389
PSPN	2.10175	1.26801	1.83359	2.35814	2.01847	2.34009	3.37866	2.09941	2.44899	3.37604	2.08095	2.94764	3.30309	2.10781	4.84255	3.00618	3.62268	3.43425	2.75309	1.69152	1.22752	3.84679	2.30337	1.82253	5.48586	3.85196	1.69395	1.9428	2.35331	2.18518	2.60835	3.46531	1.72595	7.72899	1.59699	3.03971	2.40831	1.36737	3.14087	2.51227	1.58614	6.25516	5.90703	2.01532	2.47654	2.7987	0.988952	3.39629	6.18513
GPANK1	12.7011	7.19912	9.06041	18.2311	7.07442	16.6205	18.5475	6.27633	17.2426	24.7054	17.7127	22.4964	14.8433	12.1986	19.659	21.8167	14.3609	15.0018	20.7594	12.2836	13.8661	16.9764	21.908	15.5939	27.5503	11.49	17.3815	21.3047	19.0635	18.1417	20.9428	34.8355	13.9789	30.8935	18.6396	17.1441	13.9421	13.5257	17.6635	29.3324	26.8349	35.9171	13.6149	28.3633	16.7652	11.4064	7.40492	29.4806	28.9857
PABPC1L2B	0	0	0	0	0	0	0	0	0	0	0	0	0	0	0	0.0332389	0	0	0	0	0	0	0.137827	0	0	0	0	0	0	0	0	0.0233666	0	0	0	0	0	0	0	0	0	0	0	0	0	0	0	0.0380247	0.0368243
RGS1	40.2674	29.9678	32.2612	91.497	112.84	51.31	74.5783	49.806	73.8677	356.384	139.822	61.6034	76.5711	78.1502	75.2975	32.8856	131.58	46.268	45.4965	48.3694	26.7759	43.9214	15.703	95.4429	42.9706	72.1012	31.9286	24.9752	69.1866	39.5764	9.227	0.561123	29.401	1.42366	4.37687	139.213	22.4332	0.485322	48.5273	338.854	10.9299	2.97109	78.9397	124.474	4.93736	1.79851	4.51604	14.9751	1.72929
KLHDC2	16.301	25.2436	8.43072	28.4862	13.4046	23.832	26.169	8.00579	19.9701	24.3096	17.0072	25.7183	7.97174	21.159	16.763	28.1172	17.7878	16.7652	29.9984	33.3979	11.0329	15.1222	11.0216	9.20135	4.97785	12.2423	15.0697	11.6823	24.795	21.9708	13.6054	28.381	12.8945	31.1521	32.847	11.1814	15.5531	15.6689	6.24438	14.907	11.4047	8.68875	7.0214	18.9555	15.4458	8.24883	5.43562	16.7056	25.2017
MTAP	6.68356	7.25163	1.11691	10.4804	7.87742	11.5105	11.3869	5.48581	10.5002	10.6957	3.87332	9.61591	2.16499	9.98569	2.90108	11.176	12.0181	7.57994	10.6192	28.2967	2.91439	0.588153	8.89236	132.639	6.04368	9.61489	21.1752	8.90436	4.76913	2.58021	21.8244	13.7815	0.719408	20.8017	13.4869	19.1737	0.841273	0.0562862	21.7651	18.0192	0.244844	5.63554	18.8686	14.7186	6.76417	7.22406	3.75095	5.00658	14.7449
ISL1	1.69111	0.0804088	0.185296	0.498717	0.719373	0.332331	4.01645	1.89427	4.83107	0.449712	0.098224	1.04618	0.210584	0.252387	0.704095	0.760158	1.58686	2.39085	0.369907	0.432478	0.042172	0.0745752	0.0525341	0.209007	0.211945	0.55024	0.728875	0.341413	0.0709678	0.12893	0.151699	267.192	0.0477997	0.0457019	0	0.0361844	0	0.020391	0	0.027494	0.0331148	0.176844	0.216651	0.618319	0.0179241	0	0	21.5373	30.0369
GNG7	11.3875	17.8033	6.17204	21.4813	6.34631	36.3054	18.0667	6.03263	7.84675	36.0888	25.0901	26.7922	23.6853	21.0777	9.26311	12.0242	18.9334	11.3414	23.7477	0.546547	0.932665	0.392687	4.97928	0.92447	2.62825	7.25793	4.03876	4.31463	16.7115	3.46239	0.35147	0.529011	1.0974	0.620878	1.3694	1.54333	0.478031	0.476732	0.363136	1.61568	0.784671	2.22092	1.79922	1.42757	1.18355	0.978091	1.35385	4.23104	14.8112
CCDC66	3.4617	2.43066	2.76607	5.42847	2.26304	4.21453	4.9964	1.34789	2.78809	6.18	3.56639	4.87078	2.17055	5.03653	3.17788	3.89282	3.45454	1.10993	5.64845	11.5152	3.46244	2.72126	6.34727	2.91418	1.24412	2.6524	4.23712	2.68984	4.05733	4.79155	3.13994	3.8501	1.81359	6.69437	4.09814	4.53504	5.08196	5.10492	2.97878	3.77079	3.6251	4.25546	3.96566	3.6462	2.52795	2.63526	2.73855	3.12814	4.95004
ADH4	0.0593093	0.0755771	0.093301	0.0976561	0.260056	0.086767	0.323211	0.0356089	0.0761875	0.297203	0.144253	0.253058	0.636205	0	3.18167	0.2977	0.365564	0.468163	0.0869199	1.21165	0.0247737	0.116823	9.44341	0.0818533	0	1.05052	0.0329364	0.0222846	0.0833792	0.113609	0	0.0418561	0.692631	1.10074	0.0878	0.0425126	0.248872	0.0958285	0.0281333	0	0.661405	0	0.0181815	0.0279406	0.0105294	0.0562459	0.11065	0.0681127	0.197888
RPAP2	2.71587	2.96331	2.36317	3.69625	2.25143	3.31514	5.01053	1.83951	3.46422	3.76149	2.48535	3.25393	2.13438	3.40875	3.50879	3.31432	4.25818	2.45837	3.68791	9.55862	4.23283	6.1645	3.76256	3.42023	1.27389	3.23782	2.6488	2.54474	3.93937	4.57371	7.28576	8.43929	2.33857	5.3286	4.77435	6.69794	4.1515	3.40767	5.34632	4.35896	2.94795	2.99921	3.60083	7.18088	2.00698	3.08803	2.42654	7.31501	5.9514
TMEM132E	0.730127	0.0910165	0.0998766	0.156808	0.243587	0.394749	0.46132	0.123885	0.13253	0.123725	0.185303	0.406339	0.662125	0.132261	0.442767	0.223077	0.606559	0.337737	0.0697844	0.125521	0.331496	0	0.165179	0.131433	0.533122	0.865041	0.229175	0.417464	0.260329	0.506731	0.021199	0.123217	0.190371	0.287394	0.924215	0.102395	0.0380589	0.0256456	0.0752902	0.0864475	0.0937085	0.152911	0.729859	0.239278	0.135258	0.0602101	0.22209	3.08058	0.0706115
SMKR1	0.491981	0.268682	2.43241	0.115725	0	0.102821	0.61282	0.590764	0.180568	0.0782651	0.683772	0.17136	4.69104	0	0.703799	0.635007	4.59195	1.8332	0.103002	12.7836	3.11188	1.7997	5.33934	0.581989	1.84428	0.383042	0.156122	2.7464	1.11981	1.25654	10.1379	44.442	2.57327	1.59073	0.277454	3.9799	0.58984	12.8889	2.40038	0.535908	1.61367	9.23307	0.775639	2.51638	0.199641	5.50996	2.29465	3.47075	3.75203
SLFN5	25.3435	20.735	12.025	14.5958	9.03951	16.5557	45.5658	6.63945	32.4423	20.9375	23.9426	25.1735	19.1876	12.4977	25.1433	25.2989	45.8287	20.1233	26.3308	48.4354	25.2068	27.3683	11.381	28.6302	9.86764	16.7516	13.0518	7.50871	40.4417	13.3759	29.2762	10.46	4.46375	41.344	14.0445	40.8019	37.4371	5.77846	47.7902	49.9889	8.76925	4.18812	35.6327	7.40487	20.8819	3.13932	6.66584	10.0944	55.746
PPP1R14A	18.6098	293.216	44.2691	609.329	13.0155	438.654	103.423	13.5009	30.9093	229.413	138.146	153.076	50.0218	436.703	15.0789	38.7752	70.4957	25.4144	445.677	3.57702	6.19439	18.519	21.5354	5.61827	44.7639	68.6059	17.3858	55.7566	217.792	32.9244	2.42725	4.54881	12.6959	2.9835	8.944	7.60762	3.77667	4.11094	3.49423	6.59875	10.4911	7.93699	4.45695	9.04102	6.64214	4.74918	21.7447	47.2522	1.34749
OR5W2	0	0	0	0	0	0	0	0	0	0	0	0	0	0	0	0	0	0	0	0	0	0	0	0	0	0	0	0	0	0	0	0	0	0	0	0	0	0	0	0	0	0	0	0	0	0	0	0	0
STRIP1	11.2399	10.9817	8.36358	16.992	14.2516	16.9646	17.7288	11.471	16.5103	20.3723	15.8059	18.527	11.5569	14.9559	20.3608	17.5214	17.637	11.1108	19.0681	22.1435	24.5575	20.9118	21.3039	19.6498	8.92101	18.051	15.1652	12.2607	18.3192	24.5502	19.8221	29.7601	13.3849	16.9836	20.2132	18.3404	20.4626	9.33619	14.8685	18.1173	15.3112	11.1351	15.9604	19.344	11.4704	7.29391	5.81465	24.6121	18.5311
MTHFD1	13.5758	17.853	20.6242	21.357	12.8577	25.7963	22.4511	15.249	21.8836	17.0785	17.1473	22.3659	15.4132	19.9486	22.4947	19.0255	29.6838	16.6347	27.7518	39.2015	34.3479	54.5279	16.7033	51.8292	15.4465	13.3601	29.6307	26.4605	31.6744	28.6993	50.7066	101.501	22.4823	46.4443	36.6114	35.8992	25.9395	32.3697	37.2985	41.3301	23.2766	37.4422	21.5695	37.5546	11.5743	20.0696	7.0121	43.4762	29.0413
AAR2	48.1355	51.0407	25.8561	76.8632	43.0713	73.5775	49.4127	24.3934	44.1606	59.4798	60.067	73.0649	44.6224	64.8958	63.7256	54.2572	61.9411	41.2358	74.1198	45.0477	44.1125	100.197	49.8981	79.8029	75.9837	43.6592	71.622	53.2362	81.2686	82.7688	59.9033	75.7218	32.0741	51.4576	58.8034	59.5905	51.4104	30.9469	40.7701	71.1889	82.2955	33.0149	36.4733	63.0128	37.8309	23.2399	22.5165	76.8591	57.1096
EML4	23.7282	16.588	13.8757	11.6808	59.2443	14.4278	42.0404	13.5094	22.2624	19.8997	30.1814	18.1241	34.6097	15.4203	31.541	43.2108	30.1199	19.9017	10.4987	53.0725	26.7236	18.7999	32.4384	41.4691	11.0551	24.1465	72.5561	21.0558	37.5309	31.4797	35.4928	16.4078	16.3469	20.2762	20.1792	38.9644	27.4149	22.3619	22.7257	28.0466	14.0694	29.3346	30.0566	18.9368	40.5865	9.5646	18.0744	47.1931	36.5744
BTBD1	45.7674	51.7617	30.0655	50.6222	65.9876	56.8984	59.4738	35.9954	50.5548	44.9225	59.9401	53.7943	35.2916	53.4179	50.9076	54.0381	56.6989	43.1878	57.5869	189.408	56.9799	40.4178	68.8922	36.8196	26.9223	57.6034	31.4722	47.4	91.6105	50.2238	39.2208	48.8368	44.9172	43.1881	43.3089	79.7947	55.1848	32.5762	42.7242	50.8232	53.3728	22.3567	44.963	46.4594	27.142	18.4447	17.139	52.7612	73.4512
MEFV	0.39247	0.221207	0.189971	0.0994192	0.992818	0.441667	0.756805	0.525651	0.610808	0.319378	3.81828	0.257626	1.20542	0.83017	0.377896	0.196999	0.800153	0.238308	0.929136	1.47228	0.0756628	3.16658	0.298471	4.33321	0.57039	1.74819	0.519731	0.136121	0.367833	0.11566	0.5141	0.127835	0.161991	0.286986	0.0893851	2.27221	0.126683	0.0121948	1.13133	3.91338	0.0495107	0.158642	0.675606	2.03382	0.0750365	0.0286307	0.211214	0.710759	0.335767
HEATR9	0.0248269	0	0.0520745	0.0408789	0.136075	0	0.180395	0	0.0797303	0.138233	0.169076	0	0.414269	0	0.106548	0.0747705	0	0.0852058	0.0727695	0.294503	0.103703	0.0733535	0.490898	0.274111	0.469063	0.0676533	0	0.11194	0.058171	0.126818	0.0331586	0.052563	0.14105	0.0224766	0.0490042	0.302529	0.0595304	0.0802277	0.282639	0.59496	0.0325723	0.152204	0.121773	0.0935676	0	0	0.162113	0.028512	0.027612
SYMPK	24.0035	14.4302	15.5047	18.674	26.1248	19.8761	28.1287	18.0648	30.175	28.635	30.6374	25.4321	67.4156	18.2621	28.7815	35.5647	27.8941	20.8169	24.0137	29.1474	38.4472	36.704	48.8698	49.8281	38.3777	35.5304	44.684	51.5368	31.0508	65.9383	30.61	52.1963	29.916	36.6027	32.8018	47.5742	41.0376	14.7691	42.2066	27.9137	28.3581	39.2452	52.3752	40.2021	33.3162	27.6947	25.3151	61.6883	41.0529
GUCA2B	0	0	0	0	0	0	0	0	0.547829	0	0.237087	0	0.290454	0	0.174308	0	0.450618	0	0	0.481794	0	0	0	0	0	2.15822	9.33788	0.457823	0.114198	2.95642	0	0	0.0769172	1.54437	0	0	0	0	0	0	0	0	0.0747056	0	0.173056	0	0.113662	0	0
CYP2C9	0.0479202	0.0763301	0.854358	0	0.0262647	0	0.104458	0.431565	0	0.0266813	0	0	0.11423	0	0	0.0240533	0.383975	0	0	0	0.0200164	0.0471949	1.14699	0	0	38.5218	2.10232	1.54845	1.86385	0.24478	0.0160005	0	0.242	6.07371	0.283759	0	15.6844	0.154853	0.0681927	0	0.0943052	0.167874	0.190972	0.0451504	1.75253	0.0454451	1.87744	0	0
MTSS1L	19.1061	27.5824	16.5428	49.3333	15.5205	52.7735	31.7832	9.18218	26.992	27.0609	11.3114	24.7108	10.753	48.7684	15.6748	20.875	18.3149	15.4916	36.3817	15.2283	20.4349	12.0669	28.0303	8.95685	11.0581	35.5289	36.2348	34.2921	44.7736	26.6102	14.5567	13.7507	16.1302	19.8663	82.6625	28.5794	40.4047	8.31129	7.21999	12.1417	13.2779	3.13507	15.7021	17.2614	24.9503	11.6839	17.9447	15.1238	60.1392
TSPEAR	0.0325399	0.0414651	0.0170631	0.160736	0.107009	0.0714067	0.0709314	0.0586102	0.1463	0.108706	0.0949726	0.119005	0.174526	0.0271147	0.0465496	0.0163332	0.200566	0.134012	0.0238442	0.214442	0.013592	0.0160237	2.59055	0.920625	0	0.0665033	0.704748	1.95622	0.0457458	0	0.119515	0.172232	1.0476	0.0147297	0	0.058311	0	0.249736	0.0308705	0.141781	0.224131	0.0284984	0	0	0	0.0308592	0	8.07188	0
MBNL3	11.6398	34.0645	9.91215	14.7473	11.5501	32.7835	20.5938	6.01109	8.43363	9.54867	6.64832	20.972	3.09873	38.9558	10.4326	11.3259	14.4003	7.8422	42.629	64.4551	5.38504	2.39609	11.9023	2.07386	0.907549	6.15033	39.6448	7.12034	19.4067	8.88657	5.51518	34.1542	7.27998	12.0333	9.48662	16.6269	12.4323	6.33481	7.65972	8.55449	8.48441	9.30111	9.67737	4.3486	4.56907	4.87463	1.6131	11.0666	19.3454
PKD2L1	0.0712002	0	0.0497808	0	0.130081	0.034721	0.120715	0.170993	0.381093	0.105715	0.138539	0.405058	0.650608	0	0.271613	0.190606	0.0877712	0.0814528	0	0.0625625	0.0991351	0.0467484	0.172891	1.67049	1.04627	0.0323367	0.738076	1.33762	0.233557	0.060616	0.0158491	0.703469	0.269674	0.0644598	0.0936915	0.527371	0	0.0191735	0.495348	2.32672	0	0.478071	0.480188	0.670847	0.0505617	0.165055	0.420641	0.109025	0.211166
HTR2B	4.30757	0.33017	1.3247	1.91982	0.639054	4.12223	3.01226	0.311126	1.04012	6.92468	4.72643	3.19812	0.501829	2.75277	1.57529	0.52022	7.10676	1.33385	4.50921	3.50041	1.89398	0.0637951	1.3482	0.31289	4.96329	1.4121	0.971243	3.0423	3.36936	6.90708	0.0648853	0.0914275	1.73783	0.35186	0.447496	1.25363	0.19415	0.10466	0.153631	0.635031	0.10623	0.595669	0.794288	1.34269	0.471493	0.0409532	0.302119	1.33902	0.468272
BIRC8	0	0	0	0	0	0	0	0	0	0	0	0	0.042794	0	0	0	0	0	0	0	0	0	0	0	0	0	0	0	0.0168254	0	0.023977	0	0	0	0	0.0257363	0	0	0	0	0	0	0	0	0	0	0	0	0
RSPH1	0.559935	0.387781	0.434041	0.641366	0.587107	1.3534	2.40575	1.19856	2.15784	2.35856	1.35004	1.03874	2.00212	0.689729	1.63685	2.76169	2.55094	0.601573	1.3201	1.2835	0.589801	0.0239765	1.72279	0.201593	0.485511	0.630231	0.432626	3.34789	3.20575	1.02594	1.62575	4.75911	1.4907	4.80478	1.89809	0.593313	1.57612	0.432687	0.785266	0.981191	0.335371	0.554355	18.1054	0.52757	1.71154	0.98507	0.0227095	0.475296	2.38269
SON	84.7654	71.3054	35.5904	64.6524	97.12	66.8476	101.988	50.5279	62.0134	62.0262	54.9421	82.4782	32.9702	71.8066	71.5602	71.4125	78.0247	45.7343	62.7164	322.046	91.0578	25.9166	93.7362	57.6429	18.5086	54.5071	70.8012	82.7015	82.0788	66.6239	80.017	105.288	44.9156	64.1915	64.4768	105.792	65.2699	15.1869	49.9979	68.7044	71.6863	40.1392	61.4069	46.8716	26.8895	14.5073	20.1013	82.8489	128.756
GAS2L2	0.4827	0.0615098	0	0	3.06895	0	0.350735	1.55048	2.26324	0.13438	0.540053	0	4.80391	0	0.310735	0.145373	0.267769	0.546686	0	0.127242	0.544388	0.213927	19.39	0.0666178	0	2.36764	0	1.10634	6.28834	0.0616416	4.51283	0.0851635	0.0304709	0.961407	0.142915	0.0172998	3.79057	0.253473	0.57242	0.473218	0.0949936	0	0.621489	0.20466	0.0514173	0.0915536	0.0900544	0.415761	0.241582
ZNF407	4.32638	6.47879	2.17164	6.58322	2.79972	7.93565	6.52567	2.32165	3.40354	5.50883	3.60528	6.37992	1.47939	6.83224	2.94514	4.23538	3.85468	2.14222	6.4629	14.5664	4.20752	3.2089	2.76351	3.42605	1.30909	3.92708	2.10101	4.9238	5.05311	3.32254	4.39149	9.83774	1.51433	4.27878	2.927	5.76168	3.27671	1.58126	4.74415	4.33566	2.83414	2.53997	3.5233	2.8731	1.45352	1.07147	0.918478	4.18043	9.21857
TRPC1	7.39939	14.1143	2.00003	10.9777	5.01718	13.2802	7.87071	1.7129	2.19499	13.0307	5.28403	14.3768	1.6911	13.0688	5.09614	5.54433	9.38481	2.18865	12.4316	10.1347	2.38338	0.390665	1.28604	9.91719	2.61022	3.11804	8.82826	2.22417	7.92865	7.77364	2.63875	8.74272	0.914924	3.42542	0.376421	2.14341	0.713353	4.91778	0.23158	5.2515	0.36029	2.0176	1.89884	4.873	1.64137	0.810234	0.540799	8.11223	4.17411
ZNF235	0.813787	1.12213	0.840722	1.77993	1.06515	1.59923	1.96808	0.656319	1.02197	1.47428	1.08714	1.48069	0.998888	1.90276	2.11112	1.87777	1.69194	0.516897	1.85125	3.92217	1.65394	0.681848	2.19938	2.38033	0.420713	2.20102	1.82118	1.51515	2.70361	3.22624	0.640777	5.11737	1.2191	2.13327	1.00692	0.896743	1.09215	1.06956	1.33666	1.11137	0.740995	1.90412	0.744686	2.66646	0.802158	1.27474	1.55222	3.19431	3.33663
FBXL2	1.29084	1.44534	0.56739	3.46948	1.99766	2.72159	2.75175	0.495781	0.865673	2.39927	1.30201	2.07118	0.984205	2.64162	3.01431	3.24919	2.58582	1.08148	3.81138	8.4568	4.61483	1.54239	2.72621	3.62851	1.53423	1.07337	1.08581	1.17687	6.10688	2.44841	1.59727	3.13485	0.820848	0.317939	0.552672	2.21793	2.00278	1.12718	2.24214	2.05745	0.778289	1.77891	2.88638	1.41298	2.16362	0.822115	0.566647	3.78242	3.31466
ATOX1	13.2323	13.3231	16.0908	18.3812	10.6999	18.4036	16.7476	16.481	16.1418	20.2859	29.1646	20.6166	63.416	14.6476	15.354	20.3647	24.5449	26.5045	18.7412	18.9046	20.3687	22.2351	25.6625	36.0258	96.8878	27.5259	28.7147	18.7604	22.617	24.4868	35.5035	24.7227	29.5466	15.6627	28.1601	33.0128	27.8999	6.42745	38.5297	49.2457	21.8964	35.411	14.8295	41.2878	18.68	11.3418	12.7708	22.6271	12.7091
CYP2S1	4.58123	0.435416	46.3734	0.541781	15.3154	1.44411	27.9359	36.2433	13.7695	24.5775	39.202	3.70266	28.0857	1.6029	6.01052	58.5172	15.2575	6.77555	0.333843	1.36777	7.84468	4.68639	7.92838	41.8479	7.01364	8.13864	18.7786	16.5666	4.17504	6.94927	3.26216	0.089312	3.83462	1.44362	4.29647	10.7585	1.18346	0.0408955	16.8085	7.63705	0.249052	1.41869	1.83115	24.3485	103.081	25.2515	0.283324	23.225	2.84315
DHX57	9.41057	9.07218	6.5923	13.38	4.71349	11.9547	14.0728	4.64912	9.15716	12.6401	6.93967	12.2273	7.57883	11.584	9.01173	12.3188	14.5992	7.36609	12.2695	30.5942	15.0155	10.9459	11.9075	18.4442	4.53242	5.83377	14.9849	16.8887	12.3588	14.6932	18.4515	16.96	8.36156	11.3238	17.4331	12.1653	11.1404	10.333	6.73257	12.8309	7.28476	16.9862	6.28355	9.66488	8.28715	4.45793	11.1493	29.3568	15.3397
CCDC106	10.5261	12.8145	10.0254	22.5048	9.89021	20.3883	15.9796	6.64224	17.4884	21.3201	20.0895	20.001	31.3325	16.4235	25.6985	17.9532	15.1275	19.2239	19.0075	7.25537	27.5248	11.6362	42.8109	11.8589	33.3428	13.3906	21.9206	5.99306	17.7802	60.6948	23.939	25.9999	14.7471	12.0336	2.17308	9.23884	24.7246	27.7022	9.22184	11.9339	4.91453	45.8586	23.6249	19.5065	27.6878	23.6488	14.8787	33.3359	24.907
GPR142	0	0.0864695	0.0474435	0	0	0	0.131482	0.081482	0.232448	0.352631	0.0440114	0.606633	0.215673	0.150783	0	0.272485	0.1673	0	0.198894	0.059625	0.0377922	0	0.753249	0	0	0.308184	0.0502444	0.101985	0.169593	0.0577699	0.0302098	0	0	0	0.0892924	0.0648529	0	0.0365465	0	0	0.0890269	0.277337	0	0	0	0	0.042199	0	0.100626
CSPP1	4.56714	4.40118	2.96511	4.38244	5.57407	4.09074	6.14794	3.06541	5.06864	5.32802	5.19896	4.24203	2.74025	6.17886	6.37052	5.58298	5.73222	2.58752	4.79612	15.9022	5.39868	5.64037	10.1201	8.20411	1.42401	5.16444	5.44064	4.85625	5.7849	7.08872	4.45385	12.4614	3.93559	8.4477	6.71508	8.98969	5.61216	3.93229	4.85356	5.51641	6.2909	4.41713	5.28918	6.48889	2.46004	3.59464	3.78695	25.7852	9.88253
EML6	1.11943	0.244172	0.888436	0.249082	1.7688	1.12867	3.67858	0.314857	1.26311	0.550286	0.932093	0.608567	0.697162	0.0840357	1.10006	1.44776	0.677551	0.761454	0.0812894	1.28935	1.06156	0.203613	1.04427	0.222694	0.0264637	0.796964	0.364033	1.76201	4.44475	2.02195	0.454593	1.3843	0.130508	3.58818	0.189107	0.151806	0.785912	1.43801	0.110027	0.115347	0.0330781	43.1684	0.182404	0.665143	1.48068	0.0446323	1.30293	9.8504	3.3088
UGT1A4	0	0	0.0302495	0	0.0632354	0	0.104789	0	0.203783	0	0.0280612	0	0	0	0.0825232	0.0579111	0.0711125	0.019798	0	2.58511	0.0240959	0	0.060033	0	0	0	0.0320353	0	0.0135163	0	0	0	0.091038	0.104451	0	0	0.069161	0.0233017	0	0	0.0189209	0	0	0.0271761	0.0614479	0	0.215245	0	0
CLDN34	0.365542	0	0.690052	0	0.0801405	0	0.690577	0.131682	0.798265	0	0.071126	0	0.0871362	0	0.104585	0.733928	0.270371	0.802904	0	0.481794	0.0610752	0.216006	0.76082	0.80718	0.0767367	0.0996101	0.081199	0.274693	0.171297	0.373443	0.0488215	0	0.184601	0	0.216456	0.157211	0.876502	0.118124	0.277431	0.238908	0.191833	0	0.0448233	0.275531	0.700877	0.0924431	0	0	0.325239
ATP13A3	29.5288	21.6893	8.9767	11.7514	78.8996	15.8768	25.2383	14.9091	13.9882	13.0069	26.7835	15.4724	7.10325	18.3827	25.8838	14.828	28.79	11.8135	14.6109	96.7337	20.0637	19.3114	29.3644	86.05	6.98916	27.326	67.3502	22.9502	14.9754	24.9539	21.1359	53.7078	18.4236	31.4794	24.8582	45.958	16.7455	32.1028	24.0643	19.1816	21.3414	6.74993	21.1531	26.8226	22.317	12.1721	13.0747	13.8576	21.6374
CCL27	0	0	0	0	0	0	0.104872	0	0	0	0	0	0	0	0	0	0	0	0	0	0	0	0	0	0	0	0	0	0	0	0	0	0	0	0	0	0	0	0	0	0	0	0	0	0	0	0	0	0
TNFSF11	0.585563	0.135668	0.223312	0.0438255	0.35012	0.0389388	0.850952	0.43147	0.136764	1.03738	1.81263	0.811185	2.18893	0.221789	1.9038	0.507681	1.73899	0.584625	0.15603	3.82386	0.444711	0.078641	3.96097	1.39588	0.251437	12.185	0.472992	0.500036	0.286875	3.297	0.0533232	0.244191	10.3332	0.337354	0.0788047	0.553278	0.0319107	0	0.050502	0.840796	1.44919	0.279729	0.228463	0.752341	0.264618	2.60831	0.14897	0.672479	0.325625
NAP1L3	6.14689	6.09422	1.24306	18.5631	1.60144	19.8	9.81406	1.32397	3.78875	11.4186	5.6316	16.9024	2.82541	10.9792	2.4448	3.51432	13.1502	1.96771	14.6641	3.48776	3.06267	0.162884	2.32354	4.56505	2.11208	1.42715	1.74506	3.62493	7.60817	9.64492	0.0552225	35.4823	1.23543	0.124775	0.353651	2.1734	0.198284	1.1357	0.0784513	1.77152	0.542461	3.69358	0.997103	2.6231	0.0782982	0.0348544	0.539968	47.7689	0.674448
ACP7	0.842852	0.0596687	1.5469	0.0385501	0.56462	0	2.04142	3.51419	0.51128	0.0782147	0.387221	0.171249	0.948767	0	0.234449	2.37387	0.259754	1.3017	0.034312	1.23434	1.72119	0.668689	0.316743	10.8891	1.4499	0.350895	0.0260035	1.91773	0.427885	8.7602	44.6687	0.0165229	0.48772	2.64952	0.277275	0.0503461	0.252626	0.0756573	0.0222115	5.55966	0	0.143533	0.0717722	4.23538	1.77899	0.0888132	0.262077	3.68362	1.84877
RNF181	107.504	87.4527	116.998	108.878	91.9622	100.314	105.712	103.458	131.894	131.134	159.814	136.798	335.929	93.8042	116.259	196.99	144.065	188.099	99.0924	220.203	174.29	163.719	195.583	221.605	375.882	167.841	178.208	372.432	140.823	182.59	199.048	130.277	233.512	153.845	169.239	184.419	220.032	226.879	133.383	372.873	200.887	175.145	116.909	200.446	220.56	128.208	221.867	297.937	106.898
TMEM94	38.5404	15.348	15.8972	20.684	24.5326	25.2287	42.4446	8.28205	20.1315	26.9252	28.8069	25.5199	24.2652	20.5519	61.116	37.0903	26.3631	28.1346	23.8644	19.1776	33.7343	22.0654	62.6372	29.39	15.3327	35.5075	36.9107	21.4729	31.2469	47.0555	28.5517	74.0246	27.56	68.311	68.8559	35.4816	35.923	45.5121	23.8818	22.2571	42.4368	14.506	25.332	31.1418	29.8076	17.8736	24.0493	100.354	55.3365
FBXW11	23.5433	35.7518	18.9458	40.5694	35.9022	42.648	38.033	22.1857	25.5517	34.4091	29.0086	40.4834	12.1259	42.8446	23.8929	30.3522	37.8019	20.0546	41.5189	62.8006	14.7648	15.0812	43.9658	25.5618	7.8037	28.8255	26.0328	20.3385	37.9328	21.8701	35.2681	24.1264	21.136	23.2629	32.5165	28.31	27.9135	6.24865	25.4414	26.4694	19.6367	13.7994	20.3683	25.7218	16.4457	5.97867	6.59458	22.2894	50.1347
CCDC103	0.018676	0	0	0	0.0204723	0.0273221	0	0.0224259	0	0	0	0.0227673	0	0	0.0133584	0.0187486	0	0	0	0	0	0	0	0.0515497	0	0	0	0.0140344	0.00875179	0	0.0374152	0	0.0117894	0.0169079	0	0	0	0	0.0177178	0.0203435	0	0	0.0458015	0	0.0198937	0	0	0	0
ZNF652	9.17336	16.9135	9.09234	27.3947	5.22246	24.8595	17.9145	4.66488	9.92776	19.1339	12.5635	20.1314	9.71322	19.9802	19.9146	13.3784	15.1558	8.0025	34.3418	42.1489	16.2375	12.3767	22.8394	8.13628	6.21397	9.50621	15.3516	14.4695	27.7542	14.4244	8.28187	19.6139	11.9464	17.9255	15.1894	12.92	18.4521	12.4471	8.41292	12.7176	19.7157	8.07019	13.4911	12.284	9.17928	7.4232	7.07058	18.0166	16.7683
VAMP4	12.7043	11.14	7.48252	13.605	8.82563	11.3041	18.8514	7.18735	11.1937	11.4935	13.8276	17.2751	13.9151	13.8407	15.814	14.8203	12.4106	9.00086	13.4938	62.6667	13.5816	6.02686	17.5497	8.36771	5.12079	9.0294	6.13895	12.9587	17.2919	10.0835	13.4273	16.807	10.1648	15.8545	10.7986	18.1116	12.256	5.08044	7.34387	11.6269	46.2015	9.60748	15.509	13.3117	8.18065	5.10807	5.11649	12.1124	19.2731
EIF1AX	42.4922	87.5863	46.9935	54.3548	53.9824	55.2171	43.4117	51.3595	60.2309	60.8585	63.8165	52.9027	39.2669	45.2387	46.0133	64.8111	55.3391	43.4341	49.1978	81.5615	30.3918	39.8424	49.8977	70.5949	20.1102	35.7538	53.5274	47.243	47.6095	32.5454	57.3887	67.4785	29.5827	60.5754	72.4722	68.2542	50.5503	33.1733	40.9202	35.1353	61.6341	32.3938	34.9581	52.8242	24.5101	23.738	24.0186	51.2337	72.4235
C19orf47	7.11761	6.81667	10.7196	12.9726	6.23197	13.7745	9.98567	8.19734	9.41148	10.5181	10.4668	9.29535	15.0103	9.62379	12.3486	10.321	11.754	18.272	12.3555	9.10586	12.3035	17.7966	15.8391	18.4311	15.1923	12.5237	25.5389	12.4354	13.2227	22.4089	17.9961	29.7173	10.6533	17.4536	15.0651	18.0651	12.1829	14.7068	12.5848	14.2709	14.3204	12.0882	18.8369	25.672	13.9395	9.49997	11.6225	14.9601	13.1768
AMDHD2	7.96406	4.87255	8.80662	6.3646	4.78512	7.79989	10.0724	4.09134	7.76916	10.8723	14.6047	8.42915	32.0907	6.0254	6.03014	10.0858	7.66102	6.67876	6.07999	6.6319	25.2906	18.5586	19.5756	11.2672	30.6566	8.08151	10.955	25.1785	17.3798	13.0426	7.76616	10.1474	9.98114	13.2889	17.4791	11.8352	9.30847	4.67066	9.75258	17.7859	10.4596	10.7542	9.59201	11.2242	8.18754	2.59131	8.19059	18.675	9.07983
GDA	2.94505	0	0.839721	0.0454613	14.9008	0	7.83741	0.0221024	3.19204	1.57827	5.22899	2.22146	4.94711	0	2.65947	10.2924	1.95138	4.76312	0	2.76568	0.0307539	0.04532	0.143664	0.0254031	0.0483002	5.02833	0.163549	4.2395	0.0345022	0.787436	1.57336	1.50035	0.0116193	5.81576	1.29885	0.343038	0.717204	2.75841	0.0261934	0.982453	0.639949	0.515856	1.22445	0.164755	57.7713	2.89768	1.51955	1.87078	0.849564
ZNF830	25.1653	13.3306	13.7565	21.6513	22.8995	18.4789	24.2157	22.9067	27.8127	31.0529	28.2641	22.071	33.8541	17.3263	32.6409	35.4074	29.2655	33.6354	22.9258	33.0831	19.2104	20.3188	30.5705	23.7797	12.6462	24.9325	19.4248	19.5681	32.5553	25.7671	27.3816	36.1367	17.3169	42.6043	21.4478	21.8457	29.7826	30.0114	23.6899	27.6239	27.4073	23.3445	44.3411	24.0464	16.9507	14.2108	10.3023	41.8445	51.4019
DCN	288.18	534.273	40.321	464.053	269.087	778.056	398.366	105.241	148.4	605.632	809.918	926.181	113.041	490.261	215.409	71.224	934.135	100.304	608.874	215.927	133.498	8.84998	33.1397	151.101	233.552	52.1906	16.1435	152.189	210.091	505.23	1.27805	3.25673	68.6309	2.94244	22.1012	174.226	1.32376	0.974339	5.18375	103.94	4.24923	36.1709	46.5711	166.429	4.52358	0.816208	3.20609	16.0682	7.46875
BLCAP	50.5567	11.4087	36.1038	31.2186	74.5717	29.5498	58.3771	29.6546	64.9738	43.4	40.6779	43.6012	59.5082	23.8947	70.6242	77.4433	48.1355	55.3494	35.8474	57.6432	110.882	111.519	150.624	102.039	52.9494	50.4314	30.0728	54.0041	145.411	188.302	31.0268	51.6105	71.0064	47.6452	104.434	96.2392	211.253	98.1389	99.6708	70.0443	311.398	21.2846	43.0236	121.886	106.006	58.7315	95.2692	35.0234	107.953
ASRGL1	1.95102	2.24361	1.26428	1.12306	2.46905	2.94708	1.42916	1.32375	1.66064	2.66717	4.55239	3.22925	4.8209	1.66539	4.17517	6.35354	6.94154	1.5787	1.32504	1.63071	1.82866	0.453035	0.643777	3.17422	3.21329	3.15533	3.24159	3.43289	2.25966	3.18019	0.62496	33.0116	0.440572	32.4543	0.704449	8.23171	0.437391	0.422875	0.842698	1.45137	0.582694	0.597351	8.30522	0.956487	0.478725	0.952702	0.147963	5.93853	3.03431
ZRANB1	12.842	15.9854	5.97023	21.5647	12.4805	20.8471	15.1432	10.8803	8.27166	16.2198	8.15991	17.5937	1.50456	19.824	11.4775	10.4671	12.5689	4.98223	23.481	26.461	9.2478	7.43555	5.76004	11.6927	0.675239	9.67471	10.1379	9.05746	17.2403	9.76526	10.7563	19.4878	5.44016	7.86804	8.2776	9.31817	6.75227	2.16711	6.35643	7.68183	3.95729	4.31595	9.10143	7.79961	1.9351	2.20245	1.17755	14.8596	20.2494
CDH22	0.0442744	0.12224	0.309552	0.0243001	0	0.043181	0.0321703	0.301264	0.028437	0.0493027	0.186653	0.431789	0.123129	0.147571	0.0738925	0.0592622	0.0545788	0	0.173029	0.0778065	0.012329	0	0.215018	0	0.0309811	0	0	0.0332708	0.0138317	0.0376928	0.9067	2.32259	0	0	0	0.0105786	0.0176936	0.0238453	0	0.0160758	0	0	0.0361933	0.0278102	0	0.0186612	0	1.01692	0.0164137
ANKRD66	0	0	0	0	0	0	0	0	0	0	0	0	0.0469667	0	0.09865	0	0	0	0	0	0	0.0194046	0	0	0	0	0	0.0296121	0.00923299	0	0	0.0278096	0.0497503	0	0	0	0	0	0	0	0	0	0	0	0	0	0.0183792	0	0.0219131
H2BFS	0	0	0	0	0	0	0	0	0	0	0	0	0	0	0.0565553	0	0	0	0	0.104214	0	0	0	0	0	0	0	0.0594174	0	0	0	0	0	0	0	0	0	0	0.0750119	0.0861281	0	0.069248	0	0.0906591	0	0	0	0	0
MFN2	81.417	197.609	90.648	269.055	97.5061	239.525	146.111	91.0987	124.57	178.477	89.2421	183.67	48.136	248.725	69.5977	111	119.353	84.5597	344.046	97.3616	108.904	92.6893	210.619	101.806	33.9006	82.331	48.0079	115.648	144.77	91.8853	158.216	193.475	95.7173	72.054	103.941	75.9741	104.328	42.6482	168.357	115.104	100.647	43.0187	75.8716	127.884	54.2385	33.9865	36.1044	111.056	134.329
PTGER4	68.8679	23.0159	2.67715	10.1904	55.5018	25.3892	28.1292	17.3881	37.9225	16.708	32.1424	23.2611	45.3093	19.0369	83.7538	10.6746	26.5102	67.1876	11.1156	11.8364	1.6416	2.89389	1.49072	8.69347	5.55155	18.7915	2.34567	15.9534	19.3462	15.9475	0.96885	0.660985	4.03434	6.23483	61.877	17.5078	5.4824	4.48058	6.86451	22.185	1.85525	11.6769	5.05556	14.3617	4.47322	16.4293	13.6534	49.0569	2.69609
OR52J3	0	0	0	0	0	0	0	0	0	0	0	0	0	0	0	0	0	0	0	0	0	0	0	0	0	0	0	0	0	0	0	0	0	0	0	0	0	0	0	0	0	0	0	0	0	0	0	0.446262	0
GNGT2	2.11036	0.795785	1.03887	0.212745	1.46355	1.19714	2.40965	1.9135	1.85339	2.8776	5.7404	3.46524	9.65051	0.93309	2.40285	1.34032	6.58345	1.98067	0.946779	0.454125	1.00743	3.09642	1.21015	6.65721	9.26724	4.40107	2.82225	2.16844	2.15952	2.03498	0.460177	0.547103	0.95156	0.58487	0.637576	9.78622	1.08434	0.0347939	5.96543	12.1976	0.480292	6.33687	1.8484	3.65213	0.550521	0.626276	0.803505	2.32468	1.2933
PRPS1L1	0	0	0	0	0	0	0	0	0	0	0	0	0	0	0	0	0	0	0	0	0	0	0	0	0	0	0	0	0	0	0	0	0	0	0	0	0	0	0	0	0	0	0	0	0.023696	0	0	0	0
ZNF778	1.51642	1.28275	1.08955	3.76124	1.93814	3.77609	3.49777	1.0073	1.51692	2.73056	2.37931	3.50058	1.56896	2.30136	1.64774	3.66651	1.81366	1.90899	4.00026	3.93782	1.32073	0.0953277	4.35823	1.4249	0.589259	2.27712	4.02066	1.9251	3.99152	1.29374	4.65823	11.4805	1.38089	2.58215	1.73858	1.5495	1.88767	1.25635	1.53657	2.01732	1.617	2.22665	1.4757	1.19165	1.34493	0.930171	1.34231	6.72145	6.37292
TOMM20	222.274	175.904	122.36	131.915	221.052	142.113	193.501	107.225	161.482	189.75	189.154	240.149	108.608	138.617	151.377	281.403	241.676	203.303	164.245	297.647	143.192	184.788	248.947	238.228	83.2296	156.755	225.363	212.93	169.161	125.598	216.473	401.416	161.25	138.239	253.438	172.088	184.938	134.938	199.824	269.905	153.61	170.494	137.273	380.83	127.787	76.7113	127.896	296.306	340.401
NEK10	0.447905	1.40271	0.159234	0.537501	0.374482	1.13283	0.557131	0.173202	0.1219	0.397329	0.413603	0.342425	0.2624	1.64474	0.184622	0.59445	0.645735	0.260544	0.734302	6.50387	0.190262	0.052337	0.102705	0.041909	0.0318735	0.227558	0.0590222	0.171146	0.771983	0.164809	0.162229	0.28931	0.239614	1.37459	0.112384	0.250315	0.245745	0.122661	0.0432129	0.231544	0.0896402	0.113029	0.139634	0.157362	0.237207	0.0479967	0.311591	0.409767	0.151978
GH1	0.182465	0.0387522	0.0637869	0	0.066672	0	0.0441938	0.109551	0.0390652	0.203188	0.473381	0.148292	0.942397	0	0.174016	0.122117	0.0749774	0	0.0891365	0	0	0	0.0632956	0	0	0.0828696	0.0675527	0.0457057	0.0570037	0	0	0.085847	0	0	0	0.0435967	0	0	0	0.0662524	0	1.38496	0	0.0573062	0	0	0	0.139699	0
PLTP	175.545	214.811	53.1112	85.2709	102.272	468.942	146.898	118.338	110.912	328.353	725.418	301.494	148.288	252.145	268.488	64.8352	465.092	139.436	355.61	233.976	130.532	505.61	107.311	400.703	714.191	44.6999	279.421	146.351	133.925	427.985	275.291	12.1826	102.7	1.86606	55.3761	809.951	150.433	206.389	14.5029	338.25	183.08	84.1169	71.7344	451.338	24.5885	138.189	69.8588	122.236	262.704
FFAR1	0	0.0401105	0.0660226	0.0518283	0	0	0.0228714	0	0.0606516	0.0701033	0.0918699	0.0767449	0	0	0.0225144	0	0.0776053	0.0216056	0.0461304	0.0414873	0	0	0	0.0868828	0.0330389	0.0428871	0	0	0.0147504	0	0.0210201	0	0	0	0	0.0225624	0	0	0.029862	0.137149	0	1.29567	0	0.0593148	0	0	0.0293622	0.0361489	0
AC011511.4	0	0	0	0	0	0	0	0.0236078	0	0	0	0	0	0	0.0562496	0.0789469	0	0.0269895	0	0.0518254	0.0985456	0	0	0.0542665	0.371447	0.0535741	0.0873438	0.0886443	0.0184261	0.100426	0.13129	0.166497	0	0.284784	0.038806	0.0281847	0.235708	0.0635317	0.0373032	0	0.0257938	0.0344369	0.0964308	0.148191	0.0418842	0.0745791	0.146716	0.180627	0.0437314
FAM207A	12.8156	34.8764	10.2843	54.8472	16.949	44.0253	21.4514	17.7252	28.3931	42.9288	28.4192	25.6801	82.248	60.5285	17.6281	26.2518	23.3457	27.8144	48.7413	46.2973	8.66902	64.0791	27.4297	69.9601	116.762	22.127	64.5422	42.4211	36.5439	38.0322	46.3946	39.1432	24.1061	32.6464	28.9315	28.5255	20.59	11.9043	20.3784	51.4876	21.9192	48.4855	13.2334	29.5272	22.5125	16.2049	18.5854	64.0554	35.258
EBP	34.152	11.1781	89.4631	16.9048	25.1566	22.2205	30.8051	80.0062	44.2976	26.8669	33.9898	27.5349	137.447	12.3796	40.5188	44.8038	57.2879	66.3876	14.7808	38.2075	35.8464	101.233	124.441	119.272	110.964	56.9411	88.8421	71.8642	47.2763	43.4585	137.928	140.03	73.7687	135.677	163.042	103.439	74.3239	84.2105	57.4089	82.2639	120.118	106.921	125.467	99.379	63.9121	71.3243	61.4056	58.5371	54.0026
MRPS28	18.6961	11.504	13.4776	12.8543	19.7046	15.2865	23.1262	15.5516	22.551	15.871	30.536	16.6425	24.9079	15.4123	20.9326	23.5917	23.9852	24.5394	11.6758	13.2444	23.0771	28.2309	18.7483	39.1185	19.7501	19.8006	31.2589	14.0797	21.875	22.495	12.7793	26.3605	30.2508	36.1359	28.9614	16.5292	23.9029	16.0744	28.6375	28.6512	27.9167	17.5662	9.35185	22.7832	22.6587	12.2253	11.9504	63.862	25.6468
COMMD2	11.5029	11.7642	10.9741	15.7142	10.3803	20.2373	14.9152	9.71333	13.661	15.2389	14.1656	18.1664	10.968	15.9298	23.717	13.4698	22.6515	7.91595	16.1183	37.404	16.5905	19.6463	16.5274	18.6816	8.83333	17.1489	21.9086	13.7078	24.9697	18.0064	29.1504	31.7802	14.0354	25.1547	24.0231	22.7568	18.204	11.667	19.5726	32.0282	23.2896	12.791	14.9604	27.9551	6.9196	7.18806	6.54885	38.2161	20.5353
TEAD1	24.5864	143.982	17.6187	139.093	28.2343	155.923	56.5122	19.0326	16.3002	86.6939	23.8447	103.785	4.62782	143.808	15.5305	22.3109	54.5001	11.7959	190.073	68.3398	19.31	13.4255	9.4162	54.6121	5.82634	16.5203	50.4187	22.4734	55.9882	30.4217	14.935	58.5679	8.11412	22.5317	8.4041	36.7639	12.7553	5.21479	9.30209	11.1463	9.85725	2.67011	25.6449	15.6306	8.19229	3.30117	4.51109	26.304	29.3711
DEFB107A	0	0	0	0	0	0	0	0	0	0	0	0	0	0	0	0	0	0	0	0	0	0	0	0	0	0	0	0	0	0	0	0	0	0	0	0	0	0	0	0	0	0	0	0	0	0	0	0	0
EEF2K	14.0134	40.8518	12.1663	67.6685	11.1258	60.4947	31.1664	9.65519	19.586	40.6133	21.5488	41.166	10.6268	51.621	19.8781	26.0781	25.9291	12.0344	68.1915	49.1101	9.43372	13.6674	22.701	19.3401	8.83486	14.1871	16.0075	26.9844	38.5554	16.6561	22.0961	19.6257	11.7261	17.1539	18.3506	16.4422	13.2667	11.4749	23.388	27.4665	16.1957	7.34789	34.5505	8.57155	6.71158	7.78167	6.54024	14.781	77.3018
ACOT12	0.178583	0	0	0	0.0652535	0.0435433	0.0648802	0.0357401	0	0.0662883	0.115827	0.0362842	0	0	0	0.0298797	0.110073	0.0408597	0.08724	0.0392296	0	0	0	0	0	0.0405532	0	0.0223666	0	0	0	0.0420102	0.0751548	0.242515	0	0.0213346	0.0356841	0	0	0	0	0	0.0364969	0.0280435	0	0	0.166586	0.0341817	0
PIGA	58.9361	13.9068	10.6511	4.18862	81.4001	5.36928	36.206	17.3019	41.8826	15.1802	18.7222	13.8486	17.729	7.767	26.0154	18.1492	19.7012	39.2274	5.86255	74.2753	9.21443	10.9012	20.3299	19.9124	5.52367	20.0023	14.5583	12.681	10.2374	8.70416	26.4025	22.0092	9.21823	23.1007	41.3	20.1134	29.8234	12.8484	13.1906	11.634	16.2798	7.7892	12.1201	14.2895	16.3894	5.16871	5.61542	9.27729	17.9041
LGALS16	0	0	0	0	0	0	0	0	0	0	0	0	0.127689	0	0	0	0	0	0	0	0	0	0	0	0	0	30.8179	0	0	0	0	0	0	0	0	0	0	0	0	0	0	0	0	0	0	0	0	0	0
ZNF528	4.90353	3.04275	0.822813	6.5434	4.88908	5.2898	7.72698	1.77155	6.5345	7.20777	3.13613	5.25003	1.65676	4.97426	3.22067	12.3194	5.28786	2.23019	5.98651	8.27263	5.4073	1.72176	18.3885	0.788551	3.1687	6.62296	3.01198	4.1014	7.89264	14.5276	6.51496	7.90811	2.39557	14.3139	5.56318	1.32647	9.43689	6.4485	0.226531	8.0817	2.74675	2.21821	0.95159	17.1225	5.40493	1.36947	10.4131	8.82412	7.6066
C1orf43	168.616	161.571	136.859	177.993	155.31	192.149	189.171	138.077	190.634	207.28	188.301	193.465	170.782	164.52	213.564	216.589	248.771	227.144	183.569	455.695	381.635	153.55	289.525	176.018	95.6039	222.177	132.861	191.049	263.134	204.388	413.115	368.86	216.153	278.755	262.613	311.114	242.214	141.136	247.071	259.472	255.299	135.115	235.156	256.076	138.846	134.427	131.455	254.6	286.827
GDAP2	4.66425	4.07573	3.96855	4.13097	5.47755	4.76536	5.98757	3.73662	5.64884	5.23256	4.13322	4.13992	2.21377	6.21396	6.6724	5.03723	6.75793	3.6487	4.92612	23.9236	8.77156	6.52531	5.94304	6.81977	1.84045	4.77808	7.22795	3.01027	5.53738	6.39885	6.26193	6.90128	3.93746	8.31989	6.71674	9.89083	5.83297	4.46238	5.37176	6.44713	5.82387	5.08039	5.96158	7.62697	3.359	2.38365	2.12697	6.13657	6.44388
TMIE	2.07381	1.55	3.26236	8.79927	1.18036	2.15873	3.04268	1.58032	1.28076	3.464	1.47438	2.43088	2.89953	3.78844	1.93975	1.84166	1.57321	1.66983	3.56527	1.52436	12.8936	0.824825	2.40718	0.33024	2.30231	1.03242	0.265766	1.82813	3.06495	2.95386	0.719074	0.11258	1.33429	2.31075	0.275514	4.74535	1.33878	4.76836	4.01051	1.39014	1.04646	0.244494	3.6188	0.71394	0.708021	0.378211	0.63243	1.92362	2.66129
LDOC1	48.5128	92.561	18.948	91.8479	49.6569	133.699	64.1464	27.7669	45.2672	142.593	88.1427	166.891	81.3642	86.2041	30.4801	112.156	73.3097	88.4361	104.369	11.0387	56.6774	6.17334	94.4488	11.4133	59.3242	27.272	7.60542	27.9455	70.6448	30.7404	2.07536	112.524	48.7459	94.0397	4.26276	53.9163	104.452	4.08517	1.89893	170.066	97.2682	9.54931	99.4037	126.654	107.448	1.06567	3.29207	87.2302	69.1279
CYTIP	6.4085	1.7982	5.71946	0.593984	12.1657	1.83161	6.18295	13.6323	6.56943	21.598	46.6573	13.7623	60.3717	6.57782	22.4486	5.51741	20.9795	7.79255	2.23913	11.7189	3.10231	3.49014	3.40083	33.357	11.5821	12.6637	4.87869	4.38524	4.23617	5.93459	1.38874	0.329464	2.78625	0.864509	1.1309	55.3968	2.44234	0.565725	13.9713	35.2271	1.21106	1.91422	7.87122	10.4367	1.08498	0.509812	0.930348	4.41096	2.19486
ADIPOR2	26.3349	41.2382	50.708	32.1343	31.432	49.082	33.2709	62.6732	30.9122	34.728	31.1231	38.4103	24.6325	36.3195	33.088	32.4132	42.8074	22.6293	40.0095	81.5396	46.3372	48.4357	53.9622	57.7115	17.6919	38.3768	24.2736	39.2357	43.5643	50.1292	79.1635	65.6772	32.8968	38.2725	49.477	62.1567	32.3744	18.046	37.605	71.8236	31.1087	36.0486	24.8869	47.1536	20.3711	18.1677	17.6855	60.6583	59.762
FAM19A3	0	0.0723052	0	0	0.0621995	0.0830107	0.123687	0.0340674	0.0364446	0.0631859	0.110406	0.0691722	0.541033	0	0.121757	0	0.349738	0	0.166314	0.224361	0.521426	1.17354	0.236198	6.65633	0.53602	1.08235	0.441147	0.0426396	0.0531797	1.01444	0.227351	0.240265	0.0716374	0.15411	0.447994	0.162689	0.0680281	0.0916799	0.161492	1.73062	0.521106	0.0496944	0	1.5504	0.14103	0	0.793947	0.912295	0.252428
APH1B	17.3979	6.0149	1.79128	7.19436	9.36152	8.46476	19.8666	2.83796	6.42916	11.4709	12.3661	14.2525	7.19611	6.84042	8.71285	20.855	11.7355	11.233	10.3813	16.2296	10.6187	4.30321	5.16711	7.87576	5.69799	4.79865	11.3822	5.31317	15.2199	7.86234	1.31744	11.0167	5.1904	9.72143	8.11472	9.85131	8.07989	11.2849	3.47944	8.6103	3.77822	6.69087	2.2811	5.63875	11.1043	4.23574	4.0511	5.62611	24.8423
ITGB3	1.62239	21.1592	0.868105	25.8141	3.32098	26.7139	5.79801	0.964136	0.829384	7.7981	1.62672	10.0102	0.276242	11.4498	0.663115	1.01379	6.91832	0.352264	13.2471	2.98934	1.24472	0.538048	0.32734	34.1803	0.295403	6.27063	3.73258	2.83646	3.46002	1.64901	0.420105	1.4721	0.950997	0.209829	0.441138	4.17703	0.0992399	0	0.125646	1.33446	0.238918	0.188486	0.375551	1.6534	0.0881723	0.324466	0.0772144	0.89358	0.147297
DMRT3	0	0.17475	0.0639205	0	0	0	0	0	0	0	0	0.0743014	0.217932	0.152363	0	0	0.150269	0	0.0893233	0	0.356421	0.0600267	0.761139	0.294408	1.69531	0	0	6.93892	0	0.11675	0.0203508	0.0645201	0.0577121	0	0.0300759	0.458725	0	0	0.0289112	0.497934	0	0	0.0373684	0.0861394	0	0	0	0.52497	0
VSX2	0	0.046425	0	0	0	0.0355325	0	0.0145824	0	0	0.0708885	0	0.173691	0.0404774	0.0173726	0	0	0	0	0.0320124	0	0	0	0	0	0	0.026976	0	0.0113817	0	0	0.068563	0	0	0	0.0174096	0	0.0196216	0	0.0793701	0	0.0850861	0	0.0228842	0	0	0	0	0.0270127
IL9R	2.14975	0.0185094	0.182801	0	5.76394	0.0849998	17.3301	0.296511	2.57493	1.97335	2.60019	1.59367	0.796371	0.0484145	2.6805	4.66619	3.18726	6.26127	0.0425748	8.34713	0.194153	0.28611	1.57208	0.681582	2.19545	2.69154	0.838905	3.09996	0.898491	1.52103	0.193999	0	0.110031	16.1222	11.6116	15.7633	7.45342	0.234692	2.17726	1.51894	0.647934	10.8385	0.641203	0.766402	22.4144	1.12037	0.596179	0.36699	0.193857
EXOC2	24.9483	14.1563	18.081	20.239	17.6346	17.6405	29.9229	17.205	23.8251	18.7108	18.037	24.3097	12.6667	21.5066	34.635	16.8239	38.9069	12.5553	19.918	55.6252	32.8057	24.1107	24.4895	40.8382	8.87185	20.805	23.6396	19.4939	24.552	22.1283	33.935	42.7547	10.6989	30.4898	20.6887	29.1629	22.1224	10.0009	23.5022	19.5908	24.4673	19.932	22.4383	24.1115	14.3112	10.2909	4.87507	30.8644	19.8564
RAB3IL1	16.6491	23.4668	3.80684	27.0949	7.53363	27.5785	29.4698	5.88427	11.2064	30.1274	27.3099	33.1586	20.0455	23.3507	11.8393	6.38916	32.5161	7.97295	26.8823	9.82373	26.9482	8.86587	3.17312	40.8452	58.4967	6.75914	7.92879	12.5476	17.7018	34.4258	9.92234	0.802667	5.60628	0.898241	2.12555	23.018	1.01544	0.821093	3.90282	19.8754	1.01596	7.22704	7.18098	22.1621	1.67551	1.65235	1.48985	11.839	2.26077
OSM	8.15518	3.39824	0.360876	0.169974	4.07374	1.76192	7.75084	7.04492	6.21044	5.5178	15.3994	2.433	14.3954	8.08582	5.80855	0.310895	4.83572	6.66056	2.92489	6.44018	1.92601	2.94837	2.36344	12.7272	29.0387	24.3795	12.8413	3.85285	3.741	1.58192	5.03238	0	3.64924	0.24922	0.543358	22.9631	0.783836	0.194592	11.4909	29.6486	0.270871	0.57259	6.4979	21.9167	1.95486	0.304572	0.577771	1.89684	0.11481
MCM2	9.06689	4.83142	11.5788	7.45236	2.30988	37.2534	14.4485	11.7071	9.07371	11.336	15.5776	17.4029	58.3486	5.88591	22.3111	13.5266	39.2571	17.8862	5.61091	54.8036	36.6701	47.3375	45.387	79.0119	33.753	18.9045	66.6353	67.5996	41.2855	34.3188	192.576	222.951	25.8824	151.529	93.2611	59.4492	18.4494	53.0244	60.2403	120.861	62.9919	119.84	63.5052	78.7729	5.3533	13.3224	10.3404	162.837	27.8424
NIPSNAP2	26.1442	63.2677	15.4171	52.713	25.4134	62.5976	42.3613	12.0643	29.5909	48.3933	34.1391	51.1421	16.754	52.1947	26.2502	38.4578	30.8484	25.5087	58.2369	38.6155	33.2508	30.8449	35.0979	45.8706	11.2145	19.9592	19.2868	14.036	63.2481	36.7072	52.3856	87.2657	12.4083	61.3696	48.7585	22.5323	41.0827	15.7758	13.6532	45.6834	25.9238	25.2195	25.1132	26.2825	20.5953	15.0399	10.4708	30.6161	63.3223
TMEM86A	2.89737	0.852019	1.83396	2.45591	1.72898	3.41105	4.33509	4.09672	3.56774	4.65827	4.47006	3.8874	3.00377	2.28574	6.83035	3.21844	5.36812	4.07164	4.52258	3.29909	6.87474	2.39763	3.10442	5.27637	7.70188	4.97546	7.80701	8.6576	9.08644	7.90354	3.67508	4.82754	3.16015	18.2995	2.92714	13.6775	4.7686	1.31578	2.74873	19.8888	3.104	2.61259	5.58148	4.07062	5.07076	1.21398	3.98212	6.85175	2.42156
MBLAC1	2.36148	4.18928	2.4766	5.64186	1.82726	4.80955	2.28784	5.42107	3.24169	2.93905	5.631	4.45934	9.60273	4.24421	4.43802	3.57924	3.25357	3.68679	2.5108	3.90588	3.01722	4.9251	4.72232	3.06739	6.95002	2.14501	3.29137	3.34039	5.83687	9.63827	1.36054	8.65957	2.68912	5.65921	4.38698	2.29012	7.05024	4.86295	4.65637	2.92539	4.19169	7.66445	4.08803	2.66126	3.45259	2.51762	6.047	3.72235	4.22282
ZCCHC10	16.9989	18.166	17.5891	14.1353	18.9456	15.1375	20.4689	19.2003	19.3716	16.7453	22.7052	19.2674	16.6693	22.1236	22.0201	15.7238	22.2518	15.9216	19.0802	18.9956	10.0214	11.0024	28.6358	17.458	13.009	22.154	25.0367	9.91172	26.3088	14.3026	22.9694	36.5113	14.4631	21.1543	22.1068	16.7693	21.9138	4.22552	20.9002	22.0157	20.5307	32.6881	13.0887	19.7125	14.2315	9.65098	8.6179	22.8519	29.5601
PCDHB7	3.76756	5.65035	0.749721	3.56304	1.96967	8.64925	2.66735	0.893207	1.62565	3.78666	5.01878	4.07475	1.49682	3.57411	2.21114	1.4353	7.81214	3.77961	5.54981	1.68071	3.4864	4.3575	5.34837	2.07986	1.1965	1.52683	1.45921	1.20508	3.44956	1.8258	0.296754	0.968099	1.90264	3.23597	0.552973	8.8357	0.972883	1.67013	1.00813	0.441964	2.63624	0.28766	0.47383	3.67722	0.0548815	0.146583	0.342434	17.1296	0.0859528
ATG5	24.7322	30.0621	17.3884	35.3902	23.6214	39.2781	34.3502	17.7106	34.1935	31.496	28.6268	34.3005	18.0288	33.6426	27.9042	35.5246	36.2503	24.9337	36.0572	58.6225	40.5696	28.2363	18.5951	47.7966	11.9561	25.6242	30.3715	20.2587	27.888	31.8655	27.6005	37.4018	23.6045	40.5334	40.6992	34.7435	41.5873	16.026	45.3905	32.3125	35.4056	11.5877	27.1905	44.4207	20.7126	13.0304	7.94772	32.651	39.2543
ATG3	17.6054	15.1155	20.4986	19.7175	14.2229	22.6388	20.0923	18.7533	23.3113	19.3795	25.8831	22.5651	25.3107	18.9056	29.9192	20.6972	25.6062	21.0066	18.6663	22.5455	25.0796	16.9052	23.0288	46.7548	17.7045	28.3015	29.6942	14.0529	24.5886	22.7105	32.2657	37.5678	26.9611	32.0283	25.3049	33.1656	21.4926	13.3286	25.5672	37.862	28.7279	30.4832	21.734	31.8634	14.6409	9.00091	9.61599	32.4947	21.9634
PPHLN1	11.6042	8.56793	7.09856	8.35618	12.5038	10.2611	13.4846	6.85567	10.2784	10.5296	13.6475	11.6439	10.7422	8.53746	11.716	14.6653	12.7851	12.1592	8.79697	18.3393	13.5188	9.64852	13.957	16.5519	6.0806	8.91234	13.1675	13.0825	12.1966	12.9081	16.9611	20.0827	11.8397	10.5273	10.9503	12.4788	13.2092	12.0048	12.8824	21.317	14.9888	20.9653	6.27802	12.36	9.25198	6.66303	5.35926	15.4434	15.2688
ZNF117	3.42928	1.57368	9.81176	2.28549	4.15443	1.12482	13.5316	3.4397	5.14375	4.09151	2.25729	2.58795	1.71925	1.24734	7.00818	7.4795	4.65517	1.66264	3.35049	143.497	21.9069	5.68257	87.9515	2.04711	0.664188	8.50115	10.6857	38.1181	2.70703	4.06645	10.2735	10.8666	123.842	25.0342	10.9859	4.526	30.0278	3.95224	4.8542	6.29248	2.82535	10.4998	7.70923	31.2913	12.0265	2.71443	13.6969	14.8155	26.3119
CLEC4G	0.497671	2.11392	2.3487	0.751156	1.13654	18.0804	1.65739	4.65627	1.70479	2.90951	24.7737	4.29743	7.31567	10.5748	0.563618	0.832678	3.16974	1.5372	2.00572	0.382634	0.242525	1.67464	0.172638	1.37368	80.1837	2.99483	0.184249	0	17.666	2.80694	0.0553905	0.439024	0.0523598	0	0.736739	8.3831	0	0.0335045	1.49511	0.361404	0	0.472182	0.203417	1.68024	0.206158	0.0262203	0.154746	0.952568	0
PRR30	0	0	0	0	0	0	0	0	0	0	0	0	0	0	0	0	0	0	0	0	0	0	0	0.0499966	0	0	0	0	0	0	0	0	0.0228683	0	0	0	0	0	0	0	0	0	0	0	0	0	0	0	0
RACK1	682.945	354.904	587.121	324.593	721.998	387.819	554.553	489.014	598.361	590.006	824.032	670.331	828.316	339.322	457.75	1040.86	593.772	1113.99	367.395	803.319	243.221	397.212	690.224	449.724	720.446	632.696	707.593	302.422	366.024	276.17	857.89	392.411	750.52	349.391	676.982	355.034	1043.18	464.631	425.553	556.993	634.169	872.855	308.122	572.724	919.766	773.668	540.424	545.006	1083.9
FOPNL	36.4171	27.7776	42.8189	35.6671	32.8164	40.3247	46.1797	45.026	37.3229	39.0284	54.1951	42.8743	35.681	37.672	48.4185	46.2406	50.0308	55.1095	44.8099	49.2017	55.9408	41.469	54.2037	33.1285	12.486	28.5191	42.6098	35.8254	61.4187	28.1285	59.6297	88.3735	73.1525	37.0459	53.8659	31.1411	38.7731	17.4506	34.5777	65.7167	64.1235	47.7745	26.5245	44.8895	22.9768	14.4838	17.5387	64.4982	59.6876
VEZF1	36.7342	55.8379	11.7081	76.5752	32.4607	81.2932	59.5367	16.339	29.0812	55.0526	41.0967	66.9828	23.3296	64.452	55.0809	43.5807	55.9064	30.9868	83.1073	46.3676	25.1589	28.5226	36.7337	29.8543	11.749	34.7185	25.5058	31.9995	62.5702	36.511	19.2411	68.2327	20.3568	49.6101	29.2396	56.96	32.0943	15.2748	22.615	30.5468	38.2	13.5767	42.4569	27.4125	15.7716	9.88518	7.73445	63.3225	84.2295
TSSK3	0.265606	0.0634609	0.104458	0.492002	0.363942	0.534285	0.627224	0.119601	0.255894	0.295771	0.258404	0.930904	0.0395712	0.276654	0.332466	0.399959	0.368351	0.159523	0.194628	0.350076	0.360569	0.0653965	1.14019	0.183283	0	0.180944	0.295	0.274443	0.684565	0.21199	0.421256	0.984087	0.293416	1.71329	0.458729	0.285578	0.199023	0.187753	0.283477	0.253156	0.0871172	0.145386	0.854938	0.344099	0.212193	0.0209906	0.247763	1.52515	0.480027
ASPHD1	0.786579	0.320745	0.0989911	0.103612	2.24182	0.276176	1.09735	0.528928	1.21251	1.47153	1.80599	0.613693	13.2751	0.367046	6.79641	2.55843	2.24958	27.017	0.0461104	0.953794	1.07767	0.557766	7.13795	7.59896	10.0395	4.97275	2.16659	0.614734	4.80656	1.76788	12.4595	10.4583	3.07852	3.90239	1.86309	4.98413	2.22557	0.610036	1.01487	23.7851	2.18778	0.247999	38.0212	4.00202	1.46347	0.815574	0.381543	2.2764	4.09414
STX3	23.3156	9.36537	15.0555	11.4149	34.7708	8.46765	37.3875	22.4998	29.0792	17.6065	20.4246	13.1354	34.0449	12.7797	30.5121	41.987	44.0403	22.9732	16.6297	123.246	72.2845	47.0689	21.8478	70.6294	12.3565	42.0374	60.7991	38.728	67.8163	64.2887	27.133	29.5511	21.9638	43.9635	45.8598	37.3981	31.9326	11.7032	22.1971	42.335	28.4123	16.4103	30.1438	36.2795	30.8794	13.7175	31.5563	33.9869	48.0254
CALCB	0.0554302	0.105951	0	0	0.0607618	0.081092	0.0805523	0.0221866	0.0474696	0.0411503	0.12583	0.112622	0.066066	0	0.0528634	0.12984	0.136662	0.126824	0.081235	0.0243528	0.0308711	0	0.0576847	0.178499	0	0.050349	0.554079	0.23604	0.00865842	0.0471902	0.0493547	3.75538	0.0233272	0.0669102	0	0.172172	0.0221519	0	0.0876441	0.0201265	0	0.161819	0.362503	0.0348175	0	0.0350448	0.361945	17.1876	0
SMLR1	0.0289581	0	0.0607398	0	0.0317435	0.0423645	0.0210413	0	0	0	0	0.105906	0	0.0482603	0.0414258	0.0290708	0	0	0	0.15267	0.0483836	0	0.030136	0	0	0.0394555	0.643256	0	0.0542806	0	0.0193381	0	0.182801	0.0786502	0	0	0.0347182	0.0233944	0	0.0630875	0.0189962	0	0	0	0.113103	0.0549249	0.0810382	0.0665129	0
OR2J1	0	0	0	0	0	0	0	0	0	0	0	0	0	0	0	0	0	0	0	0	0	0	0	0	0	0	0	0	0	0	0	0	0	0	0	0	0	0	0	0	0	0	0	0	0	0	0	0	0
RBM18	12.7332	20.3044	14.2206	26.709	12.9905	27.8294	22.382	11.9005	13.8376	23.2265	16.5581	28.8765	10.0007	27.687	14.3578	19.8139	27.4044	12.5764	29.9519	27.7126	13.4108	21.9906	16.91	18.9457	9.92457	17.3871	17.5806	14.2423	20.4608	14.6684	47.483	21.2543	7.85222	21.318	13.0089	22.3206	17.1468	6.47307	21.8475	22.4912	9.50142	13.2741	17.1939	30.0391	12.698	7.07613	6.29821	22.4897	35.8479
SNAP47	11.5968	15.3694	7.54775	12.8149	7.73161	15.2675	15.5997	7.0556	12.4616	16.2255	17.4452	17.6953	13.5717	13.7627	14.6366	14.5497	16.6263	10.9119	14.8732	17.3103	24.0955	18.2916	16.705	27.1427	12.6481	10.7396	10.7438	12.9598	20.4633	17.7176	13.8866	30.521	11.9893	17.3649	18.0569	15.7376	12.8697	8.02015	14.5783	18.6173	11.0594	10.8827	12.4512	30.436	7.54447	6.12973	7.12591	28.3503	25.2791
AC008763.2	0	0.101788	0.0558485	0.175366	0	0	0	0.0319724	0.0342035	0	0	0	0	0	0	0	0.0656464	0	0	0.140376	0	0	0.221674	0	0.0558953	0.0725564	0.0591457	0	0	0	0.0355618	0.112745	0.0336161	0.0482111	0.157667	0.0763422	0	0.129063	0	0	0	0	0.130598	0.0501744	0	0	0	0.0611568	0
UGT2A3	0	0	0	0	0	0	0.0345237	0	0.0152587	0	0	0	0.141575	0	0.0509773	2.12257	0.0292857	0.0652261	0	2.22315	0	0	0.0988917	0	0	2.20105	0	0	0.846082	0	0	0	0	6.23721	0	0	0	0	0.0225379	0	0	0.0208061	0	0	0.0506113	0	0.0664821	0	0.0264217
PHLPP2	2.79489	4.96012	0.818278	3.56651	3.62541	6.37172	2.91081	0.88796	1.31643	3.39112	2.80974	3.74789	1.50596	6.3366	1.74505	2.73562	2.90703	0.955208	5.14562	4.25165	2.38351	1.64009	2.30868	4.50013	1.0451	2.72909	4.9667	2.08277	3.81729	2.9594	1.89364	10.8566	0.543992	2.17712	2.25838	2.79636	0.795819	1.03958	1.11584	2.70194	1.39798	2.51916	1.48866	3.68668	0.746348	0.666315	0.706098	2.90214	3.01128
COX18	4.29617	3.26214	5.97102	5.11654	4.12644	5.24776	9.97864	3.57484	6.55688	5.53886	6.35067	7.28396	5.31936	5.42198	8.90551	8.877	6.68433	5.94071	5.45568	11.4761	9.38204	5.20677	15.7458	5.10888	2.58304	7.11799	7.74807	6.45687	10.5304	10.4399	3.97616	13.8497	6.00325	9.15721	10.7748	7.47444	12.0642	4.84388	7.48872	7.87153	9.63124	6.96808	5.01869	4.48014	6.64228	3.22381	6.94512	7.40078	10.8203
VGLL4	25.6876	11.8072	7.16633	11.2679	18.3334	13.0238	29.3944	9.83536	17.5361	14.1283	14.3564	20.77	3.69322	20.875	20.0413	22.5451	25.532	12.6922	15.7093	42.0651	26.8645	9.04595	27.3626	14.9886	3.39017	22.9249	20.2571	47.6784	24.7609	32.8036	18.5224	16.0983	14.4952	27.1668	19.7234	25.9876	18.6961	4.06891	19.4862	14.4908	14.8115	7.76131	16.9312	12.9716	5.11412	5.34758	4.27454	26.846	39.6265
VSIR	69.3809	30.9918	40.272	48.6295	98.7728	45.3861	62.2251	46.7234	102.92	71.3685	119.694	79.5134	123.795	42.8371	66.733	37.168	87.3996	95.0512	43.013	9.92799	15.1569	21.026	20.8593	50.0791	74.5663	50.4644	28.6746	31.6919	27.9327	44.8166	10.155	2.0923	11.3008	30.3083	11.4799	52.3858	37.0413	7.44899	65.7811	57.0178	28.7725	7.51628	94.6516	22.0397	19.719	26.1342	9.52736	12.2508	47.1882
FRAT2	5.39079	5.5081	20.8563	7.8479	9.90892	10.2428	22.5228	12.1175	18.199	10.1759	31.4677	6.81219	25.5831	6.13545	99.7356	28.2138	18.0318	19.697	13.7775	29.6773	9.72097	28.7798	25.1769	22.0928	10.9026	28.7528	19.7145	36.0639	24.9539	15.6152	34.3313	38.2066	19.2352	57.7917	63.8432	32.4678	53.3991	21.6425	24.698	25.0639	38.9424	10.3062	36.0542	12.7599	15.2194	29.4064	13.9821	68.7801	60.4671
LDB1	100.38	56.8963	48.2618	87.5776	65.278	77.2783	115.98	35.5187	68.8438	127.575	66.8641	101.583	24.4875	71.4344	39.6292	118.883	76.8809	44.8659	94.2271	85.2928	134.238	62.2951	86.7177	73.4417	18.5272	89.414	63.9973	105.449	120.152	80.9409	81.537	83.96	71.2659	58.6806	119.909	72.662	124.129	39.5781	56.6682	67.2811	73.2025	39.5493	69.1368	49.6227	44.3067	32.6549	51.9014	112.854	209.768
FXYD7	0.202626	0.103282	0.425009	0.266909	0.577503	0.355721	0.176676	0.510953	0.234261	0.992811	3.27239	0.395225	3.96069	0.27015	0.347838	0.203415	0.349699	0.250348	0.0593913	0.267067	0	0.239472	0.253041	1.73381	1.53131	0.607372	0.22505	0.152267	1.25338	0.207006	0.0270626	0.0285997	0.12791	0.29351	0.0799901	0.464773	0.194344	0.0327392	0.422909	0.441436	0.0265841	0.319428	0.173925	0.725475	0.0287784	0.17935	0.113408	5.58486	0.180285
CFAP57	0.113582	0.0321635	0.0794127	0.0415597	0.138341	0.0553885	0.394309	0.143965	0.364762	0.0983745	0.233282	0.184619	0.511419	0.0420645	0.279833	0.329402	0.871215	0.251212	0.110972	0.249507	0.115973	0.0870044	0.788011	0.365762	0.291424	0.361095	1.52783	0.293994	0.975808	0.12893	0.362392	1.05096	0.0477997	0.514146	0.199281	0.587997	0.257218	0.040782	0.167619	0.439905	0.0910657	0.0773694	0.239864	0.903697	0.30471	0.111705	0.0941791	0.956567	0.407042
TCP10L	0.384628	0.122532	0.277323	0.752058	0.131758	0.316516	0.262008	0.245362	0.617607	0.615697	0.233874	0.293056	0.401126	0.160251	0.275114	0.361992	0.414878	0.231007	0.634148	0.28516	0.0602477	0.0947018	0.175119	0.165884	0.277556	0.229274	0.160198	0.198712	0.247832	0.21489	0.33712	0.237512	0.045525	0.152345	0	0.482475	0	0.252468	0.11403	0.157114	0.126156	0.736876	1.85707	0.905991	0.0768201	0.0759921	0	1.4908	0.53472
CLEC4M	0.0357811	0.0227977	0.0187627	0	0	0.0785192	0.0129994	1.13858	0.149382	0	0.104432	0.327147	0.0852932	0.0894466	0.0255931	0.0898006	0.0220543	0	0.0262192	0	0.508159	0	0.0186182	0	0.0375568	0.0243758	0	0.0403325	0.22636	0.0228465	0	0	0	0	0.0176565	0.0384715	0	0	0	0.0194879	0.011736	0	0.0219376	0	0.101638	0	0	0	0.0198975
SDCCAG8	13.4223	9.39667	6.90931	11.5904	9.87383	10.438	17.6086	8.05866	14.8804	13.8812	13.1913	13.3135	8.06403	10.9339	13.2179	17.0421	13.0752	11.6148	12.5798	28.338	18.2698	10.5403	15.1631	24.3154	7.04422	9.29292	9.19965	12.4489	16.8007	13.4925	6.81836	15.5785	12.2607	12.6219	11.2907	19.389	14.2895	8.37002	10.3348	11.643	11.5216	10.9412	12.5116	22.7044	7.53699	3.64674	3.53178	12.0554	21.6927
PROC	2.65315	0.0557286	0.275191	0	1.21447	0.12796	0.95331	0.210057	0.168536	0.422067	1.1346	0.319883	1.49424	0.145767	3.37835	1.37564	0.934467	3.52216	0.128185	0.768554	0.901196	0.315856	1.97219	3.78234	2.60121	2.18484	1.10099	0.657282	8.64843	2.12223	6.17196	0.267485	3.5705	1.6893	0.661802	0.397071	8.1794	2.19051	0.774472	1.90552	1.05191	0.485152	0.875897	3.57113	10.6731	3.94467	1.06068	0.669661	3.53444
COL6A2	592.396	1476.58	223.032	1755.35	554.003	2907.12	972.306	200.24	399.809	1240.51	1369.26	1106.33	977.965	1442.29	381.16	189.724	1388.91	339.215	1371.29	531.881	490.548	128.852	153.329	1681.52	1432.51	696.802	232.779	664.524	762.054	1822.26	179.085	51.5462	218.745	13.6946	89.1191	1147.96	12.209	5.66283	63.3861	1142.22	27.8638	107.119	100.783	716.801	24.3948	45.6489	66.4828	143.148	24.6945
ADORA1	0.746348	0.652472	0.200234	0.800216	0.114159	1.57433	1.65214	0.0833679	0.390186	0.309251	2.4654	0.804054	3.62028	0.520672	1.11734	0.47046	2.01127	0.82205	0.864865	1.67001	2.61001	0.222225	2.3843	3.06617	4.24487	1.67906	0.59761	1.59127	2.38316	6.6717	1.66909	3.80951	0.777926	0.109996	0.496765	3.19743	0.166475	0.0841329	0.197598	2.89272	0.136631	0.805663	0.808767	3.3525	0.234189	0.504787	0.242863	1.37539	0.09652
SMIM1	7.39629	3.64368	0.559773	1.63216	3.59414	2.34257	2.65941	1.37341	1.56719	2.37749	4.15424	1.95205	2.99908	3.04981	2.67244	7.11888	2.9139	8.16475	2.12321	0.7035	3.9494	0.150193	4.52305	3.47272	5.76249	1.24669	2.79473	2.06279	1.92952	2.43433	0.407358	0.538119	3.94697	1.58773	0.602022	1.09312	4.02236	7.82326	0.289354	1.32894	10.0539	0.734581	0.514247	2.80188	13.158	2.94069	1.92045	6.12978	11.0245
SPAG6	0.262001	0.047695	0	0.0308143	0.102572	0	0.135981	0.011236	0.0120201	0.0416796	0.109242	0.0228142	0.0446105	0	0.0803152	0.244234	0.11535	0.179838	0.0274266	0.0246661	0.0469024	0.0368623	0.155805	0.180795	0.0392863	0	0	10.66	0	0.0716959	0	9.89222	0.0118136	0.203313	0	0.469503	0.0897474	0.0453564	0.497121	0.285395	3.2287	0.213071	0.114739	0.0705308	0.00664487	0.0709912	0.0872858	0.0214922	0.0208138
LRRC42	34.9685	27.1819	24.3961	24.9884	47.361	36.8121	31.4372	32.081	44.319	35.4793	45.5267	31.9258	49.1579	28.2585	54.7716	35.4983	40.0943	44.2976	25.4248	42.7092	44.5125	74.4648	41.7285	113.843	43.7977	31.2423	33.7782	22.4233	53.1047	49.6642	79.3841	103.823	36.4538	69.2434	28.4365	58.7162	29.8062	10.9685	57.0178	84.5291	51.4789	42.384	43.5448	69.4479	22.1113	9.4804	9.90681	98.1277	37.3141
TIMM10B	23.4184	37.1574	16.0054	46.3188	39.0963	42.8689	36.4307	14.6922	21.7708	39.0238	34.1867	47.0076	29.4229	48.1172	27.8889	46.4907	32.7611	24.5302	54.4781	20.7455	25.2791	17.0094	25.1924	39.3187	19.559	19.4248	30.0749	18.6587	33.6959	22.3605	13.7857	57.2788	12.3066	29.9505	14.8493	21.3471	29.9693	8.77347	24.1005	32.9875	22.8	24.4903	20.635	28.1275	17.5135	11.4333	13.0982	54.2009	49.8029
CTNNA3	0.209031	6.58423	0.130163	12.5089	0.150371	2.06418	2.11214	0.0470629	0.0964984	1.29479	0.228784	2.89066	0.101213	5.75886	0.06074	0.406573	0.724727	0.103125	4.9302	0.25829	0.0272853	0	0.0135958	0	0	0.00890015	0.413542	0.0932665	1.73563	0.116785	0.0043622	1.34611	0.15257	0.0532245	0.0580208	0.182608	0.0704838	0.0105544	0.0123942	0.0284619	0.0128552	0.0514883	0.176218	0	0.0115969	0	0.0731207	0.0825199	0.007265
BCL2L2-PABPN1	0.281949	0.149702	0.985647	0.0773742	1.75139	0.137493	0.853613	0.733548	0.935647	0.418627	0.548608	0.171858	0.784113	0	0.773068	0.849138	0.347569	0.193529	0.0688678	2.10583	1.45251	1.24957	3.3743	1.62133	0.54256	1.40857	1.61795	0.459064	1.54146	0.360054	2.79289	1.12755	1.18655	2.6802	1.53043	0.673666	1.85917	0.37963	3.83394	0.972557	0.585692	0.246931	1.35411	1.01833	0.951054	0.0594192	0.876693	0.701565	0.574893
CACNA2D1	3.52008	47.7262	3.83562	36.1187	2.56654	46.501	8.4006	2.38488	2.88836	18.2237	7.27341	25.1076	2.32869	42.1278	4.04813	1.84794	13.9038	0.864503	35.9696	7.62973	3.4398	0.524791	5.04117	6.66316	1.88976	3.55307	1.70374	3.96784	16.1058	5.4128	2.3453	77.5233	1.19768	0.365463	0.525884	4.17828	0.145192	0.0521792	0.206803	2.47124	1.66829	0.523242	0.831595	3.03516	0.0888665	0.178653	0.0602495	7.85333	6.65363
PGF	8.04051	3.08622	1.71465	2.69203	2.48769	5.40845	5.95757	5.73583	3.34624	5.50264	5.36535	5.74136	15.6183	2.13505	3.77882	4.189	7.80615	4.26278	2.78946	85.585	50.8318	7.05364	8.74847	15.0034	18.608	15.8759	202.714	5.19867	6.76962	12.7764	13.5499	24.3422	8.32591	1.42494	84.7357	5.44855	28.0126	8.29951	18.2771	12.0146	2.18503	1.93411	1.62329	38.3386	9.72581	2.32961	4.1656	2.98458	4.53231
HIST2H3D	0	0	0.371237	0.291424	0.194014	0	0.385808	0.106264	0.227358	0.788363	0.516572	0.64729	0	0	0	0	0.436365	0	0	183.589	1.62644	0.348622	0.920944	0.244265	0.185774	0	0.393153	0.266005	0.497638	0	0.472773	0.624532	0.223453	0.320469	1.74674	0.380597	1.90975	3.00268	0.50373	1.73514	0.812723	0.775039	1.62771	0.16676	0.18853	0.223798	0.990599	1.21957	1.37791
APOBEC3F	7.60636	1.61545	2.35315	3.28809	5.23892	3.74209	14.2166	3.07148	12.4227	8.67011	7.40011	5.90827	11.2588	2.69234	7.31834	13.8303	12.8894	9.74894	3.68292	3.28265	6.71055	6.07697	14.0335	9.44475	8.61974	3.45455	14.155	7.97534	11.9445	7.56447	2.75702	1.58348	5.25483	10.9896	10.297	7.80035	7.63979	5.70991	12.8571	9.72753	6.46157	9.47173	6.01168	7.69522	10.8031	3.23437	12.7465	7.44698	16.6448
SPRR2D	0	0.0438483	178.85	0	0	0	0.150016	166.971	0.707239	0.842997	0.066954	0	1.72253	0	0.443025	0	0.339349	0.330666	0	8.0729	0.287464	5.3545	79.4974	0.189959	0.144471	1.78158	1.22298	0.310297	0.838499	15.8192	65.4899	12.2877	14.5969	2.4299	0.203759	0.0986598	0.990108	1.61234	57.8465	18.8911	0.406307	0	0.210971	1.6859	0.366537	0.826697	11.1702	30.0334	0
PIGQ	15.6415	12.3612	9.62916	14.7692	16.0083	15.1674	20.2451	8.05582	19.9635	15.3659	18.1331	16.2408	53.3532	14.6662	17.437	25.3448	18.4855	16.2898	13.6887	8.66788	36.0072	19.5141	42.0662	16.2815	29.4786	23.9231	10.1035	29.9701	30.6342	31.74	16.6899	31.7854	21.4657	32.2427	31.7829	27.0007	26.3833	13.1068	25.0364	20.8794	28.8575	16.305	20.4459	28.3672	26.4227	14.5691	20.6956	31.0007	26.6772
RNF25	25.9281	16.081	26.1741	31.0395	32.4726	28.7237	27.5541	26.9416	26.6092	36.1608	41.6458	33.9751	60.0522	24.9975	24.5707	38.9492	25.0528	36.1744	27.1222	15.8901	36.0224	27.5404	45.1993	29.7765	61.2993	31.3165	26.5716	17.131	34.6605	34.7903	29.1088	23.0053	26.7057	22.9916	22.8693	28.4838	32.8124	27.0181	25.4298	22.922	38.6596	52.4639	23.1732	15.4307	42.7845	14.0169	16.5039	60.9559	29.7422
SELENOT	50.2251	46.0786	41.8252	53.6164	65.3345	53.8662	66.8909	45.1319	59.4787	50.8751	67.3474	62.3003	33.0448	54.8247	103.734	53.4758	70.1769	55.3765	55.2244	105.801	108.46	50.7298	88.0958	76.7212	30.6889	69.75	104.591	82.4653	88.2089	76.719	64.0846	89.6496	61.6888	73.4375	105.23	108.836	69.1579	51.2344	46.7138	71.3045	89.9438	61.8594	39.5623	59.3722	50.2206	31.5093	35.528	68.307	68.479
GUCA2A	0	0	0	0	0	0.935147	0	0.0767563	0.410562	0	0	0	2.2856	0	0	0	3.78234	0.702012	0	60.3233	0	0	0.133043	0	1.47607	5.39978	900.934	898.642	0	94.5266	0	0	0	7.87036	5.173	0.183275	0	6.40341	0	0	1.34182	0	0	0.120454	1.22561	0	91.1107	0	0
FAM153A	0.187657	0.021739	0.00894572	0.0702247	0.710626	0	0.204531	0.071698	0.142445	0.0569918	0.132777	0.0623912	0.132165	0	0.0610118	1.01044	0.0105151	0.0117098	0.0625043	0.483433	0.0142518	0.0336031	0.115399	0.0353165	0.0268596	0.0581098	0	0.0192298	0.0159888	0	0.182279	0.0361186	0	0.0386119	0.0336731	0.0122284	0.0511327	0.0413463	0.00809228	0.0743319	0.190247	0.171821	0.245798	0.0160737	0.048459	0.00539288	0.00795685	0	0.578692
TPST2	30.354	5.4895	14.7051	4.57959	21.9264	5.09383	20.4676	11.2435	26.8499	11.2128	18.6056	13.7664	22.0708	5.29739	14.0903	20.6996	17.9552	20.3038	8.02964	34.3019	32.0577	37.6591	14.8748	21.92	47.6863	20.8424	11.288	22.9044	102.49	23.1801	12.9526	9.93967	27.9729	9.88272	20.3702	22.5295	11.7963	4.96692	25.9696	21.6289	11.4203	9.22152	9.30193	48.2043	20.6384	4.65391	7.69562	10.4951	48.4814
IRF3	67.0293	19.2891	29.4178	21.6883	66.3517	22.6079	52.9393	27.3742	65.0955	62.045	71.5725	39.6647	177.492	21.0251	52.8125	64.4029	49.0436	58.3401	24.1932	48.2923	59.7928	87.8057	106.549	103.807	163.493	89.4725	86.6278	84.5318	43.2886	116.522	79.4344	57.1007	59.2089	66.082	76.7866	99.4458	98.0618	106.412	81.3799	138.969	76.0803	106.527	75.9151	105.011	97.5075	85.7139	59.4321	77.8813	68.9404
CERS4	23.7458	11.0074	77.7739	18.7379	28.8195	18.5363	35.5497	47.1928	5.74385	18.8591	20.3995	30.5646	27.3195	11.7676	9.28069	30.6568	19.4855	24.0858	16.1001	3.02347	12.9804	36.1651	26.3529	10.3386	13.619	8.22881	33.2806	6.61247	32.3498	26.9367	15.5821	0.41737	8.14538	0.438069	0.79591	4.97138	0.859443	0.376432	33.7999	21.2589	0.77591	49.284	3.03262	34.6322	0.470884	0.668499	1.85563	17.0003	27.4859
H2AFB1	0	0.0789568	0	0	0.407529	0.181294	0	0	0	0.137997	0	0	0	0	0	0.124405	0	0	0	0	0	0	0	0.171027	0	0	0	0	0	0	0	0	0	0.112191	0.122302	0	0	0	0	0	0	0.217064	0	0	0	0.705134	0	0	0
IL1F10	0	0	0.668784	0	0.049931	0	0	0.0546955	0	0	0	0	0	0	0	0	0	0	0	0	0	0	0.0474024	0	0	0	0.0505905	0	0	0	0	0	0	0.0412376	0	0	0.16383	0	0.216064	0	0	0	0.0279269	0	0	0	0.0424897	0	0
C3orf84	0	0	0	0	0.0903055	0	0	0	0	0	0	0	0	0	0	0	0	0	0	0.434324	0	0	0	0	0	0	0.0914983	0.0619072	0	0	0	0	0	0.0745825	0	0	0	0	0	0	0	0.0721497	0	0	0	0	0	0	0
FES	24.2762	19.5038	4.23128	9.10258	19.2151	16.7278	21.1074	7.32888	22.1535	23.0949	50.2425	26.5178	48.1079	13.8769	21.9077	22.1818	22.0955	15.308	13.7882	12.0384	5.03427	9.87465	15.419	22.249	44.9973	28.1172	15.4073	9.0053	8.70509	22.933	2.06371	1.4176	6.99035	19.0093	17.9435	29.0059	18.8133	17.4761	5.831	17.6541	9.12248	5.08222	33.3047	11.5983	24.3412	6.70807	10.8582	29.2992	37.7497
ARL5B	37.8776	91.0014	11.9056	5.99209	39.615	8.96198	50.4686	28.2949	18.5693	15.4106	15.529	17.0678	17.157	23.5182	29.5511	12.604	45.5468	22.967	11.8222	102.552	9.39078	14.416	12.6345	20.1316	5.40074	24.4612	26.0141	14.3725	12.0796	26.3217	18.5507	22.0798	8.19992	23.511	37.0628	20.9987	20.7728	4.29563	20.5134	19.4901	13.1697	8.40176	12.1848	21.0301	12.2539	9.17125	6.43105	37.7997	20.3045
VNN3	0.170225	0.0723052	0.535571	0	0.207332	0.0276702	0.31609	0.363385	0.0121482	0.400177	1.34328	0.0461148	1.51038	0.157605	0.419385	0.0189875	0.0932636	0.0129825	0.609819	0.0498581	0	0.130393	0.43303	0.261032	0.198526	0.721565	0.357119	0	0.257035	0	1.94512	0.0400441	0.202973	0.821921	0	0.216918	0.022676	0.01528	8.20021	0.185424	0.0124073	0.629462	0.718968	0.605902	0.208187	0	0.211719	0	0.0210356
PLIN4	47.3098	124.351	20.0558	247.012	47.2453	189.31	78.5542	1.40507	23.711	121.296	37.0649	156.086	10.2001	218.925	10.8394	51.444	31.7765	26.3236	266.459	4.43021	58.9297	1.2428	5.59912	0.221653	11.2103	20.3976	17.4811	39.9484	91.1366	31.3504	0.160878	3.44079	2.38976	12.0579	26.6287	10.3938	7.08314	13.4197	0.805364	1.06217	0.0903046	2.55194	2.72195	1.50242	23.8246	11.4088	26.4105	0.368889	67.162
KCNS2	0.829715	0.277323	0.0998549	0.111981	0.432396	0.159192	1.63074	0.367492	0.200936	0.212053	0.966013	1.01148	0.389083	0.13601	0.437806	0.163858	2.54867	0.616197	0.159472	0.932238	0.18181	0.0535841	0.0424653	0.0563162	0.242708	0.111195	0.10575	0.306642	0.140228	0.208438	0.108999	0.268778	0.0515178	0.0123142	0.147663	0.0682483	0	0.0109886	0.0387122	0.0148164	0	0.0953002	0.241843	0.0128157	0.0289775	0	0	0.109346	0.121022
ATP5MC3	53.2589	67.4638	109.021	66.6183	61.4867	81.8553	72.2985	74.1755	88.1516	62.0794	80.3317	68.0916	77.8387	64.2805	58.9836	83.215	81.0363	97.7918	53.5081	48.4618	62.3832	53.2031	169.86	80.5217	59.3256	106.187	73.9768	48.1898	112.189	54.7499	84.0647	53.5399	93.7694	52.1606	86.0752	68.0688	113.093	30.4322	97.1956	104.774	102.567	121.515	62.5705	78.8796	74.0154	58.865	29.4843	86.1893	96.8928
AK6	21.3316	39.1018	15.2437	28.3649	29.801	36.1788	25.3522	19.3525	20.919	23.7543	32.7665	25.3895	25.946	28.4851	24.8603	28.6091	26.2963	31.3856	28.8954	30.4217	20.9687	15.4086	37.9558	19.9672	15.2565	24.205	46.4504	11.8076	33.1895	17.7452	19.5029	38.6567	32.0078	26.8665	37.3234	21.4403	30.4556	11.0358	20.1415	23.5295	27.8321	50.5953	17.7407	27.6436	19.4491	14.1885	15.2221	23.5319	21.2174
TMEM43	110.458	139.121	74.8154	200.654	145.416	167.257	143.518	86.0037	90.8018	135.771	119.371	183.34	58.4719	164.841	108.3	117.696	151.806	78.1109	225.69	243.531	181.884	68.0518	147.016	109.022	53.973	105.411	75.5907	333.034	220.247	134.348	144.277	61.6412	101.506	83.4636	83.8903	122.311	100.103	125.974	87.3843	91.5494	98.5228	37.1334	76.8375	92.8682	54.5713	82.1828	58.7376	77.1086	234.533
ZFP14	2.88477	1.41705	1.825	3.61609	0.958877	3.44431	6.51822	0.815716	2.55814	5.28492	2.32672	4.81	1.99643	2.93111	3.96039	5.86673	4.54272	2.17812	5.72791	16.6561	6.31253	1.06313	7.4859	2.31173	0.908383	3.96854	2.9353	5.13983	6.09201	5.27631	1.22422	10.4551	2.69631	5.5772	5.95121	4.01552	6.3147	4.73623	1.41253	2.65579	3.95568	4.18093	4.82108	8.03135	2.97044	4.38901	2.36111	7.4702	13.4131
FAM110D	11.6465	12.1951	2.85333	6.68038	4.18581	6.00531	3.53759	7.04979	5.57966	8.07917	39.2395	19.2603	41.8143	10.5002	9.8326	22.7607	20.8884	2.32616	6.0159	1.13241	1.55513	0.893174	1.78823	0.988121	5.11024	32.6472	9.2244	4.34012	6.17346	4.5106	0.446249	0.43791	1.2655	0.950683	4.94624	5.4742	1.03006	1.38819	0.679242	3.27558	3.22507	3.17705	4.94572	1.93382	2.20323	2.20296	3.47295	1.31559	2.76047
MFSD10	76.8877	29.7834	34.3168	35.1098	153.093	44.6363	81.4504	35.2132	86.256	74.1321	80.2692	43.1743	158.498	29.5496	124.419	97.5528	70.8243	123.791	35.1646	52.7491	109.516	227.853	210.738	146.125	145.987	189.596	68.5679	96.3845	69.9569	136.033	168.522	52.2466	111.957	97.5859	169.262	93.8848	168.737	114.669	103.396	133.543	128.05	70.9886	55.8796	112.907	217.912	99.3184	57.2233	80.0494	119.754
TRABD2B	5.38797	3.67671	0.618209	4.27404	4.59122	5.9307	8.31835	2.63263	1.91963	4.44522	8.69286	6.95915	3.59917	4.68788	3.19553	0.90322	7.57261	2.61933	5.926	1.93553	1.03673	0.122221	0.387441	0.499539	3.01765	9.82103	0.252693	3.06193	3.75581	1.4395	2.57597	1.08745	0.620182	0.0374503	0.55114	10.7634	0.297567	2.01348	3.57123	1.04764	0.895484	0.896661	0.60235	1.22772	6.45532	0.0392298	0.192937	0.415682	4.08311
C16orf96	0.152222	0.169727	0.0798212	0.156651	0.125147	0.111347	0.165909	0.102817	0.256647	0.211887	0.074047	0.255157	0.204108	0.253686	0.10888	0.343831	0.351842	0.0783635	0.0836574	0.075237	0.0476875	0.0187397	0.11881	0.0262603	0.0798881	0.0518504	0.0211334	0.0571949	0.0802495	0.0485974	0.101653	0.0939983	0.0360342	0	0	0.0272779	0	0	0.036103	0.103633	0	0.0499933	0.0233321	0.0358557	0.00675611	0	0	0.065556	0.931137
CXorf65	0.322442	0.0410883	1.08211	0.106184	0.353457	0	0.374863	0.271029	0.994085	1.79531	3.38794	0.393079	13.9889	0.107473	1.01479	0.258957	0.476984	0.265588	0.18902	0.0849974	0.107748	0.254049	0.536891	1.51302	2.70755	0.790788	1.21762	0.290766	0.27198	0.247058	0	0.227555	0.162835	0.3503	0.0636446	1.24807	0.309262	0	1.28478	2.95034	0.253821	2.88042	0.158153	0.546848	0.0457954	0.0815433	0.541404	0.222181	0.358613
TTC8	10.068	8.62953	4.85266	12.7681	7.56999	9.16737	18.0522	3.09915	7.57916	10.6288	8.12101	10.0485	3.8937	9.92005	8.33225	17.67	9.73117	8.51461	9.47318	20.9008	18.3757	7.36227	10.5864	7.09185	2.42836	8.49034	7.50211	7.90649	12.4215	15.3957	12.2356	12.8895	7.99941	12.2619	14.7208	5.08334	17.2278	16.286	4.83088	12.6892	18.9059	4.97895	4.54047	10.0228	9.38284	6.64461	5.2272	10.0403	12.3999
SOHLH2	0.406624	1.3772	0.157112	1.90287	0.539575	1.94117	1.66389	0.0256983	0.59107	0.953273	0.770375	0.808779	0.510153	0.855993	0.0612308	3.37307	0.422114	3.29051	2.00732	0.761601	0.321817	12.815	0.111359	0.0295361	0.516658	0.0291592	0.166387	0	1.39402	0.710575	0.0857501	1.11765	1.51309	4.10755	0.0633637	0.0306806	0.102633	0.0691578	0	0.396306	0.014039	0.318635	0.0656064	1.49215	1.45139	0.0405917	2.21595	0.0491557	1.23771
BBS5	4.53445	4.75074	1.99263	5.83628	4.043	4.55484	6.25312	1.48585	3.25085	6.15178	5.59204	5.39157	2.56905	6.51917	2.75229	6.09083	4.33012	1.61102	5.56904	3.21975	4.62843	3.72676	9.81994	6.58857	1.79319	3.93751	1.1172	2.83159	6.49442	4.05749	3.01743	4.52969	2.2476	2.93434	3.38786	3.18161	5.58953	2.82483	3.25666	3.61753	3.63439	3.35601	3.01505	1.94061	3.6566	2.76589	2.18938	5.37254	6.48148
SPARC	611.756	836.003	90.8174	1056.73	469.476	3530.05	1403.07	237.402	880.996	664.165	934.591	924.894	559.973	849.212	335.373	157.162	1592.64	241.261	564.681	1864.43	1421.24	190.872	244.279	1677.67	3567.34	2007.15	1168.36	1165.38	1172.72	5411.37	76.9335	235.483	789.796	63.6753	300.688	1209.42	77.8066	24.3899	112.423	1488.72	239.293	165.713	214.337	2236.55	87.0506	131.05	148.789	221.068	95.4392
SLC32A1	0	0.0540182	0	0	0.0929368	0	0	0	0	0.0944106	0.137472	0	0.168416	0.0470979	0	0	0	0.0581942	0	0	0	0	0	0.0780055	0	0	0	0.021237	0	0	0	0.0398885	0	0	0	0	0	0	0	0.0307839	0	0	0	0	0	0	0	2.75871	0.0314309
INTS4	11.03	8.38592	6.11669	11.5555	9.67537	10.0393	13.6795	6.84524	11.2536	12.9762	8.72687	14.0595	10.42	10.6979	9.55127	13.0206	11.2792	8.97666	10.9521	35.0108	17.3685	20.9005	8.37528	17.1729	10.4586	10.7205	8.2336	15.7584	15.1809	12.862	27.0159	25.178	11.6651	12.1651	10.7439	16.6881	15.3059	10.991	11.998	17.4809	13.5519	14.4849	8.24579	13.7663	9.03194	5.74691	5.44055	14.799	20.3523
FBXO3	11.0172	10.3562	7.50877	13.5789	12.1987	14.5957	13.4157	10.1729	11.7725	13.0625	9.17183	16.0386	4.60462	12.1172	9.97474	13.407	12.7456	6.13	12.8826	17.6101	9.20385	11.0404	9.22701	18.6412	3.81581	9.85068	6.29025	8.54262	10.0408	6.89651	6.94353	11.7308	8.88064	9.66733	6.45462	7.95155	10.9173	3.96154	9.79218	10.0209	9.81131	4.77069	8.42462	6.9166	4.65895	3.43653	3.8982	8.45067	20.6906
FARP1	9.38596	2.6091	0.482411	10.3153	11.9392	9.27673	13.1426	1.16801	4.63343	3.79298	4.35943	4.74317	2.27589	6.24866	10.9393	13.9974	6.9843	7.60841	6.57027	13.5303	6.84572	1.78779	4.46004	6.04483	3.03113	6.31316	3.99492	5.42779	7.66325	10.8198	2.64921	23.3001	1.86262	14.1874	6.85823	8.82351	3.79849	3.7741	0.430002	4.16244	2.99685	1.72344	9.47453	5.45025	5.83273	3.42173	3.34476	18.8834	14.3569
NCOR1	22.9222	23.7545	15.1301	36.1565	19.469	33.4582	36.9963	15.7045	23.1244	28.2285	18.3726	31.0986	8.79726	31.8736	18.5202	26.8893	33.3916	17.7759	34.6315	64.2209	25.1656	10.218	16.021	17.9748	8.1736	17.9578	22.2123	17.0657	20.9168	22.934	43.3551	20.6326	16.649	31.1069	21.4339	26.1623	24.2205	11.4756	19.9587	17.3609	15.0615	12.9244	15.3133	11.5684	11.9267	10.2108	7.85428	26.9808	52.3948
CYP11B1	0.03459	0	0	0	0.0189586	0	0.0251335	0	0	0	0.0168261	0	0	0	0	0	0	0	0	0	0	0	0	0.023869	0	0	0	0	0.00810466	0	0	0	0	0	0	0	0	0	0.0164077	0	0	0	0	0	0	0	0	0	0
SNU13	134.025	87.5104	97.2275	89.616	112.353	85.3272	126.778	99.2413	135.309	129.782	159.539	137.899	298.368	88.5241	152.686	168.038	151.315	178.134	85.0941	90.7383	145.476	232.14	229.501	116.788	109.174	146.779	196.228	168.298	188.785	127.846	183.843	214.561	175.304	102.717	239.39	112.517	189.796	189.195	143.831	118.629	195.234	169.514	110.07	154.704	144.362	158.766	98.9526	142.89	152.464
LYSMD2	8.1371	9.58685	11.8075	14.2645	13.1874	11.699	13.7619	7.39137	13.3813	18.5521	27.6735	17.3595	17.5157	14.2039	17.4607	14.0136	15.3923	13.3614	12.285	47.2451	14.0937	20.0694	19.5642	21.008	11.5229	14.0496	14.1797	7.01091	18.4083	14.4671	9.39226	8.39107	11.1367	10.8596	6.23066	26.9759	12.573	14.6775	23.1257	19.8286	16.3816	47.8579	14.3216	12.128	9.75111	5.12237	3.14088	3.66546	15.9154
VLDLR	2.73399	34.2781	9.85166	29.0749	7.16369	38.8462	7.92355	5.62122	4.23244	18.9695	5.14542	27.0433	1.44826	34.205	1.40955	5.31723	7.52796	2.24551	24.0748	11.837	2.78504	8.36934	7.39264	8.2559	3.24576	3.05646	10.1218	8.12438	21.0793	4.68498	5.25878	37.2917	7.37054	10.5001	16.8043	4.68991	17.2388	2.56739	6.62104	3.25809	2.42705	0.416126	12.2016	2.33378	4.60761	0.354568	0.668461	5.73394	0.398495
ARMCX5	9.19839	3.42582	5.6545	4.92661	7.17674	4.68065	11.5699	4.57109	7.22093	6.00399	6.06686	8.46881	4.43124	4.64085	7.97785	12.4461	7.83337	6.49677	5.64405	14.896	9.29304	5.79146	13.0717	8.29965	1.69466	6.72049	5.37962	13.2235	8.7112	6.73391	8.00227	10.2652	4.38531	10.7816	11.2416	13.4628	14.9349	7.14392	5.21341	8.92252	11.5822	1.0378	6.82929	5.21957	6.18498	3.08101	2.9016	7.67188	14.2334
CNOT10	14.6056	10.0901	10.0281	13.0502	12.8512	14.9989	17.9312	10.5356	18.4921	16.5318	14.7061	16.4328	20.1275	12.8085	18.4352	19.1682	19.2632	11.952	15.9713	55.3776	22.6727	15.449	16.34	22.8919	14.4166	18.4071	34.8613	31.4042	14.8424	17.904	25.9527	30.5095	12.9913	35.0482	22.1329	28.5671	22.2619	22.4347	19.9087	27.4373	25.4446	31.2493	22.7046	17.7074	16.1602	17.6996	22.2639	27.1342	24.8085
IPO7	53.6158	214.005	48.5112	151.286	95.3685	151.661	92.1273	46.1881	52.7001	105.993	49.8372	97.6873	16.8854	166.074	51.9662	59.7613	87.7916	35.5889	190.51	132.6	54.3112	95.6017	34.9199	235.082	20.3081	61.4919	65.3815	44.8856	73.2485	44.4532	75.2095	149.999	56.0352	100.78	38.5264	87.3347	68.6862	16.677	78.9173	50.8894	43.3319	34.2327	61.7187	62.9284	23.1869	26.9658	22.5437	92.8686	93.2647
TDGF1	0.0435325	0.036982	0.0304365	0.143357	0.0159066	0.0424575	0.379574	0.104547	0.130482	0.339336	0	0.6899	0.103771	0	0.0207584	0.349615	0.0715523	0.0398409	0.27646	0.0191257	0.0242449	0	0.0755053	0	0.182772	0.138397	0	0.0327134	0.190399	0	0	0	0.0091601	0	0.0429629	0.0312039	0	0	0	0	0.00951894	0.0889602	0.142347	0	0.0103047	0	0.148896	0.0333294	0
PM20D2	10.2131	93.0103	13.8707	23.2783	13.3125	22.9431	21.6116	4.46206	7.83	18.1864	12.717	17.0275	4.19875	37.4917	10.8969	13.2619	14.8757	9.20556	24.7724	37.8376	8.44168	23.1908	15.7899	28.1049	0.973063	5.70505	9.67868	6.87364	17.1093	16.4557	21.5751	38.426	3.89165	26.7734	17.7343	18.9495	6.27971	10.3978	11.9025	9.17261	9.83154	8.11914	16.7768	22.5646	4.69611	3.97581	2.92582	22.3223	61.3647
SECISBP2L	17.4436	26.7728	12.1989	29.6856	17.6914	28.651	29.7424	12.7172	17.4126	27.4422	14.5055	34.4561	3.09965	36.2477	18.2069	17.3351	26.1937	8.60971	34.8903	54.535	23.1441	6.68735	21.1641	12.2909	3.25635	17.6713	19.2997	13.7995	23.9272	12.1417	7.58342	8.28561	8.21896	14.6642	19.3776	20.4695	16.7025	11.9169	8.4568	8.8538	10.8668	8.72244	13.3044	9.88798	8.96089	6.37067	6.13894	7.42345	28.8215
BCOR	14.4226	40.3426	10.4201	18.3504	8.70754	21.4608	29.3169	7.69311	20.0089	16.7242	16.6821	22.2112	4.69831	17.1118	15.0965	17.3163	20.9069	11.7405	13.301	29.5352	13.6135	4.72917	33.7219	11.3036	2.26986	11.983	11.319	21.094	16.4257	15.8194	8.72733	27.1103	7.71238	20.0483	30.4171	20.5601	19.3736	17.3535	10.5972	3.95076	24.6467	16.7771	10.3981	4.18738	7.19175	6.86304	5.82939	19.9562	48.1972
SHLD2	11.9009	17.1646	8.86623	18.1272	13.008	17.5108	14.8524	13.0858	15.2546	16.9571	15.5321	17.3511	14.0413	18.9761	13.3205	15.2352	18.2221	9.31049	14.6013	26.4216	12.8359	10.4372	9.26193	24.3054	9.80962	16.6589	28.188	11.3916	19.2299	14.5188	12.2302	14.0383	10.7059	20.2289	20.6641	25.3333	19.3667	9.5451	21.8974	17.7454	17.8072	11.5642	15.6865	13.782	9.81512	9.48648	9.72571	19.024	15.7916
FOXD3	1.49949	1.17758	0.548579	0.918698	0.152905	2.04065	1.49496	0.649043	0.806324	2.48527	1.52669	2.67822	1.08064	3.42884	2.21992	0.385084	3.82593	1.05319	1.43097	0.229811	0	0.0686883	2.03226	0.81816	0	0.047513	0	0.576514	0.751706	0.267193	0.0465747	8.56429	0	0.126283	0.137663	1.04983	0	0	0.165415	0.0379855	0.0228756	0.335949	0.256563	0.26285	0	0.0220472	0	1.96235	0
MAPRE3	27.8438	19.9111	9.77048	17.1404	26.3725	11.6603	23.9448	10.4167	23.4488	18.7113	18.3115	22.9708	9.07361	17.9094	8.12277	20.7952	19.5212	31.4683	21.944	11.0873	15.9172	9.71381	36.3516	11.7256	5.87161	15.0717	4.69482	16.0405	49.6393	22.156	17.7935	15.1976	23.7098	17.8206	18.0983	20.3653	13.0099	22.5111	5.64617	8.43004	8.64974	3.72046	12.3006	16.8819	10.424	1.58221	10.201	11.6893	54.1459
ZNF260	7.51627	3.67542	4.99878	8.99521	8.4402	8.47496	14.1553	4.45402	8.63477	9.40423	6.50393	7.98585	6.83175	5.72339	13.0339	13.6187	14.1922	12.9273	8.93768	35.5512	15.0189	6.28311	25.9334	18.0984	3.10441	20.4485	10.4792	14.116	17.067	19.1188	16.3639	36.924	7.23665	21.8194	16.6692	11.4673	16.997	7.01016	4.61465	10.1044	9.46031	8.07056	10.94	33.9582	7.74598	5.95743	9.26864	26.4572	23.6239
GNAS	215.498	180.175	164.228	195.507	253.443	241.034	191.404	126.77	150.212	191.26	217.088	242.981	126.315	197.536	243.447	200.021	243.928	251.04	201.297	228.716	172.957	214.452	411.107	275.154	230.114	277.432	180.85	172.573	279.582	293.258	208.748	389.934	209.823	237.123	336.092	269.505	361.714	449.05	125.09	291.663	640.423	269.325	210.209	217.455	344.835	221.282	236.814	373.002	196.056
SDC2	84.8186	255.913	19.3077	174.118	79.9683	205.355	96.6108	14.4618	24.3292	130.507	112.35	204.141	63.9359	162.682	29.0895	33.0516	139.748	27.2549	166.962	44.4298	23.4184	5.51213	15.1036	30.565	34.305	72.3675	40.4321	30.3448	79.6669	84.5179	17.1135	58.9193	24.5289	5.50255	6.37826	42.8422	1.98034	5.11748	3.14931	30.0112	19.8406	18.5956	10.9532	45.7828	16.8148	5.29255	4.96653	90.8702	28.5551
WFDC8	0	0	0	0	0	0	0	0	0	0	0	0.0579978	0.283521	0	0	0	0	0	0	0	0	0	0.0495105	0	0	0	0	0.0715029	0.0222945	0	0	0	0	0.0861431	0.046953	0.0341018	0.0570386	0.115304	0	0	0	0.0416666	0.0291689	0.0448255	0	0	0	0	0
TPSAB1	50.5159	198.112	12.513	71.8493	52.6325	55.8845	56.0718	25.3323	53.1802	138.382	295.953	202.987	190.89	82.183	76.9107	20.7196	100.941	8.68502	96.7363	3.23395	15.1523	13.7408	4.25571	8.76448	44.5898	212.711	3.52668	31.7427	52.3948	42.8836	1.31724	0.0339527	8.3214	4.35558	7.59694	28.4503	1.1536	0.388669	4.92936	4.14007	2.71414	2.31743	8.96704	19.1291	0.751626	1.7946	15.9318	1.76805	0.909625
DLG3	18.5567	18.2873	20.5603	26.8441	13.744	29.0334	24.44	18.012	25.5589	26.881	13.2446	25.7308	16.5244	20.2771	14.5466	23.442	27.2768	16.0537	24.4501	35.96	22.4517	15.3257	32.4656	15.0897	8.74108	24.26	11.9171	38.6355	23.6062	15.7508	11.7356	23.9274	13.962	31.8619	32.1339	29.6405	40.7931	17.5611	30.652	25.7493	31.4027	8.18688	37.2021	15.0113	15.6605	14.2885	9.84449	31.5779	41.6892
HSD11B1L	5.2046	4.89664	1.60689	5.72647	3.06589	6.2265	4.96572	1.59161	4.4207	5.66028	4.70856	4.9513	8.84108	5.47176	10.9941	4.76096	5.06677	8.33011	4.81177	9.71272	9.12258	4.67074	17.8687	1.98034	8.04119	5.06992	2.13395	3.94765	14.7818	6.46003	3.52434	11.7571	6.06427	8.12471	6.74467	9.22199	11.3425	6.20873	2.63031	3.20554	10.418	2.4069	10.6764	3.50597	7.34876	6.75019	4.99108	11.5632	8.41219
FAM129A	13.5633	548.272	61.3448	750.455	18.6396	588.003	124.197	20.3608	30.9062	316.451	61.4211	349.122	11.3088	741.99	14.7852	10.5108	103.49	6.78703	843.589	62.9408	11.0695	26.4079	11.3932	16.968	5.17107	18.0656	22.9582	70.7263	202.844	12.5715	6.91062	7.94085	27.7975	12.6175	3.19853	44.5434	3.09388	0.701945	32.3788	19.251	2.76439	10.0067	23.5941	13.8681	4.313	1.01078	2.29375	8.47177	10.8811
PPP1R21	25.5647	26.4048	14.9714	38.3161	24.6704	30.5541	33.9097	15.1958	21.4255	29.1981	20.2302	33.5403	11.9362	36.7483	26.048	28.0039	24.3542	19.3473	35.1978	44.3746	32.7959	18.0046	21.3556	18.8724	9.36495	18.2843	22.9133	38.9148	32.8936	41.2966	21.0847	19.8022	11.3333	22.1554	16.1552	26.2993	25.1922	31.6267	11.3665	24.0193	17.2599	32.9305	17.5941	19.575	11.437	8.40376	9.34188	49.915	41.5755
CRIP3	0.0296547	0.434568	0.435405	0.292968	0.130028	0.477218	0.430948	0.142436	0.361891	1.48602	1.12517	1.33759	3.64051	0.44479	0.869655	0.23816	0.365564	0.101775	0.69536	0.273599	0.322058	0.0876175	4.19707	0.204633	0.155632	0.484853	0.197618	0.356553	8.00441	0.946738	0.356459	1.40218	0.280796	3.03374	0.409733	0	0.177766	1.48534	0.0281333	0.12921	0.31125	1.01289	0.181815	0.391168	0.273764	0.243732	0.11065	5.17656	0.626645
MOGS	49.6199	12.0813	37.9558	17.2589	59.5706	20.8956	61.0603	24.9028	62.4693	42.3808	60.3977	32.4662	101.017	19.2304	89.5497	68.6678	51.3248	68.3342	21.5918	159.173	78.997	88.5666	146.885	133.423	58.3154	99.204	83.616	136.474	62.474	128.368	87.3162	43.2884	84.1433	100.841	84.1337	96.3509	109.568	120.75	67.0905	81.3695	94.4188	42.8464	86.7713	82.8012	89.2501	69.0852	132.774	210.917	110.272
AC006059.2	0	0.230968	0.126726	0.198962	0	0.176777	0.351201	0.145097	0.0776113	0	0	0.44192	0	0.402757	0.17286	0.121305	0.297917	0.165882	0.354177	3.18528	0.201893	0	0.2515	0	0.253665	0.493914	0.671038	0.272412	0.792749	0	0.322774	0.25583	0	0.984564	0.596272	0	0.579482	0.390477	0.343909	0	0.396333	0	0.0740851	0	0.257428	0	0.563588	0.416313	0.537562
ABCC11	0.180728	0.0383831	0.0947691	0.0330642	0.264148	0.0734436	0.262637	0.0602821	0.219261	0.111807	0.10745	0.0856799	0.251306	0	0.100543	0.493895	0.148527	0.351478	0	0.489641	0.0922661	0.177992	0.417952	0.0554275	0.0948485	0.0684003	0.802912	0.135811	0.263484	0.0256436	0.201149	0.18423	0.171129	0.290877	0.217999	0.179923	0.397239	0.089225	0.295285	0.0984321	0.144901	0.0175868	0.0615587	0.350023	0.221032	0.057131	0.168586	0.0691844	0.245669
HGF	1.4717	22.9316	1.4234	6.3408	1.65807	15.6693	3.02389	1.20759	1.79074	6.26402	6.36353	9.20975	2.407	20.0983	1.63748	0.976743	7.45846	0.701509	14.0314	5.25885	1.2363	0.314042	0.544554	0.643184	0.918262	8.77827	1.54376	4.47904	8.97703	2.34924	0.0382198	1.90413	1.16128	0.00740209	0.314696	2.40284	0.0196048	0.026421	0.170647	1.61201	0.0911783	0.572851	0.686759	0.754945	0.0435461	0.439383	0.0610147	0.272301	0.154586
THAP6	5.13395	3.94088	3.69296	7.54582	2.98731	5.9877	7.91316	2.0774	4.10383	6.30804	3.55491	5.33789	2.20188	6.08957	4.1978	5.11294	4.83154	2.8864	6.58162	7.70837	6.39503	3.03576	8.51869	4.26815	1.51056	3.28195	5.14663	3.65858	7.30359	5.2397	7.48393	6.91498	4.05267	5.74753	6.45687	4.27259	7.42777	3.77651	6.92337	6.00371	4.39221	3.75438	3.00374	5.11609	3.56607	2.265	2.81821	8.5568	11.783
PAXX	33.7906	17.8338	58.2074	26.8114	39.4907	36.4334	44.3493	33.7382	62.7517	42.0132	97.1734	35.3547	325.999	21.7274	37.3008	64.532	46.7716	52.0125	21.5242	50.5687	41.5209	103.768	102.228	56.8429	176.612	125.866	170.806	103.97	47.6537	75.4296	111.298	53.5147	64.3613	144.961	143.162	87.1572	63.8619	134.429	62.5491	79.3538	91.9461	126.344	121.172	131.712	112.497	80.0711	123.004	124.913	45.4525
RBPMS2	11.6333	293.351	32.5345	448.943	14.4222	344.839	68.5288	8.37733	18.3463	253.886	76.5978	292.416	14.1131	334.609	8.96486	15.7105	51.0892	8.60299	457.635	3.28565	4.04939	5.59223	10.449	3.82268	8.75825	13.8691	45.1072	55.6527	172.453	17.6414	3.8381	2.44343	7.71519	1.03439	2.7336	14.4438	0.415098	1.14681	0.919708	2.79086	2.4075	8.27812	2.90819	3.84936	0.897425	3.13024	3.32659	2.02787	0.808646
FERD3L	0	0	0	0	0	0	0.0825871	0	0	0	0	0	0	0	0	0	0	0.0780166	0	0	0	0	0	0	0	0	0	0	0	0	0	0	0	0	0	0	0	0	0	0	0	0	0	0	0	0	0	0	0
ACE	4.4524	3.00858	0.902884	3.5367	5.41449	8.18026	5.85109	1.99967	4.12204	7.5533	12.1913	8.04628	3.86603	2.95648	5.98992	2.05153	19.0709	5.24077	3.98901	5.75377	3.14565	3.76837	2.58824	10.2973	10.15	33.6377	11.8219	7.54122	2.51434	6.06337	1.00465	1.73065	1.94328	1.2754	4.57438	29.4711	1.28238	1.0819	4.37248	9.82303	5.42501	1.35566	2.27128	4.03937	4.09738	2.1497	5.85679	7.01078	7.23437
PRL	0	0.0679584	0	0.175623	0	0.312081	0	0	0	0	0	0	0	0	0	0	0	0.256242	0	0	0	0	0	0	0	0.145326	0	0	0.0249914	0.34052	0.0356139	0.790372	0.0336654	0	0.263164	0.114681	0	0	0.0505946	0	0	0	0	0	0.0189359	0	0	0.122493	0
NQO2	5.17974	7.15385	15.0823	7.5546	4.50511	8.23146	7.31237	4.35308	4.84683	7.33791	9.17848	9.1763	9.64673	7.56245	4.42068	6.50776	10.1016	5.38272	6.69639	10.394	8.076	16.4693	9.87697	8.86843	10.0478	3.10422	5.64111	9.87054	9.42307	3.47207	8.49411	2.03871	6.54348	9.56678	7.99404	7.99404	3.47852	6.4014	14.7121	9.67335	9.68571	1.85756	5.00092	16.8351	3.79451	2.52275	3.63997	12.526	6.70576
LANCL3	0.395572	0.382555	0.911202	0.348928	0.898215	0.15501	1.39607	1.18325	0.594346	0.409033	0.508546	0.714734	0.412539	0.600382	1.45513	1.60972	0.679208	1.39639	0.548669	0.921716	0.295056	0.0765256	3.3668	0.204725	0.860065	0.452347	0.101991	0.652911	0.304536	0.730667	0.712293	0.149553	1.15936	1.38133	0.139427	1.38734	1.45664	1.0329	1.70886	0.338557	1.24648	0.0866105	1.62841	0.958391	0.584392	1.00484	1.68685	2.47424	2.24687
FAM234A	29.5058	42.3727	32.6814	69.6629	26.4385	77.2273	41.6074	20.1781	34.9098	57.5426	54.5651	59.182	94.0994	59.4411	40.8031	35.1065	48.4719	39.9636	57.376	13.6297	48.9366	40.2805	80.9052	20.1897	75.2644	43.6186	33.2697	75.4989	73.5084	74.9636	28.2429	87.4218	47.0532	39.9147	55.2909	38.1603	60.1334	29.8399	30.5769	61.5657	58.3	14.7916	24.2691	43.8884	52.3113	30.6733	37.0977	74.2066	39.5821
KCNH7	0	0	0	0	0	0	0.0318792	0.00878053	0	0.0162855	0.0426842	0.0356569	0	0.0243727	0.0313817	0.029363	0.0180283	0.0501916	0	0	0	0	0.0913167	0	0.0153504	0.0398521	0.357347	0.0219799	0.0342664	0	0.0390651	0.722468	0.00923192	0	0	0.0419314	0.0175336	0.0118148	0	0.0159304	0.00959358	0	0.0448324	0.0826758	0.0103854	0	0.245559	0.134363	0.0975912
CXorf36	11.4202	15.0078	2.97437	8.5732	5.37532	12.1464	7.71599	10.2557	13.9123	14.7182	18.7141	31.0243	22.9266	10.1927	7.17747	7.60686	25.3406	4.77759	14.7061	3.70953	4.8652	1.22602	2.82754	2.53971	5.37425	31.061	17.2767	6.10903	10.8098	7.72734	0.628904	1.79525	2.58981	1.25441	6.71974	7.40226	2.16732	0.550939	1.3453	5.04669	4.70793	2.84412	4.04181	5.16076	1.91793	3.20975	6.17974	2.00148	4.32206
TBPL2	0	0.0577661	0	0	0.0331283	0	0.0219592	0	0	0	0	0	0.108061	0	0.0648494	0	0	0.10372	0	0.0398326	0	0.059528	0.0629012	0	0	0	0.0671317	0.0227104	0.0283242	0	0	0	0	0.0273604	0.029826	0	0	0.024415	0.0860129	0	0.0198249	0	0	0	0.0214613	0.0382139	0	0.0347072	0.0336116
ZNF880	17.3495	9.99484	1.74363	11.6265	9.54133	13.163	17.538	4.30989	11.2565	12.2628	7.04088	10.5394	3.70675	10.855	10.5769	21.9922	10.6093	6.51152	5.70445	10.5957	9.33035	3.71791	4.7428	2.21356	11.3329	16.6297	5.06178	10.4213	12.4749	32.4217	15.387	4.72092	5.13647	9.1905	11.37	4.10796	5.48739	3.44479	0.612359	19.9426	5.58148	2.68948	2.20658	24.1976	10.4453	0.791446	12.918	5.05419	11.7907
VPS18	17.8039	11.8359	27.2825	51.6788	21.0723	52.3031	42.6214	12.4907	46.6643	41.0723	39.9558	39.9919	41.5409	27.8449	40.3242	42.9967	29.699	35.7246	47.4717	32.1564	85.2638	37.2807	29.2972	32.0841	43.2397	34.7345	41.6236	39.1113	47.0954	31.9129	19.7957	25.2182	34.0116	25.3081	25.2483	30.8292	30.2625	12.3078	48.6435	33.0141	25.0554	25.5682	43.5638	29.1148	32.954	9.27987	21.3171	35.7351	38.943
RCVRN	0.373551	0.587081	0.0783524	0.697083	0.272988	0.437192	0.633328	0.104663	0.0479856	0.360512	0.411878	0.425026	0.771727	0.124509	0.142502	0.100001	0.767485	0.290592	0.291975	0.0656467	0.0208044	0.049053	0.077749	0.0343694	0.0261393	0.271447	0.165956	0.187141	0.256741	0.254417	0	0.017575	0.141485	0.0225458	0.0245776	0.0892532	0	0	0.0236258	0.027127	0	0.0872416	0.106879	0.11732	0.0176848	0.0157448	0.0232304	0.0857996	0
RAD51AP1	1.90531	1.46761	5.7858	1.12377	0.374072	24.2544	3.45071	3.1757	1.57079	2.47003	3.12629	1.9067	10.4732	1.65874	6.54962	1.11337	16.1257	1.62011	1.2086	21.964	11.0469	24.8142	20.4791	37.5199	2.47744	7.86542	17.2135	9.21039	12.8064	14.1629	36.3856	76.7439	9.81939	23.2737	20.5719	31.126	9.88721	11.0044	16.268	29.8303	25.1277	31.9537	7.89814	22.1316	1.25205	4.13518	3.47503	41.0843	2.56183
CARD11	44.709	0.177238	12.1071	0.432585	87.4647	0.7687	70.755	6.30945	15.167	25.9517	57.5545	14.0168	52.385	1.98315	57.9226	161.349	21.9848	73.204	0.158541	18.047	19.8564	12.5567	38.4378	53.7051	10.4464	71.044	37.1438	54.9195	23.9421	14.3278	4.97436	0.774356	7.41425	71.4389	66.9715	122.539	116.876	13.1966	19.2357	16.9687	39.5373	104.705	18.6849	4.7323	113.296	48.2572	72.0655	3.26565	15.005
AL121758.1	0.0536056	0.0341545	0.0562189	0.0882647	0.0293809	0	0.0584257	0.0482767	0	0.0895405	0.026076	0	0.0319457	0.0446684	0.0191713	0	0.0330409	0.0367948	0.0392805	0	0.156739	0	0.027893	0.0369908	0	0	0.029769	0.0604245	0.0628007	0.0342277	0	0	0.033839	0.0242654	0.0264521	0.0192121	0	0.0649596	0.0762833	0.0875879	0	0	0.0492991	0.0757608	0.00951681	0.0338913	0	0	0.0298095
ECE1	67.8566	99.094	30.6521	128.018	60.1369	112.894	75.3876	38.0715	41.1398	111.065	118.581	137.516	93.2643	87.3724	59.0996	56.933	129.48	50.7897	160.579	46.3351	71.7025	26.1422	59.4046	94.7965	75.6279	141.404	55.5375	53.7159	90.4405	79.8517	53.5388	75.5173	55.4638	70.2529	64.9134	103.774	30.5632	26.257	36.391	98.8701	26.168	52.5626	35.5075	104.991	45.3041	41.7427	30.3741	62.681	91.3042
CDC42EP3	17.3084	85.7159	9.34003	97.8713	10.4445	143.574	26.2907	9.96376	23.6528	71.7798	28.5503	82.6026	12.3894	104.827	8.26013	18.1617	30.9538	6.55441	84.9293	21.6336	5.77564	11.7521	6.39455	25.9135	7.19799	14.6773	57.8191	14.8716	51.509	15.6936	11.0216	3.49282	8.01805	14.7648	9.72761	25.3944	5.48951	3.65951	7.81895	25.9126	6.91977	11.2772	13.2392	14.2596	7.29486	0.539192	2.04103	22.9121	21.5902
MGLL	62.2296	42.5442	18.8193	74.6728	48.087	70.8447	89.8893	33.5404	22.8014	52.5301	56.0237	69.1469	17.6027	51.7225	20.6537	25.366	60.4595	41.0981	65.7352	16.0491	2.695	9.32579	3.35719	16.5268	16.3031	21.8788	32.1268	20.7628	51.0345	9.50825	6.07819	7.25175	3.12737	26.7415	8.0518	22.3494	3.46189	3.92089	2.19972	9.16153	2.3146	30.4982	12.3749	8.06013	4.96527	2.56312	1.67927	5.83012	4.29262
PCDHB8	1.22123	0.811929	0.222742	0.655704	0.0582042	2.95179	0.983811	0.159395	0.18757	0.709527	0.723201	0.744383	0.0949276	0.663668	1.32926	0.159911	1.73455	0.965811	0.70034	1.36467	3.21592	0.287614	1.74058	0.842716	0	0.614929	3.24351	0.578561	0.52252	1.1188	9.96369	10.6982	7.12256	8.43635	0.262011	3.10186	0.41378	0.300268	7.58113	1.70622	0.801113	0.0232512	0.553421	3.577	0.103692	0.0503545	1.83261	8.415	0.0295267
ROBO2	1.12631	0.0723182	0.25181	0.15095	0.626893	0.402355	0.919892	0.597596	0.325257	0.40349	0.390739	0.526867	0.468286	0.152783	0.508974	0.153388	1.89969	0.0958878	0.313495	2.24402	0.0583519	0.0128984	0.427051	0.156648	0	2.26025	0.189097	0.46912	0.448018	1.1986	0.0116612	6.18638	0.35274	0.106711	0.155103	0.00938757	0.0523387	0.0423214	0.00828314	0.0523085	0.323602	0.0497033	0.256948	0.60464	0.137955	0.115921	0.166963	3.30892	0.242763
TOR4A	37.827	1.58664	2.33576	2.45441	55.5564	3.46352	24.7459	23.1849	27.0217	13.9043	26.0185	7.24737	17.0558	3.01029	27.0314	25.9499	19.1971	44.1768	2.8014	13.0132	15.9836	3.43702	23.9624	48.2845	24.1318	35.1719	6.15491	14.7203	11.8668	14.3551	38.4005	1.01485	18.6534	3.38173	1.88651	43.2293	16.6308	4.88779	48.3643	20.9365	14.7481	5.79026	34.6644	9.53389	20.1747	3.7808	3.58256	5.84056	74.5838
NAT14	7.83592	9.5138	4.37349	21.873	3.50221	23.2224	12.3403	3.08931	10.9731	18.2381	17.4718	18.2031	47.6592	16.3097	17.7285	13.4033	29.2277	12.2345	16.2154	16.0903	38.4342	38.8184	36.6434	19.8187	78.471	33.7247	16.8832	17.6401	31.8503	78.8933	17.5624	58.0532	13.0774	16.289	6.40577	12.704	34.1913	44.4215	26.6409	28.0611	8.69213	9.69024	7.54661	42.9354	21.3149	20.7733	31.183	65.0401	20.2725
MOXD1	52.128	5.43773	1.80165	11.6992	28.2773	34.4009	48.8614	3.3748	13.2319	7.31534	16.5661	14.3414	8.84532	7.05438	9.98741	5.75322	54.2984	12.8105	7.91549	24.4176	11.7797	0.676761	4.04752	7.83343	60.2255	8.0518	33.0926	21.0786	11.4636	28.3438	2.18429	0.36856	11.9028	1.41841	1.91244	8.2946	0.0988611	0.277568	0.443297	8.24864	1.13594	8.02822	8.57775	25.2762	0.200071	0.356246	0.294859	11.9636	0.810101
IFNA7	0	0	0	0	0	0	0	0	0	0	0	0	0.23528	0	0	0	0	0	0	0	0	0	0	0	0	0	0	0	0	0	0	0	0	0	0	0	0	0	0	0	0	0	0	0	0	0	0	0	0
AGAP9	5.46593	0.569581	1.55364	2.56541	8.76354	1.30783	7.21941	1.77887	6.0043	6.2858	0.472134	3.89215	3.2878	0.936467	0.25577	6.0513	3.11714	1.43761	2.05878	7.47356	1.51498	7.47109	6.91096	6.09832	0.0804281	5.01128	3.80135	3.09021	7.54058	1.17422	6.17452	3.11841	1.48336	12.4175	8.016	2.67299	14.1168	8.68709	3.07739	4.34028	2.93214	3.86992	11.6353	4.3799	3.30113	1.88935	3.81214	3.49062	8.1244
ADAM2	0	0	0	0	0	0	0	0	0	0	0	0	0	0	5.69563	0.075414	0.0308685	0	0	0.132017	0.251028	0	0.651477	0	0	0.0341177	0	0.0376344	0	0.0319773	0	0	2.08654	0.0906801	0	0.017949	0	0.0404591	0	0	0.0657053	0	0	0	0	0	1.07448	0.143787	0
ARHGAP42	5.53114	3.05692	1.18652	1.96636	19.3608	2.36011	6.47757	1.37111	2.05889	1.56316	5.29963	4.1632	1.54822	2.51398	3.99373	3.23905	9.28497	2.38723	2.68668	5.7714	3.29053	2.10469	2.25666	8.35645	0.879643	7.09371	3.37413	1.71612	3.11232	8.48139	1.60899	4.77583	1.58708	8.43121	7.12328	4.40021	1.84622	0.550093	0.10932	5.4088	1.54618	0.440379	3.23062	7.97507	1.70356	2.19885	2.57978	1.576	2.23695
GABRR2	0.228341	0.478025	0.102631	0.429687	0.393335	0.238609	0.521447	0.0979246	0.146661	0.326923	0.0634712	0.477195	0.0777583	0.16309	0.186658	0.196482	0.0402121	0.0223904	0.430254	0.988867	0.0545021	0.44977	0.169735	0.360154	0	0.888897	0.507221	0.171591	0.290438	0.166626	0.30497	0.414375	0.185326	0.354384	0.321933	0.350729	0	0.0527057	0.0618932	0.106598	0.0427968	0.0285687	0.659989	0.614693	0.0810764	0.0618706	0.273858	0.412082	0.362794
PEX19	59.2411	51.2723	26.4387	50.5843	58.9871	54.7008	78.3417	23.1148	53.8125	52.641	49.3061	75.6979	41.2999	48.6442	50.2697	83.5844	76.2652	56.5791	52.2163	275.273	65.9191	106.443	66.8943	29.8636	26.4266	33.2373	37.8881	45.9883	60.4357	35.6291	77.9133	83.2133	30.6131	73.8725	61.4915	55.169	60.9565	30.7074	31.6668	72.95	126.169	40.4442	39.3505	128.534	51.8367	16.4745	25.3871	70.9745	78.5455
OSGIN1	5.36111	22.6916	88.7467	16.5816	5.53109	9.53472	4.13986	5.30151	9.23637	13.9768	14.1745	7.81705	5.58793	21.5481	5.6091	5.76187	4.95015	4.27152	22.8004	1.96742	165.308	2.33975	15.8405	11.0258	6.79674	3.52335	9.06002	9.98487	19.9308	3.46339	3.79072	0.548974	47.8307	6.64274	3.48581	4.76208	4.76389	2.81945	6.40247	6.84743	1.82047	0.589209	7.51484	6.5765	4.01613	0.425345	1.09825	4.73233	4.69986
SYT11	15.1039	30.1525	4.90638	64.4363	9.67834	68.8885	21.2432	6.94289	9.26415	37.6114	22.082	52.1072	14.9575	36.2996	10.3367	10.1316	37.3067	12.4826	55.2568	12.9178	6.95838	2.02347	3.56838	10.8631	8.42215	23.4918	7.92511	14.9074	36.7684	13.2959	0.760181	83.5688	3.65428	1.24423	2.56201	19.7323	1.26491	0.381311	6.45332	11.7647	1.74846	11.2827	4.4429	7.49474	0.547133	1.71148	0.815826	9.9483	2.74824
SFI1	5.91551	2.21954	3.63461	3.93544	7.29016	3.68894	7.61967	2.80902	7.00791	6.04838	7.55722	4.33414	26.9275	1.88208	6.94514	8.69184	4.48586	3.71998	3.24884	4.79622	6.67899	4.58428	17.1314	7.12499	5.33731	9.42761	5.32913	10.1165	10.2315	8.34016	4.73245	14.3417	4.77527	13.102	12.8851	7.44392	8.91892	13.4004	7.82283	7.32888	9.99916	19.7812	7.83985	6.45748	10.2623	12.3079	10.9526	9.70999	11.4171
MEDAG	9.74399	259.617	9.96193	31.5835	53.6077	49.803	11.6888	17.6979	8.38398	31.7671	124.459	60.2149	116.356	140.278	6.50934	0.769017	98.814	7.2982	44.2775	26.4126	6.09234	2.47457	3.47577	13.3209	27.6916	76.8598	4.01583	7.06902	14.9046	32.3994	19.9098	0.19462	2.3985	0.998665	4.59657	80.2552	1.10209	0.346561	1.27906	16.8222	2.13065	1.82483	3.79488	15.5323	0.707186	0.581177	1.08615	0.527844	0.306709
SHD	0.0258779	0	0.054279	0	0.0567341	0.0378583	0.0752127	0.0466108	0.0997268	0.0576338	1.4854	0.157735	1.07952	0.043127	0.296156	0.0779358	0.223305	0.0710503	0	0	0	0.0764588	0.0269305	0.214286	1.08649	0.211552	20.3779	2.54749	0.0242534	0	0	15.5964	0.0816783	0.0702843	0.178776	0.0185492	0.0310253	0.355402	0.196403	0.451016	0	0.0453278	0.111062	0	0.0367536	1.65245	7.72463	0.475504	0.0287809
PPP1R12C	30.4963	111.484	27.2235	223.381	47.5177	141.241	57.0905	19.5138	34.1314	92.4431	62.618	78.2912	68.6894	162.058	29.4702	42.8363	39.3349	22.9813	187.439	19.4583	26.1768	40.3739	47.8156	33.629	58.505	66.823	36.0358	44.0722	91.9844	75.7244	14.8951	31.2165	21.3253	38.358	44.6116	39.6698	37.6797	36.7844	29.3426	32.6038	26.4595	59.3791	36.7196	40.2483	33.5946	30.4956	29.1062	40.4077	30.158
YEATS2	8.91121	7.08013	7.82912	17.5933	5.80948	17.7887	17.4271	4.15702	8.68374	12.3029	7.72709	12.6436	5.95154	15.314	9.14055	10.1902	13.119	5.06053	15.1476	79.9915	17.1562	14.8237	25.3747	30.4168	6.4749	14.4223	11.7249	15.0952	16.026	18.8026	39.3395	51.3013	12.0195	14.2263	25.6387	20.7505	16.7728	11.1296	14.0225	18.3429	9.14463	9.80078	8.48137	19.9601	7.01106	5.16559	7.00355	26.546	19.4335
USE1	27.0504	19.0271	23.3481	21.6788	22.6656	21.5378	24.7211	19.4747	22.9862	27.9233	31.9355	25.7172	54.9948	20.8948	23.95	33.9145	23.3865	39.3529	24.2947	19.4042	12.4239	30.6784	36.5585	18.9966	62.7533	24.7882	28.5152	42.1392	24.5811	24.5323	23.979	47.7043	34.0761	32.6709	29.4134	17.9096	27.839	40.8056	18.4805	26.0432	37.8646	46.5953	23.4462	24.8384	42.0525	37.515	23.1397	38.5914	30.9502
DUOX1	38.6736	0.437939	72.9975	1.49992	61.0122	0.690565	50.1299	64.5171	66.6575	9.57223	14.8244	8.38934	2.91173	0.45544	16.9349	71.4629	12.7608	45.9459	1.10442	14.7352	27.6453	13.7754	28.0261	6.58315	1.9123	17.7147	0.358712	24.6561	25.2635	16.8571	14.268	2.23253	46.6933	25.3934	30.2971	5.68668	33.9753	15.5882	69.7966	5.53871	8.85486	6.97715	37.7906	13.0772	28.8278	10.3091	13.256	9.69119	132.278
ZNF417	3.44335	2.06161	1.72395	3.58984	3.96423	4.05023	5.89661	1.16354	2.66729	4.89417	2.84496	4.11331	3.01101	3.22972	3.04462	3.96049	4.67135	1.73403	4.79277	20.7992	2.96332	1.92568	9.39967	3.39101	4.34072	3.7721	4.61235	2.96465	4.2813	6.56268	5.04956	10.2942	2.31564	8.4122	4.23506	3.58443	3.56814	2.82371	1.77288	5.14556	3.16685	4.01586	3.9995	4.33663	1.76328	1.79411	6.03667	9.14093	12.3356
DNAH12	0.0164391	0.0314221	0.0402278	0.0451131	0.0600677	0.0240497	0.0557424	0.0164498	0.038715	0.0610202	0	0.0133603	0.0391867	0.045661	0.0391946	0.0715131	0.0405301	0.015045	0.0321227	0.115558	0.0228888	0.021587	0.0741334	0.0226877	0	0	0.0426027	0.0370603	0.0487891	0.0279906	0.0182966	0.0812103	0.0242137	0.0892968	0.010816	0.0549894	0.0591268	0.075257	0.00519857	0.0119379	0.0251623	0.0383929	0.0907103	0.0671184	0.0311305	0.0138578	0.0868966	0.0125861	0.0670384
MORN1	2.05325	1.14878	1.13051	0.908589	1.39968	0.750955	2.44301	0.593265	1.75563	1.36472	1.74788	1.09509	0.986537	1.09072	0.504842	2.75691	1.41585	1.52826	0.977962	1.58146	1.28111	0.897341	3.33869	0.743849	1.18533	0.708131	0.413336	0.993277	0.868968	1.48309	1.80393	3.28749	1.56346	1.63232	2.17837	0.910652	1.45392	1.21815	2.5749	1.4398	1.2038	1.03961	2.58461	2.27917	2.5357	0.819447	0.460873	2.40223	5.87309
PLSCR5	0	0	0	0	0	0	0	0	0	0	0.0330703	0	0	0	0	0	0	0	0	0	0	0	0.0353746	0	0	0	0	0	0	0	0.0226997	0	0.0214577	0	0	0	0	0	0	0	0	0	0	0	0	0	0	0	0
RERGL	10.942	3.17163	1.42827	7.80975	3.80939	2.88549	6.92686	8.12022	8.59636	21.2316	22.2956	26.9643	13.937	3.60012	10.0434	5.32726	15.5726	4.93181	3.09705	0	1.02002	0.0462504	0.0977425	0	0.591502	1.21571	0.208633	2.0821	3.93918	2.63869	0	0.662834	0.326091	4.63418	0.741548	0.235631	0.112604	0	0	0.102308	0.030806	2.26207	1.4972	0.221234	0	0	0.700901	1.13257	0.261146
NOTCH1	46.3036	20.3076	13.3738	22.1002	24.2044	24.1275	67.7763	26.6953	56.6386	38.4607	23.9101	33.2366	28.0548	22.0005	27.0529	57.6816	39.5723	30.5345	22.8537	42.0481	38.9714	16.6488	30.748	16.2783	8.79451	43.4568	32.587	21.6388	39.4913	37.2986	36.2561	12.9484	17.6149	9.4252	103.225	26.1764	25.3603	5.19266	96.7411	18.831	4.63661	16.8749	8.68511	84.66	14.4881	9.96615	11.03	18.4668	227.749
TENT5C	22.3124	32.1153	2.89185	4.16537	18.746	11.8614	14.3743	7.55625	15.8096	27.3113	32.118	16.6995	46.1167	23.7148	113.181	10.2472	17.261	11.6687	5.56115	10.8364	4.25843	3.5877	4.05427	24.0727	4.31485	10.9435	3.34355	6.97676	5.8503	8.12479	0.464573	2.1513	0.710631	9.56183	4.26927	18.6227	2.71448	1.06273	5.01593	7.32995	1.22802	4.16524	13.2379	3.88515	3.26507	0.807692	2.3952	3.67513	44.2568
SPSB2	6.64535	2.15483	11.8541	5.91061	8.813	9.37466	6.74708	3.11705	11.8901	11.1992	17.3463	8.31815	24.7867	3.75754	8.06351	8.72617	10.0206	9.95761	5.69558	9.18887	19.7279	34.3893	17.6596	20.3079	10.525	5.53766	14.3002	11.4143	17.2109	13.8659	9.58869	10.3427	14.0268	26.0525	10.8624	11.7808	16.7168	9.68262	12.6089	29.0194	17.6706	29.2039	4.25621	14.563	24.5646	13.7296	8.16375	22.827	12.241
CLEC5A	0.299498	0.370422	0.609722	0	0.675925	0.128869	0.179215	2.24242	0.859983	0.11771	1.23407	0.150339	1.13389	0.293606	0.630066	0.0353722	0.282332	0.205575	0.0774575	2.94899	3.67945	3.79985	0.93504	6.61345	3.45798	4.12867	2.99378	1.52249	2.9886	3.57717	1.15296	0.0497327	2.55788	0.813436	0.0869352	10.9739	0.274584	0	5.34839	2.60992	0.439162	0.0925767	2.16029	8.7478	0.738139	0.155938	0.213642	9.22604	1.95939
GLIPR1L1	1.314	0.669763	0.440978	0.865428	0.460924	0.461357	1.2221	0.220896	0.438863	1.17058	0.613616	0.768891	0	0.700751	0.451134	0.896994	0.971889	0.396847	1.15543	2.35536	0.263453	0.155293	4.6493	0.725383	0	0	0	0.434468	1.10836	0.3356	0.561589	1.26116	0.530862	0.571009	0.103744	0.339072	0.756173	0.679385	0.199454	0.572528	0.51718	0.414287	0.225574	0.693306	0.167961	0.0664602	0.0490289	0.181084	1.11066
XYLT2	24.8192	7.99564	11.1534	25.9163	11.1915	24.5434	37.3332	7.16732	21.9522	23.7003	22.5943	26.7884	23.0853	16.483	35.6666	23.7948	31.8739	19.5087	21.6643	35.7962	30.0962	37.4051	71.6481	50.9121	32.5115	19.634	23.417	19.4401	42.0994	44.4778	30.6627	16.9339	16.5317	25.8274	40.9073	27.8432	26.3772	21.3073	26.3079	46.0048	24.3737	8.99971	32.5692	24.8251	22.8219	13.0273	17.398	45.083	50.0174
MAGI2	4.80194	9.21073	1.7921	10.0911	4.26006	9.47219	6.11385	0.766217	1.93575	6.78449	3.49328	9.27307	0.850764	10.7664	2.07319	3.57565	4.76407	3.86023	10.5878	1.61553	1.12035	0.227232	2.83628	0.895567	2.05848	1.16903	2.77078	1.85302	4.71335	1.731	0.4526	2.90037	1.87064	2.4413	0.711578	1.0233	2.5587	3.50656	0.560898	0.91105	2.0196	0.530428	1.0963	1.35867	1.34148	0.196014	2.03117	1.77199	2.79059
PLXNA4	0.195497	1.42395	0.139792	1.79238	0.355546	8.97665	0.761908	0.197404	0.253986	0.761951	1.26221	2.32909	0.407766	2.42875	0.1303	0.160575	0.186225	0.0640449	3.07997	1.73342	0.393452	0.1269	0.217321	0.294336	0.932727	0.133183	0.0641528	0.404004	0.670438	0.919181	0.0178026	1.74655	0.103776	0.008045	0.109625	0.904486	0.0053269	0.0107684	0.092734	0.169394	0.0233171	0.0817171	0.117137	0.19257	0.0126209	0.00842727	0.00828928	1.49507	0.138364
TBC1D22A	17.3816	13.9174	18.6166	19.2677	15.6179	20.9436	18.5766	17.8888	24.262	22.2971	30.6117	20.8891	52.0203	15.3961	18.8251	29.1416	18.7444	19.9253	12.0949	28.6278	15.8013	31.2313	34.1405	20.8719	33.4287	23.813	14.4561	28.921	26.6549	21.6549	20.6831	99.1572	22.4371	15.7609	30.2968	28.6264	19.6904	14.8935	25.6827	26.7456	23.1814	46.1959	22.908	24.862	21.1488	9.09425	6.97072	18.437	27.4142
CYB5R3	143.805	167.8	88.6783	282.624	161.268	236.892	208.671	97.0151	141.942	178.717	193.638	248.458	93.5083	199.493	115.203	178.891	214.056	162.306	186.478	32.4085	124.582	182.781	108.54	175.743	107.902	136.331	149.25	148.635	205.819	220.718	71.268	117.817	96.398	90.4657	165.469	108.893	112.063	73.338	75.2732	101.206	104.345	70.2465	78.842	95.1251	69.6374	28.3966	47.1686	87.3864	180.891
GATD3A	1.59154	0.0745618	0.147276	0.115613	1.51372	0.0342406	1.78567	0.0983657	0.0300656	0.104253	2.70968	2.25406	0.111584	2.0283	0.117187	0.281953	3.05834	0.0963911	1.57784	5.9846	1.79885	0.161356	0.170499	0.355316	0.122833	2.9976	0.0779855	0.123117	0.142583	4.27408	0.109409	0.0330351	0.118197	0.190704	0.115494	0.0671064	3.87235	0.264715	0.133226	0.0254948	7.17005	0.368966	1.89418	0.705671	1.01387	0.0147974	3.62423	1.6665	4.39917
TCF24	0.0561938	0.0179018	0.235733	0	0	0	0.102078	0	0	0.0625758	0.027335	0	0.0669761	0	0.200969	0	0.173181	0.0192857	0	1.22207	0.633752	0.276717	0.614034	0.155107	0	0.114846	0.592919	0.147798	0.0921659	0.107641	0.581653	2.04236	1.09966	0	0.526856	1.63132	0.741083	1.6343	0.453143	0.673323	0.2949	0	0.499567	0.688295	0.159621	0.355276	0.235884	1.16162	0.0312488
GPIHBP1	24.7045	19.6602	2.84162	5.66859	7.30307	11.9384	3.91438	10.0478	7.6778	21.0498	17.8942	29.0285	55.2422	8.60616	11.9475	6.97618	14.3036	5.75449	21.4429	0.966333	1.41139	0	0.928854	0.0439935	3.31242	14.4629	3.25721	3.01826	3.65978	8.9556	0.0425744	0.35994	1.46894	0.404027	1.13255	1.11961	0.0764347	0.103009	0.0302414	1.3542	0.899165	4.71809	3.10749	0.961097	0.747015	0.866603	1.75438	0.4393	3.2262
PLEKHO1	41.485	123.052	19.6272	164.638	32.4425	133.053	37.2285	15.8798	25.2078	125.227	93.2682	93.9197	114.5	100.548	23.1583	18.4762	46.3185	33.0994	150.549	14.2684	12.3391	23.1458	16.9392	47.6657	141.157	44.8533	14.2511	29.4345	78.7015	27.1253	12.6753	37.4878	11.2333	5.4872	8.45309	76.501	7.98392	7.81469	21.1395	53.9638	14.6463	177.597	12.7242	36.4772	5.00442	17.6956	12.8994	47.8336	4.47339
MARK4	19.3421	19.7401	14.4043	29.0277	28.8441	28.3126	19.9834	16.6235	20.4601	28.354	22.925	25.8402	18.0214	26.0713	22.7459	20.3373	23.7093	21.6181	33.7664	16.4204	19.8678	21.3593	38.7363	29.8409	13.1454	31.2884	27.8195	31.4392	24.3239	28.7124	24.0337	23.9976	19.7989	12.4543	27.6376	22.2236	28.4734	19.0455	23.2038	19.9758	25.863	10.1467	15.7917	19.9715	20.8783	13.7737	17.8086	19.7825	25.722
DAPK2	11.6446	0.316657	0.851892	0.290375	7.90251	0.539448	3.01711	2.16254	1.98737	1.33301	4.93916	0.938123	1.38216	0.52546	6.4599	3.90558	1.01452	5.06202	0.524735	1.22558	0.410728	0.605262	1.02886	0.988295	1.71643	1.17956	0.278965	0.477888	1.5802	0.423114	0.89218	0.203656	0.199034	7.1217	0.61707	2.83462	0.85213	0.958436	2.03809	1.68814	0.210337	0.505472	1.66772	0.589111	0.588221	1.45621	0.11964	1.42384	2.44278
FAM177A1	22.3477	35.8289	16.3132	30.2688	24.212	24.9265	17.5303	14.7665	17.2735	18.8189	19.8258	19.9672	11.5601	26.993	17.5732	18.1585	19.5815	19.9425	26.4198	21.9197	25.0182	23.1544	10.2741	24.2931	16.2905	22.8484	17.5172	9.00962	25.1525	20.7502	9.48954	30.0305	16.4785	23.6093	14.2726	18.1392	15.6014	12.5243	16.2713	17.9265	9.23069	8.06135	9.31345	24.8896	18.4728	11.5072	5.99658	13.4401	23.61
KCNB1	0.276239	9.38686	0.733921	15.6668	0.0874782	13.0308	2.23466	0.523355	0.607189	7.73813	1.29596	6.16635	0.490206	9.23803	0.272229	0.314289	2.25507	0.193823	21.4114	0.307454	0.0102565	0.0604573	0.166096	0	0.296391	0.0669111	0.0681797	0.493591	6.00355	0.360601	0.00819872	0.21661	0.139503	0.0055575	0.0848165	0.0968032	0	0.0198369	0.00582371	0.00668674	0.0241612	0.0430097	0.15431	0.00578382	0.00871852	0.0155242	0.0114525	0.176245	0.0409636
SEC61B	103.918	101.536	174.183	90.1837	127.517	99.4443	116.194	141.446	146.409	107.348	245.318	128.025	294.345	108.496	145.555	145.806	200.822	184.24	83.4942	161.138	112.501	279.223	146.505	273.508	365.532	223.96	265.395	126.095	128.361	168.692	277.626	161.99	115.802	177.037	114.866	212.642	153.757	91.4096	259.516	262.484	184.057	387.549	212.915	297.825	149.242	104.194	194.387	178.945	112.109
ZNF19	0.536207	0.346665	0.256364	1.07765	0.337111	0.899809	1.18603	0.160968	0.901519	1.21177	0.652085	1.21122	0.770671	0.473093	0.676824	1.68613	0.826254	0.487128	1.25964	2.02667	1.43608	0.310642	2.12539	0.282951	0.653863	0.762814	0.980901	1.09032	2.33536	0.876073	0.784611	2.61552	0.48284	1.33498	1.58758	0.81392	1.73951	0.81541	0.561065	1.33996	0.910401	1.05662	0.778372	1.44135	0.979948	0.553381	0.617876	1.28593	2.4556
C9orf152	0.715827	0.0629082	7.42958	0	2.51639	0.216667	8.41172	1.33379	9.08439	3.79321	0.744446	1.05319	1.0297	0	5.15542	12.1421	4.35128	2.21951	0	0.162669	1.15477	0.875164	3.82746	0.0340662	0.0259087	4.3721	0.109661	0.204039	0.925367	0.441302	0.214288	0.10452	1.96331	19.1513	24.1659	0.442329	8.1678	0.717884	1.42846	1.98968	13.9577	0.583685	17.8579	1.74427	1.6477	0.0468175	0.75984	0.0566951	68.7964
SEPT8	40.8665	16.2707	32.0946	18.096	66.4929	26.1668	90.7616	28.6763	55.429	27.5967	34.4903	34.3629	18.7433	16.4449	50.4992	91.5309	51.9594	56.3152	15.4015	107.577	51.2497	13.9456	46.0826	37.3398	22.6059	43.9841	219.946	40.3511	48.7208	86.6536	25.8227	50.8905	31.4488	90.2227	72.7501	35.6222	58.4957	13.3599	30.8406	25.0425	52.3102	13.3844	53.2519	29.6961	36.9593	24.1732	26.9189	38.0053	25.6632
CRTAC1	765.939	1.59145	0.49385	2.7643	828.436	1.34784	100.758	2.39699	68.9061	2.21149	217.311	62.9462	0.854072	3.03672	48.3991	200.559	3.96247	738.11	9.78159	0.188894	0.13683	0.0806551	2.15194	0.141279	0.279367	96.5178	0.295612	0.769265	3.01258	30.9298	0.382822	4.75365	0.0646208	6.45033	47.6654	3.18456	617.111	307.546	0.0194233	0.111508	6.88983	11.1171	5.83694	0.173612	457.813	0.155329	0.362866	0.63484	62.8234
FAM166A	0.242341	0.154406	0.0423593	0	0.265652	0	0.088044	0.0485001	0.0259422	0.17991	0.039295	0	0.914664	0.0673126	0.17334	0	0.0995813	0.110895	0	0.638825	0.0674845	0.039779	0.378298	0	0	0	0.26916	0.030352	0.0757095	0.103158	0.0269725	0.114018	0.0254967	1.097	0.0797236	0	0	0.13052	0.0766363	0.0439966	0	0.141495	0.34669	0.152223	0.0430238	0.0510721	0.113031	0.185542	0.134764
PHLPP1	13.5269	5.597	6.93461	6.95697	24.911	10.5582	21.7968	4.47636	9.80232	9.29485	15.7379	11.1649	4.13492	7.31994	21.4566	20.7926	9.701	13.3538	8.18621	17.0318	3.2173	9.7722	6.7156	4.01924	1.67038	14.0288	7.92729	7.79121	5.2277	11.7972	8.04487	14.398	4.76675	22.7421	25.9381	5.72635	18.4498	13.3386	7.03547	8.43343	10.0531	16.3696	8.19588	4.04842	9.52964	19.3027	8.2983	49.3364	21.3275
AURKC	5.37729	0.856527	0.783256	2.88985	1.84204	1.63891	1.628	1.05374	2.8062	2.20392	1.78016	1.63883	2.58143	1.74253	0.507488	1.46202	0.6905	0.999637	0.985078	1.82107	0.904684	2.35374	6.76184	2.62836	3.91956	2.28955	1.90784	0.673478	2.25738	4.67331	1.04736	1.50215	1.9801	1.85939	1.76898	2.22164	2.64143	3.13745	1.62962	3.74224	8.27969	1.30818	3.1366	1.89993	5.54228	1.69985	1.14951	3.43081	9.67681
STK38L	29.7761	92.6149	17.868	41.4999	24.0567	27.3545	20.2152	68.7078	26.1659	30.0094	23.3447	31.8018	12.0637	128.744	16.5242	12.6933	37.056	15.4604	38.0157	98.523	15.5239	26.0544	22.1822	53.6271	7.31427	39.1522	13.0044	11.4446	27.4292	25.4616	23.6465	25.2863	11.3721	21.5906	12.0637	34.0454	11.6056	8.21937	13.5509	20.9171	15.1684	5.97408	10.1816	35.1752	10.5203	3.81426	4.0492	137.773	21.4853
PRKX	6.70831	3.80005	17.8189	1.54082	5.84577	2.73802	10.1173	22.9338	13.614	8.95166	13.0199	4.65934	11.1937	2.53659	10.3707	12.3257	18.7073	7.51435	3.53595	34.3564	7.36547	13.3357	24.8623	15.7156	4.35492	15.638	18.6455	14.276	10.3395	6.98288	18.2579	18.2526	14.6684	6.13448	30.4545	31.0086	11.3814	1.27516	15.1242	9.174	8.29082	14.7816	22.3618	16.9965	2.96637	5.97334	6.96229	45.6286	32.7023
BHLHE41	106.811	11.7513	4.8502	26.4246	84.264	27.8988	80.1137	5.89626	71.6333	39.8251	53.9203	35.0177	50.0483	25.9779	67.4371	125.724	38.6811	95.7256	22.5744	39.0988	92.7248	7.24041	246.567	27.8192	9.47644	72.0245	28.65	109.674	81.3006	39.7411	23.612	1.57338	24.972	54.163	86.4657	30.2047	171.464	83.4465	2.95412	35.645	309.819	24.5441	21.5653	7.51699	61.2088	68.7993	14.5749	1.77745	77.358
TAF5L	15.4062	16.3431	8.9115	20.2303	21.2159	19.7006	14.7225	11.8926	12.7298	17.4212	17.3725	16.527	7.43689	21.3457	13.0402	15.432	17.8311	11.1277	19.2033	17.42	19.0308	12.8267	15.4544	34.8213	4.4059	16.4002	27.0402	12.9158	15.2738	10.6918	13.5005	30.8964	11.8523	16.0122	16.2795	18.5976	11.466	7.83619	17.5756	12.9015	10.9919	12.7774	18.1193	26.3913	7.95563	4.71237	6.93164	17.2631	15.9485
CATSPERD	0.0265388	0.016909	0	0.0873953	0.174549	0	0.0192834	0	0.0340912	0.0886585	0.129096	0.161763	0.031631	0	0	0	0	0	0.116681	0.104937	0	0.104549	0.0552365	0	0	0	0.0294757	0.0598293	0.0248728	0	0.0531676	0.0561874	0	0.0961057	0	0.0190229	0	0.0214399	0.0755319	0	0	0	0	0	0	0	0.0495119	0.030478	0
TTBK2	4.70235	7.99431	2.81721	7.36251	2.66684	8.64243	7.59057	1.53842	3.25177	6.5408	3.57769	7.31838	1.49009	8.1089	4.38659	3.16029	5.9009	2.81408	9.40046	13.9024	3.09565	3.5552	5.15734	4.23583	1.12901	2.27121	2.06408	3.71988	6.61338	3.45197	3.27184	4.30023	2.32495	2.39116	2.99014	3.52402	3.10579	2.1383	1.80047	2.52737	2.64507	2.40687	2.41002	3.25261	1.51768	1.61645	1.35533	3.17552	10.5161
SRD5A2	2.48841	0	0	0	7.37696	0	6.8344	0.0281891	8.41358	9.20187	18.0276	1.33552	0.0932665	0.0260822	0.380604	1.77537	7.54348	20.1312	0	0.0206276	0.0392232	0.061654	0.146582	0	0.0164271	0.618384	0	0.0940861	0.124677	0	0.188123	0	0.0987942	0.637594	0	0.100963	0.975694	0.0379304	0.0148475	0.0681909	0.821316	0.0959461	0.431791	0.0294915	0.0222277	0.29684	1.4599	0.233654	9.24259
FAM25C	0.228034	0	1.91321	0	0	0	0	0.27382	0.146464	0	0.443702	0	0	0	0.489318	0	0	0	0	0.300555	0	0.449166	0	0	0	0	0	0.856803	0	0.873611	0.456841	0	0.431845	0.206446	0.22505	0	0	0.184222	0	0	0.299175	0	0.13981	0.214853	0.0809675	0	0	0	0.253615
SETD6	6.13114	4.94691	8.63849	5.35427	7.45892	4.40097	8.51437	4.37775	7.4803	6.10962	7.30281	6.2344	7.00024	5.49092	6.05558	14.8266	7.4698	5.73248	6.10924	21.7885	10.5791	8.23924	17.129	9.78625	4.78146	8.52933	20.0948	5.29631	9.94183	11.159	10.7525	10.8375	8.9072	15.044	13.9398	4.40504	10.236	14.5818	5.6807	16.2127	11.8873	12.1445	6.66617	9.86638	5.87476	6.50278	5.19811	14.543	15.9958
ADGRE1	0.235477	0.0125027	0.246957	0.0323106	0.430212	0.25837	0.513301	0.270977	0.478941	0.677404	1.39364	0.502361	2.57272	0.588654	0.364932	0.453087	0.362853	0.36367	0.0862752	0.129319	0.163933	0.560458	4.00256	33.6088	1.60657	1.57745	0.435894	0.309669	4.00929	0.350827	3.86575	0.110788	0.198196	0.0710617	0.0387327	2.12393	0.352894	0.0475588	0.539875	2.15889	0.347558	0.171859	0.252653	0.573155	0.0975454	0.0496255	0.128134	0.383108	0.632908
TENT4B	8.41402	10.7902	4.17792	9.86851	5.28726	12.0741	8.6254	5.16434	5.8173	12.6519	8.55084	11.4877	5.50395	16.3148	6.8233	5.95397	11.2311	2.97965	18.0122	30.15	6.46948	6.32497	9.29538	7.60591	5.52209	6.12148	11.8749	3.93334	12.3854	9.09093	5.54131	21.2431	4.12735	5.24813	9.67911	5.98631	5.32225	3.90384	7.43156	6.99558	6.13473	4.40419	3.70748	7.91927	3.03512	2.16851	1.9247	9.35519	8.0764
TOX3	6.27517	0.0184248	0.43975	0.0714223	6.37158	0.0423056	12.5862	0.347242	2.23812	1.94823	5.38761	1.8684	2.44712	0.216869	5.29513	13.6007	22.8683	6.84797	0.0211901	9.10937	0.0120791	0	1.17367	0.0199549	0.060706	17.6711	12.9115	15.2007	1.13153	13.1281	0	124.04	0.182547	8.15514	36.6447	0.0103641	34.1498	4.74246	0	0.0157499	92.1266	0.797777	0.434379	0.0681159	21.7318	7.55995	29.6592	36.9961	0.578913
GBA	32.6027	14.3185	17.5038	19.1089	19.8912	29.6097	30.4993	13.6722	26.6653	27.8452	31.5246	32.4523	23.3388	17.5132	50.9611	29.3064	48.327	28.9346	21.5962	49.9097	141.496	25.0197	36.4604	48.2426	41.9858	25.104	45.734	50.2136	48.9831	58.5935	99.9645	36.2086	48.135	63.5095	31.1134	58.2021	32.9675	12.3398	31.0814	115.468	36.7961	21.3932	55.8224	73.2164	33.8576	21.911	25.9482	31.5566	31.2479
LMOD2	0.026636	0	0	0	0.14599	0.116902	0.038708	0.0319842	0.034216	0.0889832	0	0.0974134	0.158734	0.177561	0.0190519	0	0.0328352	0	0.039036	0.0351069	0	0	0.0554387	0.0367606	0	0.0362915	0	0	0.0374459	0	0	0.0939885	0	0.0482288	0	0	0	0	0.0252695	0.0290142	0.0174729	0	0.0163307	0.0752892	0	0	0.372699	0.0305896	0
SLC35F3	0.0455354	0.0290126	1.05062	0.0374883	0	0.0999247	0.281236	0.136696	0.0146235	0.380302	0.332255	0.0832664	0.325636	0	0.227991	0.685689	0.112267	0.0468832	0.0333669	0.0900254	0.0380406	0.71754	2.74848	4.46191	0	0.217147	0.0252873	0.273748	0.405431	0.0581496	1.61164	0.0321355	0.0143723	0	0	0.0979187	0.136482	0.0183934	0.0431993	0.223205	0.104547	0.0598199	0.111673	29.9681	1.48747	0.0143945	0.0212382	6.14458	0.0506436
ORM2	0.287143	0.121968	0.501902	0	0.314762	0	0.139094	0.114933	0.245905	0.639508	0.931189	0.116682	1.1408	0.159513	0.547693	0.192173	0.235981	0	0	0	0	0	0	0.132096	0.502323	0.912874	0.106307	0.0719263	0.0897058	0.244458	0	0	10.9361	3.55278	0	0	0	0.154649	0	1.14686	0	0.50296	0.293416	0.45091	0.101955	0	1.51783	0	0
RBM19	13.2517	12.7001	21.1757	14.7693	14.3375	13.6625	19.651	8.01534	12.6447	14.9348	16.9863	16.6797	21.7045	13.7593	13.0341	18.3553	15.5623	11.1145	17.3652	35.2403	69.5584	13.8025	38.3886	27.3058	17.8613	18.3404	17.7384	18.6313	25.9698	16.2627	30.6813	29.7842	24.7229	16.8985	20.8136	17.1718	24.1928	12.1072	22.8208	38.225	18.1285	26.757	10.8556	20.5893	14.356	14.1503	14.7833	30.3243	25.3301
CD48	12.9089	3.38335	9.97304	1.1341	9.37685	3.02292	10.6389	19.9163	8.7907	31.1498	53.0021	19.4746	101.398	9.07188	36.6949	5.42006	29.6901	11.0415	2.53982	3.77768	1.57771	3.7856	1.3642	23.0591	26.1895	9.05147	3.82496	10.5688	3.54001	3.29129	0.682517	0.548802	2.0337	1.48851	1.29373	38.3657	1.09215	0.358991	17.3476	44.4351	1.20972	228.797	6.32073	3.89374	1.51469	0.927113	0.787577	5.38393	10.3785
EPS15L1	13.1577	15.5353	14.3873	20.4574	15.284	18.2016	17.9738	11.9766	16.8578	19.3023	12.7254	20.279	11.1371	21.5686	18.2117	14.8893	16.1137	13.1415	24.1766	18.3316	9.32702	14.1397	24.7819	13.9795	9.42753	18.3271	45.4131	23.9572	19.3871	18.9622	19.1867	24.6118	12.3418	17.8877	23.6806	18.1454	15.3094	10.337	12.409	14.3607	14.5799	13.322	19.3029	13.3565	10.7132	10.6862	10.8814	23.0377	17.858
MAFA	0.145253	0.555283	0.0304669	0	0.25476	0	0.0844341	0.610464	0.541109	0.22645	0.395681	0.0354148	0.103874	0.096829	0.187012	0.0874911	0.214871	0.239284	0.0425748	0.153158	0.0242691	0	0.423252	0	0.396402	2.84987	0.129062	0.895057	0.258657	0.185491	0.0969996	6.58108	0.0733539	0.473409	0.0573412	0.104117	0.487607	0.140815	0.137801	0.063289	0.0381138	0	0	0.191601	0.103149	0.146934	0.135495	1.03424	0.0323095
ATP11B	32.8276	20.9411	37.1242	14.1969	37.8062	20.4484	44.171	40.6016	32.6739	19.2469	17.2155	19.8167	10.2295	20.7235	41.8861	30.986	31.1066	17.7548	20.7047	170.965	29.1624	17.2872	27.2726	18.4825	3.35435	15.2074	23.9761	31.6	22.8157	25.3044	42.772	39.0774	26.61	50.8532	30.9695	28.2935	20.4563	16.6216	23.0537	14.6654	23.3714	13.4261	40.409	21.5095	12.9649	5.15117	13.1713	83.8218	53.1377
LCE2D	0	0	0	0	0	0	0	0	0	0	0	0	0	0	0	0	0.147246	0	0	0.314867	0	0	0.124305	0	0	0	0	0	0	1.98296	0	0	0	0	0	0	0	0	0	0	0	0	0	0	0	0	0	0	0
SLC44A5	5.67022	0.309033	25.3005	0.418329	12.5452	0.236526	15.5572	9.42268	14.0262	0.218618	0.651641	1.23888	1.50029	0.173213	1.56943	3.42001	1.79374	1.74388	0.253867	47.9309	9.55106	9.80399	30.658	0.0637518	0.0484858	7.74141	7.5547	1.60547	0.335525	8.28805	14.6681	11.5566	19.4788	6.55532	16.1613	2.28467	22.651	9.21759	17.2117	1.69822	8.08312	0.546157	5.38816	15.0155	2.38645	0.708219	8.855	1.47213	5.98521
TMEM259	78.8243	49.0036	63.098	60.675	129.57	51.8239	82.9616	58.8753	108.535	75.9202	100.423	58.8698	143.332	61.6225	90.1472	98.4427	69.0733	58.2296	53.6872	67.5968	58.7798	136.37	262.092	98.4505	72.2806	202.552	89.9125	147.57	111.973	96.1433	84.9231	97.1968	94.6301	158.8	162.443	129.442	182.343	199.233	135.557	109.962	140.279	67.3274	168.926	118.407	147.404	102.74	123.508	126.419	156.688
LZIC	19.7609	24.0032	15.8094	31.8086	15.4114	35.9557	33.5976	17.1165	20.3175	23.5417	16.0082	33.0085	11.4504	29.5048	24.9912	23.6798	37.904	16.6912	34.1876	50.272	27.9271	17.59	25.5771	23.2837	16.3418	15.3599	23.1044	32.7123	27.0729	27.9945	28.1659	83.0314	31.4403	26.6113	26.7225	21.1254	17.792	16.8686	24.7985	25.0419	28.6584	32.2189	21.8048	38.562	13.3026	10.6993	10.7831	45.0292	39.7856
DCTPP1	41.7777	28.8464	24.3199	26.8945	35.4063	39.8485	56.3995	33.8124	67.4085	40.0667	81.245	49.5277	299.366	24.6907	100.112	61.8942	75.1528	112.968	26.9721	81.0195	65.8436	84.6018	96.9133	112.903	161.206	83.0009	95.9704	134.015	139.695	84.9618	86.2779	123.649	55.969	86.8505	109.389	68.8957	48.874	20.5554	77.5664	217.917	122.903	134.307	138.706	110.502	41.9041	28.944	18.3267	160.528	98.5575
RPL7A	1806.28	1141.45	2018.9	1169.38	1716.58	1097.04	1532.06	1390.62	1661.51	1765.73	2606.07	1973.04	2253.25	1166.12	1130.06	2937.45	1765.7	2978.18	1176.63	1828.68	619.082	1615.08	898.965	985.348	2462.84	1729.78	1576.8	951.695	854.41	844.498	3948.38	860.906	988.622	1240.93	1061.62	848.059	1795.82	1297.38	1284.37	1574.26	924.018	2664.61	1086.36	2200.04	1968.82	1859.7	1409.54	1343.95	2636.21
TEKT3	0.780682	0.497407	0.0584815	0.459085	0.672394	0.938158	0.891396	0.167399	0.555148	1.30402	0.976518	0.781759	0.598164	0.23233	0.0398857	0.44784	0.859265	0.631548	0.204307	0.367486	0.0698771	0.439352	0.116062	0.0384795	0.819427	0.075977	0.433538	0.251425	0.287444	0.427262	0.372383	0.295151	0.0528013	0.37863	0.220134	0.179868	0.300846	0.63069	0.0264511	0.0911129	0.0548698	0.244186	0.410265	0.0525399	0.0890983	0.193904	1.14437	0.60838	0.279083
MAPRE2	21.7405	61.5194	10.283	90.8199	21.9994	50.5408	26.9581	9.76666	7.26534	51.2896	29.6136	59.6788	11.3637	89.9417	24.9125	8.93326	42.1521	10.2608	96.1709	15.5451	24.4456	6.00494	10.314	15.5463	6.42453	30.5676	15.0212	22.6794	49.7037	16.3391	10.6823	43.8022	6.82106	26.0761	3.49662	20.7639	6.18105	2.39632	12.1048	19.9761	7.36624	43.5339	10.3921	8.69482	1.32905	2.2251	7.93849	19.6009	8.36522
NME1-NME2	1.46541	0.896328	6.70066	0.57909	1.67062	1.2863	2.04438	2.35792	2.48481	0.979101	5.81675	1.64352	6.56717	1.17225	3.89917	1.88302	1.80646	1.89101	0.859044	4.55821	5.23962	3.92558	10.3091	0.970763	2.33797	4.15296	5.01294	2.02622	1.53823	2.17077	0.93945	12.8238	11.1746	2.38802	6.24774	2.01676	4.07598	3.40952	2.00193	4.40565	2.96077	1.54008	3.70163	4.3078	8.20022	2.96474	2.56989	4.64486	1.82537
FBXW4	39.9234	46.7064	32.042	73.0111	34.1877	42.6482	49.7712	22.2099	48.3078	56.3397	48.5475	46.8564	43.5052	53.1795	29.1344	71.8808	31.5048	50.5748	87.7109	28.6604	57.513	18.7281	36.1528	18.6917	45.0722	27.8765	31.015	34.6885	70.0709	26.6254	21.8782	46.9345	50.4313	47.0197	55.0474	42.651	58.6145	33.2211	36.4506	24.2212	45.843	28.8444	44.6612	27.7799	38.4917	28.1621	29.8604	33.2304	85.0462
GAR1	21.6166	24.2158	23.9755	25.6996	30.2045	20.6494	24.8262	33.4922	28.7731	21.8545	31.5112	22.7981	54.029	22.5751	39.7733	35.7634	32.2139	56.8613	25.8963	10.5905	25.6623	37.4317	39.0348	41.7078	28.5857	41.66	37.04	21.9618	29.4731	27.9681	39.0804	33.1203	34.2713	41.1039	55.3346	34.965	50.7245	36.7364	55.6878	57.3951	51.2169	68.3477	15.1062	71.2516	36.0162	32.7283	38.5048	54.346	30.0915
SLC41A3	27.1903	17.6968	8.81861	18.1334	21.2172	20.8577	33.8607	10.8921	23.1342	25.3138	29.4054	31.9765	25.6866	12.7262	38.9442	34.1866	22.9488	27.9193	19.8595	44.0406	32.579	16.5737	32.3845	20.0573	13.2969	24.8231	36.9035	23.5921	37.6098	31.5236	27.0227	32.5993	20.2779	47.9137	48.6376	30.88	36.012	28.3136	21.2833	17.177	42.6947	11.868	37.4073	22.0628	35.389	21.2789	14.0921	36.0292	64.4942
GSG1	0.0242073	0.0154235	0.0507748	0	0.265357	0	0.0351785	0.145339	0.0466442	0.0269565	0.0235509	0.0590208	0.115408	0	0.0173148	0.218713	0.149206	0.0830792	0.0354766	0.638117	0.0404458	0.0476818	0.125959	0.0334087	0	0.0989471	0.457065	0.0727641	0.068063	0	0.0969932	0.0341674	0.015281	0.0657468	0.453921	0.10411	0.0580446	0.0391127	0.0688962	0.0263687	0.0635187	0.212007	0	0.0228081	0.111738	0.0918278	0	0.0834012	0.0538457
GAS8	10.5584	9.30254	7.09224	8.57518	6.22013	7.06938	12.0302	5.42915	9.78541	11.5123	7.9404	7.97555	9.58879	6.77938	7.63551	22.3304	7.41019	8.7323	8.65769	13.7797	14.9679	3.52149	18.4299	8.11727	4.75932	8.7727	17.8996	11.4001	14.7888	7.34549	8.02847	16.8866	8.60328	13.2299	10.2924	5.46025	11.9907	6.90759	13.0771	10.0617	8.91481	4.98093	11.1915	4.95575	8.97447	7.32243	4.99101	11.9471	23.7738
CSNK1D	46.6784	66.2884	27.1344	50.0005	88.9477	47.0027	50.4968	40.3306	48.0019	50.8334	61.4426	49.9703	45.7726	44.4385	49.0668	66.746	42.4205	50.456	46.8244	21.995	40.1972	45.5496	35.8731	38.0208	34.7966	56.8834	59.8545	41.7021	55.4212	46.9441	47.9297	43.3362	33.0526	69.393	50.3788	46.3997	54.5945	32.1128	48.4091	47.6836	48.9132	28.1266	44.7085	41.2759	43.635	20.4629	27.0156	94.2858	78.8189
TTPAL	14.3854	7.60617	6.28161	5.98536	15.2936	7.16113	14.7822	19.5493	9.81002	7.79684	7.56532	6.54641	9.58826	8.07167	16.8118	11.7045	10.6553	9.07314	6.91646	24.5682	19.8856	17.9105	19.0006	28.7184	16.5301	8.41411	6.73275	6.72824	17.2764	20.3881	30.5505	22.7822	8.64414	10.518	9.30512	12.5173	15.6125	11.0793	13.3535	26.3789	12.5054	8.33886	5.97696	19.0319	6.7175	3.96312	3.58354	24.9885	16.9869
THUMPD3	16.1892	11.8871	13.267	19.6909	15.0859	22.5931	24.8269	9.8827	21.1969	18.1335	11.7269	18.9919	14.5767	18.2353	18.3587	22.3229	24.9212	15.8214	18.5395	57.5977	21.7593	13.6741	24.0439	17.4027	9.89103	13.5044	20.6914	34.7037	26.6098	19.5831	26.575	46.1311	15.492	32.296	24.314	20.8178	24.7412	22.2799	22.1247	25.5658	22.7697	15.271	21.0735	16.5948	14.438	16.5874	18.7315	26.2844	31.1398
AAGAB	32.035	21.2331	30.233	28.7173	39.1938	28.6248	48.2086	33.4879	47.6484	26.924	38.164	29.0814	43.1128	28.3703	56.9991	55.4219	46.6729	43.3652	24.6145	82.5698	69.569	47.3812	61.7186	40.5187	21.3342	39.4069	48.206	49.2589	70.4976	51.5	41.6577	53.8411	34.3708	70.4438	56.4327	34.5934	56.6776	21.0659	62.5294	49.1593	44.3447	43.3974	63.0766	47.5816	34.1844	22.0653	14.5697	57.0375	33.1802
FYN	10.8952	52.5515	11.097	71.4191	14.4395	68.783	17.7517	10.0714	8.574	54.1486	56.093	58.13	31.6338	57.0571	16.8779	5.19291	35.4529	10.3216	55.7707	20.0396	7.47835	4.11813	4.06548	25.5216	17.2364	28.7132	16.7342	12.886	26.9403	16.0318	5.0865	38.9786	4.46122	1.96387	3.86515	31.5693	2.11822	2.81503	10.1873	19.5128	4.18526	16.9264	4.27878	12.5775	4.64922	2.68707	3.22295	22.8831	4.23565
ZNF443	2.8537	1.80138	2.49401	3.48057	3.15715	3.16979	6.68136	1.23741	3.46214	4.32533	3.36757	4.34857	2.77139	1.93757	6.2747	9.97375	6.3517	4.76998	4.0273	29.0104	2.31777	1.95174	13.2815	3.39141	0.360548	11.7005	3.81514	9.88837	8.32084	3.88042	2.11743	10.0883	2.90229	18.3479	10.2745	2.46219	10.9926	6.38259	2.95797	4.02953	6.55197	8.46974	5.07067	2.26552	6.36099	7.33375	7.5423	12.4415	12.7541
DNTTIP2	44.4158	32.1764	30.9053	28.5778	65.9001	23.3107	27.7389	38.83	43.118	30.3268	34.9664	27.5625	25.9098	25.9905	32.9388	33.8372	33.2979	56.5978	28.9665	41.8243	38.6166	41.2282	32.4291	52.2461	18.0956	35.8538	52.2216	17.4337	26.1091	27.8348	50.6061	52.2446	39.1223	34.1413	32.9691	48.0225	30.0295	29.317	27.8651	40.815	30.2596	24.9359	26.0988	44.1729	22.2424	19.7076	17.0565	36.5204	28.0078
MEX3D	28.3314	9.07438	11.1623	11.095	31.4762	17.7366	16.6542	17.8529	19.7052	17.6788	23.019	11.8549	14.6022	11.57	45.5863	30.799	28.2548	46.3917	12.3814	71.2518	21.9624	38.1336	74.9844	34.1689	10.2072	59.502	35.0953	46.0712	43.2621	26.3688	26.3511	34.2964	41.4565	60.3337	72.6979	51.0989	42.2596	25.9193	39.7116	48.488	53.294	4.53781	38.903	37.7561	23.1279	21.8656	27.3329	38.3112	41.587
SPAG16	11.5233	6.39336	5.31261	4.93201	11.5307	4.91049	15.2479	4.64936	14.1971	7.48532	8.0567	6.63721	5.95364	5.34428	10.2461	20.5891	5.72334	14.0231	5.24192	13.2488	7.41131	3.44457	7.67376	2.991	3.4769	4.26121	3.35618	2.8666	15.6466	11.4078	4.49475	5.69508	6.79589	17.1241	9.32058	4.38882	15.6954	6.60477	3.88641	2.63902	11.9917	8.10916	5.00708	2.52339	10.4822	1.6821	0.213668	0.20235	15.4908
MAP1LC3C	0.55388	0.548957	0	0.506663	0.742079	2.79104	1.07321	0.332546	1.73923	2.46714	2.09557	1.87561	0.806858	0.923071	0.264116	0.123563	0.910385	0	3.42731	0.162228	0.154238	0.0606108	0.192136	0.594544	0.581368	0	11.7567	0.508717	0.547949	0.628724	0.0410976	0.0434319	0.233094	0.167148	0.182211	3.52905	0.0737834	0	0.11677	0.134074	0.0403709	0.107797	0.18866	0.46388	0	0	0	0.141354	0
EIF4A2	185.777	229.123	109.564	258.24	170.349	252.489	260.78	95.0325	193.851	303.307	152.053	297.63	64.6755	259.637	161.895	222.269	153.071	121.183	330.495	399.126	163.691	98.7661	139.776	105.648	28.2356	142.228	85.575	115.121	216.891	138.091	137.661	270.134	99.0868	191.266	232.358	188.086	265.518	153.792	106.189	93.0363	160.522	111.907	157.141	117.643	118.534	120.844	63.8287	1620.14	379.373
ZNF316	23.6718	21.7581	13.2859	22.4257	34.676	16.7019	30.3618	13.9719	20.1972	23.8092	24.6862	19.625	27.4082	26.641	24.8917	44.5369	20.9252	24.6775	20.8775	22.9999	25.4332	18.456	51.1451	25.3099	10.8926	30.7348	20.5632	40.8075	25.0074	22.588	16.3597	44.9316	37.2588	46.2729	24.9311	30.0234	49.9019	37.1047	20.1772	27.2444	25.7685	27.2988	21.3364	35.9145	31.7002	27.2096	51.0059	23.1601	41.3774
ZNF404	3.75598	3.68313	1.35406	10.2913	0.804153	5.19435	8.82706	1.60321	5.69183	9.4761	1.88417	3.36257	2.48315	4.69467	6.02374	8.21872	2.8215	2.43711	6.62264	3.67419	2.89263	1.21378	8.24503	0.850445	2.06359	2.23892	1.72732	1.12459	9.25428	7.53194	6.36856	3.25124	0.852078	13.2829	7.52952	1.55647	6.2621	4.43299	0.723794	6.04113	1.71317	5.65381	4.3178	9.06839	3.68831	4.35972	3.39417	3.50471	4.27523
ZBTB16	3.75587	32.0695	0.682436	10.188	8.13416	8.7347	1.66729	4.12617	0.659915	13.6914	3.72067	11.9964	1.34704	12.2524	0.775727	3.34645	2.44869	0.532844	37.3427	6.4249	0.133518	0.134919	1.37812	0.0157554	3.34314	1.4621	1.62296	2.58221	5.0929	1.92436	0.175342	0.0805658	0.518865	0.0516764	0.247866	1.07197	0.218988	0.101449	0.0433214	0.0621766	0.172242	1.55971	1.32286	0.0860493	0.089176	0.0144352	0.0958418	0.26221	15.0582
WDR7	3.23528	7.10542	2.9069	6.92977	2.98757	9.10677	6.46299	2.88862	4.26017	5.24923	3.95925	8.02369	2.52467	8.71335	6.21957	3.25718	6.45092	2.16343	8.18541	12.3405	8.48392	2.86221	2.78322	3.47992	1.41575	3.06923	2.00773	4.05783	5.41276	4.77077	3.1541	10.0128	1.7146	6.30701	3.16093	6.13979	3.85102	1.07468	3.49584	5.02368	2.96758	2.90247	3.89043	2.56352	1.2623	0.937743	1.41817	6.35574	5.20658
RUSC1	24.4219	13.6302	28.7332	21.9378	27.2117	31.7279	22.0597	25.2212	30.9242	26.2402	24.0596	27.3373	25.0021	16.575	33.7477	22.1217	27.7925	23.6542	20.2332	38.796	49.7961	28.8574	44.1209	51.8152	21.1037	45.2004	49.5447	30.5804	28.9941	39.1979	54.8074	36.9392	42.8735	78.3797	30.6108	32.7627	45.5425	31.3163	42.752	46.8243	42.9088	24.1826	67.659	34.0229	21.9831	27.9316	22.156	50.4597	37.9993
SNRK	21.3091	21.1323	11.3762	19.4392	21.1314	26.3267	21.2377	60.2344	34.8156	31.318	24.4518	57.7345	17.7351	18.8591	20.8168	17.1659	43.2372	15.3561	22.1583	38.0707	12.1261	5.99325	17.5455	12.5114	5.20614	25.2288	25.033	11.1427	19.6638	15.5422	9.98547	16.7004	8.47219	16.4617	12.7828	23.6322	11.3809	9.39461	13.5135	13.5752	13.2471	8.11296	16.24	8.85568	6.24904	5.244	6.67771	17.1724	19.8752
MARCKSL1	147.327	40.7281	34.7544	15.016	242.927	54.4313	182.74	52.6457	161.781	168.636	329.901	152.565	567.917	44.6674	334.418	317.162	426.725	407.174	19.8908	146.609	732.385	262.153	716.158	176.855	211.892	659.25	607.826	756.641	182.038	471.906	604.287	2382.57	153.543	1099.98	578.977	610.294	461.418	159.456	205.733	805.344	350.319	1254.33	155.743	446.205	366.42	304.365	261.479	1281.13	105.807
ORC2	15.334	6.09231	9.71428	6.77392	13.4881	6.74812	16.6584	8.15105	13.7323	12.7302	10.2487	11.3679	8.51404	7.89501	11.9756	15.8066	13.9696	9.94333	7.38121	19.4383	13.4246	12.0692	26.5183	16.2246	3.23208	13.3169	12.5724	8.8062	14.6226	10.6506	17.9158	11.0415	9.43574	14.1419	14.4566	16.9338	19.4602	12.5289	13.7785	7.84909	13.1747	10.4925	12.7339	15.8572	10.2296	8.33109	4.52374	27.589	25.7198
SST	0.470828	0.749962	0.370336	0	1.16126	0.1722	0.0855271	0.424023	0.151204	0.131075	0.687091	0	13.3278	0.588495	1.17869	155.387	0.580407	1.05032	0	0	0	0	0.122495	0	0	4.81127	0.130733	0.176906	0.165477	702.868	0	246.881	0	0	0	0	0.14112	0.0950919	0	0	0	3.91733	0	0	354.245	0.0744182	0	17.7084	0.654556
HS3ST5	4.23624	0.0112933	0	0.087555	4.60486	0.3371	12.892	0	2.08336	1.95405	1.34505	1.98792	0.570398	0.0886184	1.95242	5.14241	1.98836	9.70873	0.0259765	0.116809	0	0	0.0553374	0	0.130232	5.72358	0.0196864	0.0133197	1.17116	0.158445	0	4.70334	0.0335669	3.19333	6.22749	0.0127051	8.39394	6.60124	0	0	0.383701	0.372563	0.391221	0.0334007	1.44751	0.302569	2.67853	5.39429	0.216845
GOLIM4	25.6252	56.9297	11.1142	57.787	17.6913	72.3205	42.5508	11.3627	16.1672	40.5806	28.6767	60.1878	7.61219	76.3851	45.0665	24.0119	58.9715	13.0978	61.3216	61.5866	34.3931	18.0222	19.1412	55.3059	14.1632	48.7775	123.963	24.797	57.2465	62.2292	46.5286	43.5592	15.4745	18.6218	17.8435	46.2397	37.5911	21.3215	22.2166	31.8009	35.5603	9.81603	11.3729	43.9665	9.32098	13.1924	11.01	31.5141	38.1796
TAF10	24.8873	11.6723	19.3379	12.6193	26.3404	13.3744	21.4177	17.9406	23.7476	21.6879	33.7328	18.1048	48.7273	13.726	21.7484	30.3806	19.9241	29.9927	11.9307	12.7564	37.141	42.6353	21.9427	52.6065	55.6728	29.0207	45.9367	19.6335	20.2977	22.2379	20.496	39.8882	35.3482	23.5456	15.3393	25.4429	45.2136	26.9906	39.5657	40.2746	37.4445	51.7035	24.5541	32.8261	37.8267	26.9025	36.2128	46.5542	20.587
CCND1	61.3269	29.5166	86.7769	105.913	139.768	68.5669	109.585	143.321	276.521	91.8552	59.2244	70.4289	277.19	69.5002	174.427	127.757	181.165	66.4087	78.0021	228.894	403.534	110.504	124.053	232.068	53.4629	214.332	29.2728	87.0663	78.0571	233.658	71.4279	7.35504	122.814	7.7037	650.326	99.3823	362.805	839.368	247.111	72.8726	563.246	7.41284	109.614	41.1797	137.469	163.395	53.9617	90.1127	328.085
OR2V1	0	0	0	0	0	0	0	0	0	0	0	0	0	0	0	0	0	0	0	0	0	0	0	0	0	0	0	0	0	0	0	0	0	0	0	0	0	0	0	0	0	0	0	0	0	0	0	0	0
TTC6	2.53178	0	0.501842	0	2.17446	0	1.46663	0.266403	1.21261	0.755692	1.4474	0.222731	0.269611	0	1.08281	1.77302	0.654234	0.859946	0	0.60776	0.741361	0.17994	4.98883	0.0240146	0	0.948327	0.386523	0.111146	0.391397	0.644403	0.00581	1.64552	0.801849	4.99378	1.38241	0.567503	3.17097	5.74946	0.858407	0.0568625	2.50549	0.228591	1.96832	0.96729	0.627103	1.8592	3.64398	0.489591	2.05136
ZNF337	3.57721	1.07898	0.838122	2.09912	4.10901	1.78155	5.29525	0.948201	2.26094	2.47908	1.27731	2.52838	0.0226787	1.7758	1.72846	3.53382	1.87649	0.639969	2.28663	7.89989	2.24131	1.10564	4.33655	4.98946	0.339524	1.50366	1.1412	1.40127	2.97815	3.18313	2.70651	4.29707	1.88579	6.13259	3.79331	2.00493	4.19749	6.59455	1.89541	1.45086	1.88477	1.94974	3.13816	1.64936	1.108	1.23908	2.9464	8.80635	9.43834
RSBN1L	10.438	16.4076	9.70818	20.8767	7.01568	22.5511	18.4401	6.90329	11.8977	19.7733	13.1504	20.1084	7.57998	18.1021	13.6395	14.2079	18.2681	7.5665	21.1262	39.4099	11.0054	8.11266	20.8952	20.4659	2.80788	9.39405	11.0437	9.33066	17.3989	11.8857	9.01979	26.3878	10.8076	16.0391	20.9515	13.0897	16.1208	9.46011	11.4635	14.053	17.6477	17.735	12.2051	7.93241	8.23319	7.32043	8.33369	18.0273	25.452
VPS36	39.5978	34.3273	33.0758	32.9201	28.6063	37.4004	57.8362	28.9788	41.3873	32.9414	25.2751	40.5325	14.656	38.4377	36.8312	45.7355	36.6742	20.9541	39.8591	40.9877	50.9193	8.42246	59.5068	18.8483	7.45306	26.5876	15.1973	37.1178	56.0871	24.7541	18.7768	48.3372	37.1512	11.4258	21.765	24.7891	41.2136	18.1932	38.1195	16.1327	39.1845	11.0076	27.5746	17.104	18.633	16.3596	13.0781	14.7765	94.1468
METTL22	3.08457	4.80659	2.57871	6.8783	3.34262	6.76888	5.2702	2.12181	3.26612	5.86874	4.61285	5.97351	5.86127	5.52247	2.84297	4.86603	4.31308	2.4197	6.54833	4.36755	3.453	4.90401	13.849	5.5828	5.29124	4.35882	6.07856	3.73522	8.39196	5.77352	8.28653	8.97487	3.86094	4.3883	7.3148	3.26596	5.88528	6.28678	4.46473	40.9725	4.26656	5.1405	3.69049	5.0071	3.69561	2.12289	4.56265	8.88639	5.92022
AC083800.1	0	0	0	0	0	0	0	0	0	0	0	0	0	0	0	0	0	0	0	0	0	0	0	0	0	0	0	0	0	0	0	0	0	0	0	0	0	0	0	0	0	0	0	0	0	0	0	0	0
FOLR2	17.8775	45.5294	6.35743	50.1601	16.7814	111.305	38.5593	16.1928	23.493	72.0229	276.984	51.0403	80.7001	101.025	24.6191	6.49807	66.1148	22.7085	101.714	21.938	9.52747	19.1753	2.45923	21.3406	325.795	58.3753	10.0991	22.7767	55.4415	23.9451	1.98975	2.28404	12.5501	1.72082	5.12069	184.558	3.14111	0.249012	12.574	59.3724	1.71867	62.8533	21.9217	36.302	2.88201	4.67699	3.68991	43.717	1.25697
GOLGA8T	0.105833	0.022477	0	0	0	0.05161	0.0512665	0.0423612	0.0453172	0.0392844	0.0343212	0.0860123	0.12614	0	0.0252332	0.106245	0	0.0242147	0.0517009	0.0464971	0.0884139	0	0	0	0	0	0	0	0.0495949	0.0450504	0	0.049793	0	0.127752	0	0.0758609	0.126885	0	0	0	0.0231418	0	0.0432582	0	0	0	0	0.0810283	0.0784705
RETN	0.41967	0.62391	0	0	0.153346	0.204653	0.203291	0.167978	0.1797	0.62311	4.08291	0.170536	1.83405	0.932538	5.9035	0	0.86224	0.480102	0.410028	0.184379	0.584325	0.275546	0.7279	0.772254	1.76199	4.765	2.64131	0.525615	2.03218	0.357285	0.467091	0.0987241	0.618148	0	0	3.10845	0.335431	0	1.72527	0.457141	0.0917662	0	0.343071	1.31804	0.149011	0.0884431	0.260985	0.803271	0
CAPZA3	0	0	0.0701832	0	0	0	0	0.0401788	0	0	0	0	0	0	0	0.0671811	0	0	0	0	0	0.0659079	0	0	0	0	0	0	0	0	0	0	0	0	0	0	0	0	0	0	0	0.175828	0	1.00884	0	0	0	0	0.297712
PLD6	3.21091	2.8062	3.00984	9.54459	1.71316	9.3533	4.91393	1.60367	3.24864	9.2712	6.77295	10.7038	5.35105	12.0283	1.42272	3.45161	5.07913	2.63306	11.2854	3.44558	6.00577	8.73136	3.84422	9.33342	3.01237	0.967891	9.37325	2.64779	7.2038	5.7333	30.6076	14.298	2.38566	2.03229	0.448694	4.84755	1.80556	2.3874	5.58019	5.5095	0.41008	5.40027	1.39373	2.83791	1.5134	1.27552	5.19523	30.8381	6.25735
BMP15	0	0	0	0	0	0	0	0	0	0	0.0600258	0	0	0	0	0	0	0	0	0	0	0	0	0	0	0	0	0	0	0.0787905	0.0412022	0	0	0	0	0	0	0	0	0	0	0	0	0	0	0	0	0	0
POLR3B	7.08262	5.35221	11.8878	7.12537	3.61111	9.13484	13.2085	10.078	9.90606	6.41965	5.28811	9.61994	6.65692	7.91064	7.77571	10.5826	11.2599	4.99511	7.08814	22.3805	13.8102	5.58919	10.1289	14.7552	5.06086	7.22224	20.5891	8.73184	9.17813	10.4788	13.5493	25.2033	8.14793	9.19116	11.5711	7.19122	12.6025	6.89524	10.5122	11.075	15.8734	8.44547	3.99355	7.04006	6.12486	5.24469	5.50335	22.5617	16.8534
LRMP	30.2872	0.601917	32.7988	0.719719	20.3098	1.48521	31.6888	29.9769	70.5494	13.0637	15.4326	16.4844	19.8139	1.31593	14.3113	39.0962	7.66539	23.8862	2.04577	97.624	1.90826	0.916528	41.8347	4.82603	2.26439	11.0274	4.71384	16.1905	21.7255	4.26747	0.188321	1.05479	10.6899	23.0414	33.9404	7.11529	24.2246	30.4029	1.57846	4.19305	16.1775	530.832	14.1431	3.54714	15.4301	22.9284	6.10296	2.94714	54.6515
CTF1	33.7048	16.8233	8.98598	39.9491	19.6953	32.2969	27.6984	7.79524	22.4906	29.1596	17.2673	33.6276	15.0059	41.7456	21.6066	29.9301	17.622	43.2692	41.8357	6.16517	31.444	4.86511	36.577	5.55058	27.1641	10.8999	10.002	21.9444	33.2483	19.6506	7.32749	39.1811	26.5472	27.8623	33.9109	9.1812	39.3083	25.322	1.78334	24.3332	46.514	7.65724	61.5652	30.3974	46.0383	14.2891	14.3134	17.2703	24.6988
ZNF638	29.2103	19.5289	15.3385	28.3451	20.6605	24.0413	35.7583	15.2093	27.6759	30.6899	17.2643	27.5406	18.5022	28.0382	26.1739	31.5895	32.1482	19.7137	27.0749	85.1779	19.0825	17.8329	38.0329	23.4685	7.23499	21.9455	24.2884	26.5125	27.1225	24.3592	37.0893	27.2815	18.9399	33.8943	18.7967	30.8863	33.4124	34.4856	23.9829	21.3753	19.3337	19.7192	21.1591	23.1263	18.5981	14.4858	29.2008	57.8432	53.1052
ANKRD26	4.47028	3.33848	1.99825	3.48421	2.02839	3.77917	6.98886	1.71595	3.57725	3.9783	1.71111	2.78063	1.64863	5.09896	4.00993	3.48531	4.9009	2.03721	3.79925	27.1416	3.69624	3.93349	3.94666	6.03041	0.923044	2.13426	4.2528	3.95817	4.09522	5.73203	6.82078	8.54639	3.01851	7.0824	3.98689	4.85894	3.9537	3.52261	2.19	4.91931	1.93494	3.17699	4.24594	3.27976	1.27826	2.35715	2.29861	7.77436	8.20136
SLC7A9	0.672248	0.10708	0.293759	0.230603	0.245637	0.122934	0.183173	0.168172	0.665658	0.40549	0.218007	0.170733	0.100155	0.373446	0.420735	0.224955	0.310765	0.230715	0.656803	0.812204	0.1872	0.110346	0.699591	0.193287	0.0882014	0.457969	1.8355	0.294685	0.13126	0.357697	0.093526	0.474423	0.30059	1.74975	0.35937	0.883418	0.805964	0.520461	0.23916	0.0610226	0.146996	0.318909	0.394987	0.607	0.835427	0.796908	0.470315	4.24617	0.778813
NSMCE4A	29.5608	28.8594	18.6958	29.3865	26.2651	29.1409	32.9864	15.605	43.4016	37.5096	35.6846	29.4095	37.2133	27.3502	23.1688	40.0139	26.9069	25.2751	29.6432	22.2253	16.9319	34.2047	20.6226	32.4734	17.3549	30.3821	37.7991	22.8306	44.9895	26.0921	19.357	38.0029	32.0375	30.9038	44.0343	27.9677	29.9069	20.0364	26.8376	28.96	16.5521	29.5544	33.7576	30.2682	19.4042	20.3883	15.1939	54.0679	42.6874
POLR3GL	39.7073	47.0947	19.0829	60.4535	23.1374	64.0648	45.2168	25.2966	37.1386	52.0517	50.5503	60.2364	52.6758	49.395	47.6636	41.3231	49.6466	41.0214	65.8962	39.0117	52.3924	15.77	26.2999	22.322	58.5699	27.3812	12.8892	35.369	65.2773	36.7652	33.5371	58.6989	29.4049	34.0447	19.3545	48.1709	33.1105	21.1025	28.502	64.4385	28.3552	39.5564	31.6335	35.0501	18.8654	22.3944	9.73143	58.2784	46.725
PITPNC1	11.5082	17.4567	7.06399	3.26284	15.1953	6.11107	11.4851	10.7301	13.9825	14.3692	16.7355	10.5702	25.5367	8.10887	18.5192	9.96529	17.6616	16.5903	12.3664	11.7961	5.40159	12.5893	14.1741	5.97043	10.4974	15.4011	8.57631	6.92126	18.8948	11.9518	4.585	7.33379	9.77237	14.9754	7.85029	13.4239	9.19078	3.60763	17.4227	10.9245	13.231	11.7248	16.667	5.75023	10.4583	6.62888	4.37389	18.3876	18.0658
IMPAD1	31.8693	68.3802	25.9287	65.8338	46.2226	76.921	44.1416	24.5977	25.8835	39.5742	46.4006	59.485	24.0213	65.9469	33.7646	28.4257	56.3969	23.2558	60.8844	71.9646	41.004	35.1983	49.5141	75.2089	23.5273	39.2846	46.9182	45.6877	57.9329	43.2543	40.5302	68.683	21.5811	34.0122	40.7264	60.9579	39.7702	17.9922	34.0329	49.9488	51.7903	12.7265	24.132	39.4135	19.2201	12.7724	11.6876	67.479	38.9387
FAM71E2	0	0	0	0	0	0	0	0.0266795	0	0	0	0	0	0	0.0158921	0	0	0	0	0	0.0185613	0	0	0.0306637	0	0	0	0	0.0104118	0	0	0.0156801	0	0	0	0	0.0532755	0	0	0	0	0	0.0136223	0.0418682	0.015778	0	0	0	0
CACHD1	18.5726	9.55441	3.07802	6.00292	7.92999	8.40288	16.8355	4.40529	9.07194	11.4772	8.26491	14.9685	2.06332	11.3874	8.00348	9.49509	19.3903	8.24701	10.8035	7.54021	3.38089	17.6705	3.68665	12.5313	0.601679	9.40354	1.99913	2.55874	5.92044	3.67477	18.6041	5.12961	3.12644	5.02356	1.78771	3.92809	3.1476	0.67612	3.12154	5.02027	5.75329	1.16472	9.62978	14.4422	1.68527	2.54415	0.513332	48.7416	24.9403
SLC25A20	12.9924	19.9702	13.1639	38.1323	10.1787	29.9071	33.2815	11.9212	21.1215	34.7804	32.493	32.9301	19.4661	24.1604	30.1107	14.5904	30.9467	14.5358	35.8764	24.1386	33.2057	1.59044	19.4028	19.3999	13.7143	21.8527	28.6566	11.7216	14.7911	23.0126	7.05868	13.391	25.6705	19.006	10.5405	21.5459	26.7092	8.53928	21.9359	24.1072	17.2143	38.7649	24.5723	18.4313	12.2758	8.74793	11.2637	5.35298	25.2261
HTR7	7.52753	3.38985	0.536046	0.879856	6.62164	0.815737	6.78633	0.725348	3.58137	3.02699	4.83707	3.48371	0.415365	1.35517	0.997078	3.35859	4.06693	2.77481	0.98742	60.9375	0.349363	6.56698	0.435206	17.5712	1.48755	3.54537	0.103217	0.349179	3.38596	2.55154	6.99726	0.0327924	9.48897	0.210337	0.825449	5.39569	12.3673	0	1.03594	5.23865	0.807754	0.183128	0.541287	1.86067	10.9386	0	0	0.720404	0.904378
DSG4	0.0309808	0	0.536103	0	0	0	0.135066	0.576621	0.845692	0.0172496	0.0452111	0	0.0738506	0	0.0221596	0.0311013	0.17186	0.0425303	0	0.81667	0.051763	0	0	0	0	0.0844225	0.0516139	0	0.0362949	0.296723	0.124133	0	0.0391138	0.210359	0.0611509	0	0.0371431	0.0625712	0.0146957	0.0168735	0.0711306	0	0.066481	0.014595	0.00550013	0.00979353	0.0144498	0	16.6079
STXBP6	7.7008	10.8127	1.33343	18.7525	4.93246	13.2711	7.62008	0.460186	0.984596	7.99299	3.85127	11.5204	0.913542	18.3941	2.34129	1.40312	11.2049	1.00889	18.7128	0.831956	1.79289	0.115451	0.375364	0.161784	25.4132	0.430014	0.160244	1.53821	10.6486	4.19157	0.0120435	15.1203	0.728611	1.20006	0.151289	2.21055	0.11892	0.131127	0.094102	1.10994	0.118305	0.521227	0.519689	0.101954	0.384211	0	0.0672924	17.5634	0.912629
PRRC1	13.3303	10.375	18.0034	18.3019	12.4659	20.9458	26.597	10.6198	20.8043	15.8273	15.725	21.3772	7.88187	15.7021	25.0797	22.5587	28.1465	14.5374	16.7956	75.9697	21.5551	13.4921	49.0674	23.0603	9.62837	25.6856	46.3864	21.1262	28.4883	30.6845	28.8067	47.6494	22.8889	37.5492	42.4299	27.0776	28.6345	7.23563	19.2704	20.6837	36.5417	13.952	29.1981	25.3691	12.7804	9.90438	15.3619	22.839	39.1841
RAB8A	21.0619	9.51774	17.5181	17.2591	26.1754	20.9108	20.0385	17.1887	23.3835	19.069	22.8903	18.8769	13.1779	14.4794	26.1808	21.3549	26.8276	17.5445	14.8893	33.2088	15.2071	28.2234	25.0102	41.7547	17.8417	27.9904	28.5912	32.5604	23.5945	23.2459	25.6503	34.2079	21.6639	32.6935	32.9844	42.3683	29.1827	21.0908	37.849	29.8573	30.1147	34.818	37.073	17.8905	21.9874	18.304	17.5947	27.5678	23.7519
OR10P1	0	0	0	0	0	0	0	0	0	0	0	0	0.348545	0	0	0	0	0	0	0	0	0	0.076082	0	0	0	0.081199	0	0	0	0	0	0	0	0	0	0	0	0	0	0	0	0	0	0	0	0	0	0
SNTB2	12.1103	40.8563	8.73752	24.4281	14.0826	37.0502	17.1333	7.47882	9.82226	21.5164	15.3437	25.3778	5.80345	27.0696	10.5748	10.5601	24.954	6.14842	29.1375	62.9051	12.154	13.6392	14.7417	18.4215	9.68041	16.7512	14.6286	33.2136	26.6768	21.4103	14.1674	12.2688	8.5515	11.5107	18.3785	16.6959	11.7548	6.51047	13.2292	19.6911	12.9794	8.25142	7.74107	13.7979	6.34796	4.15893	4.3634	12.3513	19.9575
TMEM159	55.4814	72.8915	59.3194	174.7	60.5997	141.616	116.931	35.479	88.4211	150.292	74.1734	139.986	63.0765	135.495	73.1239	140	62.8201	92.5219	152.909	97.1139	55.0682	35.4009	121.543	30.6124	29.8487	59.0488	66.8011	99.0918	161.593	84.0694	36.9743	2.24773	58.1983	83.0285	97.6112	32.4102	100.406	34.0471	71.1963	55.0762	57.1577	16.6368	128.864	48.5234	98.3063	54.3687	43.6634	27.2371	190.113
ROBO4	10.6534	15.0714	2.54912	7.39122	5.37418	11.5151	8.0114	6.75639	10.3834	14.0632	15.7379	28.1179	23.287	9.80803	6.52512	5.99117	21.14	6.04875	13.0057	1.78585	5.13256	2.85223	3.14302	6.12379	8.81539	42.4746	33.3373	6.31904	9.99914	8.20235	3.17725	3.99276	2.56596	1.94769	7.49249	9.55647	2.15767	1.03613	2.53161	11.6722	6.63566	4.24842	3.2151	5.39886	2.43853	4.9502	10.5552	4.2168	4.38278
ABCA10	3.81673	0.540401	0.208763	0.969032	5.11359	1.0509	3.13173	0.296185	1.12844	4.45259	1.68401	3.39733	1.22753	0.836566	0.978093	1.78981	1.35496	0.837622	1.58547	8.66943	0.187985	0.264236	5.19688	0.167222	0.154432	11.9689	0.19225	3.21285	1.71962	1.40363	0.762905	0.299285	0.529946	0.618995	1.98162	0.297775	6.66152	5.85221	0.870335	0.207404	6.18267	1.21277	1.10901	7.90167	5.82335	0.749636	0.799256	0.407513	2.26201
LSM7	53.2505	30.2433	45.5129	28.4978	66.3559	29.1432	55.5639	40.4335	74.403	44.6526	99.9455	35.7222	308.66	30.9143	95.9414	81.7563	68.7598	84.7762	21.8488	85.2052	35.8964	127.715	169.727	79.0492	184.902	148.96	69.0404	85.8592	61.0094	109.744	85.7114	147.812	103.9	105.843	130.729	96.9136	132.924	189.763	113.718	94.9174	145.685	143.512	101.596	110.154	122.055	135.615	143.105	171.656	73.6609
AC009336.2	0.268576	0.0394896	0.0216669	0.0340174	0.113235	0.0604486	0.240185	0.0744238	0.119426	0.0920242	0.120597	0.125928	0	0	0.0443319	0.725903	0.0764041	0	0.0302776	0.10892	0.0345185	0	0.344	0.0570253	0	0.450381	0	0.0465754	0.242035	0.18468	0.027593	0.102061	0.0391249	0.355374	0.0815576	0.0888527	0.198153	0.200285	0.0979991	0.0225044	0.0677626	0.0723751	0.278666	0	0.0806915	0.104494	0.0192718	0.308441	0.436569
CCDC157	1.08242	0.351865	0.556009	0.309168	1.08967	0.53323	0.947005	0.590194	0.971897	0.70107	1.36469	0.525124	5.37106	0.386552	1.13763	1.10881	1.08926	0.879433	0.388487	0.655097	1.79929	0.957256	3.2299	0.67071	2.02882	1.92626	2.07319	1.66831	1.66145	2.20034	0.995741	2.30726	0.815759	1.21993	2.88865	1.02922	1.53608	1.64183	0.901146	1.97313	1.45633	0.822228	1.5372	1.01985	1.90205	1.01953	1.10243	2.90475	1.35125
ECT2	3.95528	6.21171	6.3817	3.33254	2.04461	30.3642	5.55567	6.92563	5.08937	3.84472	4.9677	4.2896	14.1111	4.67371	24.7239	2.85517	25.7326	3.63198	2.94678	99.8	17.9801	38.7849	23.4442	44.9113	5.13741	20.4388	34.3359	22.6251	12.7885	18.7849	59.7876	68.1593	15.6823	39.1258	29.8575	40.0995	13.0366	11.8303	29.0903	33.6174	31.5346	6.15186	30.6899	41.1553	3.99242	6.16384	4.40527	52.3968	5.95849
AC022335.1	0	0	0	0	0	0	0	0	0	0	0	0	0	0	0	0	0	0	0	0	0	0.251375	0.0885399	0	0	0	0	0	0	0	0	0	0	0	0	0	0	0.0687331	0.0807146	0	0	0	0	0	0	0	0	0	0
CIB2	15.457	15.9604	9.20731	16.4091	10.0325	34.5145	27.1421	1.50601	5.87835	31.3675	21.7983	13.5125	26.0587	10.8463	14.3048	8.71138	15.3773	22.755	14.9528	24.7958	17.8685	9.3475	20.9537	13.5198	29.424	12.6546	21.723	18.5185	11.3098	30.6472	6.94933	14.9751	19.044	40.1706	18.7005	12.0271	14.5082	13.61	4.95233	11.8155	6.38173	1.98903	14.1321	14.0526	34.8795	15.5159	2.65606	25.8873	16.1354
CHRM5	0.0250104	0.0478057	0.0262297	0.0411811	0.109664	0.0548838	0.109037	0.0375403	0.0481918	0.0417763	0.085163	0.060979	0.0298094	0.0416813	0.0536677	0.0627694	0.0616626	0.00858357	0.0366537	0.263715	0.104469	0.936013	0.091097	0.0345171	0.105007	0.119268	1.26391	0.0469864	0.0996217	0.111786	0.0584566	0.344185	0.0631522	0.0792496	0.0493664	0.0537821	0.0749631	0.0707182	0	0.0272435	0.0410164	0.164281	0.115006	0.0942593	0.022201	0.039531	0.0699907	0.0861683	0.194713
LRIG3	15.6274	23.4609	5.17829	17.3575	19.5933	26.6727	25.3919	4.5579	10.0691	27.1481	15.6721	31.0594	4.75213	22.4028	11.8224	20.5583	23.3579	5.77002	33.377	70.7567	9.91003	9.37314	14.2976	30.6818	3.40758	6.94609	52.9891	10.5655	31.1554	25.5998	19.149	15.5848	17.1195	7.69982	351	8.7419	14.7993	8.20721	18.62	6.7096	16.867	1.22162	6.47836	23.4935	1.85398	2.79392	4.57133	18.67	31.9878
ABI3	13.2987	7.34089	5.74653	2.82857	9.61033	5.19966	11.9011	12.7146	13.716	15.0729	35.9327	17.5841	52.7052	5.82457	13.0713	10.1094	24.3533	9.16885	5.94675	3.24015	5.46829	12.6015	3.88371	32.4969	28.1972	29.096	18.5863	16.0253	10.257	8.43459	1.7999	2.19476	6.91785	2.19879	5.32002	34.8602	3.83506	0.717836	28.4923	62.4288	5.53736	14.4744	7.93561	17.1346	4.77451	4.58781	5.08368	15.9529	7.18114
GLUD2	1.9258	2.77007	0.550824	1.39329	0.959564	1.83556	1.54772	0.87594	0.88084	1.20223	1.07873	2.34769	0.556442	1.94513	1.29399	1.5232	2.23013	0.881246	1.71051	2.9613	1.60883	0.287372	2.24706	1.28864	0	1.59025	1.32872	2.67509	2.46124	1.60226	1.87061	0.885467	0.976228	1.53216	0.863912	1.02485	0.874569	1.10792	1.35641	1.65278	1.53128	0.332213	0.805041	0.714799	0.46622	0.221374	0.163312	3.82013	2.98559
PTGER2	5.47116	1.66799	0.987162	1.35613	10.834	2.06557	5.21504	3.56742	3.49518	1.27746	16.4835	3.04799	3.08518	1.56869	6.58538	3.15963	14.6494	3.51311	2.5434	5.77666	4.30033	0.637332	1.31628	3.61301	2.50085	17.9147	1.6335	2.21043	2.72926	11.7573	3.37862	0.145312	2.41389	0.346192	0.870899	7.50605	0.564251	0.190107	0.809268	4.58189	0.791127	1.08198	3.84134	2.0786	0.386437	0.706687	0.329265	1.45258	0.883293
FXYD4	3.25452	0	0.092248	0	8.77427	0.257363	14.636	0	6.04504	2.74259	1.0269	0.643376	11.2176	0	4.34115	19.2499	6.5059	18.9579	0	20.2884	6.83385	0.173257	0.36615	0.121394	1.20023	3.23582	1.85619	3.23886	9.89259	178.599	0.176218	0.310378	1.88787	31.2161	148.01	15.9515	11.8111	3.26877	0.250342	0.670695	5.88547	0.462212	17.3112	0.0828757	8.74488	10.2325	47.6715	0.909143	2.54351
DIRAS2	0.016589	0.0211392	1.33963	0.57361	0.200031	0.121345	1.79601	0.0597596	0.10655	0.0923652	0.0322784	0.121339	0.237265	0.331758	0.415297	4.86284	1.28835	0.967868	0.0729354	0.437296	3.7141	0	0.103582	0.0228947	0	0.339038	0.0184248	0.311654	0.824025	0.0635534	0.963794	0.995121	0.0523598	9.5518	0.884087	0.0832365	0	0.0670089	0.0314759	0	0.141469	0.261516	0.101709	0	0.159036	0.146834	0.603509	0.781105	0.20295
EVPL	58.3686	0.33943	309.23	0.861233	97.4715	0.325919	85.4489	267.949	115.766	17.355	30.4002	9.72986	31.8287	0.38742	84.6281	148.512	35.2483	79.2773	1.34856	82.587	107.824	41.6591	260.762	14.9854	10.1364	82.2459	3.49637	173.025	63.011	224.492	67.7173	6.32991	158.682	184.696	189.42	37.8253	169.001	159.359	94.8051	23.4337	126.692	11.7661	238.258	26.6761	120.115	94.8162	311.153	32.5929	118.715
FBP2	2.0067	0.213093	0.175377	0.183564	4.82716	0.0815477	2.99718	0.401603	0.680244	3.22776	0.488072	1.35906	1.19587	0	1.11637	3.74922	1.03072	1.22435	0.245074	3.0857	0.0465669	0.27449	2.6104	0.230789	0.29254	0.303792	0.247641	0.502657	1.33218	0.711831	0.0744482	1.3375	0.211124	0.958829	0.660148	0.59933	0.133658	0.810577	0.052882	0.0607186	0.109698	0.146456	0.683513	0.840316	0.296881	0.669593	1.03994	2.75266	0.743936
KIF22	22.7406	6.96504	26.4853	12.0831	14.0173	36.5016	21.2183	19.5481	24.5095	21.2467	27.8191	24.1645	118.952	10.5992	29.8164	38.5791	43.7758	66.4197	11.5953	128.851	32.2593	31.7504	72.5239	53.8751	83.2411	43.0742	139.083	69.6991	48.7607	47.5457	66.118	127.567	47.0378	55.2112	103.125	41.0773	48.0961	67.0803	51.2141	125.95	97.4067	95.5032	58.49	96.1316	29.6203	31.4318	48.6102	137.516	42.1026
ARGFX	0	0	0	0	0	0	0	0	0	0	0	0	0.0873997	0	0	0	0	0	0	0.0966503	0	0	0.152624	0	0	0	0	0	0	0	0	0.0517505	0	0	0	0	0	0	0	0	0	0	0	0	0	0	0	0.168428	0
CCDC150	0.210348	0.110089	0.504235	0.111327	0.0329401	0.28575	0.191051	0.135313	0.226782	0.276066	0.138866	0.128215	1.10133	0.100159	0.311659	0.0377083	0.490826	0.0670348	0.110097	2.34668	0.702904	0.606696	2.85357	1.13011	0.0946232	0.951918	0.609097	0.63228	0.630155	0.777074	1.10871	3.35068	0.407837	1.20382	1.15661	1.40545	1.08081	1.55368	0.812481	1.32568	0.832843	1.2764	1.94831	1.57844	0.138706	0.850179	0.805891	5.47847	0.125328
METTL5	24.6285	30.1866	17.0153	38.2946	21.2083	36.7733	26.4371	14.3295	26.1741	30.677	27.8882	28.7858	26.57	27.6311	27.9677	27.8594	27.5748	28.2853	37.2847	37.1126	30.7137	33.6579	26.9249	50.9149	24.9713	28.6093	23.0676	22.2854	35.5517	21.6266	43.4908	30.354	37.5371	24.9634	25.0329	27.8453	39.5726	27.2194	32.711	48.7873	30.6131	26.9731	26.6194	45.9075	30.9943	19.5199	11.7475	38.4314	39.4209
ANO10	13.0021	18.9879	28.0799	21.7938	20.0594	25.986	30.4218	19.3796	19.6715	21.3887	23.3715	26.4845	21.8268	23.7553	33.1258	20.4561	29.8684	32.4969	20.2447	41.8725	42.1262	15.0682	31.9444	18.1721	25.1285	31.3252	31.1894	16.4809	31.1546	29.2896	14.3794	11.215	35.9401	33.8313	30.3758	27.0423	28.026	15.3836	14.5279	25.5833	32.1583	3.16914	21.5699	19.8731	19.5559	17.3106	19.6753	14.0629	15.2258
SSX4B	0	0	0	0	0	0	0	0	0	0	0	0	0	0	0	0	0	0	0	0	0	0	0	0	0	0	0	0	0	0	0	0	0	0	0	0	0	0	0	0	0	0	0	0	0	0	0	0	0.0656681
FAM156B	0.0326494	0.0104012	0	0	0	0	0	0	0.0104852	0.0181787	0	0	0	0	0	0.0655528	0	0.0112052	0	0	0	0.0482329	0	0	0	0	0.0181313	0	0	0	0	0.0115208	0	0	0.0161111	0.0117015	0.0195718	0.0263765	0.0154872	0.0177823	0.0214176	0	0	0.0153811	0.00579637	0	0.015228	0.0187478	0
PER1	115.545	126.188	56.9717	72.1012	110.784	66.8277	59.023	81.2735	84.6961	137.205	83.6267	122.392	71.5942	130.718	55.8429	80.5558	89.865	78.7181	99.9387	20.6488	19.3193	15.5521	40.2077	43.5008	49.6916	65.1122	23.8733	10.2817	47.15	43.5814	39.1214	8.84935	23.4976	10.8914	10.458	43.9727	31.4994	3.06339	8.66333	41.1919	9.17295	16.2046	28.5608	17.5604	6.86476	2.62727	4.69042	29.3381	55.8996
NEUROD1	0.0219634	0	0	0	0	0	0	0	0	0	0	0	0.0785331	0	0.408455	0	0	0	0	0.0289484	0	0	0	0	0	0	0.024394	0	0	0	0	56.9476	0	0.0198842	0	0	0	0	0	0	0	0	0	0.0620818	0	0	0	0.100894	0
H2BFM	0.154608	0	0	0	0	0	0	0	0.0248257	0	0	0	0.138205	0	0	0	0.0476477	0.159184	0	0.101889	0	0	4.22352	0.0533438	0	0.0526631	0.0858586	0.0871371	0	0	1.60032	0.0545553	0.146396	0	0	0	0	0.0312257	0.036669	0.084206	0	0	0	0	0.013724	0	0.288442	0	0
AK2	42.2841	30.0811	44.3321	35.6377	38.6934	35.1574	55.0061	48.9668	63.4871	37.2702	50.9987	47.1033	70.6684	33.5303	48.9873	61.2311	54.2547	54.4555	32.6319	88.9964	60.8865	60.0081	71.7229	68.0156	63.2209	60.0003	64.245	78.3928	57.0577	60.1289	114.535	142.769	65.9006	86.0837	67.9427	72.0443	61.7657	54.0569	96.5214	94.7616	76.3478	56.611	73.491	128.963	44.333	37.1328	32.5595	68.0779	55.7295
METTL24	1.6402	11.391	1.41913	15.3939	0.988881	27.2348	5.45242	0.492383	1.07982	8.81276	1.79519	7.79813	0.293237	15.5808	0.93855	1.11144	7.38007	0.19702	17.9081	3.45892	0.822139	0	0.29871	0.679096	0.34432	1.00565	0.592057	1.69477	5.91836	2.0422	0.109532	0.810272	0.310617	0.0742462	0.080937	1.08751	0	0.132507	0.0389014	0.267997	0.242089	0.179561	0.150843	0.193174	0.0291191	0.0259247	0.0765006	2.91967	0.319234
MBNL1	35.2609	139.145	35.7732	187.786	34.6931	158.101	63.592	30.0198	34.3364	101.853	58.6483	121.775	35.1698	180.941	45.4573	29.1036	75.1927	20.2292	157.344	95.6947	27.7659	34.469	45.6604	43.3271	20.3705	38.7955	20.8918	37.1577	73.9266	39.7466	44.7356	31.7815	28.8187	31.9294	35.1733	67.3891	26.1488	23.1267	32.9476	38.3219	36.3537	55.7104	20.632	40.784	14.511	12.0443	10.2915	29.1375	41.0225
C2CD4C	0.281767	1.15196	0.123126	0.463945	0.28313	0.893129	0.307102	0.267854	0.301627	0.392209	0.959444	2.37583	2.46277	0.782634	0.789364	0.353579	1.18676	0.531862	0.344117	0.0928442	0.156927	0.0231252	0.757505	1.23142	0.788669	5.4067	0.260791	0.441123	0.913273	0.449777	0.533129	4.62327	0.0592893	4.54915	0.20856	0.757384	0.168906	0.0948464	0.155932	0.434811	0.292657	0.226207	0.331111	0.309727	0.708661	0.252368	0.350451	4.98868	0.130573
GPR180	3.67755	3.61451	2.91424	5.06418	1.61793	5.58517	6.00933	1.28716	3.15117	3.70038	3.35321	4.0208	2.00486	5.29058	10.9995	3.05447	7.3999	3.13552	5.36541	26.3439	16.4289	3.65437	10.1084	13.3599	4.76882	5.83078	5.27508	3.77357	7.26046	6.64431	7.94573	24.5801	5.04376	13.7207	3.63757	6.36552	5.76339	5.06266	7.60357	4.87714	7.71868	3.13414	7.66913	6.53374	1.87376	3.25301	1.99215	16.7327	4.97964
ZNF580	16.3212	23.2255	14.8781	31.3231	13.0333	35.7368	22.874	8.56614	18.727	28.5561	30.4954	29.878	69.0512	26.2545	26.1507	25.5807	19.7201	25.429	39.4431	6.16149	18.1497	26.4532	65.0719	14.1714	58.4844	37.8113	12.9953	19.5345	41.4073	50.4498	16.1865	34.4596	21.3563	27.8397	45.4161	19.1948	39.9128	52.6762	17.4578	18.4849	48.0907	28.0203	26.1764	32.6397	24.2167	39.8231	33.7516	36.5876	28.1298
MAP7	39.3963	1.11466	25.4204	0.637687	60.1672	1.89512	46.3349	36.9392	53.0093	12.7745	18.8522	8.67739	8.16548	1.20184	29.3348	37.9675	24.6448	35.1998	1.15473	66.4292	41.4913	32.7498	21.7779	37.1936	3.86882	33.4073	23.2871	17.0204	3.8738	24.7967	45.7415	26.6249	28.3004	46.814	44.1528	16.6467	56.599	34.2546	26.9988	16.2782	38.1432	1.88306	25.6198	26.6754	37.9155	16.9625	13.18	25.5513	111.619
TCEAL2	11.4398	32.3265	7.92198	50.9009	5.3128	73.0118	17.7984	1.46805	10.4886	36.6124	8.11353	29.2757	2.18573	57.9226	1.59278	18.3222	22.6066	9.14096	50.4881	0.920788	0.401241	0.430023	3.99864	1.44624	3.66641	0.59491	0.387962	8.49819	21.566	1.67276	0.145791	211.663	0.358316	0.0395296	0.0861838	0.406868	0.0523481	0.917129	0.0828463	0.0475617	0.486923	1.95025	1.44559	0.329115	0.0465101	0	0	50.3949	0.77698
DPCD	17.1483	12.2479	15.6752	20.2879	12.4855	18.7071	21.813	16.7783	21.6477	19.756	21.3382	18.8404	38.0513	14.3952	13.1743	27.6716	22.1833	26.7672	17.6852	54.2448	34.7711	13.6362	25.1604	26.9974	67.1533	31.4989	19.6104	37.8321	31.0921	24.7645	35.8534	117.883	31.7	18.8983	71.3732	24.007	47.3118	15.7008	20.5266	32.7006	42.7189	33.3745	38.4467	26.8089	23.0022	30.571	14.3375	38.0745	28.9141
ZNF334	6.4001	1.03295	0.20003	0.924703	2.7877	1.05412	8.04577	0.324456	2.38884	2.01773	0.618532	1.17549	0.492545	1.18316	0.568436	8.73332	1.56748	2.77837	1.18021	4.07809	0.256711	0.0834866	13.7399	0.292478	2.23554	2.19447	3.98963	0.652942	10.2438	8.03773	1.1534	10.6936	0.274247	0.0287792	0.0836604	0.273431	8.19399	19.4577	0.0301578	0.288557	0.472666	1.45698	0.285851	0.399349	4.09345	1.88249	5.51546	1.33859	12.0677
UBTF	66.1166	34.9943	49.3212	81.6828	44.3569	84.0644	76.5286	41.9943	67.955	78.6065	68.8678	84.1389	84.4689	63.8134	79.0545	82.6645	76.6188	49.6664	70.1264	45.5461	74.8217	72.0005	71.0792	63.2822	70.1186	54.6796	34.4985	73.6905	82.4395	85.8934	76.9681	132.294	45.7817	72.2885	82.1394	64.288	75.0649	85.3476	56.8134	82.8184	90.5306	71.6706	58.509	63.0105	47.3396	38.6772	32.1765	129.772	114.87
IGSF23	0	0.103224	0	0	0	0	0.0392396	0	0.034686	0	0.0525393	0.131668	0	0	0	0.0542137	0	0	0	0.284713	0.0902299	0.42549	0.0562001	0.0745309	4.70475	0.294319	0.839719	0	0.101227	0.137927	0.0721268	0.0381117	0.238632	0.146674	0.053297	0.077419	0	0.0872559	0	0.0588254	0	0	0.463541	0.152646	0	0.0341429	0.201503	0.0620194	0
SCAMP2	49.3342	20.3744	100.335	35.6691	65.7375	34.7567	81.6304	71.8967	100.723	50.9031	74.1674	43.151	68.4241	30.6954	122.449	85.0897	66.1786	71.0213	34.6047	202.876	109.556	83.9787	69.5546	56.5012	75.2841	65.1761	98.018	116.259	95.7538	75.0026	38.8231	35.3709	66.7854	94.1483	87.4416	81.7165	84.0549	56.7335	74.8493	71.2824	104.37	24.4767	106.788	50.4305	75.0373	30.0685	36.4387	66.4646	97.9251
ZSCAN30	4.3228	4.13715	2.31439	6.89343	3.19556	5.22134	9.34378	1.55941	4.21723	6.897	3.60478	6.45439	1.46124	4.25289	4.99522	7.26612	5.2729	2.57445	5.57659	7.50498	4.90862	2.57589	4.61203	3.58457	1.1248	2.64794	2.27955	2.34079	5.48135	4.03584	5.39143	11.8888	1.50772	6.65963	3.20864	5.24021	7.44732	4.49739	1.78343	5.35177	3.34208	5.71863	5.13364	4.81736	2.81825	2.15885	3.27844	11.2534	13.797
C4B	0.41912	17.6246	8.08347	5.21786	1.54639	30.2839	2.1169	1.1784	2.1864	15.7205	5.01241	13.4838	9.32067	18.5184	0.906664	0.995434	10.1695	1.66997	15.8802	2.61385	0.73443	0.79535	1.04255	2.05978	2.17814	2.89704	0.953711	20.4491	20.3111	4.64731	0.0614386	0.0504997	2.0327	0.222113	0.353104	2.88699	0.122558	0.0660672	1.65836	5.48964	0.0871753	0.393924	2.37537	1.37732	0.188742	0.342537	0.429106	0.316974	0.943642
RHOJ	25.9289	43.3417	5.35009	33.5358	14.0643	46.35	26.7693	11.4569	14.954	29.6425	26.2334	47.0631	20.8237	31.9615	11.7697	7.5856	48.1581	8.64867	27.4037	5.3588	7.1296	2.191	2.4349	5.39947	9.25979	41.4949	17.7221	9.54062	23.771	10.6046	1.40878	4.49347	3.80141	1.4411	5.26178	11.1899	1.51753	0.542272	1.43735	8.18909	3.76162	4.16547	4.47991	8.23977	2.11096	2.29164	4.41878	1.87211	2.4529
FNDC11	2.3679	0.191783	0.126272	0.0660829	1.82577	0.0587144	2.08507	0.132529	1.9591	0.715073	0.956621	0.342483	0.956696	0	4.79401	6.02337	0.865807	4.38012	0.0294089	4.4963	2.21286	0.138343	3.15336	1.46782	0.210629	0.820238	0.0891509	2.39768	2.72706	8.76406	0.643232	0.269074	0.367356	5.39568	0.118827	0.503437	1.99685	0.583615	0.1523	0.262304	1.7771	1.96836	0.553646	0.453771	5.2441	2.02992	0.617724	1.77451	1.87472
ADH5	84.6574	157.369	97.0468	203.416	52.488	225.284	132.834	40.0662	82.4116	155.117	117.892	201.559	88.8565	179.354	139.326	121.32	153.509	151.752	213.938	79.6217	77.8668	115.737	165.762	73.9641	27.9302	84.4673	84.4956	63.7972	187.373	84.2651	60.0279	88.3355	140.694	37.8004	75.8926	52.4632	93.7359	34.3471	166.032	78.2934	72.9212	42.7471	21.7222	69.3693	63.3985	33.9588	63.2821	90.4418	121.421
TTC27	22.7707	15.1339	12.0003	16.8099	18.0009	18.1766	24.1958	12.3138	24.3072	18.1338	15.7539	24.947	25.9966	17.5089	18.1169	21.3231	25.5645	18.2321	16.9032	35.762	28.0667	26.5649	27.3572	49.9917	19.298	14.9991	22.069	28.1644	19.7894	25.812	32.7306	16.634	15.369	18.2165	16.0037	25.8826	21.4949	17.9898	21.3208	30.7995	24.6907	51.4666	21.4664	17.2583	14.1023	11.5951	7.20105	43.9602	34.6219
C2CD4A	0.781273	2.83871	0.110724	0.0347678	5.06909	0.0308911	0.490968	0.595847	0.203434	0.822976	6.75863	1.20984	2.64254	0.738993	3.09618	0.127186	5.98687	0.434809	0.0618911	3.72932	0.77616	10.8971	0.197769	0.233133	0.0664903	4.74702	0.234522	0.666441	21.195	4.90761	0.817849	4.57484	3.19904	0.745544	0.479302	0.862722	0.202524	0.392347	10.2365	0.529019	0.0831091	0.0184929	0.36249	0.378005	6.44778	0.467247	0.0984848	1.11549	0.258326
TDRP	22.1269	9.99303	1.49918	7.39271	30.7659	7.15749	21.5051	3.72314	5.62526	13.071	13.1042	12.9594	6.71911	9.05953	6.03402	29.7722	12.8069	15.7821	9.88471	5.65232	11.2524	0.515552	14.8554	22.9518	3.0854	12.125	38.7976	4.32713	9.41601	11.2872	7.93265	11.836	1.14386	10.6996	2.16585	4.93564	3.40351	0.309042	0.210108	5.50476	1.20188	4.17903	2.13553	12.3684	16.9855	0.470979	0.920273	36.4404	34.3049
DACT1	8.03574	33.0111	1.6821	15.8722	11.1174	30.6223	19.4589	4.99969	8.60559	13.9457	17.9369	20.8563	4.13227	25.11	6.30396	4.73286	23.287	3.22492	15.5993	11.2533	12.0457	4.10066	2.22553	10.956	14.6414	19.4472	4.26457	13.2582	12.1548	22.4063	0.897979	82.813	4.11128	0.572027	1.29512	16.8386	0.388472	1.36119	0.660907	9.54736	0.818334	6.86743	3.76461	18.5618	0.517723	0.491657	0.347592	4.87473	1.49554
SLC7A1	30.4136	29.8681	20.312	25.4437	47.9455	27.2275	17.7697	32.6081	14.6264	12.9742	20.3791	21.5587	12.3761	27.8331	17.0189	17.1742	30.2407	18.2923	16.7839	46.6297	8.24011	28.64	24.1119	42.0001	11.6435	27.3035	32.6344	18.8822	41.1301	19.8783	56.3579	88.4307	13.9991	11.7809	12.2358	53.1517	18.2655	13.0262	64.7853	27.5252	19.7338	10.7009	20.3051	41.0588	6.76608	7.64714	0.299936	33.7332	31.5114
CDKN2AIPNL	20.1212	25.9568	19.7996	36.1984	24.462	42.5194	28.3983	17.4747	27.5226	30.7051	30.2899	32.6552	45.2007	31.0492	27.9847	36.8662	42.9736	31.1178	30.5806	28.6485	15.1492	38.084	44.723	29.0266	46.6723	28.3741	55.2262	19.8184	40.2967	43.4598	57.7289	88.1516	31.8327	29.9858	46.3353	25.5515	32.1647	10.0676	24.5093	46.1356	32.265	69.3284	18.2509	43.2216	38.5445	27.9817	30.6646	70.4172	36.4686
SLC35G1	2.3541	2.04964	3.61952	2.87643	0.969161	2.82061	3.50617	1.52211	2.51091	2.92987	1.8032	1.97381	0.964891	3.17765	1.63049	1.68957	3.20401	1.5208	3.21586	2.80794	4.02225	2.36044	4.54498	6.85066	0.849734	1.74161	3.64391	2.30535	4.19801	2.29888	3.05165	4.53301	4.27659	2.32412	1.07229	0.679545	2.77127	1.96205	3.01146	1.75207	2.62734	0.662364	2.3707	3.18152	0.340398	0.942841	1.53021	11.7561	2.25093
COL25A1	0.415486	1.12159	0.0114669	0.414073	0.383537	0.22394	0.230395	0.439829	0.091295	0.535727	0.15956	1.4662	0.0130318	0.382659	0.164234	0.252457	0.620014	0.0225149	0.304455	0.172933	0.0548052	0.0215367	0.0910285	0.0150899	0.114765	0	0.0242877	0.0492986	0.133217	0.181515	0.248254	0.516992	0.0621188	0.0296963	0.0215816	0.101885	0.039326	0.00883313	0.0103729	0.0238202	0.0430348	0.0957586	0.14748	0.0309056	0.0077645	0.00691274	0.0101993	0.288806	0.267529
SLC35G5	0.275332	0	0.115502	0.18134	0.241453	0	0.20006	0.0661232	0.106106	0.183961	0.375013	0.06713	0.26253	0.0917714	0.0393875	0.0552807	0.135765	0	0.484212	0	0.276017	0.108466	0.171919	0	0.346796	0.300112	0.244642	0.124142	0.180634	0.0703209	0.0367732	0.233171	0.104284	0.249267	0.489114	0.0789428	0.330098	0.800759	0.104483	0	0.252861	0.0964545	0.101285	0.103767	0.469256	0.0348149	0.154102	0	0
MRM3	12.0827	14.8133	13.0412	21.7509	16.6044	21.4901	20.1441	21.0229	19.5033	23.9286	27.9997	24.2632	41.3559	18.434	13.3038	26.9824	20.1927	22.4869	25.7097	27.347	25.8676	22.3426	16.4967	13.2723	47.7715	21.7423	42.3332	15.6448	18.6371	32.5691	31.6871	22.4489	13.8759	31.2539	25.3442	17.5741	29.1411	15.9083	23.4604	34.8416	15.3438	32.394	12.1379	49.5201	26.7042	18.7525	18.4345	28.7637	32.2829
MEP1A	0.122052	0	0	0	0.107033	0	0.177368	0.0146558	0.0940711	0.0271827	0.142491	0.0595159	0	0	0.12222	0.073516	0.0902748	0.134042	0	0.0321735	0.0203925	0.432736	0	0.505334	0.128109	0.133036	0.0542235	0.311842	0.068634	0.0311725	0.0326023	0.0516811	0.431459	1.08287	0.0722729	0.0524917	0.0877973	0	0.185264	0.664747	0.0320258	0.0427572	0.0598648	1.72496	0.190681	0.015433	0.0455409	0.252303	1.24884
TTLL8	0.0268721	0	0	0	0	0	0	0	0.0345194	0	0	0	0.128113	0	0	0	0	0	0	0.106255	0	0	0.0279651	0	0	0	0	0	0.0251852	0.0686324	0	0.151715	0	0	0	0	0	0	0.0254935	0	0	0.0235346	0	0	0.00954142	0	0	0.0617216	0
LRRC30	0	0	0	0	0	0	0	0	0	0	0	0	0	0	0	0	0	0	0	0	0	0	0	0	0	0	0	0	0	0	0	0	0	0	0	0	0	0	0	0	0.0516993	0	0	0	0	0	0	0	0
MTNR1B	0	0	0	0	0	0	0.0270224	0	0	0.12424	0.0361812	0	0.0886509	0	0	0	0	0	0	0.0980338	0.0310684	0.0366267	0.232213	0	0	0	0.206526	1.20171	0.0174275	0	0.14901	0.656142	0.117381	0.0336689	0.073406	0	0.312108	0	0.0352817	0.0405102	0.170771	0	0	0.21024	0.0132048	0	0.485677	0	0.124085
BCL2L15	0.239567	0.0545138	4.80957	0.0845273	0.26261	0.025034	0.96983	0.318491	3.49508	2.93452	0.299663	0.333771	4.24223	0.057036	0.477347	1.15096	0.274229	0.493316	0.0501564	0.473634	0.471749	0.404471	0.730126	0.0472327	0.179612	0.60619	0.190056	0.0642955	20.5443	0.0874091	0.0914183	0.338137	0.151229	18.3425	2.56698	7.37172	0.492375	0.0552969	0.535724	0.0745592	0.101027	0.719359	25.19	0.193474	4.64198	0.194737	0.0957742	0.275126	0.666104
MYOT	2.11213	7.52969	1.42399	2.64971	2.48067	2.75889	3.08767	2.41545	1.17895	4.53602	2.93552	6.4984	1.70824	6.11807	3.79485	1.06018	3.31663	0.724883	6.11712	0.165705	0.39911	0.0495278	1.88403	0.277616	0.0527847	0.0342593	0.251343	0.283429	1.82636	0.16055	0.889942	2.05843	0.872996	0.705685	1.01743	0.252328	0.211021	0.507836	0.0954179	0.5204	0.14845	2.09204	0.12333	0.0236911	0.241055	0.158971	1.05549	0.17326	0.838954
ZNF831	0.518266	0.0542135	0.23526	0.0636831	1.10231	0.215012	0.50585	1.30967	0.223574	1.39544	4.09391	0.792111	2.03752	0.244935	1.22829	0.318382	1.50663	0.53626	0.362764	0.713674	0.051697	0.0533277	0.0482996	0.907423	0.211099	0.843148	0.120279	0.302268	0.105121	0.118538	0.0206624	0.010918	0.0390639	0.0770332	0.0916092	2.63924	0.139109	0	0.733847	1.17121	0.0608912	0.48777	0.583338	0.145764	0.0357052	0.0146716	0.021647	0.20432	0.129046
HSD17B11	59.8672	67.894	19.6127	63.0111	54.9828	68.7467	59.4763	21.9358	44.8224	121.357	79.5767	102.518	74.7369	56.8561	238.936	53.9522	80.9818	64.5714	121.449	122.455	61.8929	27.9212	46.478	18.0996	19.7859	70.335	45.8214	31.1371	50.5934	89.4605	36.448	60.1913	57.3099	30.3183	11.7637	126.339	59.383	35.6704	55.1521	83.0777	100.846	13.9452	42.9508	52.7477	60.5779	77.721	17.1382	63.6758	134.263
P2RY13	1.0264	0.435976	1.18684	2.68671	0.49044	1.61709	4.28353	1.21669	2.33272	2.13941	5.70977	2.05334	3.67003	2.5439	2.42836	2.11363	3.89318	1.01162	5.16837	0.659068	0.791503	1.34782	0.383438	12.2404	2.48617	2.36664	1.25691	1.68106	4.58785	1.41156	0.2109	0.0928664	0.980193	0.309744	0.233763	19.1098	0.473293	0.042523	2.62162	9.31704	0.224436	6.24635	1.71039	1.04146	0.598058	0.565729	0.245499	2.32728	4.74179
PRSS35	1.75895	3.55205	0.687853	3.09256	0.817006	9.63884	1.9496	0.340087	3.40841	5.61055	1.13117	5.59694	0.284264	6.50866	0.618399	1.01757	3.52812	0.491121	2.92733	0.864465	0.57283	0.0293614	0.186151	0.164579	1.2204	0.406197	1.82115	1.03055	1.17353	2.01778	0.0995439	0.673266	0.432848	0	0.0882678	0.47013	0	0.0240848	0	0.129898	0.0586702	0.339429	0.0913919	0.50561	0.158782	0.226182	0	4.41667	0.066314
LCE1F	0	0	0	0	0	0	0	0.122337	0	0	0	0	0	0	0	0	0	0	0	1.61138	0	0	0	0	0	0	0	0	0	4.94394	7.61999	0	0	0	0.201096	0	0	0	0	0	0	0	0	0	0	1.15942	3.80146	0.234006	0
SDHB	58.0288	80.3271	83.3231	82.7042	63.9343	85.6286	71.5549	70.6382	88.0544	77.6154	90.0871	87.31	95.5044	77.5045	65.4718	80.3819	87.4147	94.4666	80.237	104.445	88.6124	70.5361	103.436	118.172	72.1043	94.6436	129.361	93.1419	101.877	92.743	120.339	191.813	93.7975	90.7598	121.158	101.17	105.632	50.0783	115.513	127.225	104.45	84.1248	54.943	111.855	69.7541	60.3928	39.3025	96.4004	88.1982
CFAP65	0	0.00440609	0	0.0113866	0	0	0.00502479	0.0249117	0	0	0.00672786	0	0	0	0.0148391	0.0208269	0.0340994	0.00474671	0	0	0.00577715	0.00681072	0.244686	0.0286319	0	0	0.023042	0.0155901	0	0.0176621	0.00923613	0.219616	0.0130962	0.0125214	0.0068249	0	0	0	0	0	0.00453641	0.00605649	0.00423987	0	0	0	0.0193524	0.230313	0.0307646
OR8B4	0	0	0	0	0	0	0	0	0	0	0	0	0	0	0	0	0	0	0	0	0	0	0	0	0	0	0	0	0	0	0	0	0	0	0	0	0	0	0	0	0	0	0	0	0	0	0	0	0
GPD1L	49.3839	96.3436	50.2822	92.8869	32.9288	114.575	90.1695	37.0986	93.4829	89.2701	47.9712	109.528	31.452	72.0008	69.9198	65.924	39.1035	53.5803	114.022	70.8396	60.175	9.81682	39.0647	14.0701	2.89385	31.682	29.0902	67.038	56.6055	57.4929	8.89204	14.1117	23.8587	139.557	76.6051	17.1996	101.56	125.953	32.3211	7.83798	94.5823	13.0547	77.5796	7.85007	10.5638	15.2471	51.5632	14.2481	163.306
CECR2	5.21958	0.0560014	2.15558	0.0222651	0.941254	0.0593474	10.3412	0.336925	0.751269	0.775485	1.27609	0.824228	0.298162	0.123946	5.06816	8.25351	0.600097	2.60814	0.158539	6.51419	2.08986	0.0133176	0.351806	0.0559865	0.10645	0.690901	2.96619	4.54221	0.0950503	3.68675	3.31856	1.22627	6.29532	5.63137	15.3938	0.0533097	0.194543	2.31047	0.288641	0.0220944	0.150797	0.787544	0.269444	0.159258	3.96348	1.78251	1.17308	8.12185	0.52637
UGT1A6	8.5522	0	2.63625	0.0231226	30.1256	0	31.1318	3.36411	12.7719	1.56379	6.55788	4.55377	0.970779	0	10.1651	24.0647	14.8532	15.6732	0	36.3889	46.2578	0.0414915	5.88952	0.0193809	0.01474	9.54767	0.218359	8.61116	33.1143	32.0108	0.0937788	0	21.8605	12.8153	1.9403	0.181187	4.56264	0.748767	0.0399678	9.43817	0.819873	0.405863	0.662962	5.42484	21.8646	0.0710277	0.484686	0.0322549	2.31152
AL033529.1	0.0211032	0	0	0	0.0231331	0	0.0460015	0	0	0	0.041062	0	0.125762	0	0.0603781	0.0423707	0	0	0	0.111259	0.0176298	0	0.0439232	0.0291248	0.0664517	0	0.0468773	0.0317169	0.039557	0.107797	0.042278	0.178717	0.0133216	0	0.0416543	0.0151267	0	0.136389	0	0	0	0	0.0129386	0	0.0149861	0.0133422	0	0.0484713	0.0469412
HIBADH	74.3086	97.4837	34.647	98.4292	51.9356	98.2653	94.0391	26.0016	59.6344	91.5353	62.2706	102.269	29.261	88.561	76.736	69.9451	87.7042	48.8129	101.284	103.389	80.573	44.41	72.2473	77.0559	12.8186	41.1296	39.3357	55.5582	78.0081	64.3419	50.4176	47.4913	46.0975	64.1554	41.9683	65.0705	34.239	32.2041	26.8855	53.2459	75.3265	22.9821	53.2004	57.7102	38.237	25.2621	19.5126	29.6329	89.0178
PRAMEF33	0	0	0	0	0	0	0	0	0	0	0	0	0	0	0	0	0	0	0	0	0	0	0	0	0	0	0	0	0	0	0	0	0	0	0	0	0	0	0	0	0	0	0	0	0	0	0	0	0
ST8SIA3	0.0120555	0.0153622	0	0	0.00660754	0	0	0	0.00387156	0	0	0	0.021553	0	0.00431147	0	0.00743063	0.0165497	0	0	0	0.00593652	0	0	0	0	0.00669481	0.0181187	0.00282468	0	0	8.71632	0.00380507	0.00545711	0	0	0.0144534	0	0	0	0	0.0052791	0.00739132	0.00567934	0	0	0.00562281	0.0899919	0.0268157
WSCD2	9.27452	1.48437	0.349043	10.8139	5.83729	6.8815	18.782	0.17984	1.92389	3.22436	4.00424	9.48052	5.64605	2.9212	3.61843	16.6834	5.82594	6.5107	5.12144	13.7301	0.101947	0.16389	1.6625	0.0459325	1.31583	6.938	0.0985731	20.6084	14.936	5.18518	0	0.00782927	0.378169	6.65896	3.89776	0.302179	22.3849	5.56569	0.0631487	0.0604223	3.12204	0.505235	0.510133	0.0731688	5.83773	6.76144	0.0310459	0.165628	0.555229
C2orf70	0.290159	0.110924	0.0912913	0.143329	0.318068	0.169796	1.37041	0.0522629	0.149093	0.323113	0.451666	0.530586	0.380417	0.0483566	0.0207542	1.22341	0.71538	1.09541	0.255143	0.650144	0.1212	0	1.41922	0.480541	0.0304559	0.593012	0.0966809	2.09324	2.40671	1.9268	0.813822	5.2217	0.0366331	0.026269	0.486816	0.915132	0.66096	7.05577	0.082582	0.252853	0.342613	0.177885	0.498117	0.191371	1.61751	0.275172	0	0.766424	0.903585
NASP	31.79	23.3747	26.8721	20.3808	30.517	40.2406	30.3297	28.2695	37.2189	34.8443	40.797	34.568	84.2365	21.2707	41.2349	30.0493	48.1193	40.5085	26.1255	31.5895	24.8963	93.0896	38.1243	89.742	40.2269	52.2415	124.196	46.7909	45.5741	32.5867	116.126	210.669	29.8167	129.048	98.6609	73.0323	50.9052	74.1167	54.7417	128.437	59.5791	144.556	55.3516	79.92	21.5425	31.8732	32.7105	162.332	42.517
CLDN24	0	0	0	0	0.240542	0	0.159444	0	0	0	0	0	0	0	0	0	0	0.0753101	0	0.144611	0	0.216114	0.11418	1.66565	0	0.14949	0	0	0.0514151	0.140112	0.293076	0.0774307	0	0	0.108282	0.235935	0	0	0.104089	0.358542	0	0	0	1.96414	0	0	0	0	0.122026
WFDC1	18.2499	13.7223	5.59251	61.7487	12.3263	64.3001	51.8991	4.61849	10.0464	32.245	26.5439	25.5689	17.8336	56.0266	8.70636	9.68413	33.746	16.9599	33.9299	3.49239	1.23822	0.611627	4.67911	0.857084	8.54354	22.4511	3.6327	5.00283	22.4978	8.56507	0.508722	0.712926	2.44626	1.40184	3.29332	0.967456	0.814045	0.568603	0.290655	0.82981	3.34599	3.41566	2.76175	4.9463	3.57514	1.27737	4.44134	3.17614	0.810412
SLC35A2	24.3831	7.48006	25.4534	8.10397	34.7717	11.4281	30.3322	25.5513	35.9478	17.7244	28.1808	15.2202	29.8958	9.70743	53.5973	39.7086	39.7433	33.0701	11.4151	57.2227	76.5187	36.6881	83.5725	74.8742	39.4799	42.9732	53.4608	94.2963	36.6697	47.3696	37.0588	43.131	40.1476	63.2401	98.061	74.7332	48.5594	23.5469	63.228	36.6678	68.3194	28.4532	73.1693	54.3499	25.6442	17.6996	23.0188	41.07	47.5073
HSPE1-MOB4	0.0817335	0.208304	0.0857181	0	0	0.239146	0.0593885	0.0490723	0.0524966	0.182032	0.0795173	0.099639	0.389665	0.681067	0.409231	0	0.705292	0.224407	0.119784	0.323181	0.341404	0.0804965	0	0.451205	0	0.111362	0.0907787	0.245681	0.306411	0.104375	0.163744	0.346089	0	0.887952	0.403321	0.292931	0.097991	0.13206	0.310162	0.0890313	0.0536162	0.357911	0.150335	0.385046	0.290209	0.0516747	0.0762427	0.563192	0.181805
AC005258.1	0	0	0	0	0	0	0	0	0	0	0	0	0	0	0	0	0	0	0	0	0	0	0	0	0	0	0	0	0.0537669	0	0	0	0	0	0	0	0	0	0	0	0	0	0	0	0	0	0	0	0
SLURP1	0.270923	0.0863084	1505.61	0	0.296982	0	0.295283	428.448	0.435028	0.150846	0.790731	0.330275	0	0	0	0.271977	0.333977	0.0929806	0	2.32105	3.50813	8.13809	22.9783	0.186952	0	2.76849	0	3.25744	1.77741	1.3839	5.33718	0.0955987	4.95965	0.613188	0.534757	0.291295	7.79549	0.766048	1.28512	1.03289	0.888612	0	12.1257	1.02105	3.94403	2.5693	0.252723	0.155568	2.10921
LRRFIP2	8.5222	11.9135	20.8426	18.4096	18.092	17.1067	10.5771	33.2851	12.4311	17.8614	13.6102	15.7795	12.7803	16.3781	9.03843	9.60506	15.4088	8.04031	17.187	19.9789	12.9887	15.373	13.7904	20.7785	8.19196	17.1891	12.714	11.7093	14.8279	14.2692	11.049	4.688	11.6438	17.0952	12.4508	12.4329	8.75889	11.379	14.4259	14.6282	10.3112	7.87075	13.8482	12.9234	5.69035	5.93676	9.48607	18.2636	13.0202
CARF	3.8831	3.38108	1.36925	3.63375	1.27421	4.4855	5.92454	0.778815	2.57523	3.80822	1.95036	4.29223	0.903549	3.6077	2.18101	3.6107	2.96971	1.41073	4.23417	5.36228	2.5051	0.547518	6.05718	0.569623	0.35365	1.53787	0.785851	1.03175	5.0406	1.15096	1.65937	1.70012	2.00991	3.87391	2.88461	1.95018	3.46384	1.61956	1.37447	1.24784	1.66318	2.37541	2.39109	2.54757	1.64793	1.2355	0.793592	1.81862	8.6093
DMRTA2	0.699233	0.0143714	0.0236555	0.0371396	0	0.0329984	0.0655575	0	0	0.0251176	0.15361	0.0274973	1.31731	0	1.59723	0.0452873	0.333667	0.278682	0	2.64591	0.188434	18.8157	2.5586	0	2.01241	0.276592	3.78287	1.66111	0.48622	0.720108	0.0150628	27.3636	0.51259	0.265468	0.200347	7.64745	4.02933	10.0405	1.19833	0.294838	4.23178	0	5.65615	0.106261	0.520577	0.0855636	9.86805	0.828926	0.0250862
EFHD2	309.567	100.698	132.413	44.7205	590.062	43.4761	247.092	264.41	336.284	152.439	402.925	103.114	376.707	55.0349	218.546	267.261	201.56	448.33	35.2971	128.606	169.728	207.255	355.567	314.904	200.974	374.01	130.08	296.689	243.695	152.792	227.84	357.368	650.821	219.166	298.312	298.841	403.429	281.9	353.344	306.651	444.813	239.78	71.313	319.565	410.268	150.873	170.324	96.0498	301.876
BUD13	33.0589	15.5125	17.2658	23.5078	29.3033	26.3142	32.1082	26.312	28.5949	35.633	33.645	29.5596	37.7439	21.7507	31.3227	41.235	31.6877	36.8568	25.5353	78.5004	30.883	26.7842	16.8915	44.4363	31.2227	29.2913	29.0649	36.0942	33.7157	43.8243	24.8196	82.8959	23.8799	44.8639	37.6282	44.4249	30.3018	23.7101	24.2293	35.722	32.4207	43.1104	32.4949	29.9621	25.8639	15.372	16.037	30.5477	43.2146
SPATA1	0.335402	0.213699	0.165531	0.129943	0.346036	0.144317	0.688114	0.106609	0.30413	0.307584	0.268724	0.360776	0.63491	0.361684	0.127008	0.198063	0.194571	0.081254	0.346973	1.3002	0.329644	0.349757	1.19086	0.353976	0.144961	0.645156	0.503998	0.266871	0.776623	0.478705	0.210805	0.459481	0.273998	0.750195	0.292071	0.565682	0.827887	0.462229	0.336913	0.494296	0.323559	0.863957	0.350794	0.501907	0.322245	0.648631	0.883398	0.407845	0.570513
ATP5S	7.87505	7.34785	5.67255	8.33348	11.3289	6.82021	12.1928	4.3454	7.65121	8.46111	7.76802	7.55932	3.46127	7.25427	3.90565	14.3117	6.91379	6.54132	9.50284	6.00027	4.2604	8.04124	3.81289	5.87411	4.57564	3.47423	6.17194	3.61459	6.61728	5.39421	5.48684	10.7654	5.15411	8.75015	5.49062	5.12786	6.80125	6.20597	4.08678	5.54111	2.70336	5.75218	4.71772	5.98807	7.99985	2.95557	2.8411	7.32095	10.0547
STK38	59.1544	65.2833	74.7104	101.454	73.2286	143.917	90.4726	47.8513	86.6891	94.3692	73.0265	60.483	66.7711	79.2605	88.0712	84.5229	72.0192	59.4671	80.7604	90.8366	68.57	66.6134	132.054	52.9759	53.1012	64.6335	81.3804	55.2296	95.6967	98.0374	48.2378	54.2364	65.9387	222.984	105.458	85.9259	115.502	103.664	45.8336	75.6925	69.963	30.999	78.7845	93.5501	66.3628	76.6121	64.6682	60.9498	66.5596
NMNAT1	5.58589	4.09186	5.32865	9.48329	5.58697	10.6189	12.5776	4.55691	8.41198	10.2266	5.23486	9.88738	5.11552	6.62689	6.72676	10.6133	7.58621	6.03283	10.0132	9.40053	9.35934	5.39257	7.99711	2.91815	7.02249	6.44981	4.04841	7.28063	11.38	5.64215	9.30452	10.1225	4.33297	7.77134	10.6674	5.81363	8.91038	1.89941	7.2005	10.2786	6.23135	4.72629	8.00078	12.0276	6.36471	3.12256	2.25205	8.22717	15.2505
KHDC4	13.3997	5.5354	12.5501	10.0752	29.7591	8.25296	22.0334	6.61897	15.2976	18.8747	14.4806	13.2821	10.1856	8.54096	13.0285	23.7026	12.3967	3.33166	12.2215	55.6376	28.2658	12.0653	65.0483	19.7401	4.25463	27.3328	29.6647	16.7436	25.1896	20.7384	38.224	37.498	21.603	56.9743	41.1382	26.3623	41.8339	48.9324	17.2068	25.2408	25.7942	27.1339	35.5369	33.6914	20.4154	28.0432	26.2754	52.6741	45.211
AL359922.1	0	0	0	0	0	0	0	0	0	0	0	0	0	0	0	0	0	0	0	0	0	0	0	0	0	0	0	0	0	0	0.0519545	0	0	0	0	0	0	0	0	0	0	0	0	0	0	0	0	0	0
PRY	0	0	0	0	0	0	0	0	0	0	0	0	0	0	0	0	0	0	0	0	0	0	0	0	0	0	0	0	0	0	0	0	0	0	0	0	0	0	0	0	0	0	0.131853	0	0	0	0	0	0.179386
TMEM11	10.8598	8.54399	22.0637	17.845	19.9289	21.419	17.1394	17.7126	23.8481	17.3318	28.6803	17.4195	37.4943	11.7603	12.8623	23.2385	21.9508	22.1361	17.333	18.6597	24.8662	22.0403	32.1657	25.9705	65.6465	26.4179	30.4958	24.3171	14.7417	29.7294	35.3944	33.4797	31.0571	39.9636	24.7331	18.6727	28.8335	25.5562	31.5962	33.6204	21.5014	24.4898	13.5321	36.33	28.904	21.4038	26.7815	31.9114	25.8675
TXNDC16	7.21442	9.2128	2.67229	7.68341	4.71136	10.9811	6.20127	2.87537	5.65909	9.07645	4.27101	9.91764	1.31725	8.97905	11.649	5.6399	9.93422	3.11869	12.3727	20.272	8.78399	3.37121	8.0989	4.46992	1.27282	3.53449	4.96112	6.43649	14.1776	5.33175	11.9009	68.8531	2.09298	18.3158	9.45298	12.312	3.68061	4.82386	1.76205	7.55761	5.61867	6.43938	8.91232	8.93788	1.2263	2.12532	0.859118	24.609	21.2543
PTPRE	10.1264	5.89917	2.76366	1.37526	12.5412	2.15018	9.96896	13.5746	6.53317	3.65547	9.34157	4.61745	4.84628	3.50687	5.40454	5.42738	8.50835	5.56858	4.78238	8.63619	4.24064	7.47346	2.38526	24.9754	2.07278	21.7103	6.60151	5.00661	6.63559	9.97153	5.34849	0.603153	3.06948	0.95546	11.4891	17.7286	5.85295	4.28917	3.98034	8.31521	2.86693	1.83725	2.98916	14.0188	3.59095	0.851447	0.845558	6.96726	8.72039
MAMDC2	12.5328	85.9969	12.926	72.5986	14.1107	118.818	23.0815	4.80486	5.35836	61.2051	23.4861	69.949	1.07982	110.755	7.58727	14.8363	37.0186	3.67937	135.099	12.3142	2.854	0.390369	1.39461	4.35019	0.178302	3.42032	0.209634	6.60961	49.9206	4.33859	2.97464	0.133203	6.81525	0.529722	1.09903	0.784696	0.362063	0.35071	0.0716253	8.38844	0.371446	1.00835	11.6069	10.2434	0.864528	0.071599	0.633839	0.541906	7.15827
TSPAN16	0.0466002	0	0.146616	0	0.0510825	0.0681741	0.101581	0.0559569	0.0299308	0.155678	0.27202	0	0	0	0.0333317	0.0935629	0.114892	0.0319863	0	0.307101	0.0389301	0	0.242478	0.0643133	0.146739	0.0634927	0.103514	0.105056	0.109187	0.297546	0.0311194	0	0.0294168	0	0	0.0334028	0	0	0	0.0507609	0.0917074	0	0	0.175626	0.0661848	0	0.0869392	0.107034	0.103655
LY6L	0	0	0	0	0	0.107712	0.0534977	0	1.32411	0.0819882	0.07163	0.0897558	0	0	0.0526628	0	0	0	0	0	0	0	0	0	0	0	0	0	0	0	0	0	0	0	0	0	0.264814	0	0	0.0802002	0	0	0	0	0.0261423	16.1525	0	0	0
TM2D1	16.8274	12.3767	6.16841	9.16337	18.8363	10.3217	17.4205	6.33421	13.7472	11.0434	16.9228	13.4401	7.34031	9.86807	18.4598	14.1259	14.9238	10.0115	12.3306	21.9704	19.6103	12.7672	20.0508	12.2306	7.98689	13.2425	11.5858	11.9119	20.1773	14.8031	10.295	19.1256	11.5964	17.4192	13.5227	18.0927	15.7001	7.40445	12.8363	11.8225	16.6963	4.74693	12.8235	22.055	9.29943	6.97027	4.02265	17.9469	18.4804
ZNF48	4.64358	2.971	4.58468	17.9791	7.39041	19.0157	9.31752	3.98948	6.35189	12.3324	15.2731	15.1351	19.1742	7.15594	9.93645	13.6923	11.4247	15.2566	13.8669	15.3649	14.316	5.98929	15.387	6.73041	14.1734	18.4776	17.8245	13.301	17.8726	10.6193	9.41966	48.0046	7.01549	11.2047	10.8914	9.41447	9.31752	7.89522	7.50199	17.2063	16.8875	32.824	10.3517	10.6542	10.4998	8.48808	7.55768	52.2796	16.1201
CTU1	1.42906	2.53169	3.32645	2.35304	2.36889	2.54959	2.35534	3.6622	2.55213	2.98866	3.6962	1.82711	11.7567	2.4397	7.37955	3.32413	4.33971	2.58385	3.0649	6.9829	2.03828	5.97302	23.2147	11.0639	8.67066	10.6378	6.77469	5.23852	4.81841	7.74487	4.14316	4.52608	7.19487	6.97377	9.01259	5.37157	6.85327	12.5869	11.3089	7.6694	11.6838	7.50945	7.90691	7.55333	4.80187	15.1832	10.9246	17.5727	8.21824
SLC25A26	10.6565	9.07146	6.89862	16.011	7.42875	12.6612	14.8538	6.21893	10.8379	11.9776	12.5209	16.5988	24.5429	9.84346	10.3439	15.117	13.6732	16.6777	15.5993	20.3391	9.88938	9.01341	11.4782	8.47764	16.6671	11.9782	6.83633	7.87722	17.7026	9.84517	6.61815	12.6981	8.39111	13.2163	12.7751	10.3927	11.345	9.89493	10.7114	16.8228	15.1068	7.34006	11.0621	13.2859	9.37336	5.00785	4.39614	15.0801	17.937
SMAD3	51.8132	19.6315	40.1412	23.3031	118.87	30.806	52.2583	48.9318	56.617	40.5422	54.1126	36.3259	23.0713	23.2802	41.7423	68.2739	50.3125	47.3774	27.3274	73.2781	43.9719	30.9507	148.055	19.378	6.51845	48.0497	16.1178	63.3138	44.9659	33.8834	25.6667	3.35746	127.757	46.171	81.024	46.4429	174.625	33.4171	105.315	12.4861	144.464	22.0354	25.6692	30.7305	90.685	38.1983	15.5921	19.6635	88.5469
HIST3H2BB	0.646193	0.098028	0.419526	0.101333	0.236116	0.0900336	0.536606	0.332546	1.34395	0.548253	0.239494	0.150049	0.660157	0.102563	0.968425	0.926724	0.986251	0.16897	0.135289	87.6845	3.03335	0.484886	4.19497	2.08091	0.161491	0.545033	1.19617	3.81538	1.91782	2.78996	0.513721	3.08367	0.369066	2.81366	20.5291	1.85275	5.82889	2.13788	2.7149	1.24019	0.66612	0	2.22619	4.34887	0.316849	0.661453	1.4639	2.65039	0.616013
C17orf78	0.0379066	0.0483039	0.0795093	0	0.0831056	0	0.0275434	0.0910356	0.024347	0.126635	0.0368788	0.0462109	0.0451801	0	0.0271135	0.0380541	0.186916	0.0260191	0	0.149886	0.0633349	0.0746659	0.0788969	0.0523153	0.159152	0	0.0842032	0.0284857	0.0888176	0.096815	0.0759418	0.428027	0	0.308863	0	0.0815139	0.0454466	0.33686	0.0359619	0.165165	0.0248663	0.265589	0.209168	0.0357156	0.0269188	0.0479317	0.0707202	0.174133	0.210795
PRDM6	9.06368	24.9534	3.18211	40.0318	1.79947	32.9731	14.6639	0.733355	2.57346	28.4338	5.51782	27.0494	1.25183	25.763	4.65217	3.34279	11.7774	2.44046	39.8723	4.02991	1.01391	1.04206	1.26304	0.408015	2.54782	0.254405	1.52945	8.1616	12.6655	4.78876	0.41044	0.51062	1.3604	1.07061	0.238024	1.3384	0.401082	0.163416	1.22522	0.745768	0.479736	1.28098	1.016	1.22416	0.240331	0.00983752	0.812821	0.303783	0.363415
MPZ	7.09192	31.5224	4.14384	4.94893	6.70051	11.7585	15.5328	17.0521	13.0579	6.12986	7.19532	63.8536	5.11187	33.5999	8.09208	6.64488	20.9403	3.77841	19.9456	9.34735	4.7115	2.06212	5.9043	1.49145	0.815283	5.06143	3.93838	3.75593	6.47265	2.54445	2.16501	1.76365	1.53492	0.703202	1.39983	2.03338	4.89909	0.873045	1.15339	1.43467	5.67127	6.71391	1.24232	1.11367	0.923307	1.47323	2.36267	2.98635	1.95309
HIST1H2AA	0	0	0	0	0	0	0	0	0	0	0	0	0.218941	0	0	0	0	0	0	0	0	0	0	0	0	0	0	0	0	0	0	0	0	0	0	0	0	0	0	0	0	0	0	0	0	0	0	0	0
NYAP1	0.527416	0.439437	0.319112	0.467611	0.177891	0.474823	0.574839	0.353195	0.833856	1.12945	0.315763	0.939707	0.362663	0.371871	0.739981	0.773838	0.62516	0.529103	0.594575	1.65766	0.643963	0.299673	1.2244	1.65175	1.34139	0.331663	0.428072	0.564018	1.25478	1.01028	0.108371	1.15958	0.486599	0.422392	0.300297	0.116323	0.340482	0.196654	0.346402	0.0441929	0.625423	0.142126	0.509919	0.344029	0.30251	0.513	0.30276	8.45652	1.39877
KIF12	0.0489028	0	0.102574	0	0.107213	0	0.302033	0.0146804	0.172754	0.108913	0.0475768	0.029808	4.54631	0	0.104936	2.97013	0.512417	0.99022	0	0.12891	0.0204268	10.6199	0.534364	16.8728	0.0513298	1.96558	5.45862	0.146996	0.630202	0	6.87432	0.310607	0.138916	3.40904	0.361972	0.736118	0.351779	0.0592606	0.487136	1.17192	0.705752	3.51198	0.524697	2.99495	21.9044	0.015459	0.935159	6.90786	6.93455
SLC23A1	0.317952	0.0578803	0.500178	0.112184	0.721965	0.0996751	0.330039	0.177261	0.52513	0.252901	0.486091	0.415292	0.460165	0.0378489	0.211177	0.820771	0.419948	0.296185	0.199702	1.13747	0.284592	0.514444	0.82721	0.313435	0.357569	0.247548	8.32397	0.119466	0.638555	2.03015	0.166828	0.512884	0.501775	2.30281	3.20516	0.32558	0.952988	0.165127	0.237003	0.445295	0.283063	5.50958	1.03039	0.727537	0.330619	0.0143585	0.127111	0.599883	0.580946
NPAP1	0.251304	0	0	0	0.317857	0	0.667193	0.00580313	0.465606	0.107633	0.122245	0.0706979	0.0115201	0	0.0483944	0.446345	0.0714905	0.179129	0	0	0	0	0.060352	0	0	0.36874	0.0107352	0.00726335	0.0135882	0.370292	0	0	0	1.04131	0.114469	0	1.83092	0.0858936	0	0	0.0507238	0.330138	0.278523	0.00910686	0.113253	0.122218	0.0360648	0.0888017	0.838485
CD8B	12.8002	0.273511	5.23874	0.128514	5.43291	0.513829	7.25915	2.9991	4.63711	3.99807	17.3129	3.85353	13.0237	0.585338	15.6595	4.427	10.0545	6.99135	0.114386	1.69739	0.521629	0.76869	3.49267	8.88673	18.3919	2.39273	0.216719	2.52205	0.731506	0.249179	0.130304	1.23935	0.640509	0.494629	0.0385145	26.2667	0.982539	12.2956	28.5448	22.7001	3.2768	25.1893	5.28779	1.17662	0.374127	0.172711	0.10921	0.627448	1.04167
KCNH4	9.60265	0.118113	0.0972083	0.213666	2.09307	0.271202	10.8298	0.333902	4.04829	0.867019	1.62317	1.03956	0.486089	0	4.04419	8.07676	0.411344	4.08454	0.190176	0.146601	0.0309734	0.109544	1.09964	0.179091	0.330785	0.631448	0.0617683	0.167168	0.469104	1.65713	0.0990365	2.08015	0.0936179	5.11881	0.731816	0.970016	5.24517	14.5419	1.56523	0.121159	1.11878	1.54238	0.522825	0.104799	5.19995	3.56297	0.536069	0.212895	14.5147
DGAT2	11.9168	4.37386	17.6705	4.31827	32.0775	0.538493	21.7307	20.2598	14.4747	3.3406	11.2445	6.55134	11.6478	5.39822	9.19508	32.1757	9.97122	22.5998	1.80713	37.1622	10.063	15.4703	19.2486	4.21638	1.52609	54.4395	19.5518	89.6821	7.11519	34.6663	24.9063	7.47481	6.32011	37.8976	45.5903	16.7737	39.5185	11.0099	1.41427	7.91877	50.9842	1.24918	1.46125	8.43614	34.8531	4.46814	29.8979	5.86525	7.56324
CEMIP	2.01401	0.364894	2.13221	0.220031	5.01186	0.684236	3.48857	11.026	0.637592	0.488938	5.14457	1.10543	6.64389	0.795368	6.79999	0.555767	1.80028	1.12034	0.489602	38.3206	21.1949	2.75437	3.80445	6.17824	20.2279	17.6219	2.55493	40.7129	1.80259	26.9016	5.69212	1.19231	7.98365	1.40855	4.18256	22.8723	4.24559	0.478092	21.2439	5.63534	0.494654	0.38454	3.21868	6.84393	1.38955	0.50088	0.507518	1.40312	1.45437
AFDN	17.7351	24.6365	26.6345	17.0235	31.8552	13.9928	25.9001	32.568	17.187	15.6754	12.096	19.3645	5.8011	17.0005	12.1544	23.957	20.8561	9.45479	18.7418	56.0587	19.9894	15.3362	16.757	21.2421	2.33734	20.3931	17.3304	14.3513	13.9906	16.4934	31.7453	38.6072	9.36799	25.301	25.7286	11.9561	20.2711	12.9527	20.9799	7.81405	14.8651	5.95755	30.4003	20.7663	11.8695	9.29195	11.7165	21.5	49.9629
NPY4R2	0	0	0	0	0	0.0544068	0	0	0.047773	0	0.0723624	0	0	0	0	0	0.0458451	0	0	0.147051	0.0310684	0.10988	0	0.205303	0.156141	0	0.0413052	0.0838405	0.174275	0.189967	0.0496702	0	0.0234763	0	0	0.106629	0.0891738	0.0300444	0	0	0.0243959	0	0.114006	0.1752	0.0132048	0	0.0693824	0	0
PCED1B	17.6995	3.54069	4.28362	10.9802	17.3612	8.37375	24.631	5.35503	12.1713	17.2653	29.7084	15.3105	32.0242	15.7905	9.4204	28.7306	12.8789	21.3035	10.9539	12.1586	18.918	11.7123	3.00724	16.681	12.1033	16.7332	5.4006	20.7339	18.1118	14.6544	8.83226	0.666708	13.2953	17.4829	18.4002	45.7883	44.1057	14.3887	13.391	32.1733	21.2345	71.909	7.85342	24.5041	32.4584	13.9131	13.6334	4.56312	19.8704
RALGAPA1	6.03768	7.22206	2.81807	4.79462	7.6644	4.34023	7.17627	3.27928	4.22664	4.16472	3.0677	5.64228	1.22224	7.00054	3.47134	3.36915	5.25261	2.18317	5.77842	16.9059	3.37177	2.6248	2.9105	3.41329	0.725253	3.77321	2.41191	2.48079	4.23244	3.45245	1.84935	11.4167	2.56859	3.9916	3.65856	3.45122	3.93818	3.78783	3.24115	1.70243	1.70513	1.15265	2.0442	2.18041	1.66479	1.63645	1.67274	5.03193	11.155
EIF1AY	17.7482	0	0.0374517	31.9577	15.169	33.3051	19.0198	0	0.0114683	0	0.0347425	21.2446	0	30.8282	0	0	14.1091	34.3043	34.9339	2.96527	1.52148	7.7023	0	0.0246424	18.6666	17.3945	0	15.9403	41.4598	0	0.262323	0.390631	1.76961	29.4042	45.6756	16.4207	0.42814	6.23153	22.8173	19.7025	0.515369	46.4128	18.5775	3.78525	11.8429	0.383818	0.0166559	1.0663	20.752
TCF25	56.1488	43.7749	38.7628	53.2712	70.4023	53.8135	59.2735	44.0696	69.8811	63.182	78.2642	66.018	109.757	52.9521	52.2346	72.5721	46.4109	64.9489	55.7658	41.1013	59.4976	30.8958	69.935	40.8406	93.8532	56.2759	63.3118	66.5507	76.4176	42.52	32.4112	70.9448	43.2155	41.8852	75.9217	44.9514	58.8834	26.9705	57.416	54.4519	63.805	43.3412	43.0391	32.8899	48.8246	16.9948	23.6543	38.7801	77.7233
THSD7A	3.10833	4.97021	0.684082	2.14804	1.88971	3.72941	2.4665	1.79429	1.32099	4.04688	2.47363	5.79345	1.0551	3.44977	3.2183	3.42779	7.13839	1.03708	3.5409	2.66691	9.04124	0.0852178	0.263213	0.394995	0.314383	3.69097	15.2212	1.69059	2.88513	2.44793	0.097786	0.5167	0.584026	0.14462	0.433545	1.53147	0.151617	0.03764	0.151548	0.674272	0.222677	0.757806	2.04041	0.282205	0.224515	1.94836	0.304231	0.749102	0.570001
KDM4B	7.80023	6.85955	8.28937	9.54718	8.08994	10.6883	11.3103	9.26552	11.7091	9.41821	9.57487	10.5937	11.029	8.96291	11.7702	9.21508	9.05504	5.63229	11.446	26.5949	7.45789	7.27324	24.9132	6.80839	5.22994	14.561	12.5999	11.6267	10.3404	11.2362	11.537	37.5396	11.9355	13.5821	18.3917	12.4862	20.0903	11.3093	7.28283	6.89212	14.6793	14.6413	17.9446	6.75788	10.3202	6.92857	12.3207	16.6274	17.6969
ANKK1	0.587991	0.0535192	0.763478	0.276617	1.13563	0.204811	1.79034	0.470701	0.395644	1.02892	0.871691	0.443735	5.80673	0.233314	1.1015	3.00761	0.44871	1.09547	0.451378	0.405946	0.795294	0.220606	2.53504	0.579637	0.35267	3.73864	0.684159	9.99438	0.209935	1.39448	0.392658	0.1976	1.30795	3.29536	0.607931	0.361259	4.73322	2.87274	1.88598	0.762489	2.66327	0.269742	1.04717	0.263812	13.6997	2.74385	3.97002	0.836045	4.88906
EXO5	4.21118	2.12851	3.15815	4.95835	3.66205	7.22773	8.22238	2.75436	4.77495	6.05175	5.88227	4.50277	5.38373	3.21502	8.02675	7.15616	6.96038	4.69916	3.62024	6.91481	6.8199	6.60348	11.7763	6.13658	4.76589	7.56483	8.57054	13.0649	8.55513	10.365	9.30072	24.8381	4.78205	21.2351	8.07998	8.49917	6.20525	3.17402	7.03055	11.3783	7.45408	10.3845	8.10633	14.1643	5.30439	2.81119	6.67148	14.6709	9.02703
OR4C13	0	0	0	0	0	0	0	0	0	0	0	0	0	0	0	0	0	0	0	0	0	0	0	0	0	0	0	0	0	0	0	0	0	0	0	0	0	0	0	0	0	0	0	0	0	0	0	0	0
TRIM51	0	0	0	0	0	0	0	0	0	0	0	0	0	0	0	0	0	0	0	0	0	0	0	0	0	0	0	0	0	0	0	0	0	0	0	0	0	0	0	0	0	0	0	0	0	0	0.0370393	0	0
RIOX1	7.51686	5.32359	12.3118	20.4145	9.71716	26.5064	12.9256	11.6513	10.2523	15.4739	18.7633	12.0477	12.4215	10.1316	16.194	18.6097	15.7269	11.573	16.7658	15.1572	22.3415	43.3568	12.404	37.3219	10.8761	19.6674	20.2565	17.0586	23.9558	23.0227	26.5386	49.6035	17.3923	25.1605	8.86675	15.8422	17.3419	14.9276	25.3145	24.3031	17.9362	24.4184	10.8331	24.4074	19.1508	17.3435	11.9286	39.4142	20.7504
CTAG1B	0.0725253	0	0	0	0	0	0	0	0	0	0	0	0	0	0.10375	0	0	0	0	0	0	0	0	0	0	0	0	0	0	0	0	0	0	0	0	0	0	0	0	0	0	0	0	0	0	0	0	0	0
TMEM117	9.41005	8.09736	12.6409	10.3759	8.04352	11.5701	13.7824	11.109	14.3018	8.71268	9.5252	10.7239	9.77901	8.59887	9.61966	9.00086	13.9984	7.09769	8.02654	35.7031	14.3798	10.0174	18.9034	6.50804	3.88424	13.8872	2.2312	52.7571	15.1712	21.3602	10.6899	11.5209	13.9894	7.67686	15.026	8.4124	13.2593	7.20919	9.16803	5.1136	27.0081	2.50018	6.88436	9.48378	8.36427	4.57231	8.73844	5.0027	11.1242
HBZ	0	0	0	0	0	0	0	0	0.0618834	0.10729	0	0	0.114835	0	0	0.193446	0.118772	0.0661332	0	0	0	0	0	0	0.10113	0	0	0	0	0	0	0	0	0	0	0	0	0	0	0	0	0	0	0	0	0	0	0	0
KRTAP20-1	0	0	0	0	0	0	0	0	0	0	0	0	0	0	0	0	0	0	0	0	0	0	0	0	0	0	0	0	0	0	0	0	0	0	0	0	0	0	0	0	0.173522	0	0	0	0	0	0	0	0
KRT79	0.143082	0.145862	0.180069	0.0471185	0.0941068	0	0	0.240535	0.11028	0.0637328	0	0	0.102322	0	0	0	1.69327	0.0589267	0.0419384	651.262	0.119531	0.394566	38.2975	0.197469	0	3.93797	0.858147	182.013	0.5364	0.657786	247.149	2.01953	67.5787	0.077722	1.44034	0.205121	0.20585	0.254302	0.271483	9.00855	2.19632	0	0.0350899	18.7119	0.172733	0.0542767	0	0.0657279	0.0318266
NPC1L1	0.138505	0.18532	0.479349	0.798197	0.16701	0.405254	0.412621	0.449051	0.0800644	0.879141	0.0943246	0.962431	0.181589	0.346239	0.148603	0.125139	0.187815	0.0475348	0.710445	0.146043	0.0115708	0.122768	0.172966	0.0573456	0.0726895	0.339683	0.230749	0.187348	0.421884	0.0884367	0.0739945	0.117296	0.192352	0.639504	0.0410079	0.0496399	0.0166055	0.402819	0.0131399	0.0150872	0.0181715	0.0121303	0.118886	0.0913496	0.172125	0	0.11628	0.0795318	0.893446
CDH15	0.015718	0.0100146	0.065937	0.0258806	0.0172299	0.0459895	0	0.00943698	0.040382	0.0525093	0.0764589	0	0.262275	0	0.0337279	0	0.0968808	0.0323664	0	0.103584	0.275749	0.0309602	0.458004	0.325388	0.709417	0.278405	0.471351	0.0590579	0.162044	0.662381	0.0209928	0.110926	0.0595327	0.01423	0	0.180265	0	0.190472	0.0745581	0.0342428	0.0309324	0.0275316	0.0289105	0.177714	0.0502285	0.0198749	0.0293241	0.740092	0
OR6B3	0	0.0465338	0	0	0	0	0.583748	0.131549	0	0	0.284218	0	0.609341	0	0.313439	0.0733191	0.090033	0.501311	0.107036	0	0	0	0.0760056	0	0	0	0	0.164651	0	0	0	0	0	0	0	0	0.700498	0	0	0	0	0	0	0	0.129662	1.20055	0	0	0
CNGA2	0	0	0	0	0	0	0	0	0	0	0	0	0.061186	0	0	0	0.0316418	0	0	0	0	0	0	0	0	0	0	0	0	0	0	0	0	0	0	0	0	0	0	0	0.0168378	0	0	0	0	0	0	0	0.0285473
IL12B	0.0263466	0.0335731	0.0828929	0	0	0	0.0957185	0.0474549	0.101533	0.293388	0.922758	0.0642367	1.31888	0.043908	0.0753797	0.0793472	0.779482	0.0180842	0.0386119	0.0347255	0.0220101	0	0.0274182	0.145445	0.165925	0.717943	0	0.118792	0.037039	0.033645	0.0351883	0	0.066526	0.0238524	0.0260018	0.396587	0.0315871	0	0.0749848	0.430484	0.0518491	0.069223	0.258453	0	0.0280644	0	0.0491532	0.181543	0.0293021
PDX1	0.058171	0.0185316	0	0	0.0318832	0.0425509	0.0211338	0	0	0	0	0	0.0346663	0	0.20804	0	1.64932	0.439214	0	0.881717	0.0242982	0.257808	4.51001	1.16409	0.152645	0	7.75303	2.2294	1.66284	0	0.0388464	0.964741	0	5.02942	0.660214	1.48023	0.104613	0.0234973	0	0.0316825	0.0953987	0.0254731	6.45539	0.082213	0	0.0551665	0	2.4384	0.0323483
PVRIG	0.0366647	0	0.153809	0.181112	0.120574	0.107278	0.293051	0.154093	0.0941976	0.204144	0.214023	0.134091	0.480698	0.0611038	0.209802	0.0736148	0.0903961	0	0.214934	0.724877	0.428819	0.0361098	0.610497	0.202405	0.230906	0.249778	0.244334	0.11021	0.292087	0.655502	0.195877	0.621006	0.0925798	0.763456	0.253295	0.183968	0.0879153	0.0592408	0	0.319507	0.14431	0.834886	0.42711	0.552728	0.16924	0.0463613	0.171008	1.13689	0.448555
GPX3	159.492	359.659	47.5149	226.107	150.202	293.823	138.798	367.635	106.546	370.192	490.649	724.681	221.863	304.934	126.105	50.5848	280.019	55.6766	668.327	63.0794	163.558	11.1664	99.2761	47.4828	124.535	366.994	191.369	72.413	119.271	114.95	77.6348	11.4911	255.439	5.22604	12.5969	186.147	9.78826	18.6909	10.6037	52.082	127.179	36.1544	36.6185	23.7923	8.1332	179.847	18.4496	30.0301	25.0408
C2CD3	6.90337	5.21692	3.17998	5.22129	6.47002	7.98296	10.091	3.16501	7.28835	5.99913	4.00831	6.89903	2.70357	6.04655	8.38967	7.46466	9.04505	4.52001	5.83453	26.2897	10.6254	8.46299	5.80513	7.82636	2.69674	7.03269	12.7317	8.3968	8.21089	10.4488	15.6309	26.046	3.41539	12.0648	7.25278	12.9535	8.78294	3.80528	6.40099	8.63542	5.22318	7.10515	7.78385	5.81738	3.54627	3.53773	4.23189	8.78531	12.4273
HPD	0.325909	12.376	2.5293	9.76662	0.357257	10.4417	3.55213	0.645723	1.56996	10.053	4.28047	10.171	1.98106	17.1634	0.606094	1.14512	5.18271	0.425036	13.1826	0.773202	0.735119	0.0962929	0.57658	0.674685	2.36038	0.0444051	1.33931	1.68988	6.76572	1.62315	0.326461	0.230002	0.843505	5.01594	0.385974	0.327054	0.11722	0.526584	1.45319	2.05905	0.213792	0.199802	0.319708	0.829092	0.520738	0.185445	2.46252	0.523998	0.181234
CELF1	32.6406	49.6547	19.823	50.0851	41.4011	49.3113	47.3935	23.4664	30.6125	43.3223	28.2309	41.1076	24.9697	55.2681	32.561	36.7892	39.6275	34.6037	61.4363	85.5373	39.5665	45.4992	38.0792	63.0185	17.4995	34.9327	40.3926	29.6487	38.1595	27.8655	40.5285	70.4531	28.8861	46.9529	26.1009	36.5406	38.824	15.5064	37.0205	36.8603	24.9904	35.1887	28.1367	41.631	19.7951	17.2051	14.8307	55.7601	61.3534
ARSH	0.155185	0	0.284813	0	0.552863	0	0.704743	0.652204	0.174429	0.129607	0.0377442	0.141886	0.184961	0	0.443996	1.09052	0.143477	0.505964	0	0.102269	0.0324106	0	0.645987	0	0	0.211439	0	0.116616	0.399968	0.0495435	0.233172	0.328554	0.244904	0.280987	0.306309	0.389325	0.186052	0.0313423	0.257641	0.211301	0.127249	0.0679554	0.309221	0.913843	0.330606	0	0.0361899	0.623767	0.431483
COL28A1	1.74741	8.05254	1.60208	2.9315	3.13225	5.73982	6.50016	2.46778	1.39764	2.83925	2.59816	7.19451	2.0303	9.04783	2.77487	2.25068	5.52751	2.02921	8.21419	8.73453	1.70769	2.70592	7.59418	0.0303348	0.149961	0.778641	0.598105	2.01511	2.43598	1.68413	3.80165	0.426577	10.8295	6.74583	0.726696	0.157552	0.671976	1.76682	7.97604	0.0837989	1.13186	1.14538	0.309951	0.320998	2.15011	1.18815	5.25912	0.429123	0.831155
CLN3	12.2991	4.91831	9.80981	7.43433	12.2581	7.88382	18.6847	5.94632	16.4021	12.2903	13.8392	9.78524	19.3461	5.93339	16.9925	29.4053	14.5432	26.6371	10.0085	29.5417	25.768	13.1649	27.9397	8.97842	18.9396	16.5591	70.2782	27.0949	33.163	13.7223	13.7789	12.7913	16.3247	25.3316	38.1715	14.8015	21.3422	6.87683	10.747	19.8667	17.4101	8.99993	20.2706	21.5602	32.9365	9.74035	17.4961	19.6073	15.5507
SWSAP1	5.09718	0.963282	5.16446	3.05839	5.25601	3.60209	9.6672	4.27926	8.90603	4.81023	7.77466	4.63404	18.4831	2.23167	11.0612	12.1854	7.02899	7.50145	3.102	4.89634	3.753	7.31735	15.3291	10.6712	8.79602	12.595	15.3526	16.133	9.71636	9.92928	7.15392	7.40782	8.4804	10.7545	11.5957	8.23616	12.4293	13.575	8.68784	5.59935	9.94606	8.7769	11.6795	2.80828	14.1567	9.859	5.80241	9.52477	12.3468
ACTL8	0.0390252	0.0497292	0.0818553	0	0	0	0	0.0234304	0	0	0.0759339	0	0.186053	0.0650375	0	0	4.37781	0.0267868	0	3.5491	0.0978055	0.653386	0.446737	4.09328	0	0.106343	1.69041	8.18201	0.0365753	0	4.89944	0.137705	0.0985398	0	1.23246	0.167838	0	0.0945818	0.666415	0.595134	0.1024	0	0	0.183847	0	0.024673	0	1.61344	0
PPDPF	473.76	246.905	829.905	689.529	648.05	599.511	613.832	737.593	977.019	621.823	784.426	372.467	858.288	240.465	1122.13	1265.47	558.365	1180.03	647.927	172.824	1578.13	915.825	1586.69	604.194	741.406	1093.95	202.278	1204.41	1275.78	2265.29	464.461	595.344	1031.81	1184.63	2122.37	848.375	2230.52	2380.43	912.976	909.931	3561.87	691.997	969.932	580.194	1852.6	1816.66	1904.93	653.278	898.365
NADK	26.7725	18.2312	16.6138	24.2131	36.5343	29.5186	42.835	17.7991	46.1097	31.9945	44.3173	30.743	36.6415	23.5278	39.0371	40.2494	35.6599	28.4076	27.1016	27.0935	63.7265	38.059	40.6641	39.4543	26.8538	42.7232	19.9734	60.1402	32.8703	49.4156	38.8183	65.7605	40.0827	44.4442	43.2165	41.2266	38.6426	24.1292	49.7449	53.4749	28.6054	29.8182	49.2353	48.6904	28.6897	15.0274	20.9659	51.234	37.3432
TP53RK	20.5622	11.6396	13.3723	13.3726	27.5465	14.4211	23.2145	17.631	22.3124	16.7071	27.1622	16.7784	42.0202	13.7073	27.5231	28.4013	24.0486	37.4054	13.4471	31.4597	16.5045	23.3243	25.9364	27.1803	46.3107	27.8753	24.5822	25.22	26.9316	34.2283	23.1019	40.7046	17.2981	23.2181	44.1148	29.9667	29.8057	18.6485	18.2134	24.7843	36.6022	18.0808	12.5055	21.4766	22.7688	16.3188	18.2556	30.8529	25.9947
E2F4	55.6639	34.4696	45.5562	44.9742	92.963	43.376	61.1781	36.7611	53.3612	48.3267	85.9044	57.7823	76.6315	49.5141	51.6967	66.7467	59.3063	43.8113	48.6608	62.1247	64.4174	64.2817	101.464	107.568	88.3112	86.0244	157.571	75.4339	79.3203	82.6762	96.1784	84.4287	50.4961	49.1809	77.6635	60.832	81.2226	58.6356	73.2495	80.6093	98.5275	78.4169	38.959	108.471	64.622	39.8019	41.6949	72.1589	65.0703
NFX1	28.692	23.5467	18.9469	35.4449	26.9667	24.7921	28.3026	14.9166	26.4825	26.9637	24.4978	27.9052	15.2123	31.8044	16.0817	26.004	21.8819	21.9577	33.8602	29.8752	13.0008	16.9407	18.8963	30.6924	11.8584	14.7274	13.4749	11.9393	20.4997	13.8685	17.7263	28.9401	9.78529	29.9934	30.4462	23.4189	23.7341	12.1119	15.2853	31.5311	14.3883	18.0954	22.646	17.7603	13.6497	14.1311	12.4756	20.1516	46.5247
OTOR	0	0	0	0	0	0	0	0	0	0	0	0	0.0394452	0	0	0	0	0	0	0	0.110591	0	0	0	0	0	0.073515	0.0497398	0.0310175	0	0	0	0	0	0	0.0237223	0	0	0	0	0	0.0289846	0	0	0	0	0	0.912177	0
GPR179	0.0355624	0.0396521	0.018648	0.0585555	0	0.0650329	0.12274	0.0213514	0.034262	0.0693022	0.0778457	0.0867061	0.063579	0.118533	0.069951	0.0446259	0	0.02441	0.221501	0.0703083	0	0	0.416349	0.01227	0	0.0242269	0.138243	0.033405	0.149985	0.0681207	0.053434	0.169407	0.0168368	0.0804894	0.00877427	0.165691	0.0746131	0.172379	0.016869	0.0290532	0.0174964	0.0155728	0.0926653	0.0251301	0.012627	0.0168628	0.0165867	0.040841	0.168095
AL157935.2	0.564384	0.839052	1.24956	1.03255	2.19972	0.366965	1.09357	1.05421	1.2486	3.49157	2.31834	0.611577	7.62367	0.627051	0.986792	0.9443	0.309217	0.215218	1.01093	0.578568	0.366714	1.23521	2.54514	1.03855	2.50122	1.87971	0.626842	0.706862	1.05791	1.36138	1.13068	0.309789	0.554202	0.851591	0.309444	2.06769	1.27811	0.253305	1.07086	3.89358	0.12341	1.59271	0.884295	2.36339	0.712514	0.356822	0.760455	1.36833	0.767185
CHD9	12.8232	13.5628	4.60915	10.7639	10.563	11.1308	21.3607	6.62711	11.6791	9.91078	6.60015	12.3168	3.34676	12.6064	8.93561	9.62055	13.9384	5.73981	13.0045	94.9533	9.11805	4.42824	18.8589	5.60308	2.53554	6.63069	6.48224	5.09473	16.286	7.15478	7.36815	5.74588	5.94656	7.11163	6.90851	11.375	12.0708	5.49136	5.29856	5.68042	5.67925	7.42786	6.98096	8.82167	5.07588	1.59693	2.04777	5.89267	37.7453
TMEM268	9.83668	10.6777	7.38692	18.9711	6.33991	19.0099	15.6846	4.48409	10.764	18.9495	13.1439	15.3781	9.11876	16.9752	7.04675	14.3095	14.8582	7.33538	18.02	13.3452	11.4387	18.6281	15.2762	19.9864	14.4676	6.84601	7.7893	10.2438	16.9943	16.1673	18.0239	8.6775	7.0815	13.8529	7.5956	16.1148	8.29897	3.13946	16.5183	26.5394	4.75989	13.76	10.6472	17.2633	8.29513	2.42813	7.91559	9.48369	19.9388
SPDYE5	0.218776	0.0696957	0.183553	0.0720453	0.839366	0.16003	0.572272	0.0656757	0.252931	0.267984	0.255412	0.213362	0.417206	0.145841	0.140835	0.307477	0.458478	0.120134	0.0641247	2.82585	0.365533	0.0861858	1.00177	0.362321	0.0459266	0.0894244	0.437375	0.115082	0.553613	0.167628	0.204537	0.617582	0.455743	0.83187	0.539783	0.360679	0.393438	0.530227	0.0622656	0.166817	0.358785	0.574811	0.429226	0.082452	0.256344	0.221307	0.816313	0.427123	0.510967
HTR6	0.0366647	0.0467214	0	0.181112	0	0.107278	0.053282	0.0220133	0.0470988	0.163315	0.321035	0.0893939	0.0873997	0	0	0.14723	0.0903961	0.0503333	0	0.144975	0.0306299	0.0361098	0.305248	0.101203	0.0384844	0	0	0.165315	0.0515447	0.421394	0.171392	0.155252	0.0231449	0.132775	0	0.0525622	0	0	0	0.119815	0.0481033	0	0.112397	0	0	0	0	0.0842139	0.0815555
MRPL55	40.6912	27.9167	33.0074	39.2477	28.4543	33.4043	35.5641	24.9171	42.0151	43.5946	62.365	38.2738	133.499	32.4608	45.2166	50.8006	47.6893	62.2147	31.6544	47.0235	59.1587	70.9202	103.156	72.234	142.302	45.3519	86.1049	50.3454	49.4695	70.9757	48.2683	68.6755	62.0133	72.1068	79.2519	54.2429	70.7037	88.1502	51.8131	64.8271	57.7631	99.5145	77.5875	100.445	69.2004	55.647	119.845	67.1068	45.0844
ABCC9	3.64956	23.1393	1.60981	8.72541	2.03172	18.0767	4.17441	1.12809	1.95135	9.28418	3.3833	16.5462	0.933733	15.2639	1.13437	1.3875	10.8273	0.629543	17.1285	11.9122	3.09675	0.639828	0.669456	1.15152	0.581623	1.28435	2.674	3.49876	5.87985	4.14001	0.0765602	2.98463	0.812166	0.213351	0.930311	2.80774	0.0458166	0.128638	0.126892	1.13782	1.7966	0.535504	1.07388	0.594106	0.189966	0.120805	0.184181	0.197494	0.219595
NRP1	21.112	22.7716	7.21707	20.3333	11.9451	26.5357	25.203	9.87809	10.8026	19.2	26.2886	42.8385	15.7268	21.7482	11.452	8.54989	54.4326	7.96931	23.3996	25.0718	14.8945	25.3626	7.25348	38.5819	12.5974	52.799	46.0412	34.458	15.9613	18.5594	19.0861	7.7437	6.10162	3.33798	7.6514	113.076	3.9284	2.46859	21.2867	29.4958	6.89147	5.26939	10.2228	28.624	2.57345	4.59825	6.83154	16.9009	5.39963
MX1	26.409	12.9801	38.4722	6.72832	31.883	5.7187	33.5011	22.6634	89.7403	16.9793	29.307	22.4579	26.1933	15.0693	25.3089	33.3261	34.8138	38.9489	12.831	54.8155	13.3869	117.906	43.8781	145.346	110.17	9.8928	111.437	17.3902	31.5403	110.446	12.5616	105.783	11.4213	63.571	7.71571	116.683	34.3443	1.16633	349.861	237.392	7.71492	5.06501	20.8761	45.1592	30.4811	6.24522	46.844	32.239	25.3526
RHOXF2B	0	0.0364368	0	0	0	0	0	0	0	0	0	0	0	0	0	0	0	0	0	0	0	0	0.119028	0	0	0	0.254066	0	0	0	0	0	0	0	0.0564395	0	0	0	0	0	0	0	0	0	0	0	0	0	0
TMEM9B	55.1269	16.382	67.5248	17.2001	69.3039	19.1375	62.102	66.8087	107.229	35.9021	70.5856	39.0719	45.614	20.1786	80.3387	76.9822	67.401	76.444	22.3722	54.2281	82.1305	63.4817	49.7347	92.6932	56.0188	82.5826	92.8961	38.3397	52.1114	50.9947	30.1548	53.8832	62.9446	62.6109	39.3867	66.2492	96.1495	23.2842	59.5287	62.842	73.431	39.6305	49.4027	55.7656	57.0775	28.1136	32.4663	54.5574	102.687
TUBA8	0.0199788	0	0.0628584	0.0986887	0.0657015	0.0292282	0.0725841	0.0839661	0.0384966	0.0444957	0.0388742	0.0243556	0.0238123	0.0332958	0.0571611	0.0401131	0.0492573	0.0274269	0	0.0526652	0.0166904	0.137735	0.353454	0.220583	0.251644	0.0544422	0.0887591	0.0750673	0.0561739	0.15308	0.0933925	0.32429	0.0504472	0.0904372	0.0985871	0.229131	0.119764	0.0968418	0.0947693	0.0217627	0.0524235	0.0349949	0.134741	0.0941201	0.0567506	0.0884188	0.11182	0.458886	0.04444
PPP6R2	37.1534	30.1533	26.0002	36.9917	37.686	31.7528	45.8202	25.3522	53.5263	40.3886	49.6412	33.4887	65.5319	35.1293	40.9613	50.0082	29.4886	32.0176	34.7784	26.6534	46.6027	49.5292	93.1799	27.3646	31.4748	44.6736	36.1748	34.5214	57.4064	40.2384	34.2921	64.2354	40.288	45.0493	61.6848	32.022	47.7229	26.873	49.8778	34.2638	33.0434	37.6842	41.9145	43.8214	38.6005	19.8269	25.5491	42.5744	65.6572
HCFC1	30.0375	27.194	17.5811	42.3284	32.8205	58.363	48.095	21.9342	35.9755	30.795	34.0569	39.8483	34.8285	33.0272	38.7515	36.3102	43.3625	27.4108	39.4509	36.0551	33.5975	43.9606	51.9166	68.8167	24.6256	34.3656	64.5429	55.1497	37.2305	37.5331	58.9036	114.201	30.5994	50.3358	45.3837	51.2326	33.707	20.7159	49.0604	55.9875	36.8382	35.774	55.0804	41.843	19.9939	14.077	14.3188	85.2195	80.3101
PTPDC1	4.25538	4.65523	1.33524	2.98399	2.06202	5.03405	6.27568	1.65277	2.84369	4.2533	2.43266	3.83128	1.65417	5.04647	3.69188	4.14527	4.34084	3.32241	4.28648	12.1547	3.6987	6.326	3.90325	6.42693	3.97296	3.06307	3.2358	2.66338	3.12825	4.98013	7.71326	7.3257	2.58488	10.6853	2.52435	3.39554	2.42026	2.49263	5.70195	6.53444	1.94124	2.70222	5.07737	8.15932	2.88342	1.64614	3.17774	8.95732	10.6136
AL645941.2	0	0.0757314	0	0	0.390881	0.173889	0	0	0.305372	0.13236	0.693828	0.1449	0.141668	0	0.0850177	0	0.146524	0.163172	0	0	0	0	0.123695	1.31233	0	0	0	0.178641	0.167099	0.151787	0	0.0838832	0	0.322825	0	1.02239	0	0	0.563815	0.647368	0.0779713	0.208197	0	0	0.0422036	0	0	0	0
EPHX1	223.971	253.064	616.609	228.471	237.789	201.34	187.503	120.975	199.518	259.098	312.485	380.951	208.316	225.445	238.993	158.776	239.879	247.443	351.66	51.1497	1172.51	134.457	140.688	43.912	116.174	61.6882	35.7254	178.072	248.064	243.828	20.1438	221.66	603.82	223.408	115.787	134.325	42.0412	35.8974	39.7611	75.4466	38.8521	38.7126	109.364	242.398	82.563	41.4978	203.46	83.5735	359.903
PGRMC1	242.64	268.087	113.897	163.965	315.552	221.269	312.397	92.8791	178.634	186.745	227.8	260.26	169.244	176.254	296.757	260.29	313.084	301.873	189.827	444.062	226.201	180.206	359.651	186.87	82.918	174.724	184.489	231.589	233.875	144.061	264.1	368.639	244.506	295.479	321.732	346.081	343.44	229.555	142.697	324.921	482.953	57.2677	213.281	218.151	143.625	126.444	185.641	187.323	211.343
TIGD2	3.34658	2.49243	6.99574	6.10604	6.44462	7.14537	13.5877	1.23543	8.45266	6.1943	9.23953	5.62339	6.60293	4.5221	6.61505	15.1182	9.00353	7.03095	7.82074	36.8964	13.4876	8.81884	12.4012	11.7339	2.80064	5.42236	13.7376	8.5301	15.1951	22.0612	8.68263	21.1761	3.95391	26.449	18.4778	15.884	12.85	9.353	6.80027	22.291	14.8481	2.1982	6.44658	12.016	13.0147	2.80203	11.6011	50.4565	17.0005
GSTO1	145.228	127.175	88.8761	100.722	155.283	125.3	122.246	94.787	134.474	127.039	244.955	160.209	259.948	107.609	86.0617	188.2	141.642	235.982	129.744	168.224	137.136	107.188	92.0864	464.86	340.406	220.731	372.384	117.183	149.597	110.803	113.414	74.8645	163.964	83.4207	105.5	308.318	212.898	177.135	232.132	286.634	194.599	47.7717	132.505	242.701	321.491	151.352	81.7803	99.0527	134.105
SEMA6A	10.9221	5.61367	0.967889	2.39419	8.86483	3.7008	10.8066	1.97723	5.24535	4.45095	8.23588	8.91967	7.24087	2.96546	14.6699	20.0161	16.8607	9.62973	5.89668	77.6748	6.20678	3.17144	16.4794	0.650594	0.696906	16.3106	42.8153	19.8529	11.1978	22.808	7.56417	7.11758	6.79405	1.19018	15.1957	1.2707	19.6856	2.22602	6.96661	0.961905	19.4559	1.16298	1.00141	3.09661	16.0592	7.2411	18.8902	18.6356	5.78934
GAGE2E	0	0	0	0	0	0	0	0	0	0	0	0	0	0	0	0	0	0	0	0	0	0	0	0	0	0	0	0	0	0	0	0	0	0	0	0	0	0	0	0	0	0	0	0	0	0	0	0	0
SRSF2	136.565	108.595	118.897	69.4752	272.891	84.127	120.655	145.456	143.836	92.6569	188.713	99.5247	171.447	85.0257	112.478	141.647	137.823	149.13	70.1764	106.491	120.291	156.178	238.471	201.152	77.0869	187.12	195.649	98.1488	152.453	179.107	174.038	282.24	117.805	244.457	208.925	185.892	226.196	222.465	184.433	206.617	215.073	230.929	158.115	218.836	122.329	104.984	97.342	414.24	153.976
ADGRB3	1.78214	10.7192	0.740557	2.43611	1.11808	8.23154	1.97089	0.814268	0.575926	8.3875	3.04236	5.77983	0.427491	3.49307	1.10636	1.6203	4.55964	0.715492	5.32215	0.310234	0.0655452	0.0441553	2.58948	0.0928133	0	0.366516	0.248977	0.859126	2.30056	0.343522	0.0224549	3.79685	0.0919806	0.0202947	0.0774326	0.168717	0.443451	0.561409	0.0106334	0.0610461	0.0882313	0.196327	0.1718	0.190091	0	0.0283454	0.0836438	0.656479	0.747949
RGPD4	0.0266262	0.0254471	0	0	0	0	0.00967345	0.00799311	0	0.0444753	0	0	0.0158676	0.0443741	0.0380899	0.0267298	0.0164116	0	0	0	0.0222437	0	0	0	0	0.0181391	0.0147864	0	0	0.0510033	0.0355618	0.150327	0.0252121	0	0	0	0.0159612	0.0215105	0	0	0.0261997	0	0	0.0125436	0.00945411	0	0	0	0.0444197
AC092835.1	0.378869	0.68395	0.331116	1.03972	0.242265	1.15473	0.734107	0.151647	0.385294	0.527372	0.215014	0.808269	0.0376305	1.15758	0.519405	0.443734	1.20654	0.0650138	1.15676	12.2343	0.949528	0.248757	1.5114	0.479307	0.364533	0.344139	0.596129	0.972754	0.902509	1.00796	0.80119	2.0499	0.298955	0.0285835	0.0623187	1.47101	0.264967	0.153039	0.509196	0.791003	0.310667	0.414767	1.08401	0.803183	0.358731	0.159689	0.147257	3.00948	2.52822
ALDH4A1	78.1458	8.50565	57.677	13.734	111.515	13.4142	138.766	55.9751	87.4533	35.0016	76.1612	35.6974	81.0834	14.6567	51.9885	158.444	80.9463	235.279	17.1658	13.4888	63.8174	25.6738	70.4482	14.7229	16.1026	51.9337	18.7254	25.739	100.712	93.448	19.5416	16.9359	24.5593	60.5186	100.009	11.152	139.388	28.1966	32.8873	20.964	43.2816	11.0354	19.5855	92.9698	91.776	24.5349	15.212	27.4693	148.67
ARID1A	42.5002	38.5278	21.5022	37.0492	34.1951	54.3608	63.6087	25.498	38.3387	37.9001	31.65	44.1667	16.4287	39.2562	29.9884	53.2016	52.0328	26.6772	39.3176	58.9614	57.6741	21.1842	63.5513	33.5187	12.6925	33.2196	31.1952	37.0575	45.0454	33.3558	42.8297	19.4164	28.9791	51.8532	63.4132	56.2472	50.2841	30.8326	38.9465	45.3865	50.4589	30.4071	47.7201	39.6434	24.0156	10.0974	16.2558	79.2936	91.0182
EEF1AKMT3	6.36529	5.4561	4.80259	10.4431	5.5218	10.1496	13.5924	2.36449	7.02962	9.15347	8.15297	12.784	5.92194	6.10538	9.07305	13.6076	8.83463	3.69333	14.1606	13.6105	8.56936	13.3046	28.6889	17.3168	6.80136	5.86499	5.8999	8.10411	16.5774	13.3917	5.10698	11.4566	11.5341	8.29165	141.729	26.4073	12.8471	4.47641	7.53756	18.4315	9.5527	2.40635	6.00833	17.1723	6.24374	3.67692	1.96498	12.8058	15.7375
VWF	55.0664	98.7792	25.2192	55.4325	30.0281	99.6911	43.4148	65.9718	74.703	81.7371	150.027	239.307	170.84	53.0724	34.4903	24.7168	112.378	18.2789	144.896	54.2728	27.9608	10.6108	29.8916	13.8933	69.7545	312.531	146.051	69.1309	67.4711	38.2089	6.9984	26.7725	17.0978	8.24552	41.7095	57.2701	9.31626	3.43858	10.0617	46.2723	24.5687	16.7379	29.1133	14.3989	20.5814	11.1358	15.7118	16.3125	33.635
NDUFAF8	30.239	27.4179	18.4624	30.9884	26.2515	25.9862	31.9209	23.075	37.4183	32.2604	48.6032	35.4457	136.352	33.5673	49.2705	37.7866	47.8343	43.6893	35.7166	29.7525	33.6089	47.4315	88.0251	30.9351	86.7295	49.0518	115.201	54.8229	90.5468	79.8645	81.8332	57.2686	43.1497	50.3974	90.5215	56.3479	55.5216	78.5408	49.4512	57.9887	58.5383	76.3017	51.1465	69.136	38.161	50.4692	75.9928	119.178	37.0414
MFAP5	10.0219	65.8624	2.02729	117.89	19.1943	247.983	67.2561	1.66765	14.6699	82.2374	79.8997	77.4223	14.0475	87.8886	22.7937	5.04926	81.1591	1.67466	208.291	34.3832	23.5021	2.36588	1.69918	8.5733	108.364	0.102283	10.7974	14.3288	23.8424	100.324	1.45381	0.238405	10.39	0.0169908	3.74144	20.5015	0.0225005	0.0303234	0.587555	9.73096	0.110801	5.3912	2.35884	15.048	0.0266549	0.177982	0.0175067	5.30209	0.0208728
CALCA	0.239286	1.11078	0	0.0562853	1.57381	0	0.0496765	0.184713	0.285426	0.685187	0.133027	0	0.325942	0.626659	0.489012	0	0.505674	0	0.0500974	0.045055	0.199901	0	0	0	0.0717604	0.419177	0	0	0.0160189	0.0436532	0.0456555	9.74622	0	0.0618951	0.101209	0.0245027	0	0	0	0	0	0	0	0	0.0121375	0	0.0318872	0.15703	4.22004
MESP2	0.285586	0.129971	0.9841	0.0671762	1.02861	1.19372	0.503953	0.538887	1.15298	0.227157	0.515993	0.248678	0.486262	0.135984	0.466906	1.06488	0.30176	2.91239	0.059791	0.107546	1.32923	0.843791	0.33966	1.12611	5.35285	0.0555872	0.181252	0.183951	0.0955923	0.364699	4.63161	1.61236	0.128771	7.09166	0.402642	8.65617	0.146739	0	0.425755	2.44424	0.107052	0.178654	4.85264	0.0768797	0.217291	0.33532	0.152229	0.843367	0.0907494
VPREB3	0.715503	0.227939	12.5064	0.392706	0.653605	4.36146	0.519892	16.181	1.91484	32.1361	31.3246	28.9296	145.401	5.76339	21.8359	2.03515	6.3212	1.55522	0.873831	2.82916	0.298868	0.117446	2.10972	4.60821	15.6461	0.649915	1.72182	5.82485	1.39706	3.19799	0.318541	0.420791	1.50556	1.61942	1.29459	6.06895	1.00079	1.15607	0.452531	0.779389	0.469362	1117.71	2.41275	1.12358	0.719814	0.376971	0	1.09561	0.397884
SPICE1	10.0673	4.58165	4.55371	2.7753	7.09936	4.30182	11.6547	4.05889	8.45479	6.42648	3.90347	5.63943	2.92605	4.74783	6.07387	6.82347	8.68385	8.51983	4.0946	39.9639	7.00219	3.79817	15.9678	10.1771	2.048	5.56655	6.23676	4.77734	7.10869	8.43427	15.7765	17.0411	5.45298	15.1683	23.1981	11.7731	10.9825	10.4124	6.6482	10.1579	9.93308	4.37237	10.3958	9.26962	4.60238	3.58495	4.2127	10.4991	11.0336
APC2	0.548023	0.466784	0.471891	0.930846	0.354118	0.700463	0.536521	0.193954	0.452029	0.655229	0.707143	0.872019	0.281897	0.701807	0.437373	0.642813	0.732459	0.253415	0.659427	2.06048	0.327704	0.744258	1.05058	0.294571	0.181649	0.275093	0.185805	0.754285	0.586609	0.331501	0.331297	2.27981	0.95772	1.30042	0.352978	0.82699	0.511791	0.368166	0.399508	0.395875	0.556274	0.378915	1.14946	0.22828	0.245792	0.10212	0.043049	2.02722	1.45638
MOCS2	8.54517	27.315	17.1111	28.4989	8.70371	28.7741	19.357	11.0458	13.7834	17.2252	15.3669	23.9329	7.68908	23.2778	16.146	15.9418	20.6651	9.27995	25.7206	13.0176	11.6181	9.40524	16.8534	15.0172	6.18701	12.3189	16.535	8.88631	25.274	14.9156	10.055	32.4078	16.7557	19.3844	16.9862	15.4777	19.4885	13.5917	11.0234	11.9318	13.7994	10.1975	11.9179	34.5542	9.02497	6.51212	9.30339	11.3843	15.0364
TTC17	21.7313	10.6135	8.84992	11.7079	22.4789	12.7225	26.9384	11.3095	19.1749	18.0759	16.6201	13.1006	10.4572	13.3542	22.9537	20.3015	19.8832	13.9517	15.9004	57.6163	21.2673	12.5138	13.9743	21.6818	5.96804	18.8492	13.2674	15.7442	13.2226	12.4967	15.7907	23.4754	16.4487	23.8178	13.9459	18.3494	28.357	13.5668	11.7424	16.1228	19.3047	11.2861	14.9046	16.9888	12.2757	11.7503	10.9986	17.783	37.9421
IL22RA1	1.76788	0.0331291	23.4211	0.256845	0.883464	0.0380342	2.43688	11.9722	1.68653	0.607967	0.328812	0.158468	0.0309866	0	2.64059	1.38326	1.60245	2.14141	0.266709	7.77844	2.78003	18.8194	5.65462	10.8717	1.71917	2.40873	0.144376	15.0824	1.83964	13.7117	27.136	2.36684	3.87313	9.32063	9.64741	14.7592	1.1221	2.47837	13.3928	15.8306	5.47449	0.341538	1.43457	21.8499	5.08634	1.18346	4.87457	23.7663	1.24333
OR4A5	0	0	0	0	0	0	0	0	0	0	0	0	0	0	0	0	0	0	0	0	0	0	0	0	0	0	0	0	0	0	0	0	0	0	0	0	0	0	0	0	0	0	0	0	0	0	0	0	0
CD59	289.264	323.664	127.431	220.646	467.741	290.77	259.402	342.245	228.732	230.195	284.957	246.782	236.172	231.715	187.73	249.547	309.664	337.188	239.877	258.278	145.014	308.211	61.8235	574.954	322.716	238.595	80.1227	122.911	211.661	203.231	104.645	49.8719	189.764	145.572	105.871	305.929	165.371	83.9764	214.965	202.905	93.7182	35.5796	131.542	286.538	267.542	39.8112	83.0145	59.7899	274.566
MICU2	29.137	23.4218	19.6531	23.265	29.7083	25.4006	36.9193	25.4977	33.3014	28.5793	33.0456	30.7274	26.2361	25.8092	35.6722	36.1824	34.2455	34.7117	25.1821	27.7504	41.4969	30.4061	32.5236	26.7164	17.093	32.2216	41.1612	28.3893	47.0876	31.8821	27.6272	72.2936	19.4386	48.9632	35.4524	41.0983	38.2824	18.5571	34.3067	26.543	27.5052	22.4595	31.5926	29.3896	19.9826	14.7876	9.73627	23.24	37.2887
ATG4B	23.5828	16.5827	14.9521	22.4466	32.6623	14.9417	22.9482	15.1196	27.2252	23.7595	26.952	19.1438	47.7127	21.4956	22.1041	30.0882	19.8177	21.9189	18.0837	22.1133	20.4061	24.8124	60.0207	23.4119	40.0169	29.0557	42.6725	12.3031	31.1149	30.1856	16.451	26.0704	20.8568	41.123	34.7816	21.3893	39.5857	22.9826	19.7427	14.1812	27.0582	39.7529	26.4048	33.8252	45.4861	13.8151	14.7918	41.3422	38.0627
SRI	79.7476	41.3486	30.1051	39.7178	83.0521	43.1255	73.4641	34.0262	76.8591	60.9683	77.5351	67.7282	125.334	40.1716	83.2592	96.621	78.9003	138.42	40.3583	93.139	58.4463	45.4335	73.2181	72.2442	46.0785	80.2113	48.5864	25.4032	74.6771	87.8294	27.6422	67.9721	131.299	161.214	111.406	53.5077	111.809	46.4781	58.2611	55.9172	112.556	55.9345	59.62	36.3478	80.5278	72.5188	53.2022	96.1392	143.208
MTREX	33.3524	32.2559	22.7545	29.1882	36.5484	28.7647	43.9205	20.8744	36.4798	28.434	25.7239	38.2863	11.0188	33.7077	28.5387	36.9237	37.6114	21.6938	32.1054	69.6705	18.643	18.6456	34.686	29.6387	8.0671	23.0377	34.2062	19.8446	27.2633	26.0126	31.5923	75.4127	24.2792	28.2628	32.6432	26.7446	34.5242	13.508	29.0501	22.4294	25.1215	20.571	22.6522	45.1365	20.7595	11.7248	7.66449	30.0735	57.6333
RPF2	17.9353	28.0426	20.3464	20.4613	29.8465	20.7033	17.4524	23.3516	21.5264	21.9757	24.0172	20.4626	25.9748	27.4483	16.6095	21.6173	26.3394	21.4643	25.1432	34.4933	28.603	42.196	15.924	39.3176	22.5049	25.574	26.9241	15.7636	17.9133	17.7877	34.8167	47.6584	23.2993	23.8943	25.1324	22.0692	31.0646	25.5176	26.6753	25.4967	28.2636	14.5544	15.1924	37.5021	16.8327	21.9281	18.2876	39.7466	24.733
CEP19	1.7186	1.78989	1.03983	2.88418	0.724578	4.49661	3.81829	0.972305	1.18875	4.2692	4.08353	2.65915	2.67862	3.52509	4.53881	0.995355	5.2557	0.816675	4.89202	4.18182	5.41158	4.91501	6.19095	3.83145	3.12211	1.48601	2.75305	2.11106	4.16616	3.03878	5.67215	10.2393	1.58559	7.42044	0.91329	4.66693	1.06984	0.934502	5.0167	7.30817	1.51762	2.89451	3.40421	4.42182	1.18523	1.00297	0.215807	2.20142	5.55037
LRP10	115.128	123.657	126.92	155.125	149.961	128.685	129.077	144.533	114.657	130.003	132.157	138.143	64.3671	105.411	148.565	103.532	112.646	109.15	155.624	84.2295	111.483	84.0423	93.4774	125.534	77.1582	108.087	118.52	107.284	130.443	143.416	60.0524	25.4806	150.33	110.563	74.1734	153.295	86.2555	38.7702	205.985	90.1676	63.023	32.0064	67.8771	118.13	91.6023	25.8534	22.8604	54.973	165.151
BIVM	7.4328	5.92394	4.93134	8.46607	3.79644	9.49028	13.6858	3.76682	9.02613	9.84927	7.52932	8.99615	5.79486	8.48011	12.9386	10.6309	10.3121	5.7876	10.1122	17.3987	11.0167	5.07699	18.8665	4.90843	5.77436	7.25963	7.01261	9.54944	19.4879	10.5295	4.72342	25.7764	7.35756	14.1336	7.71679	10.3405	10.5242	8.54438	5.21911	6.67449	11.6303	3.47648	5.70864	8.33353	6.91948	7.35207	4.93295	12.4828	19.4813
PXK	14.1165	10.1196	6.44055	15.19	13.002	16.9151	13.7322	7.00715	9.70393	16.8242	15.7693	20.0248	4.87427	15.7142	9.65982	9.02935	22.1586	5.06393	19.0356	19.3043	9.01218	5.94117	8.25733	8.85049	1.69705	8.58946	8.1638	6.87129	12.3008	13.0648	3.80163	9.48297	6.67266	10.8367	6.15467	13.4201	6.36905	4.18195	8.41692	9.85663	7.36187	51.4877	8.65495	7.33516	4.32728	1.7008	2.71221	4.72781	12.3757
IFIT3	14.8517	11.622	10.3742	15.0173	6.31273	17.011	24.7461	6.25337	64.8444	17.06	33.187	34.3294	8.89994	25.6236	14.0917	23.0695	46.0932	3.80153	16.0315	24.4414	34.6664	288.223	15.083	314.375	76.9025	11.3754	78.3753	15.9437	51.0936	97.1164	8.77706	58.337	12.2626	29.9597	4.2422	487.742	37.9571	0.690065	755.618	217.304	29.5167	6.92585	45.5622	34.5547	40.8855	4.86035	57.7804	8.57553	30.1854
IL3RA	24.9282	22.8486	7.80737	22.9044	22.9427	21.7818	20.8641	13.0001	22.1861	28.991	74.9918	39.309	132.383	23.6079	17.7392	13.9646	47.878	20.3226	24.0646	7.73745	10.5192	5.48836	17.4866	24.4231	43.1774	104.792	27.4035	17.1664	19.5559	12.5488	2.21581	3.45246	8.35145	23.3001	11.4194	60.893	4.08009	2.06199	9.72611	21.9178	7.17172	19.8203	14.0579	14.8299	12.3252	8.33745	11.7458	8.20746	20.8645
STH	0	0.104152	0	0	0	0	0	0	0	0	0	0	0	0	0	0.164103	0	0	0	1.50818	0	0	0.170116	0	0	0	0	0	0.0766027	0	0	0.230726	0	0	0	0	0	0	0	0	0	0.143165	0	0	0.0580418	0	0	0.375462	0
MMP27	0.570383	0.53301	0.0398793	0.250445	0.333465	0.556298	0.967042	0.0684909	0.219811	0.381097	1.96071	0.973472	0.362574	0.697088	0.163191	0.0763469	0.609382	0.104403	0.222911	0	0	0.0749001	0	0.0524794	0	0.0518097	0	0	0.124735	0.67983	0	0	0	0	0	0	0	0	0	0	0.0249443	0	0	0	0	0	0	0	0
YY1AP1	33.8187	32.233	21.2651	40.9789	44.167	42.3466	34.6347	36.487	35.4082	39.668	35.7178	43.2843	29.0909	36.7981	24.1167	34.8848	33.5668	29.2934	42.7623	61.2724	40.6469	26.0868	44.9275	33.1231	19.5119	30.7781	65.8331	22.7903	37.1283	33.7881	58.495	49.0371	17.749	40.4804	35.4864	41.2567	34.9825	23.5138	25.8188	41.0845	26.5929	38.3702	48.2111	34.7694	18.7168	16.3509	17.4491	43.1983	47.8365
LMF1	6.90938	4.62182	3.47485	5.31009	8.4844	5.09284	7.91584	4.02634	7.47393	5.95258	9.57588	5.98875	13.3531	3.91682	4.05098	8.31109	4.84689	8.36321	4.70041	3.86629	3.58729	4.02023	8.05473	1.99981	8.48573	7.58418	4.25898	4.11656	8.86053	3.79113	2.61385	2.85584	4.17755	6.45526	7.94385	4.21162	7.59517	5.61044	1.37469	1.66502	4.45133	4.93694	6.2622	1.76486	6.85166	5.47997	2.2006	1.32926	12.2342
SNAI2	70.2565	47.5866	21.5294	15.0113	129.813	29.6595	49.7752	35.6935	30.9569	26.4453	43.4794	57.8627	36.5495	8.18116	58.5518	31.2648	47.7836	38.4216	40.55	32.0991	28.6007	107.149	40.5378	160.092	97.8002	41.7383	10.94	14.3487	145.48	66.3121	149.862	33.1595	80.4297	1.21208	12.1435	20.3357	70.511	10.1464	49.2936	86.6338	37.284	9.57577	10.7296	55.1129	11.5787	25.071	3.65744	6.1502	64.2403
EMX2	0.401401	0.284167	0.654842	2.82731	5.52458	0.587233	9.30079	0	1.05991	7.67331	5.29368	4.56714	1.99342	2.89882	1.51531	58.2505	20.1503	5.64819	0.130726	0.617235	0.465741	0.307476	5.47688	0.184659	1.14693	0.0303838	0.0495359	0.502734	2.18407	7.3757	0.0744596	6.51543	0.0563085	29.173	1.03439	0.287722	3.15482	3.45899	0.0846241	0.0485824	2.17966	3.57407	0.191413	0.126067	3.76898	12.1532	22.4869	6.55619	0.0496034
DOCK7	14.7174	15.3575	3.24175	13.6598	10.442	15.5793	17.3545	4.6536	9.25217	11.0296	7.19151	14.5461	4.17538	15.8531	13.9646	11.8651	15.8892	8.94307	13.2784	44.044	17.3319	13.4603	14.7972	18.3667	2.14204	9.17486	14.0205	7.16831	14.915	13.6162	12.0878	24.8637	6.44964	8.8948	16.1781	20.608	10.0976	3.44771	9.86322	11.0207	10.3958	1.2284	12.2186	9.52007	5.03685	4.17751	3.27405	14.8484	18.956
EEF1B2	515.848	429.109	709.987	377.902	516.164	364.217	474.349	492.779	458.559	514.198	741.408	605.469	796.875	408.51	394.945	718.285	494.348	465.15	407.335	269.307	254.123	384.36	384.2	357.588	392.331	518.954	339.626	234.613	359.324	270.969	549.039	190.843	365.414	257.029	317.868	306.288	654.022	444.05	355.47	307.393	434.549	1138.63	400.043	182.065	458.819	317.274	126.995	392.922	749.167
OR51I2	0	0	0	0	0	0	0	0	0	0	0	0	0	0	0	0	0	0	0	0	0	0	0	0	0	0	0	0	0	0	0	0	0	0	0	0	0	0	0	0	0	0	0	0	0	0	0	0	0.0861588
ZBTB7C	23.8069	2.72704	51.2617	1.73837	29.2456	1.80891	44.2791	44.7137	55.5251	12.4239	14.0467	12.0008	8.16219	1.50586	46.6427	58.436	18.1034	49.1863	2.60664	26.0377	7.04796	0.861801	44.2747	0.0393801	3.11482	27.7327	2.89452	34.4223	9.31542	26.005	7.23453	1.23508	14.3078	36.674	29.3247	1.1931	68.6931	16.3207	7.47138	3.419	67.129	1.96589	77.4364	0.949928	17.1155	10.9564	25.2419	4.4348	78.8403
RDH12	0.27788	0.0590165	72.792	0.101677	0.135382	0.135509	0.179476	104.199	3.82739	0.309439	0.150192	0.188198	0.367999	0.257279	0.530026	0.0929871	13.0551	0.402666	0.135748	8.95287	0.825396	0.912248	4.43414	0.937457	0.0324079	0.673087	2.12613	3.08587	0.708965	6.97888	3.52578	2.07002	12.8832	1.03425	0.853205	0.486892	0.592272	0.124717	0.17575	0.639015	0.30381	0.0270408	0.189301	2.88	0.361776	0.292808	0.374418	0.390043	0.171696
SORBS1	14.8727	505.527	51.9124	819.252	28.7591	679.359	146.119	14.9968	27.7378	372.153	55.9478	291.437	3.98283	705.72	7.38695	23.6445	85.0728	7.65643	768.688	38.1062	7.56042	4.38367	12.6438	7.79464	1.14328	8.36392	5.58584	92.7757	278.831	24.5393	0.817182	5.60389	9.12959	4.66272	1.92434	14.1644	0.846406	0.608363	1.23747	2.90761	1.24379	2.96783	3.22364	4.71957	2.74783	0.875684	0.55193	3.62916	1.51801
STAU2	11.3989	12.2076	12.1157	13.9636	10.5812	16.7589	16.6709	7.57676	11.3819	12.7745	10.8303	13.6793	7.94932	13.7559	20.5163	11.3134	14.9488	7.77426	14.1464	27.9064	14.4259	9.1324	18.6436	11.2131	2.65598	10.8276	8.48515	9.96321	14.271	12.0376	5.46347	24.0822	10.5332	19.3148	13.1327	18.9606	14.9941	5.79308	7.22476	11.8971	13.4437	6.25895	9.19444	12.7814	10.2648	5.72964	10.1279	33.1821	17.3081
TRMT5	7.37397	6.51408	6.0849	14.5826	9.34407	14.5458	13.6504	6.3225	10.0306	11.2	10.2202	12.152	8.54515	10.2445	8.34578	11.9443	12.304	9.00891	14.7774	18.7139	8.01794	21.6612	6.66312	16.6146	6.11683	5.29341	9.26877	6.00228	14.415	9.74309	15.9421	23.5217	8.02705	11.1072	11.7045	6.90703	14.1267	12.6475	12.4637	16.3849	5.52468	7.2416	3.88637	19.1454	9.1707	6.03564	5.43611	21.252	22.2157
KCTD11	204.256	15.9548	56.5678	31.3156	204.49	31.515	72.4864	128.908	109.298	72.3367	51.1557	36.9688	34.4419	24.6744	42.224	38.8069	30.8397	173.597	25.1867	187.77	66.0395	24.6386	59.9222	38.5672	85.7722	76.2151	22.3926	30.2119	37.2784	60.7033	112.828	5.03958	39.6537	72.5368	94.1789	37.2807	165.006	23.7683	40.5575	58.2875	28.2469	7.33812	19.0598	23.5488	55.1647	13.5443	14.566	15.5271	55.965
PSG6	0	0	0	0	0	0	0	0	0	0	0	0	0.134942	0	0	0	0.0174461	0	0	0	0	0	0	0.0195317	0	0	0.235777	0	0.00663195	0.0542183	0	0	0	0	0	0	0	0	0	0	0	0	0	0	0	0	0	0	0
MARCKS	202.574	94.148	83.0347	63.4038	251.045	164.048	206.762	120.572	230.637	164.036	226.515	180.946	153.688	81.3021	328.75	260.997	243.113	386.749	85.4355	612.088	280.11	246.431	161.993	273.233	181.265	243.874	200.196	186.74	186.692	358.299	145.3	227.454	250.221	411.637	352.087	234.217	515.683	192.274	216.929	300.492	583.024	222.33	70.3781	424.119	227.721	104.675	102.475	247.24	148.332
ACTR3B	2.84982	1.47721	1.27908	1.96842	2.76654	1.41328	4.02736	1.29051	3.13341	2.27253	3.6654	2.51727	2.8785	1.87158	2.45298	4.54593	3.61728	4.20233	2.47759	4.18587	5.87119	4.05543	4.95127	1.16659	1.38155	2.78053	4.82827	4.23773	3.43485	13.0304	3.91103	10.9508	4.87095	5.77227	10.0226	1.28969	7.42692	5.18014	1.84442	2.42028	4.78452	4.53699	1.99157	2.60546	4.36908	2.82478	5.19283	11.233	7.89692
NYNRIN	41.1951	9.9978	23.3039	16.9387	18.7647	21.1769	66.0182	20.7089	57.2058	24.6322	16.6273	33.0525	8.95888	8.16835	33.704	38.5004	40.2655	31.0505	13.9106	20.3445	10.3664	4.10669	13.1895	4.77041	7.08341	13.7424	27.9297	9.80585	43.6912	40.474	4.42723	31.6538	22.6394	85.2284	80.4277	29.2793	40.0814	7.50561	1.91721	15.5388	2.82532	3.70797	33.4424	8.36589	26.1923	9.782	12.6755	40.5256	113.498
ZNF510	3.04682	4.20346	2.4094	9.75032	2.882	8.21378	9.56063	1.68914	3.69294	7.48343	3.65745	9.22582	1.96215	6.38807	4.4289	6.57369	7.52701	2.11663	11.1811	17.812	3.2843	3.4484	5.99629	5.00185	1.66349	3.93368	5.03506	4.93924	6.70711	3.92223	7.96634	7.75987	2.07844	8.61995	2.93421	6.14675	3.68232	2.42174	3.97445	4.29579	2.43387	5.30453	5.71708	5.56779	2.23781	2.21369	3.11718	8.53603	18.733
ITGBL1	5.52582	2.20703	0.123565	5.43198	3.82296	19.9085	11.1208	0.495174	2.19459	5.96971	3.57635	7.92851	0.702143	4.67327	10.3573	1.05269	8.54028	1.01899	12.6223	25.4834	11.1618	0.0464152	1.66754	3.2196	13.9746	2.16717	1.38712	12.1741	4.60472	20.0864	0.102285	0.133039	6.82026	1.14134	4.18607	8.97743	0.113005	0.0856659	0.0223554	5.18498	0.517839	1.89866	3.54684	4.46265	0.0627517	0.104287	0.0439624	0.432991	0.157246
MT1X	7.83637	338.654	186.786	19.591	53.5196	16.5062	8.22797	176.594	179.536	22.2956	134.556	70.5228	133.352	22.6323	19.3098	41.2289	31.3071	17.7982	132.342	70.7316	338.193	406.86	143.291	153.845	197.364	24.205	47.7558	18.8996	78.0587	65.4397	383.304	50.4968	32.7886	3.67726	1.94358	54.0827	19.6264	13.6559	62.1605	331.789	16.3637	4.77901	16.6524	777.385	7.48782	12.4249	2.41113	110.209	33.4016
CCDC194	0.33992	0	0.0891228	0	0	0	0.185242	0.204086	0.382072	0.189263	0.330703	0	0.101286	0	0.0607837	0.170621	0.104758	0.11666	0	0.448024	0.0709928	0.0836938	6.72117	0.586408	0.0891975	0.115785	0.188769	0.383159	0.238936	0.325563	0.170248	0.299863	0.536444	1.15403	0	1.15735	1.12071	0.48057	1.53179	0.277703	0.278729	0.81868	0.156306	0.320272	0.211215	0	0.079271	0.195187	0.094513
MAP3K20	24.7344	273.061	21.3459	215.116	15.874	204.387	58.0268	9.10265	12.7411	114.336	28.8949	154.704	5.64851	255.673	9.781	17.9614	61.1185	6.51678	254.601	32.941	7.88744	17.6833	9.31526	40.5894	2.83301	11.4346	7.9862	23.9153	91.4816	12.5954	30.0146	7.82008	6.25949	3.93258	3.82914	15.3527	1.81389	1.69925	5.98139	13.3968	3.43736	6.07118	7.86361	15.7103	2.03836	1.92974	0.973657	9.11744	8.60097
PC	2.94555	2.51014	23.4775	2.86959	4.4397	2.44189	5.46661	12.851	5.98313	2.82907	6.2448	5.49099	13.7065	3.23171	6.37327	8.09482	8.65411	5.62741	4.62259	5.59701	8.61256	21.5881	5.45378	15.1597	10.5248	5.98652	14.0403	5.48761	8.96634	11.2532	13.7036	18.0332	3.9125	7.2112	8.04274	10.3193	3.23716	6.83151	7.21897	13.8502	5.03995	1.66606	4.24396	13.6105	3.88715	3.6004	0.366356	11.445	7.69856
GPR75-ASB3	0.0310867	0.0396134	0	0	0.0340768	0.0454785	0.0451758	0.0373285	0.0399333	0.0692345	0	0.0378969	0	0.103615	0.0444708	0.0312076	0.0383218	0	0.0455587	0.122919	0.02597	0.0918486	0.0970533	0.128709	0	0.0423556	0.0690538	0.0934427	0.0437028	0.158793	0	0.0219387	0.0196237	0.112575	0	0.0445656	0.0745402	0.025114	0	0	0.0611775	0.0816772	0.0190595	0.0878696	0	0.0393081	0	0.142804	0.138296
EME1	0.70667	0.281406	1.25064	0.145447	0.266283	3.55379	0.834395	0.835302	0.382967	0.614787	1.09572	0.484583	2.73736	0.11041	1.54797	0.421218	2.4773	0.515374	0.194185	8.14984	2.84109	9.6784	10.4337	9.56995	2.29476	1.41417	11.9448	2.62201	4.06699	3.69433	12.019	14.6186	2.8996	5.2981	8.19473	2.40605	2.59465	9.29494	3.81299	13.8798	5.66421	14.6796	4.08894	10.9445	0.642971	1.34034	2.73978	29.4191	0.761383
GPRC5B	13.9878	6.65287	1.12139	9.82706	7.64268	14.3819	12.6451	2.81686	5.85865	15.4062	10.2435	23.1307	4.59057	6.9825	16.6464	10.8657	25.6227	17.4574	13.208	4.96139	11.3755	0.902643	2.10061	2.49966	3.848	11.3279	45.7952	5.72303	34.7836	6.74377	0.896209	71.2952	1.8321	5.37361	2.61666	16.025	1.12498	0.158663	0.590014	7.26178	1.09508	2.25516	3.78629	5.33544	4.00969	2.87656	2.07629	19.2843	24.6095
AZIN1	79.716	103.528	57.9707	95.0038	67.5915	117.333	92.2713	44.3404	65.8878	81.5086	84.746	103.583	34.7288	104.025	84.7262	65.2415	116.661	41.6321	115.898	303.163	82.1329	280.224	85.9271	92.1286	25.9976	53.998	73.9157	248.855	81.8255	243.178	221.66	177.025	64.2702	135.228	466.553	123.79	89.4378	49.0272	59.7859	88.8312	114.076	43.3347	42.5449	87.47	42.3805	33.5231	36.2194	163.973	105.655
AC005833.1	0.0613346	0	0.0643247	0.100991	0.134468	0	0	0.0368249	0.0393946	0	0.0596715	0	0	0	0	0	0.151219	0.0421	0.269664	0.0808407	0.102479	0	0.0638293	0.0846485	0.0643786	0	0.0681222	0.0460911	0	0.0783254	0.040959	0.0432854	0	0.0555282	0.0605321	0.0439643	0.0735346	0	0.058188	0.133622	0.120704	0.0537169	0.150419	0	0.0435559	0	0.171643	0.0704386	0.0682151
HLA-A	1147.89	474.798	944.887	462.483	923.922	471.349	569.165	653.439	2037.25	1587.03	1798.33	1223.01	3164.38	397.33	1282.34	781.996	1818.77	1076.47	479.812	480.694	2106.29	1444.5	2017.99	2209.35	3949.62	1188.54	376.597	690.824	1168.38	774.859	612.506	1058.21	393.824	1057.47	117.7	6048.67	2736.56	218.89	5961.99	3433.66	4188.78	681.349	664.298	2659.06	1158.02	578.546	235.067	329.629	634.865
DUS3L	18.5552	16.6454	18.6848	15.6214	30.3677	14.6101	21.0001	17.2563	23.0531	19.417	24.2702	15.8998	33.5899	14.9124	18.2151	29.9161	23.4893	18.0968	12.1477	24.43	15.4344	38.5159	47.2251	49.7004	27.5894	34.6158	41.9715	33.1256	23.4275	20.099	28.717	30.0379	26.1623	22.8924	27.9713	22.9068	31.9921	25.2365	39.47	19.1241	40.5646	23.5451	36.4313	28.6046	19.7793	21.8334	23.4198	36.8843	48.5596
SH2B1	29.0055	16.846	16.8594	25.6817	22.2423	20.9414	35.6563	10.6603	30.2303	37.4128	25.8815	30.296	26.7807	23.3298	25.8297	37.4686	20.2941	29.0918	28.2595	30.3532	25.1414	11.3103	71.2093	11.8027	18.968	33.8743	19.6074	28.3916	43.7207	26.7566	16.2287	37.2612	27.4425	37.145	47.6364	20.0466	56.5139	30.3745	23.5284	34.1349	37.8742	25.1801	37.5832	31.2043	34.8442	27.2016	23.7425	50.1241	55.4942
MED28	15.8972	17.8478	9.19054	13.4913	13.3093	17.8981	18.1833	9.43322	13.2653	18.1968	15.769	15.7299	11.9448	17.85	19.354	19.0245	17.2291	14.7991	17.6482	28.4611	19.2901	9.16562	24.5468	10.7962	7.41838	13.5194	18.0684	8.21304	16.0819	20.0219	17.7421	34.5594	13.3343	13.6966	16.2645	16.0432	23.4747	15.4168	10.4189	21.0685	19.6097	15.8197	7.03792	16.2452	12.9613	9.14616	8.57623	30.0173	31.9428
HTR3D	0	0	0.0368903	0	0	0	0	0	0	0	0	0	0.0838496	0	0	0	0	0	0	0	0	0	0	0	0	0	0	0	0	0	0	0.0496485	0	0	0	0	0	0.0852517	0	0	0	0	0	0	0	0.0222391	0	0	0
PNMA1	35.4446	160.821	45.8913	247.736	24.9379	348.802	79.1816	23.1356	30.3422	136.175	70.8251	213.411	23.4326	198.18	42.5287	45.1689	84.3756	28.9559	243.468	57.4522	67.4334	76.9805	7.62861	83.8805	27.947	48.5611	53.1861	41.8317	123.599	66.9267	50.378	243.363	16.8785	32.9282	12.3625	44.3305	9.32731	3.24465	21.7158	77.4022	5.2693	33.6251	13.1731	49.2735	8.16743	13.8682	4.82066	107.086	21.5533
PLK2	60.141	10.4302	39.4886	5.80287	102.384	9.79829	86.3229	75.9172	68.8581	34.2332	33.515	36.2117	33.6583	14.4672	54.8026	21.5647	80.6454	49.9097	5.34378	69.7964	42.0341	56.2707	10.3201	111.174	40.6746	68.5968	53.3085	15.4086	17.5017	56.1494	40.5185	13.2217	26.8699	16.6713	33.5166	96.1691	7.48106	2.89643	100.463	72.4076	7.23583	5.34465	55.2346	40.1483	17.8601	7.26317	8.32545	26.264	30.8986
RXFP2	0.0219171	0	0	0	0	0	0	0.0131589	0	0	0.0213228	0.0267185	0.0783675	0	0	0	0	0	0	0.0288873	0	0	0	0	0.0920193	0.0895861	0	0	0	0	0	0	0	0.0198422	0	0.0314201	0	0	0	0	0	0	0	0	0	0	0	0.226533	0
MED14	18.9767	22.5882	9.94698	20.2189	21.1158	23.2766	23.0286	11.7508	15.5321	20.293	12.1811	19.8554	5.8812	24.1807	18.1537	13.5524	21.991	10.7814	24.6535	21.4274	17.9679	20.3737	24.915	29.5378	5.43233	15.7557	17.161	25.5997	23.3456	13.8148	31.0048	43.8508	17.2341	27.1105	34.9067	26.8161	21.9565	11.2957	18.4749	14.9761	20.3604	25.8963	21.0664	21.7625	7.99788	7.90639	13.5066	15.5643	31.0089
CCDC158	0.173788	1.43947	0.312447	1.57384	0.149682	1.10778	0.432948	0.0298118	0.143515	1.31321	0.289845	0.89284	0.0147953	1.13782	0.364038	0.585702	0.260143	0.238576	1.25527	0.589006	0.269627	0.0244512	0.219612	0.0513958	0.0130295	0.135307	0.882381	0.214552	0.820211	0.554828	0.074607	0.51687	0.133214	0.269719	0.46554	0.240243	0.0595304	0.200569	0.0235532	0.108175	0.130289	0.0108717	0.0837187	0.0935676	0.163082	0.0627856	0.312647	0.128304	1.50485
BCL2L1	62.997	48.4455	70.1887	51.1773	70.9333	44.3469	71.2292	80.6934	104.06	86.064	76.6644	73.1853	105.433	40.6051	98.8178	97.4853	95.68	90.1583	55.3303	33.907	121.833	108.954	156.086	175.885	220.995	112.6	165.438	87.6537	138.153	252.641	60.6705	121.665	68.6715	318.889	107.167	433.749	132.002	57.5255	133.607	80.1464	249.636	281.765	111.754	76.9142	114.491	45.4908	96.0713	76.1289	85.8832
HYDIN	0.0807978	0.0316799	0.00651821	0.0204674	0.0681304	0.0136389	0.0338703	0.00559736	0.00997992	0.0138422	0.00302334	0.018942	0.0111117	0.015537	0.00889112	0.0187182	0.057463	0.0149314	0.0273259	0.159741	0.0155767	0.00918172	0.0808501	0.0171553	0	0.00423411	0.0897393	0.0677228	0.0101938	0.0119054	0.0539565	0.375023	0.0274639	0.00562683	0.0061339	0.00445503	0.055886	0.0351476	0.00884454	0.0609313	0.0142699	0.00544328	0.0228636	0.0204959	0.00772387	0.0196473	0	0.0678086	0.0414746
MFSD9	8.61187	2.88678	8.19318	4.82721	13.4026	6.09227	16.1339	6.19062	8.21674	5.50911	9.25347	5.23909	9.7481	3.7199	13.5349	16.4379	13.8606	11.628	5.98095	40.7044	12.6911	8.21905	16.8669	14.2302	4.59832	13.7536	21.5719	38.6791	8.69573	11.5293	7.21931	19.7141	12.145	19.2125	17.2779	14.0175	19.072	11.8018	11.2674	15.2052	11.8886	4.24527	12.1328	9.40106	13.0592	6.07659	11.3585	16.5665	15.7842
AFF2	0.166198	0.195239	0.348601	0.0684137	0.176491	0.106374	0.173594	0.0873113	0.0333585	0.445333	0.156639	0.690131	0.0990439	0.389501	0.130021	0.052139	0.46738	0.203202	0.662205	0.376499	0.0520661	0.00511509	1.15125	0.0645107	0.0872232	0.311362	0.173054	0.109281	0.0949193	0.126016	0.201163	0.0146613	0.744234	0.211591	0.0358802	0.078179	0.0871747	0.184617	0.192163	0.0226297	0.166943	1.59202	0.0318429	0.0244675	0.016597	0.00328362	0.0532926	7.25892	0.0288816
ABCF2	34.3599	39.5122	29.0715	44.0001	60.5578	37.2517	37.8118	36.0156	38.8124	37.5883	44.2792	38.6375	43.2333	45.325	32.8819	39.6651	59.6341	40.6023	42.6861	105.792	58.4336	93.3374	54.0191	77.1681	36.3398	47.9963	40.6145	47.2534	48.7182	138.485	71.3481	87.4614	65.9371	53.3454	49.2111	42.1776	67.056	22.5396	54.7682	56.7028	44.264	77.0428	42.5638	44.3465	29.7947	22.5299	33.2415	97.7953	45.7081
TRIM73	0.170573	0.0417998	0.041282	0	0.100682	0.0191955	0.209745	0.0393889	0.23597	0.0438335	0.2936	0.0639817	0.500436	0.0437337	0.0750806	0.171237	0.0323495	0.135094	0.0576879	0.0691754	0	0.361828	0.423295	0.0724337	0	0.0715094	0.0291461	0.0493001	0.0614867	0.0502673	0.0262865	0.120378	0.0745448	0.332608	0.129493	0.0470253	0.298887	0.0212002	0.261405	0.0714627	0.0430361	0.091931	0.40223	0.173076	0.0978357	0.0995464	0.159114	0.331509	0.218894
GPATCH2L	4.74431	11.6296	2.15124	11.8702	5.53431	12.4633	7.52438	2.79681	2.72635	6.93733	3.77558	7.67524	2.07416	10.7628	3.51416	4.09187	5.03281	2.00522	11.2537	16.1081	3.59307	2.33626	4.14195	5.27375	1.26404	4.72864	3.57169	3.4757	7.05423	4.4024	5.82611	9.74103	2.8654	4.12445	5.23732	4.34218	4.95419	4.26311	2.82485	3.73359	2.06396	3.23365	2.86415	4.8161	2.06516	1.43282	1.23139	6.69857	9.55589
SESN2	20.898	9.89233	24.546	11.0999	19.4442	11.9271	22.1801	56.9297	20.8646	19.9637	28.4065	15.6658	29.2266	13.5519	14.9779	17.8705	22.5416	23.1939	12.967	19.6586	30.7809	27.6775	23.3704	24.7712	19.5029	32.6068	39.0511	13.6145	57.5936	33.3321	22.3684	56.8671	20.6525	16.0397	31.6438	71.5005	24.7012	6.38215	43.5891	46.8818	15.1184	13.5977	12.6319	33.6836	20.0914	9.46979	22.2453	33.8709	40.6273
APAF1	8.24198	4.27256	1.97765	3.45331	4.96105	5.75969	10.5137	2.61229	6.58173	5.68505	4.04505	6.33579	1.61166	5.79476	8.25072	6.4364	9.4118	3.09383	5.55415	47.3929	9.90545	2.33733	13.4881	13.5584	0.569655	7.62015	9.68535	4.42399	8.19014	5.66197	5.2214	13.7105	4.99378	12.1503	6.79056	10.2925	8.02862	3.38868	7.5748	7.07409	7.38586	6.87191	6.27705	4.88816	2.84154	2.81479	1.2871	12.3704	14.7422
SHF	6.56975	6.44927	2.77472	8.78613	9.0917	8.54576	4.51445	3.81057	10.1769	10.1959	7.27371	10.0384	6.00562	6.36618	7.46335	6.3118	6.15654	9.3046	8.90936	3.03656	7.89734	0.483078	15.7776	1.33338	11.7166	3.24028	2.889	3.33971	5.19612	8.82625	2.33259	6.33577	3.48103	1.37257	1.29089	1.5129	2.70867	0.684452	0.479439	2.88196	0.897037	1.34081	1.02066	2.50681	1.84716	1.65393	0.873504	9.32018	15.5557
YY2	0.743086	0.743997	0.361824	1.22353	0.669104	0.970629	1.0413	0.334608	0.289775	0.945691	0.361469	1.29411	0.094893	1.54799	0.569473	0.612767	0.752454	0.673999	0.777872	2.90325	1.1307	0.261371	1.15997	1.2453	0.250703	0.831659	1.29693	1.2963	1.62917	0.915044	2.42799	1.12375	0.201034	0.624687	2.20009	1.12235	1.6227	0.471678	2.19042	0.953976	1.23605	1.2551	0.927456	1.42528	0.292115	0.469804	0.371339	1.64581	1.15112
PNMA2	5.60664	1.66981	0.779437	1.52429	3.81619	6.14217	3.47698	1.02551	1.1222	3.76055	5.91128	5.96066	0.994593	2.69448	1.16577	0.706829	5.81853	0.957622	2.61789	2.42313	0.914978	0.0256827	0.502054	0.737787	2.90139	1.88311	0.0724081	0.930826	1.16092	2.01473	0.113194	9.25695	0.271616	0.0826304	0.707745	1.85987	0.156322	0.158004	0.0494791	0.440289	0.076979	0.936381	0.535607	0.601967	0.157407	0.255548	0.0851393	4.25263	0.0725068
TMEM253	0.296758	0.118174	0.272322	0.0610786	0.325302	0.0542681	0.458209	0.356343	0.405035	0.289154	0.360889	0.180885	0.17685	0.185461	0.0795984	0.484108	0.228641	0.407389	0.326182	0.342243	0.0929676	0.182667	0.0772071	0.0511949	0	0.252708	0.659198	0.752641	0.486726	0.331595	0.14863	0.183251	0.280997	0.805994	0.695579	0.0531787	0.222366	0.389581	0.175959	0.0808137	0.121669	0.0649752	0.181945	0.314556	0.355621	0.304883	0.311425	0.213004	1.81527
FKBP14	10.5304	12.766	4.89877	12.2789	11.663	20.161	19.9474	5.95336	11.1849	8.36507	12.9422	14.1027	5.33943	13.7482	10.9513	7.02014	25.6256	5.20306	9.96817	51.8629	10.8966	17.7289	23.026	37.7746	13.9488	11.0724	11.4075	9.43226	21.8252	24.488	12.158	6.33272	10.5186	12.0683	8.22241	16.4766	8.44938	5.72662	6.42686	16.1421	8.92369	2.88278	25.9841	27.4359	3.33163	4.17938	4.54837	6.87019	13.6256
NACC1	37.5258	22.0136	46.4658	40.2642	78.813	50.0463	52.3005	38.5884	56.7995	32.6625	56.5024	30.8017	60.9656	30.2939	63.3581	58.0746	57.7242	43.5693	30.5001	33.1948	38.5482	85.9415	109.779	99.2038	37.8864	102.989	101.777	89.1925	49.4256	47.0491	90.6294	93.8836	57.5996	70.449	81.5473	68.015	63.0991	46.3803	132.886	77.4136	81.0062	66.3995	79.9477	46.1415	62.9089	61.1835	63.6397	90.8971	59.6375
CDCA8	4.62561	0.394208	13.4101	1.06726	0.35526	30.8182	2.80442	6.95181	2.34651	3.084	5.73272	5.71078	17.3471	1.08022	17.5543	1.59716	35.0483	6.61292	0.734032	25.6293	26.7545	40.7103	34.2788	74.8983	15.7097	17.3416	78.4697	49.6161	18.3074	35.2538	80.5099	218.716	24.9963	55.6938	35.9101	53.2399	22.6772	23.9923	41.5911	81.9337	51.5065	89.9243	29.3715	80.1972	4.01709	20.3222	11.9002	118.831	2.5231
FCAR	0.368941	0.568082	0.0322439	0.0506235	0.202214	0.134936	0.245737	0.701448	0.197472	0.239658	2.66212	0.299843	0.219866	0.666099	0.219911	0.123459	0.303205	0.18993	1.08139	0.56732	0.385269	0.0908393	0.319956	3.77641	0.258167	2.09451	1.12687	0.0693119	0.100853	0.431882	0.123189	0.0216976	0.0194081	0.0835035	0	2.11564	0.0368605	0.0496761	0.175007	0.535843	0.0201684	0.107706	0.508952	0.14484	0.0218331	0.019438	0	0.105926	0.102582
NANP	2.36726	3.4258	5.92761	3.62589	5.77329	5.71832	5.76026	6.86406	6.07009	2.7996	5.94514	3.48988	3.60888	3.33352	8.66305	5.67406	5.45186	5.01321	4.70643	15.3829	8.69235	6.27138	8.05905	14.4359	5.56661	5.92572	9.09023	4.41283	14.2751	9.79558	8.81109	15.9034	5.39821	12.5599	8.58451	8.69467	7.54635	5.7818	5.01392	8.4555	8.43861	5.12687	7.07692	8.92173	2.49555	3.31818	1.54063	18.7986	7.10249
LIN28A	0	0.0115638	0	0	0	0	0.0131876	0	0	0.0202107	0	0	0	0	0	0	0	0	0	0.0478429	0	0	0	0	0.0381003	0.0247286	11.0869	0	0	0	0.0242402	0.0896596	0.011457	0.0328625	0.0179119	0.0130094	0	0.0146624	0	0	0	0.0158953	0.0111276	0.0171004	0	0	0.0507904	0.0208434	0
MEP1B	0.0563243	0.0179433	0	0.0463706	0.216097	0.0412001	0.0613888	0.0169084	0.0361765	0	0	0	0	0.0469338	0	0.0848152	0.0694332	0.0193305	0.0412727	0.259829	0	0.110944	0.0879228	0.0388669	0	0.0383709	0	0.021163	0.0263943	0.0719272	0.0940329	0.596243	0	0.203969	0.0555874	0.0201865	0.101292	0.0682541	0.454195	0.09203	0.018474	0.0246644	0.0172664	0.0530687	0.0499973	0	0.0788107	0.0646846	0.0626427
AL035425.2	0	0	0	0	0	0	0	0	0	0	0	0.157511	0	0	0.184834	0.129709	0	0	0	0	0	0	0	0	0	0	0	0	0	0.164998	0	0	0	0.116974	0	0	0.464718	0	0	0	0	0	0	0	0	0	0	0	0
PTGER1	0.76787	1.04372	0.268435	0.674315	0.505037	0.674017	0.446354	0.768374	0.493195	0.342031	3.98426	0.873682	12.8739	0.170626	4.02772	0.770857	1.1359	1.72175	0	1.55184	0.171062	0	1.43838	0.989094	0.85971	0.906725	0.397995	1.3464	1.24742	1.43819	0.44441	0.252889	0.484725	0.834212	0.606259	0.293549	0.613737	1.15797	0.145695	0.334572	0.705199	0.358667	0.59633	0.434092	1.03605	0.614932	2.38762	3.35101	0.113868
HYPM	0	0	0	0	0	0	0	0	0	0.161685	0	0	0	0	0	0	0	0	0	0	0	0	0	0	0	0	0	0	0	0	0	0	0	0.13145	0	0	0	0	0	0	0	0	0	0	0	0.458986	0	1.00048	0
TM9SF2	185.293	91.6216	126.363	89.13	215.677	121.239	252.156	120.13	286.429	128.064	143.636	150.263	82.1479	91.4608	374.796	195.393	243.282	157.657	103.452	349.155	396.263	66.1282	240.491	165.099	98.5416	183.3	115.335	303.304	306.504	188.514	102.481	387.343	175.085	184.042	176.198	311.562	160.281	85.7375	182.857	132.165	242.449	49.8023	300.531	179.523	113.041	51.4832	57.1493	158.328	269.615
CNTN1	12.8844	143.305	17.1987	93.0128	16.9867	128.763	29.3063	3.76001	6.51065	81.1773	15.9167	87.1281	1.24982	109.871	5.63227	5.7021	33.4179	2.67247	127.937	17.7498	3.85286	0.334686	2.54629	9.87583	0.95798	0.211665	0.0754873	23.9903	47.4923	30.1918	0.259356	38.1187	3.70813	0.184595	0.134153	2.00438	0.0116407	0.101971	0.727692	2.4114	0.261139	1.42008	1.48228	1.29904	0.996326	0.0429702	0	125.277	0.939478
PIRT	0.0381852	0.255459	0.0400468	0.125748	0.0209291	0.0837951	0.124856	0.0458524	0.061315	0.042522	0.0557247	0.0232753	0	0.159094	0.314097	0.0191669	0.164753	0.0131051	0	0	0	0	0	0	0	0	0	0.05739	0.0805233	0.0243816	0	0	0	0.276562	0	0	0	0	0	0	0	0.0167213	0.070235	0	0	0.181065	0.01781	0.0438531	0.0424688
LPAR1	42.2745	36.8864	12.6751	22.8664	41.7584	45.5463	42.6506	25.5493	19.255	28.7868	55.1155	51.9833	28.2262	42.6739	20.6297	15.2057	67.7237	23.5066	53.2908	25.6118	14.7578	9.00907	12.8505	31.7907	12.7775	14.6321	2.42826	7.07123	18.6219	18.2036	3.27042	3.22165	5.57571	4.97209	12.601	13.5024	20.3404	6.27374	15.0002	5.69659	13.2749	3.81422	7.00248	14.3207	11.2344	4.83237	1.89259	7.45213	48.6313
KIF20A	3.45519	0.550364	19.3518	0.151308	0.100732	49.8221	2.10996	7.96687	1.39292	2.02613	2.78933	1.56835	4.03055	0.428807	14.5655	0.553506	30.9483	4.68021	0.242412	78.218	16.4438	56.184	31.0992	36.6772	8.23718	18.7056	66.2388	12.6923	15.8125	20.5362	85.0903	73.2304	38.8309	49.4173	38.2898	27.7834	35.8719	17.7132	42.5609	52.0511	71.1436	21.3112	22.3222	43.4122	2.52544	21.3801	21.5672	54.7718	1.36951
CASP1	24.7263	5.3266	22.012	4.08104	18.5441	7.22319	25.3845	19.1208	63.0582	20.0211	34.3709	12.4937	26.8448	6.45817	30.1801	24.7632	31.548	26.9096	5.07379	4.4594	15.9237	39.8312	32.1599	75.2541	18.2108	14.4996	5.41824	6.94756	19.2933	8.86738	14.3709	1.77693	29.2057	12.8222	1.32012	33.713	40.2807	2.8128	124.474	46.7113	19.7945	26.8064	20.7438	24.7242	15.6313	1.54214	0.862421	7.79377	36.6449
WNT1	0.108007	0.034408	0	0	0.236792	0	0.196198	0.162117	0	0.0601368	0.210157	0	0.193097	0	0.540781	0.0542137	0	0.111204	0.0791443	0.213535	0.0451149	0	4.94561	0.149062	0.170051	0.14716	0.0599799	0.040582	0.0506135	0.0689636	0.0721268	0.0381117	0.0340902	0	0	0.387095	0	0.21814	0.0512331	0.235302	0.177129	3.12156	0.860861	0	0.0191749	0	0	0.248078	0.0600617
XRCC1	29.4841	18.1424	19.1881	30.1948	20.1482	34.458	29.9042	17.4748	33.6469	44.4482	33.3494	42.2499	55.7199	25.8301	45.6831	39.3736	44.8494	33.3304	35.4433	34.814	38.8266	31.0469	45.4122	49.7467	33.4417	45.2437	56.6182	43.3488	39.2621	63.1915	39.2383	101.515	30.0555	53.8237	54.7514	62.7389	50.6783	50.8837	43.274	50.5115	47.6632	58.3301	62.4441	41.551	30.2715	38.1857	23.5014	64.9918	39.1534
KRTAP26-1	0	0	0	0	0	0	0	0	0	0	0	0	0	0	0	0	0	0	0	0	0	0	0	0	0	0	0	0	0	0	0	0	0	0	0	0	0	0	0	0	0	0	0	0	0	0	0	0	0
NMRAL1	27.8974	11.2433	23.0095	16.9803	22.3614	23.0812	33.2569	13.6413	36.6149	27.7487	33.5365	21.7126	69.2429	14.4476	32.7379	43.0401	26.9449	43.4584	21.1649	22.2025	38.5282	44.8748	41.5386	29.4006	81.2046	33.9517	36.2097	42.314	56.3452	37.5144	41.2243	65.8343	54.0246	42.0692	60.174	33.0579	47.8299	37.9387	48.7618	59.8815	65.9649	29.4882	31.8278	49.3955	52.3429	26.6513	44.1323	89.8393	46.7689
MRPS33	14.8472	11.5561	14.4691	19.0065	11.1381	21.7815	20.2804	10.765	16.8881	18.7194	16.7444	17.6279	32.3603	17.5095	15.7121	27.2563	30.709	24.3295	21.4754	37.4617	17.8083	17.4816	25.6367	12.8782	16.3531	16.1985	22.9082	18.5226	26.6772	17.5125	20.4945	40.4585	39.8371	31.6892	35.4726	15.0222	33.1976	20.6611	20.302	18.7478	28.0398	32.6168	16.2225	72.1723	19.4426	18.0046	17.6152	29.1486	27.7518
ACCS	6.53013	4.22427	3.33912	4.02951	9.4987	2.59382	11.6399	1.62673	11.8128	13.4451	14.346	6.02759	13.3042	3.49582	3.22402	22.6498	2.40113	4.1566	4.35505	7.17515	15.2707	4.89418	10.9797	7.77159	10.6417	6.44756	3.53625	4.98225	6.90424	7.63752	3.0684	3.6392	13.1154	12.7282	3.26547	2.08531	16.7808	6.00176	9.85533	12.9207	4.63588	3.95852	3.59029	5.89387	16.8024	6.181	14.7103	4.41647	25.0375
HOOK1	6.16775	0.0480073	9.80989	0.0354469	7.24478	0.0944834	10.4491	8.96365	7.10716	2.1216	3.87467	1.44342	3.28431	0.0179387	15.7833	8.08277	5.34747	5.60777	0	31.5523	8.147	5.48075	14.8311	13.4442	0.225963	4.83974	17.072	8.45278	8.31777	13.1959	25.1369	47.9181	9.34971	20.9906	16.434	14.6904	10.5563	13.0612	6.27001	7.9613	11.8343	0.716458	14.0635	11.8152	5.17107	3.04198	5.2112	31.0278	28.1688
DNAH17	0.383856	0.175516	1.8897	0.178458	0.91581	0.145346	0.570952	0.173526	0.26685	0.432479	0.808403	0.308294	0.904252	0.270939	0.25195	0.74803	0.18371	0.207682	0.211785	0.553549	0.350856	6.39565	1.17961	1.96947	0.208563	0.78758	0.727277	0.38687	0.789353	1.02075	10.6787	2.77271	0.843816	1.12432	0.788864	0.861044	0.844616	1.15286	0.689767	1.41672	0.263654	0.541844	0.528834	6.02922	0.771267	0.282658	0.47602	1.82038	0.637863
TIA1	31.1472	17.2637	16.0961	24.2016	29.3638	23.162	52.5197	11.8126	37.0834	34.1452	24.8398	25.9043	26.4681	22.2019	33.8236	42.9622	38.0977	17.0038	23.3642	79.4936	28.2188	26.4144	98.5713	25.5275	8.11258	43.0531	26.5478	35.6098	57.9969	49.2801	30.8287	43.6831	24.8259	62.4275	40.845	48.6377	74.8437	79.5981	19.8562	25.1134	44.1722	35.1374	30.6194	37.5212	42.3219	34.1013	50.4581	110.662	72.3071
STEAP1	46.0183	15.4872	8.49743	7.00224	15.6045	28.2913	34.2505	8.49298	35.1637	32.9999	39.7185	17.6266	59.5966	22.2317	40.2799	19.1889	31.1234	35.3048	13.1865	18.4674	8.2273	38.885	4.98466	85.7511	20.721	6.28218	28.0414	2.89299	18.502	38.0722	16.4715	1.42163	20.1763	111.855	30.7045	31.0925	12.7195	2.20602	7.64429	25.6487	2.55477	2.86197	58.624	32.3079	16.9277	17.4339	7.30757	17.0165	53.0724
PRSS58	0	0.0401278	0	0	0	0.0921383	0	0	0	0	0	0	0	0	0	0.0632259	0	0	0	0	0	0	0	0	0	0	0	0	0	0	0	0	0	0	0	0	0	0	0	0	0	0	0	0.0593405	0	0	0	0	0
CDC42	247.807	203.103	175.584	174.27	267.676	207.811	260.68	190.599	270.567	192.492	239.612	244.815	164.558	181.441	257.508	283.579	286.938	301.124	160.267	348.707	285.692	144.18	333.903	202.181	113.766	276.456	201.758	340.457	327.031	230.066	222.23	374.052	278.159	307.72	337.366	322.835	289.996	205.357	266.991	306.49	304.825	190.505	186.95	296.04	209.012	118.926	103.142	170.494	227.689
NAALADL1	4.64086	4.79063	1.24507	4.67965	2.1887	3.15786	4.87517	1.65237	3.23495	8.31276	7.01754	7.74075	10.9769	4.31679	4.32304	4.18942	6.60794	2.35825	4.05972	4.33865	1.53277	0.655477	0.636463	1.58881	9.55357	4.70561	1.5783	2.37905	4.83843	5.16843	0.997014	3.82104	1.56699	0.293129	0.798862	4.08727	0.366618	0.101723	1.26281	2.29249	1.25078	1.15002	0.871251	1.91514	1.41789	4.11685	0.87253	1.40473	2.1006
SLC38A9	3.35559	1.74401	2.79286	1.96842	2.16905	2.08666	4.43909	2.39088	3.93454	3.13992	2.71114	2.43231	2.32892	3.06407	4.87107	3.7742	5.52897	2.34854	2.42866	18.8212	2.96169	2.85821	4.05835	6.41751	2.62212	4.29115	9.6241	5.34063	3.31107	3.5692	5.47274	6.52253	3.12792	5.51602	2.52241	5.16512	4.31958	1.61187	4.59135	6.03511	3.39108	3.37207	3.53842	2.91305	3.07965	1.94429	1.47663	6.47642	6.10693
KCNAB1	1.17841	2.86122	1.88162	4.50992	0.896083	1.4444	1.83591	2.72168	2.66613	2.82546	1.90043	7.06634	0.708586	3.3616	1.72373	1.11905	3.5597	0.786997	2.89389	1.41325	0.523266	0.428681	0.828608	0.717931	1.09203	1.62004	0.778216	1.35623	1.6865	1.55908	0.474998	1.2512	0.314977	0.567065	0.838191	1.14907	0.305471	0.514596	0.211505	0.439439	0.515348	0.622949	0.748528	0.470125	0.278943	0.369159	0.207965	0.414531	0.602168
UMAD1	31.5649	12.3933	5.8254	10.4959	26.4676	12.2942	23.8588	8.14664	14.0864	17.6206	17.0495	17.266	5.98525	13.0829	27.4448	24.8564	20.5421	24.1282	12.1657	24.3677	16.4895	8.76094	13.0542	18.6982	5.74423	10.0257	12.7712	12.1527	14.8013	26.515	11.3744	14.2336	11.9813	24.0861	11.7123	23.272	18.0125	8.4615	11.6477	13.2844	19.2407	10.9501	13.5846	29.4508	9.9268	6.12947	6.386	7.62666	20.9951
WNT9B	0.0439136	0.111917	0.0460544	0.253072	0.0722063	0.0321219	0.0478621	0.105462	0.0564105	0.0489009	0.0640843	0.669172	0.0523396	0.0365922	0.0157051	0.0661267	0.27067	0	0.321785	0.173638	0.0550285	0.0216245	0.0228499	4.60602	0	0.0897483	0.317026	0.0164998	0.524751	0.616863	0.0293253	0	0.0415813	0.0198782	0.043339	0.173124	0	0	0.0208304	0.119586	0	0.0192298	0.0942332	0.0413753	0.00779614	0	0.0204817	0.0756476	0
ZNF543	4.41348	3.19202	4.21164	3.82993	4.09704	6.07863	6.93379	2.72144	4.50748	7.26139	4.39051	6.25283	1.56388	5.16859	6.31366	6.38652	6.37195	2.31982	7.28391	32.4656	5.69665	8.39967	9.76528	4.91128	1.79458	4.84861	5.54223	3.34647	5.85993	5.86458	5.07149	13.1884	2.5978	6.92941	6.71018	6.99688	4.36179	3.87068	2.77251	6.62661	4.5384	4.2832	5.63128	4.45808	3.29652	2.7275	2.18831	7.37455	12.7358
RDH8	0.0363532	0.0231622	0	0.0598577	0	0	0	0	0	0	0	0	0	0	0.0260024	0	0	0	0	0	0.151849	0	0.0378319	0.301029	0	0	0.363387	0.0546367	36.7798	0	0.0485531	0.0256554	0.0229483	0.0329117	0	0.0260578	0	0.0293687	0	0.0395991	0	0	0	0.445276	0.0129079	0	0	0	0
IL2RG	13.4416	3.644	20.6478	1.3887	15.6013	4.51127	13.482	24.9387	19.7553	47.2525	116.438	26.9892	182.825	8.78478	44.6598	8.81073	55.1034	16.8968	1.85404	5.00228	5.19626	13.1863	8.85928	107.304	89.4382	28.6922	6.6742	17.5083	8.68261	8.64991	2.90408	2.58543	15.1568	6.27545	2.60113	160.147	11.8811	0.617478	64.1102	90.2909	7.1059	131.456	18.0982	20.3132	7.07479	3.59925	5.6055	20.8548	11.9303
ATXN7	16.5123	13.0877	7.49417	6.25516	25.1252	7.84341	13.4099	9.68055	11.8435	11.2869	11.0029	10.7126	8.2617	15.1075	11.8164	11.2341	12.4068	11.4048	10.8328	27.262	11.5948	5.17084	15.203	10.2889	3.28821	10.2332	9.18743	4.72618	10.2168	7.97073	8.8077	13.2427	5.22678	10.3753	9.76052	11.7222	11.2581	10.1938	12.6179	8.30218	7.12239	5.79986	17.2912	7.622	5.01253	3.14392	3.69909	4.83644	19.3702
ERBB4	0.240186	0.0569425	0.0117161	0.0275916	0.300027	0.0163433	0.941606	0.0301827	0.258311	0.111962	0.103251	0.149807	0.0798899	0.0372357	0.715159	1.09906	0.296086	0.486922	0.0736747	0.0220864	0.0606625	0	0.296459	0.00770891	0.0117259	0.182653	0.00620387	0.197282	0.112554	0.0641976	0	0.678022	0.00705207	0.965874	0.0110253	0.0120114	0.375019	0.0857383	0	0.0121689	0.472677	0.0587037	0.270547	0.0105257	0.025783	0.00353148	0.416838	0.0513186	0.528048
IGSF11	0.80182	1.2015	2.18013	0.415632	1.31842	0.62996	1.34864	0.980645	0.495926	0.562186	0.375593	0.687853	0.159278	0.940343	1.64621	0.745314	1.40943	0.723632	0.892203	17.8681	0.496181	0.745813	8.01983	0.0204926	0.17144	0.0809243	5.72263	1.61794	0.382701	3.20455	3.10364	0.366764	4.30232	2.83644	0.293085	0.329944	0.996912	3.94658	1.63406	0.210266	2.00653	0.078026	0.318631	1.91667	0.0790833	0.450611	3.85058	2.0804	0.231199
ZNF32	50.2007	57.5472	40.4821	77.8205	24.5439	79.5925	62.2417	22.5975	57.947	92.0606	60.7167	84.2324	101.674	72.0964	53.7338	74.7549	66.0682	66.1337	86.8597	85.2611	65.2979	32.8774	76.5978	28.7337	65.134	49.0729	44.3349	86.4879	89.707	63.0722	61.9058	50.5858	43.2015	134.51	59.7926	45.3516	78.1021	32.2072	27.8735	57.2212	64.7655	51.5078	40.5928	68.6814	72.9173	60.7227	74.3298	63.6441	81.6919
PACRGL	8.80419	9.17297	4.55994	8.28802	6.76364	7.52223	10.4872	4.60357	6.269	8.03614	7.30171	7.49986	4.62317	9.62142	4.87789	10.7764	10.6753	5.16395	8.35514	16.6215	8.24432	6.36106	13.7434	5.15411	2.91626	7.17776	5.57055	4.28418	10.7033	9.999	13.4214	24.7643	6.48022	8.70572	10.1669	8.97479	10.6636	6.22357	10.6632	13.6976	9.12473	5.19841	3.81616	11.1681	4.67631	4.1177	5.97443	10.111	13.524
TRIM8	214.013	105.776	56.3535	129.099	196.834	107.077	179.448	85.0272	198.072	153.175	185.93	141.594	90.655	114.37	107.577	214.996	169.259	254.139	120.829	61.2548	145.985	79.7987	107.244	169.525	77.2957	152.713	55.2196	154.338	153.409	140.902	31.5353	68.836	89.6345	138.962	155.843	269.345	186.567	75.8769	114.711	148.15	222.195	128.137	101.358	115.218	121.685	89.6151	74.6044	64.1735	270.537
PATL2	0.716603	0.106859	0.271833	0.0753145	1.01952	0.20075	0.631477	0.796409	1.13598	1.40921	1.89868	0.427502	2.78038	0.228688	0.719773	0.627554	0.770612	0.261636	0.0446897	0.62297	0.534968	1.36647	1.45977	2.04111	0.496111	0.498573	1.287	0.332269	0.578735	0.311529	0.285091	0.408884	0.153996	0.648764	0.300948	1.59562	1.04194	0.431113	0.810022	3.47112	0.470083	1.08161	0.635663	1.92499	0.113687	0.24099	0.526236	0.28016	0.508718
EPHB1	0.962096	16.4509	2.73088	25.9662	0.194879	1.68289	0.463514	0.439506	0.35599	1.66527	2.3095	2.18	0.860026	21.5586	0.36652	0.377937	0.812161	0.165095	29.9009	0.468634	0.262089	0.226585	1.12094	0.432978	0.285391	2.69295	1.35894	0.48723	8.87489	0.520826	0.230456	0.199265	1.02322	0	0.113528	0.51722	0.338517	0.0422418	0.138895	0.637912	0.185221	10.4959	0.442402	0.47295	0.0334183	0.0925627	0.146325	54.7047	0.116307
CABIN1	21.2076	20.6955	15.838	35.3278	18.0918	38.0767	35.4023	14.2356	22.9181	26.826	23.5273	33.9488	22.7095	27.7894	19.4423	28.8821	29.5344	14.3654	30.0586	95.9179	28.7342	24.7175	46.0677	24.6491	25.0091	27.1006	47.7546	35.8332	35.3155	37.8581	20.4596	51.3037	17.0804	25.0995	31.6973	24.8934	22.8899	12.0188	27.1766	16.1295	19.2897	35.0368	29.0883	16.8571	24.3264	10.17	25.3701	34.3308	33.3936
HOXB1	0.0294267	0	0.70981	0	0.0967716	0	0.277963	0.30035	0.718218	0.393225	0	0	0.0350731	0	2.37843	0.531742	0.145102	0.141389	0	1.62898	0.098333	0	0.612472	0	0	0.441032	0	0.486492	0.896332	0.601256	0.0196511	0.0830688	0.780187	0.932433	0.0871251	0	1.44648	0.023773	0.167502	0	0.405375	0.0773158	3.22948	0	1.07619	0.502323	0.0548997	0	0.261822
ACER2	166.581	2.25732	2.11346	1.87316	269.113	2.75797	230.222	2.69306	52.0038	13.8989	20.0484	22.5857	4.80378	1.84174	124.544	104.383	27.3667	31.9485	2.95338	163.479	26.1761	1.88868	15.898	11.4838	0.238816	32.7273	16.4618	144.867	7.93564	66.8687	2.86516	5.80346	3.83689	201.807	163.663	17.0777	63.6359	21.5583	4.50206	4.35489	49.7014	5.09552	7.55278	4.93059	15.5803	9.72005	86.048	2.61296	34.776
POLL	12.8978	8.49136	9.4165	14.2095	6.98826	16.3753	19.7283	5.05236	17.5595	24.0771	13.8929	18.9138	20.9073	11.8099	8.16942	24.1039	12.5079	13.0907	17.84	12.8072	14.4861	11.4733	15.5174	18.9858	20.0603	12.4164	18.6629	16.1269	19.0818	12.6144	13.6411	32.0901	13.6996	14.034	28.1204	16.8835	23.7661	13.3472	15.2282	16.2277	15.6802	17.1142	16.1693	14.4158	11.4323	12.2273	18.7042	27.8364	33.4957
ANTXRL	0.117289	0.014946	0	0	0	0	0.0340895	0.0281679	0.060267	0.104488	0.0912872	0	0.0838767	0	0.0671149	0.0706474	0.0289174	0.0161014	0.0343784	0	0.0195968	0.0462057	0	0	0	0	0.0260538	0.0528836	0.175882	0.0898684	0	0	0	0.0212371	0.023151	0.0672579	0	0.0947546	0	0.076657	0	0.123266	0.417084	0.154714	0	0	0.021882	0	0
PPP1R26	15.3731	9.11843	6.5936	20.8858	20.1919	17.145	31.9078	5.04126	20.8283	21.2337	16.3244	17.7492	10.5007	15.8316	15.7591	41.7726	15.5007	21.53	21.0143	18.3359	15.5956	19.4313	15.5822	26.5444	9.39217	24.7968	7.70259	17.8518	19.9322	15.6701	33.0816	1.4498	8.13775	42.2025	20.9686	14.8637	20.2823	14.7808	17.5013	26.2975	7.72395	4.26251	15.2496	12.1592	26.3769	14.4526	17.2855	12.303	52.9949
N4BP3	6.46072	1.89812	15.8852	0.748595	6.81985	3.57066	8.74554	12.4486	13.7784	3.47732	4.57447	3.92345	6.21734	1.79452	8.85722	15.1096	3.55447	11.0373	2.61258	8.53116	13.2034	1.90888	11.7039	3.73171	7.45949	8.15066	3.30879	3.00292	5.81406	4.50719	2.75645	1.51983	15.9208	12.0015	13.638	3.31889	17.1986	5.7607	12.5082	2.56741	5.05439	6.60134	15.0669	3.3931	7.3875	5.35546	10.5021	4.94646	16.5665
TMPPE	1.48567	0.899841	1.50039	1.23822	1.18624	1.20749	2.45221	0.880975	1.02492	0.816988	0.802992	1.25215	0.437219	1.43666	2.03348	1.17843	1.65056	0.856097	1.42466	15.8586	1.53227	0.559985	1.43157	2.50603	1.73267	0.674742	1.8538	3.07364	1.12596	1.05402	0.72266	0.543655	1.2273	1.84318	0.941285	2.18243	1.45133	1.03724	2.50569	1.91801	1.04677	0.658607	1.50688	0.691258	0.436338	0.24352	1.86493	1.3481	3.20267
YTHDF1	52.7336	33.9639	32.3553	38.2076	67.565	43.8768	57.5793	46.3205	58.8519	47.7781	66.7613	44.9438	59.2537	34.2646	76.4937	68.1147	69.0544	69.7607	42.5331	80.1348	66.8265	74.3114	110.881	97.2301	38.1418	65.3641	99.5166	61.5695	80.8679	107.246	80.9378	101.071	49.3416	76.2705	75.7275	89.2143	74.0021	77.068	56.0074	80.7261	115.704	51.0862	57.2319	79.5218	58.3394	34.0365	48.6771	89.614	82.8883
HSD17B12	25.0286	19.7516	19.294	23.9968	25.8969	26.2461	33.7478	12.9652	14.6577	18.7534	28.374	34.7806	9.2447	24.979	22.3975	30.1699	30.4367	21.4876	23.4536	87.761	34.9144	27.5905	25.7737	63.0142	9.189	28.9845	19.1554	9.19754	18.9427	17.2286	14.0875	38.9023	19.5318	20.4997	20.7443	22.9545	29.429	10.824	24.1538	32.1374	33.2142	16.8901	22.3619	16.7919	14.3379	10.2302	8.1585	22.041	29.8589
BTBD9	10.6326	7.63956	5.25552	9.35646	8.60357	8.90458	16.7207	5.37629	8.19117	9.95461	7.94748	11.0372	4.43639	9.1396	11.0641	13.9359	8.49058	7.66995	9.13266	13.994	10.4055	4.94289	15.8515	5.00018	3.04227	7.24348	3.86302	6.11581	9.2253	7.56827	8.66926	19.626	6.15343	10.724	4.88544	8.90625	8.66908	2.2368	9.45762	4.70259	9.18644	2.49168	7.62728	3.34894	8.16268	4.23882	1.93529	5.35211	24.0495
SCIN	7.27241	0.665926	5.28372	0.14427	8.10227	0.412018	12.01	4.76837	6.67285	2.41138	1.84491	1.47251	1.46204	0.427637	6.93416	12.1574	7.56854	10.4776	0.22013	0.841389	1.57898	0.172587	0.911832	0.328223	0.762019	4.1954	71.8816	6.542	0.49858	8.04021	0.317636	0.322427	0.758544	70.8539	1.48857	1.40414	0.735333	0.37415	2.71341	1.34301	2.20466	0.920844	0.679176	0.819652	1.39776	3.30001	19.7677	0.740311	12.0001
SKP1	55.9854	73.2649	39.856	72.8255	56.0507	67.73	62.5776	39.0371	53.3986	61.9758	70.4324	88.1371	52.3353	70.5205	57.1968	60.6119	67.6532	68.5563	76.3306	49.3612	42.9638	32.6094	88.44	33.5115	40.29	53.7973	38.4259	45.1531	78.2206	54.5318	57.7444	105.841	52.5283	46.1371	87.1825	47.622	59.5754	8.79363	41.2034	47.2722	65.0444	32.8294	29.216	62.9032	37.6983	24.6284	13.8836	41.008	61.1509
EIF4E2	22.9874	18.3402	22.0034	29.3722	21.3765	28.9885	24.1264	19.8503	25.7534	26.6252	27.2057	24.4154	45.6758	24.4419	24.0906	21.3471	29.0622	23.9391	27.9701	19.4506	23.5137	23.1386	25.3147	29.529	52.8312	27.1084	44.466	17.4114	28.6404	28.0999	21.0229	23.34	30.66	18.3337	27.8482	27.3096	24.6313	20.0202	42.2701	35.9811	30.8172	26.3905	31.1766	22.2795	29.1503	11.3166	8.35791	42.4394	26.8061
DRICH1	0.11174	0	0	0.183986	0.612441	0	0.48715	0.201264	0.574157	0.311076	0.163065	0.204329	0.865674	0.279332	0.119887	1.68262	0.137746	0.153397	0.245639	0.88366	0.140023	0.110049	2.96527	0.616854	0.293214	0.913475	0.868742	0.293893	0.91635	0.856166	0.149239	1.38001	0.387953	1.71975	1.70931	0.840995	0.401899	1.44435	0.901065	0.304293	0.439801	0.048931	0.239781	1.47394	0.138864	1.16566	1.71985	2.30987	1.11848
ZNF646	6.14966	2.73202	4.7885	5.72868	4.70035	7.28362	12.1749	4.42054	7.337	8.22708	9.13008	8.03089	6.09464	5.04013	10.2555	11.9412	8.10016	7.45923	8.29648	16.7882	9.07852	4.38895	16.9989	7.91751	7.13572	8.22968	11.5927	12.2559	11.2588	7.7564	10.7787	27.4607	7.87041	13.2857	9.99339	12.2701	8.73635	4.19228	11.1169	16.7652	10.1074	10.8824	13.9505	11.2709	7.55267	3.91997	4.30632	20.694	21.7553
AQP2	0.0675892	0.344512	0.017721	0.0278223	0.0555678	0.19776	0.135055	0.010145	0	0.0188163	0.0164391	0.020599	0.161116	0.309763	0.120861	0	0.0416599	0.0115983	0.123818	0	0	0	0	0	0	0.0460451	0	0	0.641381	0.0215782	0	0.0476994	0.0106666	0.0305953	0	0	0	0	0	0	0	0	0	0.0159206	0	0	0	0	0
CCDC7	0.409099	0.513164	0.38882	0.252601	0.322323	0.486276	0.761717	0.276323	0.550153	0.697577	0.509945	0.40521	0.487595	0.511339	0.777262	0.397856	0.724948	0.30713	0.468398	7.66679	0.331083	0.679906	1.17078	0.564601	0.254957	0.313536	0.922943	0.374674	1.19818	0.848943	0.734211	0.3248	0.572986	2.11805	0.958897	0.833901	1.21085	1.11543	1.54032	0.835548	0.67091	1.75785	0.619216	0.650451	0.354065	0.57387	0.465094	0.76346	1.0806
NGF	9.72684	12.8817	1.2387	5.71993	7.69219	13.6201	3.93768	2.4194	6.1582	14.932	10.2742	10.8413	4.30605	11.2314	5.36708	1.95294	12.7615	3.14749	5.70202	1.19045	1.91538	11.9061	0.506123	4.89021	9.55324	6.6264	5.4788	1.77514	3.54882	1.50831	5.28923	24.0257	1.09646	0.0629001	1.37137	8.16737	0	0.112257	0	0.756808	0.638069	1.15612	0.553763	4.64777	0.148015	1.31778	0.777719	10.2929	0.849985
MATN4	0.943563	0.995713	0.0618477	0.825366	1.35755	0.129412	1.13553	0.123924	0.416653	0.492528	1.86464	1.11433	0.632594	0.294844	2.06689	0.651224	1.05412	0.384549	1.03712	0.0388638	0.0738992	0.696962	0.245485	0.325555	3.06402	0.441927	0.294745	0.221581	0.331624	0.263582	0.354436	0.0208093	0.223362	0.10678	0.0582011	0.211357	0.141406	1.59602	0.61542	0.385429	0.444882	0.0258242	1.3378	0.333384	0.188454	0.149138	0.385077	1.2868	0.327941
PWWP2B	44.5622	10.1926	28.4609	22.4098	47.6153	12.6853	40.1951	33.526	100.124	30.6172	47.3582	19.6023	59.3266	13.3989	57.7423	104.291	30.9847	96.9983	19.5038	23.255	70.7415	56.0218	42.9195	30.864	62.4706	105.804	147.963	103.967	49.4285	93.4546	24.3895	5.96441	40.1861	62.9996	67.729	48.0113	118.925	26.2688	66.4078	26.0639	57.2045	12.7849	97.0046	37.824	48.6467	78.8308	80.2959	31.4497	85.786
PAAF1	7.49699	7.38689	4.74824	9.28081	3.97845	9.1577	10.109	4.57268	12.2736	13.4106	5.7779	11.0946	10.574	10.2642	14.7433	13.847	9.49039	7.5742	13.6735	14.3266	11.1938	23.7753	6.44756	8.32287	9.61026	4.87007	4.64175	10.1036	12.5925	7.50221	10.8514	10.6722	9.00803	10.0896	8.81899	2.88399	11.7242	3.71689	6.01683	13.4376	9.29479	10.1137	4.29866	8.16898	6.58326	3.48246	3.74461	14.0304	12.2012
C12orf54	2.19365	0.673875	8.33963	0.773992	1.2882	6.30381	1.3093	1.5052	2.94371	1.22139	1.29574	0.38203	4.71554	1.04452	0.168113	0.471896	1.06236	1.69393	0.631492	0.10326	0	1.85181	2.20134	2.00029	0.164465	0.373605	0	0.647608	0.789334	0.400189	4.39473	0.110579	13.4025	0.425566	0.386597	0.112314	0.375711	3.57601	27.426	4.13897	0.436841	0.240149	0.264185	12.0689	1.12661	0.321958	0.146163	0.224933	1.74266
MPP6	0.667722	4.7342	0.830557	4.76851	0.553217	4.35038	1.45552	0.79713	0.568503	3.25089	1.17837	2.93419	1.00868	3.35133	2.51019	2.33832	2.01953	1.09251	5.95108	15.0432	4.17067	7.61611	3.11888	12.1942	3.32501	1.16366	2.96646	2.12378	1.87014	1.48725	12.5423	11.9889	2.48492	0.231963	0.130265	4.69158	0.698143	0.0752697	3.4104	3.99192	0.677399	10.6758	2.05645	4.4112	1.23781	1.61008	0.912569	3.43291	5.50061
CENPB	91.2871	140.773	92.2454	197.081	93.1608	217.486	128.789	76.0303	134.441	133.087	151.259	145.57	167.784	148.037	119.836	135.381	112.817	151.04	159.874	93.8853	132.923	189.599	149.377	203.402	259.493	135.058	111.802	116.315	189.85	141.696	100.918	209.865	109.221	153.464	102.833	188.922	93.0773	68.1819	150.585	190.729	168.14	43.6311	112.739	176.727	92.7375	84.969	47.9293	140.989	181.291
ZGPAT	6.58721	4.33597	5.49007	5.63859	12.6962	5.74379	7.75006	5.02877	9.87676	7.91826	11.4803	5.90305	14.4804	5.30722	8.15956	9.48132	5.45835	5.04546	4.4433	5.43351	6.99718	15.381	17.1605	18.5133	6.38755	10.9662	11.5073	9.57235	8.79036	15.2641	8.02584	10.4366	6.77434	10.7226	11.2153	8.89614	11.4539	10.749	7.20115	11.6897	13.1923	6.87705	7.18135	10.6661	9.46404	3.87506	8.91182	12.149	11.4016
FUK	9.69577	3.3548	4.88333	4.60985	8.84083	3.96649	12.5983	5.54408	12.4361	8.1606	8.59184	7.46075	13.8861	4.2893	15.402	17.6623	8.19832	11.5977	5.02444	14.4625	14.977	5.25342	24.4126	4.69088	6.23816	8.51253	22.5522	19.8134	13.824	10.6631	9.57772	14.108	7.87547	17.3334	23.1225	9.82278	12.0483	9.15032	8.14526	11.0323	11.9473	9.26586	12.3709	5.40531	11.2802	6.40326	9.05358	15.2978	18.8137
NREP	7.51814	9.22783	2.60643	11.712	4.77397	23.3082	8.82533	3.35849	6.1849	8.07701	6.16219	12.9642	4.06714	11.4128	5.32178	2.72175	17.8059	4.51873	5.94864	12.1579	11.3573	13.4506	25.2717	21.4721	6.26394	24.8284	9.63078	12.6517	26.6514	47.2578	16.9451	45.6954	9.90981	1.24138	4.37498	5.81896	1.62524	0.648279	2.60168	31.9684	7.24184	15.8435	3.86428	27.7691	1.08714	1.59097	4.96366	86.3138	1.9929
TAP1	46.8904	49.3342	50.4261	20.7213	58.4724	22.1533	40.4788	45.3534	198.716	68.1583	122.124	47.6517	94.4275	24.2036	59.9525	38.81	104.991	41.238	20.6089	64.6929	36.8628	297.209	112.064	685.34	230.443	79.649	70.7689	41.3622	53.2247	55.3549	38.3377	107.652	29.8507	66.0146	9.81678	655.314	120.855	9.67894	973.782	454.518	182.889	124.953	69.8994	113.961	65.6604	32.0265	22.4556	35.4197	51.7617
MED18	13.1867	3.58109	19.0817	18.3905	17.7726	20.293	24.3205	23.5785	25.9412	18.576	19.489	13.0449	28.9002	8.76651	29.7135	29.478	18.1655	22.0842	21.3848	28.6824	25.7045	22.5677	27.2586	16.9559	34.3759	22.8758	20.6884	24.3132	27.5711	23.5111	37.7504	31.9105	23.608	45.2416	17.4233	21.7967	20.9067	22.2959	44.059	35.3215	31.1505	32.5325	29.5119	22.9479	39.0564	16.6741	13.4771	34.6326	37.6266
CD3G	3.58404	0.108741	1.39214	0.124896	2.72313	0.360651	4.8226	3.33592	1.97314	6.90522	11.5306	3.46762	8.06885	0.600461	5.19495	1.9037	10.3091	3.22805	0.0833738	1.39966	0.380207	1.30733	1.42088	7.98224	5.5135	1.83445	0.442297	1.56753	0.746457	0.823357	0.139299	0.307805	0.407004	0.463536	0.655028	13.7966	0.613849	0.0612793	10.8122	14.3149	0.845895	1.17917	1.54632	1.4651	0.619456	0.263761	0.123825	1.00178	1.01234
OR5AN1	0	0	0	0	0	0	0	0	0	0	0	0	0.167214	0	0	0	0	0	0	0	0	0	0	0	0	0	0	0	0	0	0	0	0	0	0	0	0	0	0	0	0	0	0	0	0	0	0	0	0
PPP1R2B	0.594304	0.151463	0	0	0	0.521665	0.259097	0.142727	0.229029	0.52944	0	0	0.141668	0	0	0.477293	0.146524	0.163172	0	0	0.0992971	0.117062	0.123695	0.492123	0	0.161948	0.660073	0.357281	0.167099	0.151787	0.0793749	0.335533	0.075032	0.322825	0.234612	0.0851989	0	0.0960242	0.225526	0.129474	0	0	0.0728746	0.335972	0	0	0	0	0.132195
AKR1B1	94.1285	44.5368	106.45	65.1891	68.9117	48.7612	92.4831	23.46	25.7864	66.5076	89.4878	75.5707	92.2437	48.9226	58.0727	53.7718	173.147	62.8907	69.6734	594.412	369.301	66.1611	103.955	74.6913	398.141	126.95	1180	466.556	97.9431	356.931	47.9271	106.404	494.601	146.18	360.995	115.937	76.9896	67.7906	35.6745	102.295	213.142	151.333	23.311	105.71	283.31	16.7249	130.799	109.424	71.5086
ZFAND4	2.81307	1.50972	2.39934	2.99823	1.48425	2.62976	4.51207	2.14447	3.1188	3.00257	2.64594	3.657	1.51642	2.35379	3.42308	3.15211	3.46778	1.6745	3.04495	7.5077	4.79762	2.23019	3.47411	4.22063	1.13941	2.24243	1.43903	1.67536	3.92737	3.83083	2.40081	5.67568	2.92524	2.87435	3.65176	2.92837	3.33062	2.45176	3.99759	2.32679	2.52681	8.94491	2.13263	1.46271	1.48374	2.41317	1.62236	9.54439	7.25687
C2CD5	17.2844	14.9144	11.5918	15.1868	12.9537	15.9968	23.6869	9.54387	19.1893	22.7109	13.9991	16.3739	11.9039	16.6268	17.9441	18.5725	19.0517	9.91372	19.8104	35.9025	14.0888	15.4753	27.1491	16.8584	3.59229	15.0156	8.2598	13.0534	19.2052	20.4919	19.4554	43.0729	13.411	30.7797	21.6467	23.8761	24.3352	24.997	16.7448	14.4314	21.5118	20.2181	9.74598	16.2245	8.6745	9.39677	5.3811	37.438	42.8635
TP53TG3F	0	0	0	0	0	0	0	0	0	0	0	0	0	0	0	0	0	0	0	0	0	0	0	0	0	0	0	0	0	0	0	0	0	0	0	0	0	0	0	0	0	0	0	0	0	0	0	0	0
POLK	5.67242	8.40417	4.19779	9.57675	4.7117	9.73615	10.4086	2.95959	5.17252	7.61556	4.76466	9.7006	1.84733	10.8648	4.04018	5.24535	8.2631	2.14419	10.1865	20.7549	4.63199	2.61231	8.07317	5.53513	1.58492	3.79902	3.92208	4.25665	8.73077	4.88701	3.87339	9.16784	3.58581	4.68698	2.11313	7.19275	5.76624	1.60713	4.62347	4.21209	3.81014	3.69444	4.78566	2.58195	1.58007	1.07589	1.70665	3.13792	10.8404
MAGOH	52.6553	45.2705	42.603	33.1572	48.8903	33.3153	42.8843	40.2712	53.684	49.0566	72.8505	44.3696	83.9745	41.0177	81.4427	62.2941	74.4107	84.1278	40.6609	37.879	61.3929	131.335	71.4068	120.774	60.9572	71.946	134.913	54.5145	62.2349	67.9402	123.685	245.454	66.6666	79.9009	89.1132	99.2938	79.9394	119.582	101.842	96.6236	118.693	131.771	45.7882	148.179	72.4367	97.1678	71.5665	114.604	60.8847
THAP8	5.69985	10.1076	8.56946	35.7685	1.57295	32.7131	13.6122	3.92471	9.3956	27.7412	9.57824	20.0681	8.88384	26.8367	13.6278	9.40333	12.2348	6.64829	30.3174	7.5651	18.0145	17.3118	13.3981	17.3831	16.7767	4.56187	9.341	10.4835	21.0133	30.6423	7.61268	31.3364	7.77487	13.3156	10.9752	9.05695	9.50969	4.15393	5.70995	8.59676	7.84413	22.3415	11.5836	19.7165	6.96311	6.55206	5.42848	27.923	9.53105
NDUFV1	76.4203	75.7807	87.8041	96.0162	86.1896	93.7898	95.7485	79.4318	118.976	99.9587	118.252	112.332	354.963	79.6721	90.7847	131.267	87.0177	142.003	87.3082	154.156	71.5516	232.155	110.436	126.422	221.67	100.973	108.508	90.2206	118.152	117.09	101.412	115.217	102.44	147.773	112.889	81.3255	126.22	117.166	139.75	157.942	100.675	125.162	91.0344	100.861	82.7585	102.82	61.1423	113.525	134.91
HIST1H4J	0.195021	0.248513	0.204528	0.96334	0.427559	0.285308	0	0.702536	0.37578	0.43434	0.948665	0.237744	0.464882	0	0.278986	0.58734	0.24041	0.401587	0	15.1655	1.14045	0.768278	5.07383	1.0766	1.4329	2.65716	0	0.586209	0.182779	1.74332	0.390703	0.137631	0.615544	0.176559	3.46445	0.978531	3.27337	4.2539	0.740064	0.637301	2.81449	0.170799	0.119569	1.28624	0.761702	0.98639	11.4609	1.34381	0.867593
OR1D2	0	0	0	0	0	0	0	0	0	0	0	0	0	0	0	0	0	0	0	0	0	0	0	0	0	0	0	0	0	0	0	0	0	0	0	0	0	0	0	0	0	0	0	0	0	0	0	0	0
NAGPA	4.52322	3.35522	3.95079	5.87519	3.94046	7.25765	8.231	2.76349	6.03194	9.29098	11.3176	5.74051	12.6636	4.44333	10.4935	10.5997	9.48401	5.46287	8.06747	5.33233	19.6471	10.6862	11.7197	8.49424	15.524	7.35569	8.95735	10.9248	15.6579	8.24934	6.13861	4.20315	7.53604	9.89527	7.93315	10.2496	9.62131	6.53679	12.1184	12.6861	9.89348	8.81738	7.44134	10.5982	10.4558	4.26862	5.72891	11.029	10.5923
C16orf71	0.40621	0.228951	0.278547	0.694573	0.376777	0.799977	0.567609	0.150084	0.571983	0.434946	0.319196	0.34283	0.14897	0.260374	0.525225	0.439159	0.269635	0.257374	0.595316	0.185329	0.417662	0.200031	1.12187	0.129373	1.26271	0.255443	0.329696	1.45583	0.70285	0.638446	0.187799	0.154362	0.414223	0.806232	0.49341	0.268772	0.280967	0.21457	0.311261	0.238258	0.840402	0.574687	0.814204	0.191365	0.332843	0.256819	0.102017	0.825354	0.347522
CCSER2	14.179	57.2633	16.1381	71.7457	18.5813	55.2564	26.3337	16.7304	19.2734	38.7521	16.6089	41.3497	6.97804	67.1053	14.0145	13.3846	25.7927	9.40051	68.4393	45.3094	28.3145	10.0778	12.1586	15.8741	7.06973	16.5893	17.7526	13.9905	39.9274	18.2833	10.9449	26.107	15.0994	14.7051	32.1969	22.1714	13.1273	7.65978	11.1004	12.4632	12.0996	7.57026	13.0558	11.3173	7.18381	5.00632	4.99415	7.83437	27.2366
B4GALT2	28.8503	44.9223	45.4458	80.21	29.5536	127.523	50.0112	33.3347	49.3479	53.0007	46.6799	51.933	57.854	63.379	66.8731	44.6247	39.1071	47.8788	64.3544	49.4128	41.4691	172.856	93.7439	117.72	104.813	44.3797	36.4554	53.8669	54.0784	84.767	67.1739	128.219	90.9018	84.887	41.2056	59.3852	47.8603	54.4668	117.385	89.7623	61.5077	8.29287	61.8028	72.6266	30.93	52.3062	45.7291	81.8791	44.827
CCDC87	0.400236	0.127504	1.12807	1.0297	0.0548417	0.841697	0.690687	0.0600748	0.208867	0.362124	0.243365	0.670884	0.0894435	0.250131	0.4652	0.401793	0.555059	0.171701	0.7332	0.263761	1.02398	0.172453	0.156193	1.69163	0.288818	0.13633	0.138915	0.394754	0.9495	0.159721	0.551257	2.94814	0.0947446	1.22292	0.148125	0.215165	0.389875	0.141461	2.0409	0.245234	0.295369	0.197171	1.07357	0.188551	0.524033	0.474454	0.093337	1.23529	0.862447
ZNF777	16.7176	11.4686	12.8368	29.1936	19.7068	22.4492	21.4169	16.0216	19.6975	23.9781	29.3764	27.8681	20.9444	18.2989	17.6065	26.8567	24.8799	22.8417	27.5009	28.3212	23.5335	29.8933	37.9093	22.7616	18.1613	19.1296	25.365	31.4999	24.9889	38.8758	25.3029	41.8727	22.0437	23.7515	35.3071	20.9663	26.0854	19.904	28.5393	18.6514	28.6635	18.0897	22.6376	12.3382	19.3016	18.0946	27.3481	41.1112	36.2099
C2orf80	0	0	0	0	0.0555678	0.0741601	0	0	0	0	0.246587	0	0.362511	0	0.0725169	0.152667	0.12498	0	0	0	0	0	0	0	0.0532077	0	0	0.0380934	0.0712645	0	0.0338519	0	0.0319997	0	0	0.0363357	0	0	0	0.110436	0	0	0.0310796	0.0955237	0	0.0320491	0	0.0582161	0
KRTAP19-1	0	0	0	0	0	0	0	0	0	0	0	0	0	0	0	0	0	0	0	0	0.0940709	0	0	0	0	0	0	0	0.158304	0	0.676775	0.0794683	0	0	0	0	0	0	0	0	0	0	0	0.106096	0	0	0	0.387958	0
CAND1	22.4967	24.0139	16.0959	24.648	22.827	34.0263	31.8334	18.9218	28.1872	27.4543	19.7514	27.3797	17.8798	26.8561	27.9492	25.162	33.551	17.3102	26.3961	94.5711	30.8589	15.5456	41.7398	39.7602	7.92886	24.5258	165.16	206.102	29.0954	25.5722	40.7225	107.388	18.4687	29.1832	39.7046	40.8542	28.6321	15.816	28.6404	37.0163	29.4837	34.2172	16.1968	30.6427	13.6756	8.39313	6.70361	40.7637	40.2175
SYN1	1.38277	1.141	0.190188	1.00777	1.14304	1.1607	1.63064	0.884647	0.524148	0.933986	2.40386	1.6857	2.72881	0.642228	1.23227	0.614428	1.64871	2.39617	0.697648	0.717061	0.776429	0.647434	0.330265	1.00111	3.5928	3.64451	1.10779	1.05614	1.23223	0.955282	4.42026	77.3967	0.400669	0.184702	0.201346	2.89225	0.625078	6.24477	0.0860218	2.46924	0.297404	0.416913	0.291862	0.448521	0.973906	0.386956	0.486347	0.572728	0.95803
NBEAL2	22.3955	5.65952	63.6015	5.8064	56.7331	5.22399	35.4902	49.9904	57.3997	17.5967	19.626	9.78094	34.3924	7.48196	27.8303	37.4017	13.9363	12.9568	6.72064	28.9516	59.4763	12.9509	30.939	28.0352	10.7387	58.7061	16.0121	15.7941	44.6212	50.2738	25.7407	8.88808	40.6584	67.01	40.9149	35.4515	54.1178	44.2472	33.6516	21.2398	20.1099	17.7648	165.843	16.9618	23.8189	20.6088	120.453	23.0482	96.1378
GOT1	35.051	28.8334	104.614	39.3321	52.6664	56.5026	54.6001	87.1145	108.999	49.3244	43.2972	47.8148	54.2236	44.561	28.1834	58.0833	59.338	66.3063	47.1465	49.5998	65.5582	37.1805	66.801	88.548	35.7826	55.4848	90.9254	66.9544	95.5285	38.8591	47.1546	79.6732	68.3679	39.829	65.6901	43.5375	74.3676	18.7162	99.9577	57.0094	58.3685	46.8613	57.4234	48.3783	22.5148	36.9404	45.3213	65.7913	92.3177
PNPO	13.2976	5.76713	18.9323	11.6384	11.6502	13.428	28.2291	12.8993	20.9849	13.0241	12.7639	15.4049	11.2126	14.3645	28.4251	22.1298	29.2746	7.76621	14.0479	42.6604	30.3106	34.4813	37.1231	28.2476	6.93876	14.7577	28.776	53.3265	41.7494	33.2483	40.6651	25.0672	22.2616	24.8141	35.883	29.2511	34.141	6.9222	42.4776	34.7306	28.5543	11.1339	36.7581	20.9136	10.6619	8.11785	5.14672	27.0973	35.2625
NR6A1	2.19536	0.260234	2.51656	0.336258	3.46987	0.418269	3.06421	1.98018	3.26608	1.51229	1.63912	0.634842	2.1663	0.544548	2.11804	3.49548	1.68672	1.86434	0.613546	4.38741	1.14306	3.51974	4.09112	1.987	1.05034	2.08686	31.7207	1.58836	1.92835	1.8777	4.42543	3.01937	1.16024	4.97343	2.47903	2.93498	2.3015	1.29511	1.97617	2.00208	1.27937	0.634936	3.44949	3.62703	1.52999	1.75595	3.21944	3.43589	7.43845
CCR1	6.09964	7.63692	2.79345	4.95591	2.18985	11.8071	8.51575	3.11845	7.01429	4.62712	26.8207	3.27959	5.52395	12.7844	4.05806	1.84503	8.3073	2.26708	5.69925	4.24794	3.42679	6.26965	1.16421	39.9587	16.6909	7.07684	22.9273	8.20661	10.385	10.5445	0.942733	0.676717	3.22833	2.60435	0.368025	58.9959	1.3093	0.40885	22.7425	24.3139	0.576605	3.63913	7.92041	8.13123	1.30514	1.70086	1.01871	8.41214	1.15534
TAF8	7.91977	4.49701	6.02196	9.68675	7.07577	8.42327	14.099	6.62217	11.0088	11.41	8.85583	8.80484	6.77844	9.03415	10.8869	13.8565	10.6901	7.51701	10.6883	15.1879	10.353	13.6479	15.0735	13.687	6.26545	9.53124	10.3884	7.41726	14.8673	9.72355	12.5969	19.2111	9.25215	15.957	11.6508	14.0097	13.6556	6.04375	9.80988	17.6463	10.9455	13.687	9.39437	14.4885	10.7086	5.17058	4.30403	16.2024	21.7897
MRPS27	25.0595	23.6401	23.2699	37.8034	15.3576	42.5287	40.0457	16.917	28.5814	38.4556	26.4778	46.6615	21.8782	34.9856	23.7979	42.99	35.9738	22.2314	40.2786	41.0544	21.8122	22.5126	37.9845	31.9173	22.4919	21.4786	26.5298	21.1066	42.2556	22.0714	34.6257	62.5878	26.1017	25.5293	37.0698	20.7414	38.8844	10.145	28.0135	30.6315	27.9231	40.3913	26.2486	21.4004	20.4296	12.8838	10.7136	42.1229	53.8898
METTL21C	0	0	0	0	0	0	0	0	0	0	0	0	0	0	0	0	0	0	0	0.969345	0.223418	0	0.0695787	0	0	0	0.371291	0.0502426	0	0.341522	0	0.0471843	0	0.0605298	0.0659845	0.0479244	0	0.108027	0	0	0	0	0.0409919	0	0.0474791	0	0	0	0.0743594
FBXO15	0.328622	0.089734	0.0246173	0.0772993	0.578943	0.13736	0.460505	0.0775118	0.218609	0.640402	0.171274	0.214614	0.153873	0.0977976	0.226659	1.07218	0.506382	0.797536	0.103202	0.603292	0.254923	0.0577944	0.195422	0.129581	0.110871	0.0479729	0.130353	0.194032	0.274994	0.224816	0.0548632	0.265048	0.0148175	2.10384	0.0810806	0.151428	0.084426	0.379263	0.0668064	0.421886	0.107786	1.03816	0.568464	0.132697	0.458398	0.163244	0.186117	0.47175	0.691814
NIPSNAP3B	3.57368	4.38366	1.1559	5.71929	2.52619	2.93167	4.22264	1.42373	1.71614	4.87216	3.57426	4.72302	2.58748	3.0057	1.3378	3.65465	4.32307	2.88855	3.67105	4.93032	0.641738	1.08548	2.57205	1.01407	1.19192	1.59271	2.37408	1.70668	2.36332	2.0046	1.51665	3.67699	0.674668	3.26561	0.593315	1.34065	1.00106	0.566622	0.253484	1.70991	0.61346	5.03113	1.63817	1.51049	1.64838	0.485666	1.99393	6.40552	4.08602
ATXN10	79.3351	51.4297	55.3687	52.0404	69.1818	56.1741	84.9756	50.7164	85.4065	58.7433	68.4799	73.1277	79.4727	50.4134	87.0481	96.9333	87.1224	97.1972	48.3476	58.9029	90.4276	34.8092	136.405	45.0371	29.8792	61.4347	63.6296	59.9288	146.369	74.1621	53.58	130.657	79.49	65.5981	141.273	61.7764	85.45	47.7351	52.8209	59.2496	126.887	65.9326	50.207	65.7957	55.4773	24.8987	17.8624	84.2284	99.2166
PACSIN3	23.4987	37.4722	89.9557	53.098	13.7922	40.3714	33.0156	49.8796	52.3415	50.4217	35.308	47.4972	52.6756	54.1834	31.5551	35.1862	44.087	30.2995	49.5073	85.4254	67.4607	163.433	61.1499	63.1834	76.2698	37.6352	75.215	88.2728	44.171	63.9321	55.4263	15.1659	92.6401	84.7614	43.3303	63.5098	35.3982	16.7204	96.0938	124.126	66.1677	4.95405	66.0237	64.9519	46.4577	60.9474	50.2509	74.3726	65.4692
PITPNA	64.2886	60.6956	81.9821	68.9759	89.2739	57.1472	78.6759	63.5944	76.2065	62.4634	76.9687	70.8837	50.4908	70.2698	41.2962	69.8356	74.2276	56.0258	69.3705	42.808	69.7379	45.4651	48.1205	60.5003	49.9072	71.5786	75.1523	49.5564	54.4528	64.9326	45.4804	32.0639	60.9701	67.5358	52.9129	61.4278	61.5078	19.3474	68.0733	66.7161	28.5672	41.3491	32.3027	67.1772	57.0616	23.1394	19.1483	44.5466	85.1647
NKX2-5	0	0	0	0	0	0	0.0252415	0.0208569	0	0	0	0.0423489	0.207021	0	0	0	0.0856475	0.0238446	0	0.641012	0	0	0.144607	5.17786	0.984495	0	2.70082	0	0	0.044362	2.45903	1.51999	0.0219291	0	2.05705	0	0.0416485	0	0.0329565	0	0	0	0.0212986	0.0327308	0.0370038	0.021963	0.032405	0.119685	0
MISP3	2.47214	0.826933	9.52804	1.52645	4.53914	1.94395	7.34232	6.5493	18.0219	5.02406	4.41939	3.1644	5.34052	1.28749	17.9036	13.1223	5.75217	6.68145	3.306	17.2693	4.33701	2.4956	10.1622	1.9618	2.1083	10.1049	3.12326	10.0318	5.30004	18.7051	0.907989	3.66378	15.9373	73.8017	26.5633	13.3123	6.22414	9.31182	12.0491	4.10663	3.62855	1.59676	38.707	3.20272	18.565	16.8605	8.5901	19.1639	17.9747
CES2	39.8636	20.0987	142.398	23.8071	29.7289	29.5776	47.217	71.1067	39.3503	28.472	35.3653	35.2856	19.1965	23.4609	19.2036	42.2601	29.1357	34.8196	28.7718	15.8808	33.3136	22.1375	48.4416	28.0342	25.4653	21.555	23.695	30.6826	48.4495	33.4856	18.8382	31.6205	27.9144	20.3128	23.366	21.1865	35.8446	10.5589	55.604	41.3318	28.4096	10.6001	19.4991	60.3157	23.3149	11.0177	10.0838	18.2466	76.8148
TBC1D21	0	0.0378039	0	0	0	0	0	0	0	0	0	0	0	0	0	0	0.146285	0	0	0	0	0	0	0	0	0	0.461298	0.0445873	0	0	0	0	0	0.0537165	0.0585572	0	0	0	0	0	0	0	0	0	0	0	0	0.0681404	0
SLC25A29	9.81164	3.1537	15.1124	6.67115	12.9921	6.44146	12.5205	6.72905	13.9457	11.1217	9.0327	9.41415	18.6527	5.32038	7.22748	17.4748	7.01642	6.65428	8.37006	7.82355	10.8148	10.5285	29.4333	7.32973	10.2576	16.2948	14.0854	10.1243	23.4239	16.2823	5.68508	36.4406	6.76067	28.5575	3.36265	11.3577	24.381	30.6808	2.35254	15.2074	5.43725	11.3377	13.8389	10.6703	16.0359	8.57961	11.9119	42.2354	42.7154
PSTK	1.16522	1.08331	1.60858	1.15507	1.09482	1.33938	2.29807	0.992274	1.79465	1.76096	1.46908	1.18857	1.10537	1.10966	1.31821	1.95754	1.77353	1.06096	1.13264	2.71114	1.37075	1.33494	1.64569	2.084	1.21057	1.63621	1.42623	2.15332	2.54074	1.91315	1.34981	4.72417	1.38854	1.56083	2.47596	2.20737	3.16461	1.66176	1.77096	2.07225	1.22455	0.697687	1.4361	1.62439	1.15254	1.46586	1.10912	2.52614	3.18693
TAGLN3	0.162463	0.258781	0	0.0668762	0.17809	0	0.206583	0.658407	0.286958	0.0452285	0.0395145	0.0495135	0.145227	0	0.726282	0.203869	0.250343	0.362422	0	0.160598	0	0.320008	0.0845355	6.67045	0.170526	0.110678	0	0.183129	0.0570992	0.0518671	13.4802	34.511	0.0512781	0.0367707	0	0.0291132	0.194778	0.131249	0.0770642	0.309696	0	0	0.149411	0.229609	0.0144213	0.102715	0.0378872	14.2732	0.361376
ZNF713	1.05185	0.775598	0.619733	0.778393	0.764362	1.33133	1.92359	0.439937	0.804635	0.987055	0.678384	0.89327	0.507103	1.12268	1.37791	1.69662	1.26751	0.81122	0.935304	3.131	1.30327	0.698378	1.94327	1.25593	0.458986	1.48145	1.53579	1.07463	1.55072	1.35832	2.24143	7.64835	0.917645	3.32759	1.88955	1.99079	2.5363	1.23167	0.482124	2.71636	1.18618	0.517532	2.44191	0.935372	0.986145	0.866757	0.496104	2.25307	3.18092
PAX7	0	0.00734162	1.03926	0	0	0	0.0753527	0	0	0	0	0	0.71415	0	0.0329674	0.0694052	0.838065	0	0	0.106311	0.0192523	0	23.611	0.0159026	0	0.0156997	0	7.14364	0.00539968	0.0147147	0.0461689	0.0162638	4.7207	0	0.011372	0	0.0138147	0	0.0546578	0	0.0151175	0	0	0.0868535	0	25.4102	0	0.0529322	0.0128153
C10orf143	2.58425	3.66803	1.82471	5.01345	1.85115	4.60416	4.77802	1.25969	3.25394	4.07443	3.36054	4.58522	1.15885	5.3302	1.3543	3.80156	2.58642	2.47633	5.28724	1.75364	2.5009	0.907179	2.2367	0.459061	0.805695	1.01099	1.05147	1.24979	4.6642	0.784191	0.7689	0.848687	3.05269	1.73733	2.27267	1.28383	2.60746	0.744146	0.412658	0.641038	2.19877	2.93555	1.31774	1.39825	1.14471	1.86032	0.716033	0.969689	7.91103
BNIP3	14.0323	10.5375	22.5074	19.9172	9.6405	20.5506	13.3584	24.3196	6.71863	14.8405	14.2212	15.3134	5.31258	17.3078	6.75209	10.5313	16.1326	8.91066	24.3919	61.4191	46.7152	19.9391	12.6351	72.5349	34.9236	6.37981	2.5003	7.07125	35.6776	28.2112	82.5325	351.02	14.0212	17.0653	101.518	24.3012	28.3929	22.5513	15.3342	23.737	7.13758	13.5513	3.63456	24.1941	16.1888	0.711632	8.98774	73.1472	26.9733
DNM3	2.14459	1.38278	0.316496	0.761216	1.23175	0.742092	1.35767	0.890526	0.606243	0.936673	0.980753	1.83948	0.887745	0.74906	0.845059	0.973334	1.91551	0.753653	0.941013	53.9769	0.413035	0.467958	0.541251	0.49625	0.640263	1.53974	0.691757	1.30761	0.863564	0.877364	0.960486	2.524	0.381008	0.267402	0.234466	0.60753	0.423397	0.331987	0.176654	0.475609	0.93929	0.241809	1.04323	0.840923	0.214308	0.296346	0.269531	0.516181	0.471322
ZFP92	0.274052	0.326445	0.0499847	0.647433	0.156737	0.871579	0.588729	0.164539	0.176021	0.676695	0.614387	0.464819	0.213024	0.814157	0.349429	0.275118	0.954749	0.0817864	0.628643	1.71181	0.72665	0.352049	0.743996	5.11421	0.162586	0.860432	0.344081	0.51933	0.524864	1.12599	1.09807	0.0924982	0.338473	0.0215746	0.164631	0.717429	0	0.0385041	0.22608	0.687896	0.0312652	0.208708	0.182634	0.696048	0.0253844	0.030133	0.0666889	0.80735	0.967392
SSTR5	0.90795	0	0	0.0879407	0.234184	0	1.62991	0.160332	0.686079	0.178424	0.415685	0.195327	0.19097	0	0.191009	2.94891	0.592552	1.20977	0	0	0	0	1.88976	0	0	7.93187	0	0	0.025028	0.0682041	0	0.037692	0.101144	4.4968	0	1.26334	0.640323	1.59646	0.101338	0	0.980996	0.280653	0	0.0503218	6.61835	3.64682	0	0	20.7901
SOCS7	8.70788	9.74155	3.09723	9.41974	4.13452	10.3815	13.0223	4.27067	4.04841	9.43375	4.24409	8.33195	3.38918	12.9934	12.9157	10.1733	6.85471	3.53875	11.4138	9.0194	6.05513	7.18829	13.7951	4.11075	1.31078	7.26584	21.1706	4.7556	9.45423	5.88332	13.1347	46.1975	7.13748	16.9053	5.34623	4.86882	4.62312	3.34018	5.1392	3.81437	4.32295	4.62607	7.28404	6.78148	3.61918	2.60867	1.8182	27.4914	34.0185
DPF3	0.200626	1.92414	0.764109	0.956255	0.138899	1.91552	0.537074	0.158493	0.217028	1.59916	0.83211	2.65174	0.616683	1.24943	0.324768	0.30741	0.741959	0.0289915	1.0523	0.222679	0.061749	0.176791	0.186809	0.714075	0.410083	0.417223	0.175917	0.380878	0.573992	0.107875	0.0987202	0.298078	0.173307	0.0860368	0.104211	1.37753	0.189894	0.0426527	1.30228	0.506092	0.0623408	10.598	0.194219	0.139285	0.0374925	0.0333796	0.0393996	0.109139	0.117438
TMEM127	83.9051	37.4959	38.9174	67.704	89.6337	63.7482	79.9685	51.6382	71.2314	68.8671	67.358	72.1603	53.8968	59.4821	71.807	71.0761	86.4054	84.6083	67.9293	43.5942	81.3668	60.7049	92.2877	72.563	49.7908	85.4135	45.9481	82.8417	82.5088	85.6865	33.4022	22.0601	50.1819	58.2023	52.5551	87.397	54.3106	40.9346	63.8842	82.8593	52.3426	34.8809	64.1915	77.1607	71.0723	31.4572	62.5166	88.408	113.305
KCNN3	2.70151	6.40441	0.319788	6.01607	1.15522	5.54873	5.20472	0.806167	1.21289	3.89593	2.23792	5.56932	1.66413	3.0936	1.78308	0.741107	4.16777	0.330472	6.67962	0.973013	0.719513	0.11064	0.25052	1.69807	0.308826	5.42281	2.30531	1.14168	2.23361	1.0657	0.221489	2.79372	0.577456	0.145293	0.527954	2.1665	0.0833767	0.0691476	0.0406007	0.734223	0.424616	0.684027	0.692046	0.614919	0.0892738	0.64599	0.309389	0.903104	0.630661
B3GAT1	1.06329	0.101417	0.0534191	0.0838689	1.14462	0.0652025	2.82206	0.118504	0.22492	0.510487	0.315912	0.543327	0.417377	0.0848875	0.273247	5.82929	0.957557	3.42194	0.0653174	0.100702	0.0212761	0.0689769	0.119267	0.360273	0.0334149	0.147475	0.0212148	0.138753	0.0477384	0.121962	0.0212593	0.1348	0.0401922	15.9727	0.0125674	0.346851	1.45799	0.0411496	0.326179	0.589515	0.02506	0.669145	3.41179	0.179969	7.91701	6.97203	0.0356356	0.64346	0.608986
TTC34	0.34522	0.0864108	0.0258607	0.0812035	0.135152	0.0901862	0.922736	0.0370122	0.300921	0.356968	0.31187	0.300606	0.67597	0.0410949	0.352751	1.02731	0.197584	0.101554	0.144552	0.048751	0.0720998	0.13357	3.36166	0.0850789	0.0129412	0.0335973	0.0273875	0.0833858	0.502657	0.267661	0.139969	2.41891	0.194574	1.28364	0.18252	0.0441879	0.546923	0.239052	0.210542	0.147731	0.0808787	0.356334	0.325045	0.2788	0.534083	0.272825	0	0.424781	1.08328
RGR	0.119643	0.01089	0	0	0.0187358	0	0.0620955	0	0.0109779	0.038066	0	0.0833447	0.0814855	0.056969	0.0122253	0	0.0632093	0.0117318	0.0500974	0	0	0	0.017787	0	0	0.0232876	0	0	0	0	0	0	0.0215787	0	0	0	0	0	0.048645	0	0	0	0	0.0161039	0	0	0	0	0
SLC4A7	10.4469	30.6494	5.52969	8.29558	21.5685	15.0732	11.8892	6.68105	4.0425	10.909	9.56019	12.5235	3.38111	20.0327	4.94012	5.32354	13.4379	2.77277	12.0177	52.186	5.66241	5.58771	11.0923	10.3254	2.21532	11.8634	6.65433	4.08161	18.4834	8.71364	12.1242	7.55954	2.56913	10.9167	5.86065	16.804	8.02648	8.5009	5.03803	5.87527	6.46105	2.55071	2.75035	5.19596	3.73623	2.74527	4.9396	10.3557	4.19828
SERPINA3	0.116389	3.50388	0.122063	0.023955	0.318959	0.234123	0.0317134	0.218372	0.168199	0.226812	0.707704	0.425658	1.30051	0.557658	0.0520308	0.087631	0.358692	0	0.490394	0.172579	0.012154	0.0429852	0.211964	0.240943	0.167977	0.178402	0	0.0437312	1.24763	0.0743152	4.52742	0	0.146943	0	0.0430747	0.0104283	0.0523272	0.0117534	0	2.17112	0	0	0.0535191	0.315276	0	0	0.0407136	0	0
CREB3L2	24.6587	46.3055	22.1367	47.7711	23.9002	46.8765	42.8175	31.5581	46.4083	34.0775	26.253	47.1042	11.7403	44.5577	29.5205	33.5796	48.5303	21.2608	50.0768	93.2259	35.7787	12.5952	25.7134	36.8535	10.6866	52.6011	37.05	49.2337	31.1906	68.7826	9.09859	9.45181	24.1877	53.4465	54.5377	36.4185	37.1653	42.0757	9.47056	16.7979	42.7609	3.82771	101.932	29.0749	13.5844	2.99869	20.9946	31.7506	36.6402
RASGRP3	2.16567	0.746198	0.610697	0.603293	10.2346	1.69422	2.09654	0.934925	1.70196	3.0965	4.09295	4.0439	3.90691	1.27576	2.35866	1.29395	6.10563	2.91464	1.39995	3.6909	2.18636	0.792585	3.39084	3.64803	1.53146	13.9156	15.4276	2.56161	2.22901	1.77967	0.506834	5.68867	1.22667	1.36238	2.42791	5.37456	1.69435	0.692432	3.64359	4.33321	1.82839	57.1127	2.06589	2.66928	1.91659	1.1872	2.0629	2.64491	1.62272
HNF4A	0.0497489	0.00633944	0.0521742	0.0163829	0.0436273	0	0.0650666	0.579457	0.121422	0	0.01936	0.0121295	0.0830124	0	0.0355839	0.0499425	0.110389	0.259522	0	0.118027	0.0166242	0.00979919	0.165672	0.0549271	0	1.97926	0	0.00747695	0.135215	0	0.046511	0.00702182	0.257516	1.71149	0.176753	0.0213959	0.262435	0.176839	0.00943934	0.0325145	0.1697	0	0	0	0.0635912	0.0314529	0.297003	0.0571332	0.110659
RNF114	45.3136	27.943	30.5051	35.7065	45.9826	32.6805	46.1027	28.2717	53.9282	43.0382	51.4812	40.3994	51.4335	34.0471	61.3255	63.0907	53.4858	45.2525	39.806	54.2509	56.7129	81.5042	82.1495	90.6866	72.2401	39.8137	49.7703	41.5265	57.4964	60.133	47.3697	67.1488	44.8731	43.1159	74.518	72.7631	54.5878	35.16	94.3817	101.291	61.6583	36.5472	39.281	75.1807	40.2413	23.9692	16.4173	66.6552	77.4018
NELFA	17.3921	7.9732	18.0472	14.2681	23.0688	12.8564	23.4044	15.8655	24.6481	17.5248	24.874	16.8691	15.3534	10.6421	24.9503	35.1533	19.5966	25.8613	14.3161	23.2463	28.4753	45.1459	44.1072	22.396	10.3434	24.515	36.0335	26.7656	22.3138	34.2307	31.8393	47.5566	25.5633	29.161	42.0102	23.7295	36.8832	35.7453	27.5928	24.7259	29.9979	24.7533	14.135	21.6759	30.298	21.2788	26.2964	45.845	43.3346
GADD45A	260.348	420.87	37.2412	73.926	384.015	30.6555	119.839	94.9479	111.939	73.4873	145.372	90.0931	71.9501	438.807	66.8429	155.264	100.162	304.989	62.5011	51.8079	71.1673	63.8856	128.792	108.739	44.6531	165.41	100.318	30.6742	127.687	83.6001	171.136	35.4567	74.0173	96.4451	79.1819	142.993	91.5115	99.0998	62.5068	109.34	51.5239	83.6613	88.3363	59.7266	82.6041	21.0725	36.3057	36.2586	182.843
MAPK10	11.4494	13.1167	10.5854	5.89359	9.88624	14.4733	12.767	8.6361	16.3546	13.1871	10.0359	13.4066	7.03073	6.42213	9.4934	17.1554	11.2182	10.9465	14.9767	13.7525	4.91557	1.78083	29.8611	0.184095	0.365586	12.076	4.5516	5.05653	9.65069	5.64973	1.62321	2.03965	14.7171	15.7529	10.0929	0.881777	25.4013	5.22053	2.39036	0.161446	11.915	20.1782	3.20319	2.92558	8.19643	4.81644	5.25373	0.493615	25.5089
LEFTY1	0.0769359	0.0735288	0.0403432	0.380038	0	0	0.531073	0.0461918	0.222368	0.428368	0.224549	0.281371	0.0458491	0.192327	0.22012	0	1.09068	0.079213	0.112752	0.101404	2.4745	0.151543	1.48121	0.26545	0.323016	0.0524125	0	0.0867224	0.252372	0.0491243	0	0.787287	0.121416	0.0696525	0.227788	0.0827209	0.0461195	0.0310771	0.109483	0.0419026	0.151407	0.0336902	0.33019	1.26856	0.122928	0.0486414	0	0.132533	4.70615
GRIN3B	0.110855	0.0565043	0.139511	0.146023	0.267338	0.0324352	0.177206	0.226292	0.142402	0.0246889	0.0647093	0.0270279	0.132125	0.0369491	0.111008	0.0890288	0.027331	0.0760905	0	1.13965	0.685304	0.131012	0.461454	1.40752	0.605053	0.271871	0.098498	0.816378	0.384414	0.481316	0.148057	0.0938797	0.909714	1.94699	0.415737	0.556221	0.58478	0.197024	0.441704	0.386408	0.290877	0.349512	1.07386	0.188005	0.267654	0.770946	0.330904	1.65502	0.715084
C10orf62	0	0	0.0631532	0	0	0	0	0.0361543	0	0	0	0	0	0	0	0.0604519	0	0	0	0.0793684	0.201225	0	0.125334	0.0831068	0	0.0820464	0	0.0905033	0.141094	0.076899	0	0	0	0	0.0594297	0	0.216586	0.340536	0	0	0	0.105477	0.0369199	0	0.0641439	0	0	0	0.133945
NUMBL	11.2556	42.543	16.4029	39.1023	15.5974	25.4947	18.3266	22.351	12.0355	25.3878	27.4064	26.7422	15.8571	28.4182	10.0613	8.71595	21.3595	26.7788	29.6589	23.5124	17.5223	13.2383	18.0316	19.9993	18.1081	15.0804	6.7709	18.7846	19.4648	26.1309	21.5399	16.8918	11.8525	11.7508	8.01378	15.7777	16.8942	13.2712	4.468	9.83839	7.22783	10.7876	11.0521	17.2552	5.72639	5.65501	2.93658	27.2011	8.28065
GPRC5C	40.7742	1.65589	6.46146	1.09227	59.5184	2.00742	56.9891	6.62344	43.6052	15.9378	29.5901	13.6148	21.3583	1.30241	82.5864	67.5615	31.3099	94.8837	2.38385	90.667	46.5054	12.8517	187.613	1.70562	3.61497	51.7289	58.1043	54.7664	80.7088	35.3125	5.77103	0.634893	20.6968	52.6604	57.0473	20.2509	69.1377	13.6327	22.2508	8.27518	51.6587	3.74052	4.37357	1.30997	155.617	44.5024	21.5223	4.50835	74.0913
MLLT6	59.1285	49.2089	21.1937	44.5098	37.13	33.5444	68.4644	21.9602	36.9881	50.306	42.7174	53.3471	39.2187	47.5542	59.0803	75.7078	34.8724	37.4845	47.3107	21.9549	17.4573	24.4976	61.1127	22.6723	15.0412	34.4789	33.6218	23.4093	32.2039	31.7367	26.9356	23.2797	27.062	71.6977	19.3833	46.3852	42.522	29.9373	35.099	29.3564	25.0544	25.9952	56.393	27.8683	31.6733	23.4978	18.7948	66.6377	103.871
HCRT	0	0	0	0	0.138197	0.184436	0.0916044	0	0	0	0	0	0.751305	0	0	0.126561	0.155412	0	0	0	0	0.124163	0	0	0	0	0	0	0	0.160995	0	0.0889715	0	0.114136	0	0.0903669	0	0.305547	0	0.137327	0	0.110413	0.077295	0	0.0447636	0.159412	0.117601	0	0
GP5	0.0411675	0.0131148	0.0215872	0.101677	0.157945	0.120452	0.0747817	0.111225	0.105766	0.206293	0.200256	0.100372	0	0.137216	0.117783	0.0826552	0.0253743	0	0.0904986	0.0813897	0.0859788	0.0202722	0.0642628	0.198854	0.0648158	0.0560906	0.0457233	0.123744	0.125395	0.236572	0.054983	0.45032	0.0129937	0.0186351	0.0609432	0.0885258	0	0.0997739	0	0.0672647	0.040508	0	0.0757203	0.019394	0.0146172	0.0130137	0	0.023639	0.114464
EIF6	263.287	115.94	377.904	130.823	380.578	132.358	255.303	392.669	453.035	197.389	299.164	170.098	443.089	110.047	395.365	394.705	236.754	570.008	121.195	318.848	355.338	768.411	450.695	811.178	855.788	376.045	654.092	466.397	328.763	614.905	370.192	303.817	448.648	2219.69	427.589	331.77	566.159	302.234	397.793	533.076	823.66	208.793	232.586	365.97	541.234	266.25	208.667	257.612	259.859
NEK5	0.156818	0.266442	0.153499	0.533635	0.229203	0.443543	0.546941	0.188306	0.302169	0.24448	0.162737	0.369601	0.510883	0.313616	0.463626	0.272876	0.309306	0.129168	0.383039	1.01968	0.419222	0.164741	0.446071	0.115428	0.669378	0.270642	1.64884	0.298539	0.73977	0.40052	0.453799	0.213964	0.178187	0.170367	0.319851	0.39717	0.188011	0.126689	0.27771	0.148044	0.356619	0.137342	0.435865	0.137904	0.167043	0.555217	0.429098	0.336178	0.639504
C11orf1	18.1145	6.54505	6.73081	6.5656	13.3628	6.83353	17.9221	5.71152	14.9642	11.4814	14.2058	11.2498	8.32832	7.02507	13.8124	33.1485	11.0716	27.5785	7.0682	16.3174	10.5011	5.12396	13.3975	4.76939	7.55359	7.16629	17.3354	12.8848	15.5982	5.84376	9.75099	12.3015	22.5103	9.09372	9.2948	4.40979	21.877	13.1616	6.01662	12.9685	16.3047	20.4212	9.67423	5.72494	13.7604	9.35175	12.2215	14.5448	24.7503
APIP	9.74539	12.87	7.79044	9.51559	12.4906	10.9072	13.36	6.21932	15.9154	11.4138	10.4491	9.98611	8.46374	13.0384	8.11124	10.618	10.4005	7.38153	12.2048	9.14398	6.5017	9.71871	4.78011	17.5505	4.5065	8.91396	6.69112	9.37185	10.0534	6.09198	8.06438	22.1429	5.49796	12.9689	6.83341	9.99456	10.017	2.07011	5.3533	11.3727	8.27942	15.184	6.33431	9.25915	4.88793	3.08499	1.18243	14.4947	18.5697
PIAS2	4.37445	4.97932	2.26774	4.8588	2.84346	5.41601	4.93063	2.41708	2.91896	4.58472	3.57345	4.38157	2.66626	5.2844	3.87998	3.7165	4.53813	2.6864	5.5472	8.27649	4.98932	2.49339	4.95405	3.48257	1.28511	2.73693	1.45203	2.26116	4.18542	3.29663	7.1673	19.0473	1.49598	7.48103	1.93742	3.68297	3.97572	4.98246	3.14205	5.52002	2.98393	3.41313	4.05355	2.66692	1.89364	2.00209	2.84556	7.19722	5.96376
ATP5IF1	90.7569	49.7013	103.136	44.734	62.1433	59.3559	88.1562	73.9618	110.369	73.9779	117.908	72.8959	224.486	43.8607	131.165	120.846	114.096	156.995	46.7156	110.356	119.191	113.597	222.171	68.6283	160.667	172.076	107.482	110.262	163.899	122.829	124.183	319.048	223.943	182.474	254.092	140.49	200.725	227.355	152.538	159.615	215.173	169.736	132.495	169.112	181.706	158.414	164.196	253.512	157.734
HSPA1L	3.00236	2.89673	0.659733	7.15638	1.12839	5.22896	4.05144	1.06439	2.66301	4.7762	3.67205	6.30929	1.9085	5.05125	3.51781	4.73635	4.22986	3.08141	5.69913	4.25869	5.9241	0.98564	2.11274	2.24937	1.44062	1.36357	1.33385	2.3851	5.65457	1.64317	1.54669	1.23095	1.96747	7.58488	2.82198	2.48001	2.09117	4.89724	2.17016	1.83767	2.9824	1.82811	1.43755	3.17905	2.23361	1.55471	1.04025	1.44488	8.55461
C6orf226	24.643	15.2813	17.4138	29.7268	20.3683	29.304	20.7784	13.3713	30.1323	27.1482	41.9238	26.0253	68.4809	21.7423	29.5972	33.7348	26.9669	37.267	22.5961	11.9846	25.1006	40.4933	56.7762	16.0047	34.5802	35.0124	33.5174	28.0252	36.0026	68.3242	12.4964	21.8552	30.0307	59.7719	63.8577	24.9373	40.9201	48.9723	46.2574	47.2269	64.1433	51.2435	26.4202	24.9569	27.5131	19.246	31.2236	22.3985	19.9326
IFNGR1	176.156	87.5035	82.8468	49.2891	221.479	58.4874	155.011	85.3952	157.357	114.843	167.718	83.7118	106.867	67.2399	128.671	118.727	114.123	183.914	83.8429	151.591	105.609	537.858	83.2099	166.892	45.5861	152.118	87.8636	55.6633	90.1196	82.5242	207.668	37.0398	99.7871	137.604	104.015	121.664	176.663	54.6296	203.275	227.481	126.507	106.131	60.5412	218.811	126.471	36.8675	35.5248	52.899	209.385
DARS	66.0195	95.8475	60.8374	85.3705	61.6424	82.2937	84.959	47.4717	60.1659	80.1971	76.712	88.281	20.8436	77.1656	65.3431	75.9003	82.8816	43.8354	95.6385	202.097	84.7053	62.0932	84.9238	116.1	21.8559	54.5437	83.8927	37.3551	85.8065	46.0998	126.841	69.5486	64.2805	60.2945	66.2825	71.159	93.1217	108.867	75.888	68.6372	81.837	74.1675	57.3657	90.1208	61.7274	28.8615	35.0437	87.3488	97.6521
CDIP1	35.1784	30.4822	19.8409	29.7474	25.1289	30.0459	34.2671	27.9565	37.7563	44.7915	26.8788	46.8327	22.4674	27.2966	13.2637	47.9596	44.2482	27.0126	29.4244	3.90876	21.4716	3.59217	46.8257	16.936	23.5428	16.9057	3.99422	9.78521	18.346	14.0821	10.2322	28.976	14.4063	1.20356	4.12109	10.9463	15.9793	0.440613	54.4424	8.31737	4.84116	17.4944	4.27392	7.0658	4.72032	2.26288	7.59962	16.2069	77.7754
LMOD3	0.646452	3.54436	0.0178412	12.3249	0.372964	9.18356	1.35971	0.26556	0.0764859	2.91737	1.65506	4.54178	0.385246	4.81971	0.401548	0.119547	2.60043	0.42037	5.28549	0.291488	0.227389	0.117281	0.247854	0.0939131	0.0714247	0.440395	0.302312	0.332381	1.72992	0.173796	0	0.0600287	0.0322167	0.0462042	0.184682	0.207299	0.0203957	0.0687171	0.112974	0.148247	0.178554	0.193687	0.0834411	0.0480858	0.0845652	0.161332	0.174559	0.097685	0.0189203
TRIM25	15.5176	9.92866	11.3758	14.3385	16.6753	14.9907	32.0496	10.817	12.8405	11.9817	16.6469	13.9816	14.9443	10.4935	31.4011	29.688	15.5239	7.48285	19.0633	14.4837	9.80011	27.7282	46.2204	30.889	7.22754	17.9163	39.1239	9.27468	19.5959	19.5933	29.9947	59.2149	11.8278	63.8113	17.2316	14.8619	16.0922	10.8347	40.2409	19.756	13.143	18.0726	21.2157	21.8899	17.7887	9.52097	17.0912	73.1509	84.2286
LUC7L	18.0444	7.7071	11.5373	12.2374	31.71	10.063	21.4812	12.0996	19.987	22.4808	20.7407	11.7166	45.7508	12.3468	15.3414	24.0858	11.4414	10.3483	11.8414	11.6897	16.9046	15.8805	80.0039	17.1494	16.7146	42.6554	17.595	14.7193	33.6908	26.5927	9.83976	41.7525	21.1679	33.9092	29.6417	19.1226	74.5736	41.3062	16.8952	24.1845	17.145	21.6212	10.8248	17.301	42.3688	28.1706	24.2155	64.9682	32.2905
GRB2	76.7687	85.1083	60.6301	115.966	85.9959	144.984	110.699	68.4287	87.47	108.882	146.358	133.131	122.826	109.277	121.163	97.6466	116.293	71.3808	114.564	113.869	112.172	89.5676	209.143	146.268	91.9766	94.8668	173.852	113.825	142.186	134.653	119.6	96.4465	77.4771	124.8	90.8958	177.664	76.0609	41.4333	128.071	176.722	86.1583	115.448	173.64	102.996	65.5738	36.1994	46.2302	186.088	115.796
ITGA9	7.42633	25.4108	1.94479	57.3769	5.31791	59.1949	16.7246	3.26621	6.64393	17.5671	9.78148	29.1524	5.05936	39.8095	4.53235	9.35211	15.6226	3.08861	31.3756	6.76479	2.27602	1.64455	1.39934	3.22636	4.16035	11.4236	11.9574	5.32309	15.2135	4.10767	1.00946	1.19084	1.26491	5.61733	2.34186	5.89012	0.69542	0.333701	2.1011	7.4097	1.08962	1.44704	2.13917	3.40331	2.0377	0.74456	6.74707	16.3407	3.06918
RNF44	35.5489	15.149	26.6877	13.7974	30.9097	13.7631	50.3063	18.8201	35.2974	27.9937	35.4102	20.6969	15.3488	18.0988	40.0343	61.5301	36.6455	41.7529	16.3678	18.176	14.3013	29.277	80.1287	24.7081	7.17664	47.945	69.088	37.1735	33.6967	20.2036	69.2357	19.8544	49.6353	30.7175	77.0422	34.0487	52.1731	18.2323	25.7511	43.6228	38.4783	29.6704	17.4378	34.7293	37.4515	21.6626	21.1001	43.1132	90.2656
INSL6	0.128977	0	0.270529	0	0	0	0.0468579	0	0	0	0.125479	0	0.0768622	0	0.0461266	0.0647392	0	0.132794	0	0	1.77784	0	0	0	0.135378	0	0	0	0.0604401	0	0	0	0.0814177	0.233533	0	0.0924499	0	0	0	0	0.0423036	0.169437	0.158153	0	0.0457954	0.0815433	0.060156	0.0740604	0
ZFP82	0.959438	0.987959	0.589498	2.50529	0.648032	3.07662	2.63363	0.49458	0.883896	3.11887	1.54628	3.4498	1.3861	2.29345	1.97559	2.03336	2.19822	1.35038	3.46552	3.61487	3.69995	1.69894	3.70137	0.401251	1.7598	1.67696	1.78679	2.89123	4.20085	4.18308	1.83152	11.6065	1.13178	3.79029	1.68335	1.88949	0.848185	0.595028	0.193076	1.42514	1.94536	4.34567	2.87584	6.29135	1.09082	1.55017	1.75381	4.57434	4.32216
PSMD10	43.841	45.4806	39.5252	44.3251	40.4698	60.5454	56.0155	32.6803	59.1482	45.9211	46.6238	64.0477	37.515	42.5463	53.7659	55.5935	66.261	49.5651	46.6055	94.0835	70.0867	69.5442	75.0551	70.6303	20.6796	56.67	67.2563	50.418	62.1462	36.946	71.6117	88.1009	49.8785	81.2023	107.789	70.5684	74.7987	46.6263	58.4026	103.244	95.8056	41.2717	39.7203	66.1412	36.8995	22.8737	22.2416	61.2198	64.5843
SLCO1B7	0	0	0	0	0	0	0	0	0	0	0	0	0.0646778	0	0	0	0	0	0	0	0	0.213777	0.282363	0	0	0	0	0	0	0	0	0	0.0342556	0	0	0	0	0	0.0257408	0	0.0177987	0	0.0332706	0.0766933	0	0	0	0	0
[truncated: 4,928 more rows]
[truncated: 206 more columns]
