# Supplementary material for: Identification of novel lactate metabolism-related lncRNAs with prognostic value for bladder cancer
Source: Front Pharmacol. 2023 Sep 13;14:1215296. doi: 10.3389/fphar.2023.1215296 (PMC10533998; doi:10.3389/fphar.2023.1215296)
Supplement: Supplementary file 3 [file Table3.XLS]

## Sheet: tpm-lncRNA
TCGA.GC.A3BM.11A.11R.A22U.07	TCGA.BT.A20R.11A.11R.A16R.07	TCGA.BT.A20U.11A.11R.A14Y.07	TCGA.BT.A20Q.11A.11R.A14Y.07	TCGA.K4.A54R.11A.11R.A26T.07	TCGA.CU.A0YN.11A.11R.A10U.07	TCGA.GD.A3OQ.11A.21R.A220.07	TCGA.BT.A2LB.11A.11R.A18C.07	TCGA.GD.A3OP.11A.11R.A220.07	TCGA.GC.A3WC.11A.11R.A22U.07	TCGA.K4.A5RI.11A.11R.A28M.07	TCGA.CU.A0YR.11A.13R.A10U.07	TCGA.GC.A6I3.11A.11R.A31N.07	TCGA.BT.A20N.11A.11R.A14Y.07	TCGA.GD.A2C5.11A.11R.A180.07	TCGA.K4.A3WV.11A.21R.A22U.07	TCGA.BT.A20W.11A.11R.A14Y.07	TCGA.BT.A2LA.11A.11R.A18C.07	TCGA.BL.A13J.11A.13R.A10U.07	TCGA.BL.A13J.01A.11R.A277.07	TCGA.FD.A3SM.01A.11R.A22U.07	TCGA.K4.A4AC.01A.21R.A26T.07	TCGA.2F.A9KR.01A.11R.A38B.07	TCGA.XF.A9SY.01A.21R.A42T.07	TCGA.FD.A5BT.01A.11R.A26T.07	TCGA.YC.A8S6.01A.31R.A38B.07	TCGA.2F.A9KW.01A.11R.A38B.07	TCGA.FD.A6TG.01A.11R.A32O.07	TCGA.XF.AAMR.01A.31R.A42T.07	TCGA.FD.A5BZ.01A.11R.A28M.07	TCGA.DK.A3IM.01A.11R.A20F.07	TCGA.G2.A2EL.01A.12R.A18C.07	TCGA.CU.A72E.01A.12R.A33J.07	TCGA.ZF.AA4X.01A.11R.A38B.07	TCGA.4Z.AA7S.01A.11R.A39I.07	TCGA.DK.A2I4.01A.11R.A21D.07	TCGA.4Z.AA89.01A.11R.A39I.07	TCGA.KQ.A41O.01A.12R.A352.07	TCGA.E7.A7XN.01A.11R.A352.07	TCGA.XF.A9SM.01A.11R.A42T.07	TCGA.DK.A3IS.01A.21R.A21D.07	TCGA.DK.AA6T.01A.11R.A39I.07	TCGA.XF.AAN0.01A.11R.A42T.07	TCGA.GC.A3YS.01A.11R.A23N.07	TCGA.CF.A47S.01A.11R.A23W.07	TCGA.E7.A8O8.01A.11R.A36F.07	TCGA.KQ.A41R.01A.21R.A352.07	TCGA.DK.AA6W.01A.12R.A39I.07	TCGA.E7.A6MF.01A.12R.A32O.07	TCGA.GC.A3I6.01A.11R.A20F.07
FAM138A	0	11.875	0	0	0	0	7.69089	0	0	0	0	0	0	0	0	0	0	0	0	0	0	0	0	0	0	0	0	0	0	0	0	0	0	0	0	0	0	0	0	0	0	0	0	0	0	0	0	0	0
AL627309.4	0	0	0	0	0	0	0	0	0	0	0	0	0	0	0	0	0	0	0	0	0	0	0	0	0	0	0	0	0	0	0	0	0	0	0	0	0	0	0	0	0	0	0	0	0	0	0	0	0
U6	0	0	0	0	0	0	90.1461	0	0	0	0	0	0	0	0	0	0	0	0	0	0	0	0	0	0	0	0	0	0	0	0	0	0	0	0	0	0	0	0	0	0	0	0	0	0	0	0	0	0
AC114498.1	0	0	0	0	0	0	0	0	17.0317	0	0	0	103.569	0	0	0	35.7441	0	0	0	0	0	0	0	0	0	44.6191	33.8887	0	0	0	0	32.0777	38.8883	14.8795	0	0	13.6614	0	0	14.083	0	0	0	0	0	25.0917	0	0
RNU6-1199P	0	0	0	0	0	0	0	0	0	0	0	0	0	0	0	0	0	0	0	0	0	0	0	0	0	0	0	0	0	0	0	0	0	0	0	0	0	0	0	0	0	0	0	0	0	0	0	0	0
FAM87B	33.6828	96.6526	29.9893	130.71	32.923	82.3675	120.38	98.7356	83.3218	105.196	160.77	145.072	92.8902	68.3226	129.548	21.839	81.6037	14.6237	39.0956	71.9685	44.541	9.22215	33.5717	0	58.4841	55.0745	36.3805	66.3154	73.9418	71.4196	102.015	73.1724	73.2333	12.6832	4.85284	60.5342	20.5252	22.2778	78.3469	84.4486	18.3723	14.4363	79.0897	29.3492	8.93447	20.5161	24.5505	21.6111	65.7908
FAM41C	0	0	74.0604	14.3465	0	0	0	68.2733	0	0	0	0	0	0	0	0	0	0	12.8732	2.63304	0	0	4.14536	0	0	0	1401.56	0	0	0	0	0	0	4.17624	0	0	0	0	0	0	0	0	0	0	11.7676	0	0	16.011	5.90816
AL645608.7	1634.84	0	166.351	0	91.3122	0	106.84	54.7687	215.687	194.508	0	0	0	0	75.6427	363.424	129.33	0	0	0	41.1782	51.1553	1582.89	0	0	733.196	4116.78	551.778	16.4062	264.11	792.227	279.048	290.161	70.3535	0	33.5784	1366.24	123.575	695.346	0	0	0	0	32.56	412.996	569.015	90.7877	3326.59	696.708
AL645608.5	0	0	0	0	0	0	0	0	0	0	0	0	0	0	0	0	0	0	0	0	0	0	0	0	0	48.4108	319.787	0	0	34.8768	22.4179	0	0	0	0	0	60.1393	0	0	0	0	0	0	0	52.3564	120.225	0	332.436	0
AL645608.1	4687.14	160.375	309.384	367.764	1181.05	276.81	607.401	634.312	843.958	480.965	1031.65	724.018	970.179	448.54	399.666	2225.71	661.463	1001.19	128.332	31.2484	247.158	8.6491	692.683	13.407	438.8	2913.19	719.928	191.767	126.212	390.727	196.135	180.142	105.477	95.1603	59.1668	87.9977	1716.44	60.5911	47.7611	14.4002	45.2306	118.469	125.686	38.5356	776.481	737.581	410.611	869.002	1183.57
AL645608.8	1595.5	222.061	307.901	338.89	852.735	89.6921	1361.79	368.626	611.788	589.12	63.182	512.604	3436.49	111.597	2176.49	1297.77	1262.18	668.813	36.4905	119.418	69.2883	68.8611	1084.96	346.91	311.926	5047.93	129.034	299.166	422.37	4369.97	1147.36	422.585	512.651	702.389	58.8832	265.553	2292.52	1401.47	4394.89	42.9935	72.8794	491.814	1501	427.339	2999.3	976.599	908.943	2097.79	926.685
LINC01342	0	0	36.0427	0	9.89215	0	46.2973	0	20.0281	31.6076	10.1696	0	30.4473	0	16.3892	358.713	42.0324	0	0	9.6106	26.7658	0	5.04352	0	0	26.4765	0	6.64177	0	9.53731	0	324.288	18.8605	259.136	34.9944	14.5506	8.22275	16.0648	0	0	0	34.7006	116.177	0	78.7446	49.3146	39.3413	370.121	86.259
LINC01786	639.186	366.828	56.9096	716.57	343.622	260.509	402.055	262.313	252.986	964.863	128.458	393.281	160.249	388.959	129.389	497.317	265.468	83.2524	395.681	121.397	309.92	175.005	445.954	108.51	285.385	376.246	82.8453	209.74	314.309	271.06	135.513	52.0712	258.091	545.549	36.8362	183.797	77.8998	186.013	178.411	145.686	69.7289	191.767	733.751	690.615	226.061	285.506	217.413	697.181	680.992
LINC01770	732.097	5103.03	823.35	4087.04	451.947	4993.88	1288.95	406.614	915.031	2627.4	1916.56	3295.38	1506.98	2266.57	967.178	1215.83	1226.89	1154.28	3249.9	408.592	1256.83	1434.75	259.229	490.592	4014.17	1209.64	1231.87	2844.8	2442.83	925.937	338.429	62.7791	1962.73	1044.64	144.336	387.789	187.838	621.826	215.1	403.984	325.763	132.115	1588.33	1651.84	1185.59	719.727	2920.78	482.08	1176.81
AL691432.2	2968.5	3182.07	3409.38	3107.97	1973.67	2045.93	2010.28	5886	2993.01	2487.35	2918.24	3435.15	1710.31	2186.61	1713.15	2607.99	2628.36	3897.83	2664.3	412.53	1567.34	951.519	3652.27	751.133	981.763	2251.94	1167.8	1673.61	2178.54	2016.59	1457.02	2005.4	1654.13	1288.42	1835.92	1087.23	1431.44	1719.67	950.577	2060.95	1641.11	813.711	1893.15	3858.12	1732.71	1463.47	1633.98	1543.3	2137.01
AL031282.2	261.47	222.307	275.909	395.287	126.208	173.663	498.386	151.399	144.798	349.495	204.352	425.036	84.1663	104.764	169.894	457.661	451.358	196.206	289.75	85.8313	219.122	279.284	427.91	169.88	25.6223	219.569	92.0449	294.466	498.873	270.74	432.128	964.224	220.578	256.065	368.34	206.528	120.646	152.013	87.0979	338.443	154.944	60.8747	557.523	317.273	202.073	104.863	59.6046	215.397	580.071
AL109917.1	108.577	31.9549	64.4472	0	176.879	29.5014	217.306	42.4367	190.996	169.551	72.736	66.8057	544.422	110.119	293.053	250.305	200.419	62.8528	0	28.6409	446.688	772.92	477.966	245.765	412.957	94.6843	125.091	47.5041	95.3408	221.695	405.576	294.84	146.138	290.733	187.718	247.168	176.435	67.0252	353.573	494.947	661.327	620.475	151.079	138.757	249.603	146.964	140.691	487.646	115.679
AL391845.2	8.39054	0	14.9409	0	0	41.0362	9.5959	0	11.0698	61.1447	0	0	92.5574	0	20.3817	0	197.47	7.28565	0	0	73.969	18.3782	50.1771	28.4881	99.8993	910.961	290.001	77.0908	23.5766	55.3496	20.3299	18.2276	57.3344	16.8503	145.064	24.1269	40.9034	8.8792	31.2265	30.5986	64.0728	7.1923	4.37813	99.4297	5.93497	74.9562	228.317	5.38343	17.8787
AL391845.1	0	0	108.53	0	29.7868	0	0	0	0	0	0	0	30.5605	0	0	0	0	26.4613	0	19.2927	26.8653	0	60.7473	0	30.2359	0	0	19.9994	21.4074	0	0	0	0	0	17.5622	0	24.76	32.249	28.3534	27.7833	0	0	31.8025	42.4854	43.1113	0	0	97.7623	0
AL590822.2	3.90732	0	20.8732	0	38.1918	6.36994	15.6402	13.7444	10.31	8.13542	7.85257	0	7.83678	0	9.49139	6.75573	5.40932	0	0	18.5524	37.8906	0	9.73607	26.5328	0	10.2221	6.75241	12.8213	6.86199	11.0466	4.73362	10.6103	21.8451	19.6172	11.2589	11.2355	34.9212	22.7418	3.6354	10.6869	17.05	3.34932	24.4658	10.8947	12.4371	6.3465	18.9862	15.0418	22.202
PRKCZ-AS1	1049.51	901.593	942.848	1206.74	1940.78	1248.55	1032.68	753.875	1359.69	915.417	1206.62	826.095	597.358	632.9	872.77	1659.3	916.277	796.371	731.634	65.8443	775.19	631.653	1050.76	642.051	272.054	902.859	236.926	546.05	617.703	828.657	504.002	1242.68	710.695	1139.29	855.486	530.167	1597.89	855.491	563.013	517.211	309.437	478.184	631.501	1014.99	585.197	1197.88	404.304	1395.28	1403.57
AL590822.1	201.167	0	0	0	0	0	57.5165	0	66.3507	104.712	0	61.8875	302.605	0	40.7217	43.4771	0	0	0	0	0	0	75.1887	0	349.29	0	0	33.0051	0	142.182	0	27.3134	0	50.4992	0	0	81.7231	26.6104	0	0	0	0	26.2419	105.171	88.9336	81.6868	0	32.2676	0
AL589739.1	33.2558	29.3622	0	0	97.5169	54.2155	76.0665	38.9936	43.8749	69.2418	133.669	40.9236	0	0	0	114.998	0	317.643	0	31.5805	58.635	36.4209	33.1461	0	0	43.501	0	21.8249	11.6807	31.3396	0	0	0	50.0894	19.1653	23.9067	27.02	17.5963	0	0	18.1394	57.0132	52.058	46.3634	47.0464	27.008	0	0	259.827
AL139246.1	504.465	31.8145	577.476	0	528.306	0	679.959	253.501	190.157	112.537	0	0	216.812	0	29.1765	934.519	0	0	0	148.278	63.532	157.851	556.672	61.1712	0	377.073	0	70.9429	367.031	475.398	21.8267	19.5696	335.758	398	1245.95	129.517	585.533	76.2635	67.0512	65.7029	19.6543	586.86	112.811	175.824	191.158	146.318	35.0181	0	2866.45
AL512413.1	257.515	37.8942	305.703	0	671.216	69.9693	122.712	100.648	339.743	44.6809	86.2549	0	129.122	0	208.512	148.414	297.088	335.407	0	67.9283	643.22	423.036	171.11	145.722	596.17	449.131	111.256	112.667	15.0748	0	181.984	0	79.9843	215.481	24.7343	215.974	244.1	90.8374	479.188	39.1293	70.2308	0	291.134	598.354	121.434	69.7118	0	1018.88	426.779
AL513320.1	52.7174	46.5453	187.747	272.768	51.5282	128.914	75.3633	92.7194	121.714	192.085	397.3	259.49	1004.47	106.932	85.3716	410.166	182.456	0	367.134	83.4361	255.609	461.878	1313.59	447.474	392.289	344.791	91.1032	345.97	296.262	273.239	239.497	314.939	311.107	621.984	197.476	265.28	278.41	292.885	147.146	432.561	301.925	632.645	495.137	404.226	242.38	834.86	307.394	997.804	393.158
AL136528.2	0	0	0	0	0	76.1489	0	0	0	0	0	0	0	0	0	0	0	0	0	0	0	51.1553	0	0	0	0	0	0	0	0	56.5876	202.944	0	46.9024	0	0	0	0	0	0	0	0	24.3728	32.56	0	37.9343	0	29.9693	99.5297
AL365330.1	339.635	763.308	494.824	639.027	875.204	654.364	670.918	325.828	407.351	1221.45	961.799	683.909	557.341	751.548	475.01	1147.76	641.172	509.392	1242.37	87.9615	1497.07	811.549	984.769	838.656	122.538	1494.35	293.469	506.576	856.738	756.519	542.378	2984.83	613.765	883.593	889.688	266.351	551.9	1568.36	459.635	478.542	522.08	793.997	1111.65	1162.23	775.313	1228.69	1110.23	2555.52	1622.84
AL691497.1	0	0	0	0	0	0	0	0	0	0	0	0	0	0	0	0	0	0	56.5102	0	0	0	0	0	0	0	0	0	0	0	0	0	0	36.6653	0	0	0	0	0	0	0	0	0	0	0	0	0	0	0
AL031847.1	390.36	268.066	77.2344	0	593.529	141.419	644.855	203.427	486.396	406.383	435.838	907.356	1522.37	0	140.479	787.418	360.278	414.28	402.747	164.753	841.211	285.008	713.298	73.632	301.24	453.884	262.344	1366.31	990.233	449.616	183.91	0	1050.8	1067.03	324.948	342.979	317.163	390.145	443.904	197.717	1561.43	37.1792	1584.23	151.172	1227.19	1268.09	590.12	27.8286	831.783
LINC00337	9.73004	8.59085	155.936	16.7816	19.0211	31.7249	16.6917	182.541	160.462	10.1294	58.6636	59.8674	156.122	19.7365	78.7851	42.058	40.411	228.117	15.0582	36.9595	223.022	63.9366	67.8855	214.734	231.695	76.3656	723.04	332.049	109.362	302.59	235.754	1675.15	187.374	200.288	44.8593	146.888	63.2444	108.115	99.5819	79.8378	106.145	66.7241	360.472	61.0428	130.767	142.237	368.781	199.772	13.8219
AL031848.1	46.7097	0	665.404	0	45.6561	0	0	164.306	462.186	48.6271	46.9364	0	46.842	0	0	0	193.996	0	0	236.569	1235.34	204.621	372.445	158.592	0	61.0997	0	122.617	803.905	132.055	56.5876	25.368	145.081	0	565.294	67.1568	0	0	391.132	553.608	0	40.0392	48.7457	520.96	33.0397	37.9343	90.7877	89.9079	1028.47
AL590128.2	355.557	453.452	351.742	681.373	0	257.622	271.09	231.612	260.606	411.28	317.584	534.768	871.601	480.81	383.864	443.99	382.849	205.824	794.819	37.5161	174.139	216.332	689.079	67.0672	195.987	465.094	409.635	207.415	513.416	744.6	574.331	772.41	466.286	456.196	295.977	255.6	353.083	376.264	477.841	612.303	991.242	1219.12	1133.78	771.084	516.972	1604.21	499.114	329.518	308.662
AL365194.1	136.248	40.0986	0	78.3295	0	0	25.9701	0	59.9178	0	136.909	223.549	409.9	0	0	78.5237	188.622	0	0	0	0	0	22.633	0	135.182	59.4072	0	59.6104	31.9035	171.196	27.5101	0	0	0	0	0	0	24.0304	0	0	0	0	0	0	32.1245	0	0	87.4174	0
AL359881.2	28.7634	0	0	0	56.2291	93.7834	16.4477	101.178	56.9219	0	0	0	144.224	0	0	24.8658	79.6403	174.83	0	0	0	0	329.687	97.6593	28.5385	188.123	0	37.7532	50.5139	27.106	0	203.078	0	1227.48	0	0	0	0	26.7617	0	15.689	24.6557	195.111	0	122.073	0	27.9531	221.457	306.447
AL034417.2	112.295	729.445	28.5661	41.5024	62.7213	78.4587	18.3468	47.025	31.747	108.554	32.2401	157.928	16.0876	911.123	71.4424	20.8026	11.1044	27.8594	124.134	10.156	21.2136	43.9225	7.99462	27.2338	143.251	52.4609	27.7232	42.1122	39.4424	15.1179	194.347	39.2062	4.98271	12.0813	60.0931	17.2985	32.5853	42.4412	0	65.8154	17.5004	0	37.6682	33.5476	36.8787	13.0283	7.79513	46.3175	39.88
RNU6-991P	0	0	0	0	0	0	0	0	0	0	0	0	0	0	0	0	0	0	0	0	0	0	0	0	0	0	0	0	0	0	0	0	0	0	0	0	0	0	0	0	0	0	0	0	0	0	0	0	0
PIK3CD-AS1	17.987	7.94053	16.0146	15.5112	0	0	5.14273	10.5452	0	9.36265	126.52	11.0671	54.1137	0	36.4106	0	37.3519	0	13.9183	2.8468	0	0	0	76.3382	53.539	23.5283	7.77101	23.6087	3.15885	8.47529	0	0	16.7603	0	0	71.1169	0	0	25.1028	40.9967	4.9055	508.803	9.38548	6.2691	3.18073	0	0	17.3108	12.7756
RNU6-37P	612.902	405.857	818.54	528.541	599.076	499.594	87.6186	1077.97	101.076	159.515	615.876	0	614.638	0	124.068	397.389	0	798.289	0	145.506	135.08	0	0	260.121	608.11	0	0	100.558	107.637	144.397	278.443	416.083	190.368	0	0	991.347	0	81.0746	0	139.695	417.884	0	239.856	427.236	108.383	0	446.726	0	0
AL139424.1	20.571	0	0	0	0	33.5361	11.7631	0	27.1397	21.4154	0	0	0	0	0	17.7836	113.915	0	0	0	18.1349	67.5866	10.2516	69.8442	0	26.9084	17.7748	54.0009	7.22532	38.7715	37.3819	22.3442	0	30.9838	35.5652	0	16.7138	0	0	93.7729	44.8819	88.1666	10.7338	43.0184	21.8261	0	99.9576	0	0
AL109811.3	1564.13	1164.7	1845.64	1657.62	2099.86	983.108	2413.84	1347.88	1877.11	2530.79	3086.64	2203.05	2456.78	1108.53	1525.9	3144.24	1017.47	1390.89	1895.69	65.6172	797.436	970.011	2770.46	543.861	355.255	1355.78	749.036	234.981	1701.1	816.92	673.49	6642.31	807.749	1296.2	1020.87	907.658	1975.16	3380.25	613.672	773.142	2209.98	2423.06	2055.13	919.54	2665.96	3734.31	1941.29	3216.22	2168.37
AL109811.2	122.352	108.027	381.273	158.267	59.7958	149.598	104.946	179.327	262.308	222.904	307.364	188.203	429.444	124.09	693.485	211.545	804.575	903.041	189.351	125.87	997.726	502.487	1173.75	934.687	515.929	400.112	422.882	501.85	247.103	374.731	1074.64	465.143	836.055	445.354	370.183	285.855	248.524	129.477	426.888	892.383	1084.47	839.03	351.133	1044.78	984.442	1167.54	445.893	647.639	152.08
RNU6-537P	0	0	0	0	0	0	0	186.639	0	0	0	0	0	0	0	0	0	0	246.34	0	0	0	0	0	0	0	0	0	0	0	0	86.4483	0	0	0	0	0	0	0	0	0	0	0	0	0	0	0	0	0
AL953897.1	0	0	0	0	0	0	0	0	0	0	0	0	0	0	0	0	0	0	0	0	0	0	0	0	0	0	0	0	0	0	0	0	0	0	0	0	0	0	0	0	0	0	0	0	0	0	0	0	0
RNU5E-1	136.626	361.89	243.288	0	0	222.735	78.1266	320.397	0	0	137.289	0	0	554.267	221.255	0	189.146	0	211.442	35376.6	0	0	340.438	0	135.558	0	118.055	89.6639	47.9882	257.507	0	593.611	339.489	68.5947	157.475	196.434	0	289.166	127.118	124.562	0	0	142.581	0	144.962	110.958	265.554	87.6602	0
RNU6ATAC18P	649.312	143.323	3179.61	0	1586.66	264.636	2599.06	1713.01	2677.02	0	1631.16	998.778	0	0	2365.89	1824.32	898.91	1268.57	1004.87	256.917	429.313	0	4125.7	275.573	0	424.673	280.526	426.126	1254.34	0	196.656	0	2319.28	733.488	1683.89	0	6462.6	429.454	1208.25	0	1328.13	3200.36	84.7016	1131.54	1607.5	395.493	473.265	1353.96	2075.34
AL354712.1	68.7426	0	0	0	0	0	0	40.3015	0	0	0	0	34.4687	0	0	0	0	0	0	0	0	0	0	0	0	0	0	0	0	0	0	0	0	0	0	0	0	0	0	0	0	0	0	0	0	0	0	0	0
AL359771.1	0	0	693.276	0	42.2831	0	49.4733	0	0	0	0	0	0	0	0	37.3972	0	0	0	0	38.136	0	21.5581	220.313	0	0	0	0	15.1942	40.7663	0	0	0	0	0	0	0	0	0	0	0	0	0	0	15.2994	0	0	0	0
AL031283.2	52.8023	0	18.8049	0	56.7723	17.2163	63.4071	37.1475	94.0449	21.9879	5.30586	19.4931	15.8856	0	21.3773	0	36.5499	91.6984	16.3434	3.34282	0	0	2.6314	8.96389	0	6.90693	0	3.46527	5.56385	0	3.19843	0	3.28009	13.255	18.2579	15.1833	8.58026	148.075	0	0	5.76021	0	16.5311	0	7.46985	8.57645	0	0	937.598
AL031283.1	101.322	25.1603	16.9146	0	597.312	0	81.4762	29.7008	83.547	39.5553	31.8167	3.89635	28.5774	0	15.3827	41.0589	30.6841	63.2352	4.90017	11.0249	36.2874	27.7412	100.987	16.1257	43.9817	53.8428	51.9823	103.898	28.9153	2.98386	34.5231	170.242	184.89	17.4865	25.5463	40.9711	97.7583	41.8838	26.5136	5.77343	24.1789	40.7119	11.5651	22.0714	49.2724	25.7145	3.0771	6.09457	49.4765
RNU7-179P	0	0	0	0	0	0	0	0	0	0	0	0	0	0	0	0	0	0	0	0	0	0	0	0	0	0	0	0	0	0	0	0	0	0	0	0	0	0	0	0	0	0	0	0	0	0	0	0	0
AL450998.2	0	45.307	182.752	0	25.0787	0	14.6717	120.337	84.6257	0	180.474	31.5733	437.412	156.131	20.7751	88.7232	248.642	44.5576	0	0	22.619	561.988	38.3592	435.57	407.31	402.742	44.3398	50.5149	99.1305	24.1791	0	13.9345	111.569	0	44.3591	129.111	20.8464	13.5759	23.8719	350.878	13.9949	0	13.3879	89.4254	54.4457	0	149.608	0	0
AL451042.1	632.9	53.2191	804.998	0	1296.16	49.1328	517.014	954.124	854.875	62.7504	151.422	74.174	0	61.1324	195.225	442.923	83.4466	287.864	0	9.53994	106.276	165.032	570.734	306.98	119.61	118.268	78.1244	276.903	222.298	198.811	273.836	16.368	936.091	151.312	86.8427	43.3309	220.382	95.6799	252.366	82.4305	427.41	0	298.791	147.059	95.9306	122.38	146.445	38.6736	299.687
LINC01772	222.307	98.1396	260.907	165.566	83.9537	172.972	262.91	82.9379	146.646	226.172	152.308	205.173	152.002	61.4903	98.1839	196.551	181.86	175.484	164.202	65.5713	146.985	177.065	118.34	137.235	55.1421	171.832	113.507	62.9996	173.911	99.9874	76.511	233.237	75.3257	149.661	136.85	152.546	98.521	82.8734	84.6147	124.37	129.525	160.243	129.18	193.705	96.4923	98.4773	58.9211	333.892	172.252
LINC01783	0	62.9982	14.1173	54.6943	15.4983	452.364	9.06692	9.29585	10.4595	57.774	15.933	97.5596	15.9009	16.0812	6.41939	27.415	21.9511	0	73.6163	25.0954	0	0	15.8037	13.4588	0	0	6.85036	20.8117	36.2	0	19.2092	968.781	9.84977	3.98035	0	45.5939	0	0	0	0	0	54.3665	57.9149	0	0	0	0	5.08667	11.2621
AL021920.1	0	0	0	0	0	0	0	0	0	0	0	0	0	0	32.6978	0	55.9051	0	0	0	0	0	40.2488	0	0	0	0	26.5017	0	0	0	21.9315	0	0	0	0	0	0	37.5718	0	0	0	0	0	14.2819	32.7954	39.2444	51.8188	0
BX284668.2	0	117.251	78.8244	563.058	5.40846	604.385	41.1331	0	14.6003	403.229	44.4811	183.845	122.077	213.251	17.9214	129.155	91.9237	0	205.519	15.7636	4.87801	0	13.7876	18.787	0	0	4.78115	87.1522	99.1184	31.2868	13.4069	1721.93	20.6237	8.33415	3.18882	202.864	4.49573	0	25.741	5.04469	21.1269	99.6047	69.2935	46.2851	0	0	0	49.7027	27.5109
BX284668.5	2904.65	2650.06	3218.3	5343.68	1577.29	1420.6	3543.38	1627.21	3853.43	5543.77	3405.2	2819.78	9353.56	1963.94	7761.34	4966.32	3172.29	6221.32	5394.27	2584.65	8080.32	141.382	4085.25	1095.78	6180.15	2532.99	976.042	6714.2	2607.23	3893.03	2482.78	5784.21	9543.11	32.407	185.994	5080.98	5218.21	7599.14	2702.51	500.208	4911.46	3734.76	269.445	989.876	7305.16	7679.68	1944.61	289.9	6922.8
RNU1-2	0	0	0	0	0	0	57.1658	0	65.9461	0	0	0	0	0	0	0	0	0	0	727.827	0	0	0	0	0	0	0	0	0	0	0	217.175	0	0	0	0	0	0	0	0	0	0	0	0	0	0	0	0	71.0059
AL136529.1	0	0	0	0	0	0	0	0	0	0	0	0	0	0	0	0	0	0	0	0	0	0	0	0	0	0	0	0	9.4403	0	0	0	0	13.494	0	0	0	0	0	0	0	0	0	0	0	0	0	0	0
LINC01654	0	0	0	0	0	0	0	0	0	0	0	0	0	0	0	0	0	0	0	0	0	0	0	0	0	0	0	0	0	0	0	21.6208	0	0	0	0	0	0	0	0	0	0	0	0	0	0	0	0	0
AL359738.1	0	0	0	0	0	0	0	0	0	0	0	0	76.4724	0	0	0	0	0	0	12.0691	0	0	0	0	0	0	0	0	0	0	0	103.537	0	0	0	0	0	0	0	0	0	0	0	0	0	0	0	0	0
AL137127.1	216.867	165.946	102.979	415.593	711.293	188.559	245.265	316.442	152.595	155.529	184.021	255.008	217.481	283.487	199.012	95.8234	133.436	234.34	253.582	36.6118	135.953	116.114	273.791	81.8133	76.5053	271.069	62.4627	154.975	235.286	113.539	122.607	248.647	128.73	157.272	136.089	225.188	223.189	303.446	161.42	166.961	73.6027	90.8826	125.733	235.156	187.487	140.899	93.6699	52.5652	102.689
AL035413.1	1067.14	1056.4	403.081	669.277	979.849	632.621	1275.91	644.586	703.945	976.282	584.9	955.045	1589.03	1311.87	1204.46	922.537	1387.81	1151.25	1000.91	61.4169	484.635	70.8305	435.116	54.8972	1732.57	296.099	251.477	594.222	431.61	426.639	411.349	790.311	361.586	470.827	335.449	883.37	262.739	222.435	120.348	176.892	370.409	914.741	674.94	721.33	320.231	315.147	282.839	539.447	666.083
RNU4-28P	0	0	0	0	0	0	66.4907	0	0	0	0	0	0	0	0	100.522	0	0	0	36.8066	0	0	0	0	0	0	0	0	0	0	0	0	0	0	0	0	0	0	0	0	0	0	60.6728	0	0	0	0	0	0
Z98257.1	68.3389	10.9705	0	21.4301	109.305	0	14.2102	29.138	28.6874	84.0793	87.3989	7.64506	4554.29	37.8052	25.1521	10.7416	172.016	16.1836	0	145.525	109.538	20.4117	393.2	548.431	228.07	7232.65	42.9452	34863.9	7360.25	204.913	120.423	0	243.135	895.189	737.548	27596	111.049	39.4466	75.1436	860.934	98.2717	0	414.939	168.895	457.022	70.6363	392.444	3.98607	0
UBXN10-AS1	289.326	4768.43	343.466	1829.69	125.688	4402.3	459.568	75.3875	572.567	1070.94	904.493	1819.74	1966.54	3456.02	208.24	639.198	578.563	195.398	2238.8	264.574	1615.4	35.2069	0	163.723	1084.46	126.153	27.7776	3016.93	1321.09	393.835	194.728	0	179.729	306.659	1167.17	231.098	52.2387	306.176	388.831	908.567	736.46	0	1207.75	1098.04	420.673	652.694	62.4833	82.5037	68.4998
PINK1-AS	1081.2	482.194	716.23	521.88	645.628	890.34	784.959	843.72	876.312	752.948	756.434	640.27	580.987	785.929	1511.88	1024.02	991.067	1159.91	519.682	149.513	995.449	400.089	354.92	1096.28	1193.57	1018.48	829.013	2240.08	896.903	799.821	460.458	879.796	593.704	552.093	874.033	745.413	623.619	738.047	566.494	894.893	517.281	439.674	496.771	1332.43	815.675	1018.92	591.714	383.55	1302.62
AL031728.1	72.7496	23.3571	47.1071	34.2198	51.7153	53.9093	75.6369	124.075	39.2644	220.322	179.434	73.2464	291.823	13.4151	101.747	40.0221	82.4031	68.9124	61.4112	39.776	75.7951	14.4861	16.4794	101.047	65.6189	121.115	22.8585	13.021	27.8754	49.8602	68.1038	35.9184	73.9508	39.8452	19.0571	95.0868	10.747	41.9926	18.46	78.3849	0	396.838	55.2149	101.423	28.0684	10.7422	19.2819	101.84	23.4872
AL592309.2	0	0	230.181	0	0	0	0	0	0	0	0	0	0	0	0	0	0	0	0	0	0	0	0	0	0	0	0	0	7.56713	0	0	0	0	0	0	15.4875	0	0	0	0	0	0	0	0	0	0	0	0	0
RNU6-1022P	0	0	0	0	308.178	0	0	0	0	0	0	0	0	0	0	0	0	0	0	0	0	0	0	0	0	0	0	0	0	0	0	0	0	0	0	0	0	0	0	0	0	0	0	0	0	0	0	0	0
CDC42-IT1	94.7695	0	0	0	23.1579	0	149.028	55.5602	15.6288	0	0	0	23.7595	0	115.104	81.928	0	0	36.6663	194.99	20.8866	51.8946	59.0354	80.4419	23.5071	61.9827	20.4719	46.646	74.8949	66.9817	0	77.2038	44.1532	166.531	68.2694	51.0954	173.248	62.6804	66.1307	0	0	60.9267	86.5377	165.153	33.5172	57.7238	69.0748	30.4024	201.936
ZBTB40-IT1	180.166	159.072	320.82	103.579	587.007	97.9057	480.779	211.251	79.2319	62.5205	0	147.805	0	121.817	48.6274	51.9177	166.282	156.441	278.825	133.07	0	65.7711	209.5	101.952	0	0	103.784	157.651	105.469	0	72.7556	130.464	111.919	150.758	276.879	129.517	341.561	63.5529	223.504	54.7524	32.7572	0	313.365	83.7258	127.439	48.7727	58.3635	77.0639	255.933
AL512444.1	0	0	0	0	0	0	0	0	0	0	0	0	0	0	0	0	0	0	0	10.8119	30.1115	0	17.0219	0	33.8894	0	0	22.416	0	0	0	0	0	17.1487	0	0	0	0	0	31.1404	0	0	0	0	12.0801	0	0	0	0
RNU6-514P	0	0	0	0	0	0	87.6186	0	0	0	0	0	0	0	0	0	0	0	0	145.506	0	0	0	260.121	0	0	0	0	0	0	0	83.2166	0	0	0	0	0	0	0	0	0	0	0	0	0	0	0	0	0
LINC01355	286.101	167.517	766.868	316.843	553.408	314.219	621.683	501.43	460.896	366.82	711.16	600.368	335.234	116.066	212.151	1017.97	362.726	78.4506	279.644	195.425	392.932	728.907	1900.05	521.483	131.474	740.604	426.766	332.04	892.771	632.889	943.129	1563.63	823.154	1457.57	336.702	374.537	526.081	1805.43	263.389	348.7	675.14	691.845	773.144	1005.56	828.657	1159.31	959.975	1389.3	958.293
AL021154.1	431.451	0	64.0233	0	175.716	117.229	390.633	126.473	237.175	74.8601	72.2574	176.977	144.224	145.86	232.9	528.399	99.5504	218.538	0	79.6669	665.623	196.881	376.273	61.037	0	94.0614	124.268	47.1915	88.3993	338.826	914.709	195.267	178.678	902.562	165.763	129.233	817.948	1540.95	367.973	163.897	372.614	308.196	187.607	401.002	343.33	963.582	104.824	461.37	255.372
AL591178.1	0	95.6536	0	62.2841	0	0	82.6008	0	0	75.1899	0	0	0	0	0	0	0	0	0	0	63.672	0	0	0	0	0	31.2039	0	25.3682	0	0	0	0	72.5231	104.058	0	0	0	0	0	0	0	18.8433	50.3461	38.3159	0	35.0952	0	0
AL591178.2	0	0	0	0	0	0	0	0	0	0	0	0	0	0	0	0	0	0	0	0	0	38.9491	0	0	0	0	0	0	0	0	21.5426	0	0	0	0	0	0	0	0	0	0	0	0	0	0	0	0	0	0
AL590683.1	26.6011	0	15.7894	0	8.667	0	70.9858	20.7938	99.4363	0	8.91006	0	8.89213	0	7.17971	38.3276	98.2044	38.4969	0	2.80677	0	19.4219	8.83776	0	0	0	0	52.3727	12.4577	0	80.5663	0	16.5246	120.198	25.5503	0	0	42.2254	8.24995	0	14.5096	7.60073	9.2535	18.5428	15.68	7.20116	34.4689	51.2023	25.1919
AL445686.2	45.3844	0	0	0	11.0902	0	25.9521	0	0	0	0	0	11.3782	0	45.9353	9.80867	0	177.336	0	7.18301	0	0	11.3087	0	0	0	29.4115	0	39.8518	32.077	0	160.213	0	39.8751	6.53875	16.3128	0	0	10.5565	0	6.18874	0	307.857	0	24.0767	0	11.0265	43.6785	32.2352
RNU6-1208P	153.225	135.286	0	0	0	0	0	0	0	159.515	0	0	0	0	0	0	0	0	0	533.523	0	0	0	0	0	0	0	0	0	0	0	0	0	0	0	0	0	0	0	0	0	0	0	0	0	0	0	0	0
AL445471.1	39.9881	0	0	0	58.6291	0	68.599	93.7748	13.1892	83.259	40.1822	0	180.456	0	32.3788	34.5696	27.6799	52.0835	0	31.6447	0	306.558	119.568	407.311	0	78.461	34.5526	39.3647	28.0906	37.684	48.4446	0	0	0	0	114.986	0	0	93.0131	54.6856	0	34.2774	52.1638	195.122	21.2139	0	0	76.9699	42.6036
AL050344.1	0	0	0	0	0	0	0	0	0	19.7776	0	23.3781	57.1549	0	0	0	0	0	0	0	0	20.8059	9.46756	32.2513	0	99.4021	0	0	0	0	23.0154	10.3177	0	0	0	13.657	0	0	17.6757	0	0	0	0	13.2428	13.4379	0	0	24.3783	0
AL606491.1	237.61	299.702	181.333	351.267	99.5359	221.352	116.462	278.606	313.483	282.701	170.545	83.5417	340.405	68.853	137.425	117.379	187.971	235.796	315.193	150.427	89.7735	223.05	186.078	230.5	404.147	310.812	58.6607	200.491	286.141	223.92	164.491	387.138	84.3451	34.0843	19.5621	73.205	82.7383	89.8031	63.1642	216.629	111.09	58.1936	159.407	260.278	60.0256	220.537	65.9762	43.5579	168.768
AL513365.2	61.9853	82.0922	110.377	106.907	242.348	0	230.392	72.6799	184.001	161.324	93.4293	114.416	93.2413	188.597	75.2852	80.3792	171.626	80.7344	335.749	107.915	191.257	67.8848	185.342	105.228	61.5007	121.622	53.5597	81.3586	163.287	87.6207	93.8671	168.321	115.516	295.645	53.5831	89.1192	201.45	262.381	115.343	113.024	101.43	265.666	274.92	151.229	76.7283	226.53	120.478	298.277	176.105
AL512408.1	278.717	260.561	189.765	395.878	72.1138	1002.31	323.444	201.85	400.161	102.409	354.206	453.945	295.948	149.652	272.143	488.987	295.067	569.447	253.731	25.9486	635.956	278.311	155.24	153.081	382.273	139.399	113.332	134.496	293.688	208.581	640.558	284.934	453.218	744.938	89.7606	129.646	193.152	676.648	335.591	672.633	380.066	295.129	496.182	548.571	347.908	93.2046	175.266	120.971	186.32
RNU6-949P	0	0	0	0	0	0	0	0	0	0	0	0	0	0	0	0	0	0	0	0	0	0	0	0	0	0	0	0	0	0	0	0	0	0	0	0	0	0	0	0	0	0	0	0	0	0	0	0	0
AL020997.3	411.02	201.61	81.322	78.7659	267.832	446.712	130.574	107.097	30.1258	47.5435	45.8905	449.589	91.5964	0	221.871	39.4806	189.673	79.3101	353.385	115.648	322.084	200.061	227.591	0	45.3118	298.691	78.9223	119.885	401.016	129.112	0	74.4081	283.695	298.072	26.3189	164.151	222.633	193.314	169.963	166.545	24.9101	274.029	309.786	477.517	80.7586	704.691	44.3823	175.809	64.8745
AL512288.1	0	0	59.4595	0	0	54.4364	0	0	0	34.7619	0	41.0903	0	0	0	0	0	0	0	21.1394	88.3108	0	49.9216	0	0	0	0	21.9138	0	31.4673	20.2263	54.4043	0	16.7645	0	24.0041	0	0	0	0	18.2133	0	34.8467	0	11.8095	0	0	21.4241	71.1505
AL353622.1	252.881	14.8849	585.393	0	107.11	41.2261	477.195	128.488	244.662	394.892	372.692	134.848	1158.09	34.1964	252.538	910.895	268.402	87.8324	52.1811	69.3742	468.161	1237.04	810.75	286.199	158.906	915.177	451.582	315.322	1018.48	579.888	296.147	1117.03	754.032	258.156	796.685	266.624	1198.54	1132.88	917.601	414.992	542.541	1524.6	431.042	1439.59	623.074	848.87	2097.13	1352.09	544.829
RNU6ATAC27P	0	0	981.331	237.622	269.332	0	0	484.634	0	143.429	0	169.541	0	0	0	0	0	0	0	43.6111	0	150.887	137.319	0	136.697	0	0	0	145.174	0	83.4549	374.125	171.171	69.1711	79.3991	0	0	437.394	256.372	0	0	0	143.779	0	0	0	133.893	0	0
SNHG3	1957.15	4992.8	8962.63	2317.22	8204.72	1386.1	1658.09	6212	2976.29	2321.4	5549.33	2067.87	5401.42	1537.52	1169.06	2267.49	3497.9	1640.22	2066.84	3911.34	3669.95	11033.3	4137.22	7223.75	2319.87	9028.52	3656	1818.72	2183.42	3700.09	6799.72	3955.47	4212.88	3080.72	4458.45	5642.18	6129.29	2767.16	5272.53	5217.7	4530.43	9450.53	7347.39	9130.55	3658.09	9895.01	4536.76	8656.23	1310.34
LINC01715	150.875	310.825	59.7027	520.435	49.1573	655.908	153.377	117.938	132.701	296.685	168.453	391.954	218.548	204.025	257.904	173.908	278.497	174.677	311.326	58.3712	192.123	128.516	108.606	0	332.657	65.7853	86.9114	88.0137	194.308	157.98	314.791	127.463	312.413	294.579	86.9493	108.46	40.8615	230.623	140.376	259.822	155.446	201.178	69.9784	257.084	94.8625	68.0723	114.042	161.338	47.6277
AL590729.1	85.8383	101.051	0	0	167.804	46.6462	163.616	33.5494	56.6239	0	0	0	0	0	0	98.9426	118.835	0	44.2811	63.3998	0	94.008	71.2959	97.148	0	0	247.235	37.5556	60.2993	26.9641	51.9955	186.475	71.0971	57.4615	65.958	61.7069	69.7427	75.6979	53.2431	26.0862	46.8206	98.1065	164.23	219.397	91.0754	92.949	83.4201	165.223	20.3228
LINC01648	0	0	0	0	0	0	0	0	0	0	0	0	0	0	0	0	0	0	0	0	0	0	0	0	0	14.1185	18.6525	0	7.58207	0	0	5.86186	0	54.1894	0	15.5181	0	0	0	0	0	0	0	0	3.81729	0	0	0	0
AL137076.1	0	0	0	0	0	0	17.0149	0	0	0	29.8996	0	0	0	0	0	0	0	0	0	0	0	0	0	0	0	0	0	0	0	0	0	0	0	0	0	0	0	0	0	0	0	0	0	0	0	0	0	0
AL161638.1	0	0	0	0	0	0	0	0	0	0	0	0	0	0	0	0	0	0	0	0	0	0	0	0	0	0	0	0	0	0	0	0	0	0	0	0	0	0	0	0	0	0	0	0	0	0	0	0	0
AL137027.1	0	0	0	0	0	0	0	0	0	0	0	0	0	74.9009	0	95.7671	0	0	0	0	0	0	18.402	0	0	48.3018	0	0	90.7885	0	0	0	0	0	0	0	30.0019	0	0	0	0	0	0	0	13.0596	0	0	0	0
RNU6-40P	0	0	0	0	0	0	0	0	0	0	0	0	0	0	0	0	0	0	0	0	0	0	0	0	0	0	0	0	0	0	0	0	0	0	88.3036	0	0	0	0	0	0	0	0	0	54.1913	0	0	0	0
AC114488.3	136.626	30.1575	0	0	33.386	0	58.595	80.0993	0	106.676	171.611	42.0319	0	0	27.6569	88.5846	94.5729	0	105.721	43.2477	60.2231	74.8147	51.0657	57.9852	0	44.6792	29.5137	0	71.9823	0	0	37.1007	0	34.2974	0	49.1084	0	18.0729	0	93.4213	18.6307	0	17.8226	0	0	0	0	0	48.5207
AL354919.2	2595.13	53.9128	0	0	10086.7	0	1780.76	107.396	523.639	476.763	889.695	375.704	306.174	0	766.357	2243.48	253.603	4374.24	0	19.3286	188.407	100.31	5142.7	518.303	0	3634.24	79.1428	20.0366	965.126	431.577	129.456	16.5813	322.42	91.9706	228.734	2897.12	5531.76	2697.8	4317.75	501.03	3030.87	209.367	95.5851	276.669	10204	2727.46	237.367	19.5889	0
AL136115.2	446.886	73.9808	49.7353	0	1419.62	45.5337	527.055	163.746	442.187	174.461	28.0659	240.592	0	113.308	45.231	48.2914	154.668	169.767	43.225	362.485	689.436	30.5886	167.029	94.831	0	182.675	265.472	36.6599	88.2918	131.605	67.6738	91.0137	34.7007	266.433	128.77	120.47	90.7725	354.684	51.9732	76.3922	91.4078	47.8833	0	155.756	128.416	226.83	81.4305	71.6813	158.705
AL136115.1	380.544	111.997	112.939	54.6943	526.943	0	689.085	0	188.272	33.0137	95.5978	39.0238	127.207	128.65	25.6775	0	131.707	55.0722	0	431.641	195.696	0	47.4111	0	0	124.445	0	20.8117	89.1077	29.8848	153.673	34.4455	39.3991	159.214	54.8268	91.1877	128.828	268.471	59.0102	0	51.892	81.5498	82.7356	66.3166	112.156	51.5085	123.275	40.6933	382.91
AC114489.1	41.5066	0	813.014	71.5873	121.711	0	71.204	194.672	27.3802	0	41.7081	0	0	0	134.433	0	172.386	108.123	0	91.9698	914.781	1045.51	62.0545	211.389	205.911	108.587	143.459	762.711	189.523	312.92	427.416	0	1933.8	208.389	47.8404	59.676	0	461.201	77.2362	1135.25	113.199	0	64.9737	2430.38	205.515	33.7087	0	0	0
AL121988.1	0	0	0	0	0	0	0	0	19.3128	0	0	0	0	0	0	0	0	0	0	0	0	0	0	49.7016	0	0	0	0	0	0	0	0	0	0	0	0	0	0	0	0	0	0	0	0	0	0	0	18.7843	0
AL122010.1	956.382	2151.23	2270.69	1492.4	1825.1	1559.15	1132.84	2376.28	1126.58	1232.7	2379.68	1092.83	1370.13	1478.04	1548.78	1338.61	1954.51	1700.43	1973.46	302.734	1646.1	1271.85	1463.88	889.106	881.125	2382.89	590.273	1195.52	1047.74	1051.49	1324.15	2906.22	1513.55	1063.22	892.357	1505.99	1258.08	1337.39	1101.69	1058.77	1229.62	956.436	1188.18	1825.4	1208.01	2126.69	1172.86	1168.8	1099.8
AC114490.1	524.291	441.276	392.635	338.039	589.094	327.513	644.44	379.191	481.608	459.094	930.579	898.423	663.362	248.476	464.199	796.361	488.41	327.61	439.82	85.3063	228.941	198.552	417.56	341.049	286.835	410.204	127.016	228.313	538.684	470.994	368.04	292.725	286.12	698.657	234.377	440.302	549.396	370.748	209.71	643.284	229.849	256.21	575.267	399.624	400.313	330.287	180.951	147.76	598.606
ZMYM4-AS1	35.7192	63.0744	127.21	123.211	174.567	0	40.8505	83.7639	47.1249	74.3708	143.57	43.955	35.8204	72.4532	28.9222	30.8792	49.4499	0	0	214.825	0	78.2375	17.8007	0	0	0	0	70.3247	12.5459	33.6611	0	38.7981	22.1888	17.9333	0	0	87.0645	75.5989	0	0	58.4492	30.6182	18.6381	49.7977	50.5313	29.0086	0	22.9177	0
AC004865.2	191.011	70.2698	283.443	109.813	31.117	25.9498	154.736	298.623	252.004	298.278	655.789	235.052	1468.57	32.2874	270.661	41.2821	374.619	359.359	172.438	25.1928	84.1954	209.191	55.5277	540.445	1247.66	312.32	68.7697	177.587	167.726	90.0026	77.135	164.252	98.8802	55.9413	82.5596	995.518	90.5301	33.6892	459.105	449.873	60.7758	1036.98	157.808	266.297	61.9254	142.198	108.284	132.767	135.67
AL138787.2	124.394	197.694	44.3014	0	218.858	40.5588	128.038	175.027	229.761	207.2	124.998	122.46	149.696	151.393	60.4338	0	0	64.808	0	118.127	87.7302	136.233	37.195	253.41	49.3685	97.6297	107.485	81.6363	61.1686	70.3358	0	229.698	77.2736	74.9442	57.3505	125.193	121.283	118.475	624.98	158.774	122.131	149.281	103.853	69.3691	70.3912	60.6143	96.7116	63.8496	53.012
AL353604.1	0	0	0	0	0	0	0	0	0	0	0	0	0	0	0	0	0	0	0	0	0	0	0	0	0	0	0	18.0531	0	0	0	14.9399	0	0	0	0	22.3504	0	0	0	0	0	0	0	0	0	0	0	0
RNU6-753P	0	0	0	0	0	0	0	0	0	0	0	0	0	0	0	0	0	0	0	0	0	0	0	0	0	0	0	0	0	0	0	0	0	0	0	0	0	0	0	0	0	0	0	0	0	0	0	0	0
AL139260.2	0	0	40.3426	0	0	12.3115	8.63675	17.7097	0	7.86186	7.58853	0	45.4396	0	18.3445	32.6429	10.4549	13.1148	0	2.39048	0	8.27062	3.76348	12.8203	0	39.5136	52.2029	24.7804	15.915	14.2335	22.8723	8.20283	28.1474	18.9575	0	16.2865	0	3.99584	49.1843	13.7701	16.4767	12.9468	23.6431	10.5284	8.01262	6.13309	0	19.3813	5.36387
AL139260.1	151.185	993.713	388.863	260.751	311.968	520.325	182.509	157.572	121.892	297.293	219.438	434.1	286.38	340.738	340.043	145.221	372.09	452.173	571.934	63.8081	1510.51	791.073	326.485	513.312	716.678	65.9201	754.776	242.534	826.026	348.268	366.312	1012.67	375.664	227.712	125.851	579.64	95.539	62.218	312.585	627.913	164.927	518.376	350.609	690.866	160.408	54.5694	261.201	161.668	167.039
RNU6-608P	157.645	0	0	0	0	0	90.1461	0	0	0	0	0	0	0	0	0	0	136.886	0	199.605	0	0	0	267.624	0	0	0	0	0	0	190.983	0	0	0	0	0	0	0	0	0	0	0	0	0	0	0	0	0	0
AL356055.1	73.5207	227.195	0	190.204	35.9311	0	84.0825	86.2055	169.745	497.501	406.327	180.945	0	894.78	178.591	190.675	0	0	398.232	46.5446	97.2211	80.518	0	62.4056	0	144.256	0	24.1248	77.4697	103.927	89.0684	0	22.8356	0	0	105.704	59.7348	19.4506	34.2021	201.086	0	94.532	0	51.2492	13.0011	29.8541	0	0	0
AL442071.1	0	0	0	0	0	0	16.8014	0	19.382	0	0	36.1565	0	59.5986	0	0	40.6765	0	0	74.4047	0	0	0	0	0	38.4337	25.3881	0	0	0	53.3932	0	36.5042	0	0	0	0	0	0	0	0	0	0	0	0	0	28.5542	0	0
AL035404.2	0	0	0	0	158.144	0	30.8394	0	0	0	0	66.3662	0	0	0	0	0	0	0	0	0	0	0	91.5556	0	0	46.6005	0	0	0	0	29.29	0	0	0	0	0	0	0	0	0	0	28.141	0	19.0739	0	0	0	0
AL033527.2	83.542	18.4402	0	0	142.901	34.0487	167.201	0	27.5545	0	20.9869	0	146.613	42.3643	186.023	343.054	520.452	36.2705	64.6448	138.833	55.2365	114.366	10.4083	35.4559	103.611	300.517	288.745	260.425	29.3431	492.052	37.9534	657.888	12.9741	503.319	2527.62	30.0281	237.569	309.426	19.432	95.2064	102.528	35.8057	0	131.028	125.572	339.234	1867.34	80.4017	74.1718
AL603839.1	0	0	0	0	0	0	0	0	0	0	0	0	0	0	0	0	0	0	0	12.0133	0	0	37.8264	0	0	49.6435	0	49.8133	13.3301	35.7649	0	20.6115	0	76.2164	0	0	30.8353	0	105.932	34.6005	0	0	39.6059	26.455	13.4224	0	110.648	48.7001	0
AL031289.1	34.8092	122.935	123.969	60.036	34.0239	226.992	39.8097	0	68.8864	36.238	104.934	42.8351	34.9078	141.214	56.3707	150.462	0	0	107.741	33.0556	153.435	38.1221	52.0414	59.0932	69.074	0	120.31	114.222	134.489	164.017	147.596	94.5241	172.988	122.335	20.0605	25.0234	28.2821	55.2546	0	253.884	75.9467	238.705	145.306	97.0579	61.5549	141.348	169.143	67.0014	49.4479
NFYC-AS1	204.089	454.775	449.946	284.949	256.48	427.779	277.866	193.72	333.366	394.58	253.908	298.982	136.444	197.131	180.991	386.474	228.724	101.265	391.049	169.197	334.136	393.808	779.758	445.458	9.64252	343.238	579.427	357.168	392.553	283.915	429.741	802.273	392.415	502.567	459.262	286.441	394.809	246.828	298.392	292.391	312.757	349.886	486.821	345.499	285.283	260.458	443.902	698.372	517.708
AC093151.3	0	187.354	0	19.2622	65.4984	109.244	0	39.2857	22.1018	58.1339	67.3353	54.9736	11.2	0	0	9.65499	15.4615	0	17.2841	7.07047	0	36.6938	22.263	0	0	14.609	67.5517	0	35.3047	0	33.8254	30.3276	6.93778	67.2864	0	48.1717	18.1483	41.3657	10.3911	50.9108	36.5506	9.5734	11.6551	7.78513	11.8497	0	86.8297	50.1598	23.7976
AL445933.2	0	54.6248	110.168	0	0	0	0	72.5427	0	0	0	0	0	0	0	0	0	0	0	0	0	67.7567	30.8321	0	0	0	0	0	21.7305	0	0	67.2013	0	31.0618	0	44.4755	0	0	0	0	0	0	32.2825	43.1267	0	0	0	0	43.9433
HYI-AS1	30.0828	345.289	160.704	259.422	294.042	392.341	206.426	317.458	158.755	281.859	483.661	74.0379	754.2	305.101	901.258	182.045	291.527	417.942	186.224	76.1795	106.081	1680.24	794.563	255.348	865.58	472.206	233.943	355.365	338.119	226.796	619.557	555.49	448.499	1344.2	121.357	475.766	366.629	143.256	1175.55	411.396	229.721	412.587	518.001	524.246	425.576	732.933	1169.41	501.835	256.403
AL451062.1	34.9576	61.7296	0	60.292	0	0	39.9795	40.989	0	36.3925	35.1273	0	105.17	0	0	0	0	0	54.1004	0	30.8178	0	0	0	0	0	0	68.8252	24.5569	0	21.1751	113.913	21.7157	52.6527	0	25.1301	0	36.9935	32.5248	0	0	89.8961	18.2407	0	0	0	0	89.7162	0
AL357079.1	353.216	467.793	314.484	507.665	345.248	527.847	420.79	276.105	330.086	674.144	384.508	977.978	826.506	537.35	953.342	330.801	366.746	434.497	592.19	111.807	934.16	1482.86	909.464	1199.26	204.432	192.514	127.168	328.392	651.33	332.864	481.401	1326.83	694.825	709.346	220.521	550.155	358.731	389.362	219.09	590.382	369.269	100.925	752.582	328.289	72.8713	286.857	371.871	623.222	815.357
ERI3-IT1	52.9729	46.7709	47.1641	45.6817	77.667	129.539	151.457	0	17.472	0	26.615	0	0	107.451	64.339	45.7949	0	0	0	176.065	23.3498	0	39.5986	89.9286	0	0	22.8862	17.3823	55.8183	0	0	129.463	16.4534	93.0849	61.0564	19.0404	43.0399	42.0435	0	0	0	0	27.6409	36.9259	28.1024	21.5104	0	33.9878	206.938
RNU5F-1	140.129	247.446	0	0	0	456.893	160.26	0	92.4373	437.644	140.809	344.877	0	0	113.464	121.141	0	0	0	1286.34	0	0	0	237.888	139.034	0	0	0	98.4373	264.11	169.763	380.52	0	351.768	80.7563	201.47	227.707	148.29	130.377	255.511	0	240.235	73.1185	195.36	0	0	817.089	179.816	99.5297
AL358075.2	193.453	0	172.24	0	236.361	0	165.933	113.415	319.031	0	485.979	178.543	824.503	0	430.762	794.387	803.451	125.984	0	91.8536	426.358	317.797	192.814	82.1029	143.955	189.788	3008.83	888.704	407.687	182.306	351.545	131.33	961.384	1116.94	222.973	69.534	314.357	435.028	0	352.741	52.7594	787.673	504.712	67.4252	153.942	432.048	2444.04	93.0905	137.404
MKNK1-AS1	113.995	11.841	107.465	34.6957	111.423	32.7954	141.874	31.45	97.3143	55.8466	33.6906	16.5033	0	13.6016	43.4365	28.9847	18.5665	0	51.8877	87.0261	76.8491	29.3751	90.2265	79.6852	0	43.8569	81.1173	74.8116	73.0127	56.8728	16.2473	47.3432	41.6551	100.998	88.8815	67.4864	76.2749	21.2883	49.9113	42.7942	3.65756	0	62.9806	56.0911	30.8303	10.8916	13.0333	73.1398	57.1532
AL135960.1	44.6844	35.8662	7.23355	28.0247	27.7941	6.62246	13.9374	23.8154	53.5935	54.9765	36.7374	129.97	40.7373	8.23984	29.603	24.5824	16.8713	24.6911	88.0136	11.5727	25.0681	8.89768	10.122	0	0	138.156	42.1206	2.66592	28.5361	22.9689	0	6.61856	5.04691	12.2369	7.02316	8.76066	0	4.2988	7.55904	7.40704	4.43148	13.9284	14.8375	5.66331	5.74675	6.59809	19.7389	5.2127	8.65583
LINC01389	67.8887	59.9403	423.11	117.089	497.679	55.338	174.693	159.204	201.525	247.364	306.982	0	136.162	137.706	192.396	58.6896	0	147.372	157.597	64.4686	59.849	743.5	473.652	518.625	101.037	355.213	527.946	245.044	309.986	127.954	205.614	350.268	253.035	732.813	176.059	3953.07	248.215	610.661	189.492	433.258	314.754	436.452	779.325	307.601	312.133	441.075	428.845	174.232	144.658
AC096541.1	36.2925	32.0434	371.597	0	53.2107	29.583	31.1296	85.1082	35.9109	9.44555	109.406	111.651	36.3953	55.212	7.34659	0	87.9261	7.87834	84.2493	25.8481	0	0	0	0	72.0174	83.078	0	5.95444	38.2418	25.651	27.4796	0	0	0	5.22882	71.7466	0	4.80076	42.2085	33.0878	0	15.5548	18.9372	0	28.88	0	0	17.4641	6.44437
AL356289.2	56.1477	0	0	0	0	0	0	0	37.0382	0	0	0	56.3067	0	0	0	0	0	0	17.773	0	0	0	0	0	0	0	0	0	0	0	0	0	28.1896	0	0	0	0	0	0	0	0	0	0	39.7155	0	0	36.0248	0
AC092264.1	0	0	0	0	0	0	0	0	0	0	0	0	0	0	0	0	31.8338	0	0	0	20.2714	0	11.4593	0	0	0	0	0	0	0	0	37.465	14.2842	0	0	0	0	60.8343	0	0	12.5424	0	0	0	0	0	290.508	0	0
AL592182.1	0	0	0	0	0	0	0	0	0	0	0	0	0	0	0	0	0	0	0	20.7589	0	0	0	0	0	0	0	0	0	0	0	0	0	0	0	0	0	0	0	0	0	0	0	0	0	0	0	0	0
AL049637.1	0	57.557	0	0	0	0	93.1927	38.2183	0	33.9326	0	0	0	0	0	84.534	90.2485	28.3025	0	278.574	0	0	16.2436	0	0	0	0	0	34.3454	0	0	53.1064	20.2478	16.3645	37.5685	46.8629	0	34.4929	0	0	0	27.9399	17.0077	22.7208	11.5278	0	0	20.913	69.4531
LINC01562	27.7179	24.4727	74.0353	47.8055	6.77316	22.5936	23.7748	48.7502	18.2843	28.8556	6.9631	51.1631	97.2873	28.1116	16.8326	47.924	9.59319	30.0849	42.8961	10.9673	6.10885	0	13.8132	0	0	45.3212	5.98755	27.2857	36.5083	6.5302	62.9615	26.3437	8.60918	6.95805	0	14.9442	22.5205	10.9995	6.44723	6.31758	15.1187	5.93988	10.8473	14.491	2.45075	22.5105	0	0	14.7654
AC104170.2	72.5448	21.3504	86.1198	41.7064	0	0	82.9663	56.7074	31.9031	75.5226	24.299	89.2713	24.2501	98.1003	39.1601	20.9049	66.9542	167.978	0	84.1991	21.3179	132.415	60.2545	164.206	0	31.6313	125.368	126.958	42.4674	45.5765	43.9431	39.399	30.0433	24.2813	13.9358	86.9175	78.5892	89.5647	22.4987	110.232	79.1392	82.913	25.2356	67.4252	34.2093	235.663	0	15.5151	0
RNU6-1281P	0	0	0	0	0	0	0	0	0	0	156.902	0	0	0	0	0	0	0	0	49.426	0	0	0	0	0	0	0	0	0	0	0	0	0	0	0	0	0	0	0	0	0	0	0	0	0	0	0	0	0
AL050343.1	108.159	230.782	192.598	124.363	140.959	44.0818	231.932	221.935	184.316	168.898	172.083	177.463	54.2327	73.1303	189.751	62.3355	187.17	46.9582	181.336	74.1797	95.3504	128.324	103.31	137.711	26.8284	176.85	327.1	76.8971	145.627	110.421	70.9757	391.607	50.3914	117.656	88.3036	343.408	161.11	42.9218	0	49.3042	54.0792	30.9043	211.638	106.809	31.8772	124.439	70.0747	237.102	147.243
AL050343.2	58.554	103.397	0	201.978	57.2331	95.4581	33.4828	0	0	0	0	0	58.7198	0	47.4117	0	81.0625	0	181.236	111.208	0	64.1269	87.5412	99.4032	58.0962	229.779	50.5948	38.4274	102.832	55.1802	70.9366	63.6012	36.3738	58.7955	67.4892	42.0929	47.5745	123.928	0	0	0	0	152.765	0	0	237.767	56.9044	37.5687	41.5892
AL445685.1	21.5159	18.9968	38.3131	37.1089	42.0611	0	0	25.2281	0	22.3991	0	26.4768	0	87.2861	0	0	0	0	0	61.296	18.9679	47.1274	0	36.5261	0	0	0	0	7.5572	0	39.0989	35.0558	13.3657	0	0	0	17.4814	0	20.0186	19.616	46.9434	0	0	14.9981	0	17.4737	0	13.8048	30.5642
RNU6-969P	0	0	0	0	0	0	178.575	0	0	0	0	0	0	0	0	0	0	0	241.648	49.426	0	0	77.8144	265.075	0	0	134.92	204.946	54.8437	0	0	169.603	0	78.394	0	112.248	0	0	0	0	0	0	81.4749	0	55.2235	126.809	0	0	110.905
AL445183.2	8.76276	116.052	0	105.793	0	71.4277	35.0755	20.5493	5.78042	155.082	96.8582	53.9159	52.7255	124.421	7.09529	0	24.2624	7.60885	162.735	2.77377	7.72503	0	26.2015	14.8759	60.8597	91.6985	7.57165	40.2553	52.3228	16.5157	0	14.2771	21.7737	8.7989	15.1499	100.789	0	13.9096	0	15.978	0	7.51136	9.1447	6.10827	55.7843	0	34.0636	33.7335	6.22393
AL606760.2	227.153	212.356	166.554	161.319	91.4237	326.751	168.096	156.673	123.4	250.388	147.695	345.299	66.999	216.828	259.663	207.925	221.98	220.446	268.826	21.148	200.253	146.337	133.179	45.3674	39.7725	227.219	207.822	78.9218	164.263	125.92	16.1877	304.788	132.807	194.547	146.309	134.478	227.985	212.102	124.321	219.277	182.207	240.529	97.6105	223.542	292.995	217.033	181.797	102.878	142.359
AL606760.1	472.002	49.0282	123.601	239.432	67.8462	339.478	563.623	537.16	467.039	361.306	139.498	204.999	153.139	168.955	539.555	564.061	557.347	1121.05	150.391	83.4926	917.88	486.517	262.895	329.941	316.799	127.114	71.9723	482.864	399.834	366.31	319.545	1017.84	767.515	529.707	288.015	189.614	281.983	484.8	297.075	291.101	469.474	190.398	340.456	251.603	368.235	225.486	148.404	480.981	640.917
AL355483.4	0	0	0	0	0	0	0	0	0	0	0	0	0	0	0	0	0	0	0	0	0	0	0	0	0	0	0	0	0	0	0	0	0	0	0	0	0	0	0	0	0	0	0	0	0	0	0	0	0
AC119428.2	0	0	103.04	99.8011	0	125.78	132.356	294.011	25.4474	240.961	213.202	47.4713	232.116	78.2494	203.034	0	160.218	50.2453	89.552	0	0	0	0	32.7446	153.101	75.6918	0	37.9753	20.3244	36.354	0	41.902	11.982	9.68396	0	55.4636	0	0	17.9461	87.9259	0	446.413	10.0645	0	0	0	18.745	24.7511	0
RNU7-95P	0	0	0	0	0	0	0	0	0	0	0	0	0	0	0	0	0	0	0	0	0	0	0	434.889	0	0	0	0	0	0	0	0	0	0	0	0	0	0	0	0	0	0	0	0	0	0	0	0	0
AC096536.3	114.053	151.05	456.959	0	0	46.4839	65.2188	501.491	225.708	0	57.3033	0	28.594	0	415.574	98.5985	78.9478	0	0	9.02561	276.502	31.227	412.078	484.05	0	74.5948	394.2	56.1374	240.358	26.8703	1139.92	201.312	726.211	300.624	0	348.456	0	75.4346	477.521	493.914	248.841	146.648	148.78	119.255	20.1686	69.4693	0	91.4715	101.261
RNU6-830P	0	0	0	0	0	0	0	0	0	0	0	0	0	0	0	0	0	0	0	0	0	0	0	0	0	0	0	0	0	0	0	0	0	0	0	0	0	0	0	0	0	0	0	0	0	0	0	0	0
AL353681.1	0	39.6049	0	0	0	0	25.6503	26.298	0	0	0	0	0	0	54.4814	0	0	19.4749	34.7101	7.09949	0	0	0	0	0	117.352	19.3797	0	7.87768	21.136	0	0	55.73	11.2604	12.9254	16.1231	0	0	0	0	12.2336	0	0	15.6342	7.93225	18.2147	21.7965	0	15.9302
AL161740.1	0	0	0	0	0	0	0	0	0	0	0	0	0	0	0	23.2353	0	0	0	0	0	0	0	0	0	0	0	0	0	0	0	0	0	0	0	0	0	0	0	0	0	0	0	0	0	0	0	0	0
AL390243.1	23.1569	20.4457	0	39.9392	0	0	52.9672	0	0	0	23.2693	0	0	46.9718	0	60.0573	32.0586	0	0	0	0	0	0	0	0	0	80.037	0	0	21.8227	0	0	0	0	13.3453	0	0	0	0	0	0	0	0	0	0	18.8064	0	0	0
AL136985.1	0	0	0	0	0	0	23.7347	0	0	0	0	0	0	0	0	0	0	0	0	26.2771	0	0	0	0	0	0	0	0	0	0	0	0	25.784	0	0	29.838	0	0	0	0	0	0	0	0	29.3593	0	0	26.631	0
AL035416.1	21.3756	37.746	0	36.867	125.361	69.6956	158.902	0	0	22.2531	64.4382	0	0	0	0	36.9584	0	55.6825	33.0809	27.0651	37.6885	0	53.2627	36.288	0	0	0	42.0848	22.5238	40.288	25.896	11.6091	39.8357	42.9276	73.9125	0	34.735	11.3103	19.8881	19.4881	0	18.323	55.7684	29.8007	7.55993	0	41.5469	13.7148	75.9124
AC097066.1	0	0	0	0	0	0	0	0	0	0	0	0	0	0	0	0	0	0	0	0	0	0	0	0	0	31.3997	0	0	0	0	0	0	0	0	0	0	0	0	0	0	0	0	0	0	8.48971	0	0	0	0
RNU6-414P	0	0	0	0	0	0	180.292	0	0	0	0	0	0	0	0	0	0	0	0	349.308	0	0	0	0	0	0	0	0	0	0	0	0	0	0	0	0	128.085	0	0	0	0	0	0	0	0	0	0	0	0
AL162400.1	0	0	0	0	0	0	0	0	0	0	0	0	0	0	0	0	0	0	0	0	0	0	0	0	0	0	0	0	0	0	0	0	0	0	0	0	0	0	0	0	0	0	0	0	0	0	0	0	0
AC096543.1	0	0	0	0	0	0	11.3915	0	0	0	0	0	0	0	0	0	0	0	30.83	0	0	0	0	0	0	0	0	0	0	0	12.067	10.8192	24.7501	0	0	0	0	0	18.5348	0	0	0	0	0	0	0	0	0	0
RNU7-62P	0	0	0	0	0	0	0	0	0	0	0	0	0	0	0	0	0	0	0	0	0	0	0	0	0	0	0	0	0	0	0	0	0	0	0	0	0	0	0	0	0	0	0	0	0	0	0	0	0
AL590783.1	0	0	0	0	0	0	0	0	0	0	0	0	0	0	0	0	0	0	0	0	0	0	0	0	0	0	0	0	0	0	0	0	0	0	0	25.8465	0	0	0	0	0	0	0	0	0	0	0	0	0
RNU4-88P	0	0	0	0	0	0	0	0	0	0	0	0	0	0	0	0	0	0	0	0	0	0	0	0	0	0	0	0	0	0	0	0	0	0	0	0	0	0	0	0	0	0	0	0	0	0	0	0	0
AL139147.1	0	0	75.7645	146.766	41.5881	46.2427	24.3301	16.6296	9.35567	103.354	0	17.4527	0	0	0	0	78.538	0	43.898	134.681	75.0184	62.1298	21.2037	24.0769	0	37.1038	36.7644	55.846	44.8333	93.558	936.413	169.457	17.6205	0	0	81.5641	0	0	0	12.9303	0	0	7.4004	29.6589	0	0	0	18.1994	0
AL592161.1	0	0	0	0	0	0	0	0	0	0	0	0	0	0	0	0	0	0	0	0	0	0	0	0	0	0	0	0	0	0	0	0	0	0	0	13.6887	0	0	0	0	0	0	0	0	0	0	0	0	0
RNU6-586P	157.645	0	0	0	0	0	0	0	0	0	0	0	0	0	0	0	0	0	0	0	0	0	0	0	0	0	0	0	0	0	0	0	0	0	0	0	0	0	0	0	0	0	0	0	0	0	0	0	0
RNU6-387P	312.288	413.588	278.044	0	1373.6	0	89.2875	732.336	103.002	325.107	156.902	0	0	0	126.431	269.972	0	135.582	241.648	296.556	137.653	171.005	233.443	265.075	0	0	0	204.946	109.687	294.294	378.329	508.81	0	470.364	449.928	112.248	253.731	165.238	435.833	142.356	0	267.69	0	326.53	165.671	0	0	0	554.522
RNU7-80P	0	237.305	0	0	0	438.168	0	315.145	0	0	270.077	0	0	0	0	0	0	0	0	510.465	0	0	0	0	0	0	0	0	0	0	0	0	0	0	0	0	0	0	0	0	0	0	0	0	0	0	0	0	0
AL138789.1	0	30.1575	182.466	147.276	0	139.21	9.76583	0	11.2658	88.8964	0	0	0	69.2833	0	0	70.9296	0	105.721	102.713	30.1115	1851.66	42.5547	115.97	0	22.3396	44.2705	11.208	29.9926	32.1884	568.971	315.356	42.4361	188.635	39.3687	73.6626	0	18.0729	15.8897	15.5702	74.5227	87.8359	80.2019	47.619	6.04007	41.6092	0	295.853	0
AL512271.1	0	0	0	0	0	0	43.2037	0	0	0	0	0	0	0	0	0	0	0	0	0	0	0	0	0	0	0	0	0	0	0	0	0	0	0	0	0	0	0	0	0	0	0	0	0	0	0	0	0	26.8317
LINC01788	0	0	0	0	0	12.8132	8.98868	9.21564	10.3693	0	0	9.67178	0	0	0	0	0	0	0	0	13.8577	0	0	0	116.972	0	6.79126	0	0	22.2202	0	0	9.76478	0	0	16.9502	0	0	0	0	0	0	0	10.9574	0	12.766	0	0	0
AL031429.1	0	77.3062	38.9781	0	0	0	0	0	0	22.7879	0	0	0	44.4005	0	0	30.3037	0	33.8759	6.92887	0	0	0	0	0	0	37.8279	0	0	0	0	0	0	0	0	0	0	0	0	19.9565	0	0	0	0	0	0	0	0	0
AL031429.2	50.5243	1092.92	89.968	479.271	123.461	947.226	0	0	249.965	262.991	101.539	341.955	329.338	512.419	102.275	43.6781	104.919	0	664.626	31.986	44.541	0	12.5894	0	0	0	43.6566	49.7365	44.3651	95.2262	0	0	62.7714	12.6832	0	54.4808	0	0	23.5041	23.0314	13.7792	21.6545	0	0	0	0	49.1009	97.2502	0
ZRANB2-AS1	0	14.9696	60.3818	0	16.5722	0	48.4757	39.7597	55.9212	88.2529	17.0369	41.7277	17.0026	34.3909	27.4566	117.258	46.9441	0	26.239	48.3015	0	0	33.7973	28.7827	0	88.7115	73.25	0	35.7306	31.9554	20.5401	101.288	10.5322	68.0982	29.3128	12.1882	13.7755	17.942	0	0	18.4958	0	61.9277	11.8186	29.9817	27.5387	32.954	76.1474	84.2966
AL354949.1	0	85.1505	0	166.335	0	0	0	0	0	0	0	0	0	0	0	0	0	0	0	0	0	0	0	0	0	0	0	0	0	0	0	0	0	0	0	0	0	0	0	0	0	0	50.3227	0	0	0	0	0	0
NEGR1-IT1	0	0	0	0	0	0	0	0	0	0	0	0	0	62.2772	0	0	0	0	0	0	0	0	0	0	0	0	0	0	0	0	0	16.6745	0	0	0	0	0	0	0	0	0	0	0	0	0	0	0	0	0
RNU4ATAC8P	0	0	0	0	0	0	0	0	0	0	0	0	0	0	0	0	0	0	0	0	0	0	0	0	0	0	0	0	0	0	0	0	0	0	0	0	0	0	0	0	0	0	0	0	0	0	0	0	0
AC093158.1	11.6443	51.4048	0	20.0831	34.1448	18.9831	13.317	0	23.0437	0	0	42.9872	0	23.6193	9.42848	40.2657	16.1204	0	0	11.0577	0	0	5.80292	0	0	0	0	38.2091	28.6293	10.9733	21.1601	31.6199	0	29.2307	0	16.7415	56.7651	0	0	0	6.35137	0	54.6831	40.5844	4.11823	0	0	0	74.4352
AC105271.1	36.2323	15.9951	32.2592	218.717	0	59.068	31.078	0	23.9009	56.5793	18.2041	178.345	0	36.747	14.6688	46.9841	50.1602	15.7306	280.365	0	0	0	0	0	0	0	0	23.7783	12.7262	17.0723	0	19.6777	0	0	0	0	0	0	0	0	0	0	56.7173	12.6282	0	0	0	0	0
AC133865.1	0	0	0	0	0	0	0	0	0	0	0	0	0	0	0	0	0	0	0	0	0	0	0	0	0	0	0	0	0	0	0	0	0	0	0	0	0	0	0	0	0	0	0	0	0	0	47.0007	0	0
RNU6-503P	0	0	0	0	0	0	0	0	0	0	0	0	0	0	0	0	0	0	0	148.278	0	0	0	0	0	0	0	0	0	0	0	0	0	0	0	0	0	0	0	0	0	0	0	0	110.447	0	0	0	0
AL357314.1	0	0	0	0	0	0	0	47.7018	13.4183	0	0	0	0	0	0	17.585	0	0	0	6.43887	0	0	10.1371	0	0	0	17.5764	0	28.5786	0	24.643	44.1894	0	20.4252	0	14.6228	33.0542	0	18.9257	0	0	34.8728	0	14.1794	7.19413	16.5198	0	0	0
AC104458.1	0	31.2648	0	61.0734	0	0	20.2488	41.5201	23.3589	110.592	0	87.1504	0	0	57.3447	0	147.068	0	54.8014	0	0	0	0	0	0	0	30.5973	0	24.8751	33.3703	0	19.2315	0	0	0	0	0	0	0	0	0	0	0	0	0	28.758	0	159.038	25.1511
AC099060.1	0	0	0	0	0	0	0	0	0	0	0	0	0	0	0	0	0	0	0	0	0	0	0	0	0	0	0	0	0	0	0	39.7508	0	0	0	0	0	0	0	0	0	0	19.0957	0	0	0	0	0	0
AL035409.1	164.941	407.763	117.483	1251.7	0	215.117	75.4543	77.3595	195.848	446.449	66.2966	324.754	99.2448	2475.8	80.1325	0	319.683	28.6442	306.315	114.863	145.408	36.1278	0	392.013	360.033	43.1509	28.5041	64.9477	69.5201	341.962	19.9822	286.653	81.9691	0	19.011	237.143	0	17.4547	0	150.376	35.9868	0	51.639	160.966	0	0	0	190.489	93.7221
AC095030.1	0	0	0	0	0	0	0	0	0	0	0	0	0	0	0	0	0	37.7617	0	0	0	0	0	0	0	0	0	0	0	0	0	0	0	0	0	0	0	0	0	0	0	0	0	0	0	0	0	0	0
AL138799.2	47.7992	0	0	0	0	0	0	0	0	0	0	58.8202	0	0	0	0	0	83.0097	0	0	0	0	0	0	0	0	0	0	0	0	0	0	0	0	0	34.3616	0	0	0	0	0	0	0	0	16.9052	38.8191	0	0	0
AL138799.4	0	0	0	0	0	0	0	0	0	0	0	0	0	0	0	0	0	0	0	0	0	0	0	0	0	0	0	0	0	0	0	0	0	0	0	0	0	0	0	0	0	0	0	0	0	0	0	0	0
AC117944.1	0	0	0	0	0	0	14.6259	0	0	0	0	0	102.599	51.8814	0	0	35.4095	44.4186	0	0	22.5484	0	12.7465	43.4211	0	66.9142	0	0	0	24.1037	0	69.4553	15.8887	0	0	0	0	0	0	0	0	0	0	0	0	0	0	0	0
AL035706.1	0	0	42.7447	0	0	0	0	0	47.5044	24.9899	0	0	72.2177	0	0	41.5038	0	20.8436	0	15.1969	21.1618	0	47.8507	0	0	0	0	0	0	0	0	13.0369	0	12.0518	0	0	19.5035	88.909	0	0	0	0	0	16.7329	16.9794	0	69.985	0	0
LINC01555	0	0	0	0	0	0	0	6.66568	0	0	0	6.9956	0	0	4.60308	0	0	0	0	1.79949	0	12.4518	2.83305	19.3016	5.64041	0	0	0	13.9771	5.3573	0	0	0	0	0	0	13.8567	0	0	5.18287	0	0	0	7.9255	2.01056	0	0	0	4.03778
AC092807.1	64.2946	113.534	0	0	62.8442	0	0	0	0	0	129.213	79.1189	0	0	0	0	89.0098	0	0	0	0	0	0	0	255.168	0	55.5551	0	0	60.59	0	0	0	32.2799	37.0529	92.4393	0	0	59.8202	58.6173	0	0	33.5485	44.8179	0	156.646	0	0	0
AL356270.1	3486.32	27.731	447.427	0	3499.77	0	520.844	1325.78	538.686	228.883	347.168	38.65	94.4917	0	762.948	352.981	130.445	490.902	0	29.826	193.821	240.783	313.046	0	31.1627	82.1686	27.139	61.8372	463.334	29.5986	19.0252	0	507.282	78.8445	36.2011	22.5786	280.708	265.9	438.337	0	342.633	26.9229	131.109	0	155.514	331.598	579.946	0	267.7
LINC01364	0	16.283	32.8398	0	36.0524	150.328	21.0916	0	12.1655	0	0	22.6944	0	37.4083	0	0	0	0	0	70.0525	0	0	0	0	18.298	24.1237	63.7415	0	12.9552	17.3796	0	70.1116	0	9.25913	0	0	14.9841	0	0	16.8137	10.0593	15.8085	9.62302	0	19.5674	0	17.9227	11.8327	13.099
LINC01773	0	0	0	0	0	0	0	0	0	0	0	0	0	0	0	0	0	0	0	0	0	0	0	0	0	0	0	0	0	0	12.619	33.9422	0	0	0	0	0	0	0	0	0	0	21.7404	0	0	0	0	40.0987	0
AC099568.1	0	28.4393	57.3568	0	0	105.023	55.2565	75.5357	106.239	67.0652	161.834	39.6372	32.3017	0	26.0811	111.383	44.5923	111.876	149.547	10.1959	0	211.656	0	218.726	0	42.1336	55.6643	63.4166	22.627	0	19.5111	34.9869	20.0092	48.5149	0	185.242	52.3413	0	59.9377	205.563	0	0	50.4216	89.8119	11.3919	26.159	0	0	45.7563
AC099568.2	47.1802	124.969	504.079	162.745	92.2318	192.29	134.895	165.961	155.614	171.909	663.729	261.263	1277.47	47.8504	324.719	285.51	522.532	348.223	36.508	7.46723	145.575	1911.81	258.635	440.521	140.434	555.436	733.807	170.297	198.858	644.695	28.5788	717.458	14.6542	461.904	489.418	457.874	76.6668	424.387	285.329	967.818	218.743	869.512	504.676	345.324	191.892	574.746	550.213	484.338	33.5107
AL391497.1	0	0	53.3722	51.6946	0	48.8634	0	35.1441	0	31.2031	0	36.8836	90.1731	0	72.8078	0	0	0	0	9.48762	26.4233	32.8254	44.8108	0	118.954	0	0	0	21.0552	56.4916	0	32.5564	0	30.0964	17.2733	0	0	0	0	27.3262	49.046	25.6924	0	0	10.6005	48.6835	0	19.2308	0
AC092783.1	0	0	0	0	0	0	0	0	0	0	0	0	0	0	0	0	98.2575	0	0	0	0	0	0	843.421	0	0	0	0	0	0	0	0	0	0	122.708	0	0	0	0	0	0	0	0	0	0	0	0	0	0
AC091614.1	0	0	0	32.1695	18.2313	0	0	0	12.3039	0	0	0	0	0	0	0	25.8219	16.1959	0	0	0	0	0	0	0	0	16.1167	0	6.55129	0	0	0	0	9.36447	0	0	15.1546	19.7383	52.0619	0	20.3475	0	0	26.0036	0	0	0	23.9345	0
RNU4-59P	0	0	0	0	0	0	0	0	0	0	0	0	0	0	114.442	0	0	0	0	178.956	0	0	0	0	0	0	0	0	0	0	0	0	0	0	0	101.604	0	0	0	0	0	0	0	0	0	0	0	0	0
RNU6-970P	0	0	0	0	0	0	0	0	0	0	0	0	0	0	0	0	0	0	0	0	0	0	0	0	0	0	0	0	0	0	0	0	0	0	0	0	0	0	0	0	0	0	0	0	0	0	0	0	0
AC097059.2	27.6945	0	0	0	27.0697	45.1491	95.0188	0	0	28.8313	0	170.4	83.3187	0	0	23.9418	153.361	0	42.8599	8.76643	24.4148	30.3303	0	940.3	219.823	0	670.04	18.1751	29.182	26.0987	0	45.1225	0	55.6174	0	139.362	0	0	0	50.498	15.106	0	28.9016	0	0	22.4915	0	17.769	0
AC095033.1	0	39.6229	0	25.8002	14.6216	0	17.108	0	9.86785	15.5731	45.095	0	0	0	36.3375	12.9321	0	0	46.3012	18.9406	13.1875	0	7.45484	0	0	19.5675	25.8514	9.81722	10.5084	28.1942	0	32.497	9.29258	15.0207	8.62088	10.7537	24.3081	0	0	27.2763	0	0	7.80553	0	15.8717	0	0	0	10.625
LINC01761	0	0	0	0	0	0	0	0	0	0	0	0	0	0	0	0	0	0	0	1.88375	5.24629	0	0	0	0	0	0	0	0	0	0	0	0	0	0	0	0	0	0	5.42555	0	0	0	0	0	0	0	3.81823	0
AL356479.1	52.5966	6.63409	0	0	7.34431	0	141.788	8.81019	0	0	0	0	0	0	0	6.49566	114.424	6.52436	11.6284	2.37843	0	0	3.7445	0	0	0	0	0	0	7.08086	86.4764	28.5652	9.33517	0	0	5.40147	6.10488	0	0	13.7006	0	25.7631	0	0	0	12.2043	0	0	0
AL683887.1	0	0	0	0	0	0	0	66.982	113.05	0	0	0	0	0	0	0	0	0	0	0	0	0	113.875	0	0	0	0	0	0	107.669	1038.1	434.35	922.653	0	0	0	0	0	212.601	156.245	0	0	0	39.8208	0	0	0	0	0
LINC01787	0	0	0	0	0	0	0	0	0	0	0	0	0	0	0	0	0	0	0	0	0	0	0	0	0	0	0	0	0	0	0	4.46548	0	0	0	0	0	0	0	0	0	0	0	11.463	0	0	0	0	5.84001
DPYD-IT1	122.657	0	72.8045	0	39.9633	66.654	23.3795	143.819	53.9409	42.5638	0	0	0	0	33.1055	0	0	0	0	64.7098	0	0	81.5013	69.4087	0	0	0	0	0	0	49.5318	22.2049	25.3982	0	0	58.7831	33.2191	0	76.0805	0	0	0	21.3338	114.001	14.46	0	0	0	0
DPYD-AS2	33.6655	14.862	0	0	32.9061	0	9.62545	0	0	0	0	0	0	0	0	0	0	0	0	21.313	0	0	0	57.1517	0	0	0	0	5.9123	0	10.1962	0	10.4565	0	0	48.4025	0	0	0	30.6928	0	0	8.78323	0	0	0	0	10.8	0
LINC01930	0	0	0	0	0	0	0	0	0	0	0	0	0	0	0	0	0	0	0	0	0	0	0	0	0	0	0	0	0	0	0	51.1734	0	0	0	40.6414	0	0	0	51.5428	0	0	0	13.1363	0	0	0	0	0
RNU4-75P	0	0	0	0	0	0	0	0	0	0	0	0	0	0	0	0	0	0	0	0	0	0	0	0	0	0	0	0	0	0	0	0	0	0	0	0	0	0	0	0	0	0	0	0	0	0	0	0	0
RNU6-750P	0	0	0	0	0	0	0	0	0	0	0	0	0	0	0	0	0	0	0	145.506	0	0	0	0	0	0	0	0	0	0	0	0	0	0	0	0	0	0	0	0	0	0	0	0	0	0	0	0	0
AC093019.2	0	0	0	0	0	69.6048	0	0	0	0	42.9028	0	0	0	0	0	0	0	0	175.694	0	0	21.2774	0	0	0	0	0	0	0	25.8623	0	0	0	0	0	0	45.1822	0	0	0	0	0	0	0	0	0	0	0
RTCA-AS1	930.22	1539.96	1242.32	1069.58	416.733	1200.56	1174.67	545.357	613.626	1089.45	856.84	810.829	505.296	1257.91	627.673	1105.74	912.192	1009.66	1379.62	392.603	820.059	1485.68	1004.41	131.598	461.473	760.496	569.341	483.295	966.571	986.199	680.858	905.152	890.857	1128.65	312.716	752.299	629.828	205.082	1334.29	954.09	782.224	465.136	950.541	675.447	699.106	440.684	565.009	1193.67	1293.89
AC104457.2	0	0	0	0	0	0	20.0754	0	0	0	0	0	0	0	0	0	0	0	0	0	0	0	0	0	0	0	0	23.04	0	33.0845	21.2658	19.0667	0	35.2521	0	0	0	0	0	0	0	30.0937	0	0	0	0	0	0	0
AL109741.1	122.048	2478.45	217.33	210.499	437.415	795.879	232.635	906.334	348.876	804.7	1062.88	2352.95	448.777	577.648	263.529	175.85	1408.03	70.6509	755.526	38.6332	322.784	534.656	60.8226	138.129	161.458	1277.18	492.138	213.591	400.1	575.079	24.643	66.2842	176.905	0	164.118	467.931	33.0542	0	75.7029	445.084	110.952	383.601	233.507	28.3587	28.7765	33.0396	158.146	0	0
AL109741.3	110.778	317.876	49.3152	143.295	135.349	45.1491	79.1824	519.563	91.3443	172.988	389.604	647.519	638.777	168.527	67.2734	47.8836	115.021	0	0	8.76643	97.659	0	27.6031	47.015	137.39	543.395	143.58	0	87.546	0	0	45.1225	51.6115	13.9043	31.9206	19.9088	22.5015	43.961	0	75.7469	0	166.176	28.9016	19.305	48.9736	44.9829	80.7428	0	19.6706
LINC01307	0	0	0	0	0	0	0	0	0	0	0	0	13.2807	0	0	0	0	0	0	0	0	0	0	0	0	0	0	0	4.65152	0	0	0	16.4534	0	0	0	0	0	0	24.1477	0	0	0	46.1574	0	0	0	8.49695	0
RNU6-352P	0	0	0	0	0	0	0	0	0	0	0	0	0	0	0	0	0	0	0	0	0	0	0	0	0	0	0	0	0	0	0	0	0	0	0	0	0	0	0	0	0	0	0	0	0	0	0	0	0
AC099567.1	0	0	0	0	0	0	0	0	0	0	0	0	0	0	0	0	0	0	0	0	0	0	0	0	0	0	76.0825	0	0	0	0	0	0	0	0	0	0	0	0	0	0	0	0	0	0	0	0	0	0
AC095032.2	0	0	0	0	0	0	0	0	0	0	0	48.2663	0	0	0	0	0	0	0	0	0	0	0	0	0	0	0	0	0	0	0	0	0	0	0	0	0	0	0	0	0	0	0	0	0	0	0	0	0
LINC01661	0	0	0	0	0	0	0	0	0	0	0	0	0	0	18.7504	0	64.1172	0	0	0	0	0	0	0	0	0	0	0	0	0	0	0	0	23.2524	0	0	0	0	0	0	0	0	0	0	0	0	0	0	690.803
VAV3-AS1	26.4865	0	47.1641	0	0	0	0	62.1125	0	165.442	53.23	162.967	53.123	53.7254	42.8927	0	0	0	0	0	0	0	26.3991	0	0	34.6462	22.8862	0	9.30304	0	16.0438	0	49.3603	0	0	19.0404	0	0	0	0	0	2497.44	0	0	0	0	51.4806	33.9878	0
AL591719.2	0	0	0	0	0	0	0	0	0	0	0	0	85.1894	0	0	0	0	0	0	0	0	0	0	0	0	0	0	0	0	0	0	0	0	0	0	0	0	0	0	0	0	0	22.1629	0	0	0	0	0	0
SPATA42	80.897	47.6171	0	0	0	0	30.8394	0	0	0	54.1931	0	0	0	0	0	74.6628	0	0	0	0	29.5321	0	0	0	0	0	0	28.4141	0	16.3341	263.61	0	0	0	0	0	28.5361	0	0	14.7084	0	0	0	19.0739	0	0	103.808	0
AL356488.3	471.189	270.665	404.357	283.945	227.506	425.727	447.984	359.448	307.079	189.12	325.158	293.408	125.247	310.911	174.675	476.05	447.977	488.013	245.999	7.18799	635.595	198.953	175.406	96.3743	208.406	141.092	313.94	156.477	330.999	342.392	271.662	246.653	197.487	165.311	107.964	110.188	129.15	357.452	179.585	165.622	179.598	136.255	154.035	126.632	293.136	73.767	198.614	131.126	177.416
RNU6V	306.451	135.286	0	0	748.845	0	438.093	359.324	101.076	0	0	0	0	0	0	0	212.126	0	237.131	582.025	0	167.809	305.439	520.241	0	200.43	264.795	402.231	161.456	288.793	92.8143	249.65	190.368	153.857	529.822	440.599	373.482	81.0746	285.124	139.695	167.154	0	319.808	961.281	325.148	248.878	446.726	0	108.832
AL158847.1	162.328	644.952	0	139.985	59.4998	99.2386	69.6178	23.7919	66.9255	190.115	122.337	324.603	101.742	288.109	115.009	210.498	140.455	211.428	157.012	32.1146	35.7761	22.2222	10.112	0	0	0	1385.1	3435.64	306.459	631.02	0	44.0801	12.6048	101.873	152.018	29.1733	0	0	0	0	11.0677	17.3933	10.5877	0	86.1159	49.4367	138.036	39.0565	14.4121
LINC01768	0	0	0	0	0	0	39.3916	0	0	0	34.6107	0	0	0	0	0	0	29.9079	0	10.9028	0	0	0	0	68.3485	0	29.7617	836.361	60.4893	97.3768	0	0	21.3964	34.5856	0	24.7605	0	0	0	0	0	0	0	48.0192	12.1817	0	66.9464	88.3968	0
LINC01397	28.3163	25.001	0	0	0	0	0	33.2018	74.7161	88.4358	56.9074	104.535	0	0	22.928	0	78.4024	0	0	8.96326	74.8888	31.0113	84.6685	48.0706	140.474	0	195.738	0	29.8372	133.424	17.1522	630.52	17.5901	142.165	16.3186	101.779	0	14.9827	0	51.6318	15.4451	0	44.3257	39.4769	10.0146	45.9929	55.0371	72.6717	0
AL355990.1	0	0	0	0	0	0	0	0	0	0	0	0	0	0	0	0	0	0	0	0	0	0	0	0	0	0	0	0	0	0	0	17.8619	0	0	0	0	0	0	0	0	0	0	0	0	0	0	0	0	0
KCNC4-AS1	197.267	38.7048	117.091	37.8034	0	0	75.2021	282.703	115.67	45.6366	88.1	107.889	0	0	106.486	18.9486	30.3442	114.194	33.9212	6.93814	19.3229	384.075	76.462	37.2098	65.2417	200.698	113.635	115.077	76.9864	0	159.323	35.7119	313.165	11.0045	0	0	35.6173	0	224.326	199.832	0	56.3653	308.799	427.807	85.2716	249.21	63.9034	56.2525	0
AL355488.2	270.376	91.4247	1403.39	178.591	551.045	412.647	437.509	364.241	504.707	491.082	780.38	665.432	640.355	93.3502	349.35	999.607	430.058	259.748	293.793	349.624	943.283	2066.46	3738.37	1337.93	308.216	1113.69	1133.32	260.497	1016.34	769.811	1226.58	1521.52	1443.72	2270.12	1372.52	1521.84	1542.42	2237.23	765.384	1321.67	935.064	1765.35	1281.73	2221.55	846.373	1583.78	1017.49	2347.45	923.426
AL356387.1	0	0	0	0	0	0	0	0	0	0	0	0	0	0	0	0	0	0	0	0	0	0	0	0	0	0	0	0	0	0	0	0	0	0	0	0	0	0	0	0	0	0	0	0	0	0	0	0	0
RNU6-792P	0	0	0	0	0	0	0	0	0	0	0	188.554	0	0	0	0	0	0	237.131	0	0	0	0	0	0	0	0	0	0	0	0	0	0	0	0	0	0	0	0	0	83.5769	0	0	0	0	0	0	0	0
RNU6-151P	0	0	0	264.271	0	499.594	175.237	0	0	0	0	0	0	0	0	264.926	0	0	0	436.519	135.08	0	0	260.121	0	0	0	0	0	0	0	0	0	0	0	0	0	81.0746	0	0	0	0	79.952	0	0	0	0	98.3105	0
KCND3-AS1	21.1005	18.6301	0	0	103.123	0	12.0659	0	0	43.9333	0	0	0	0	0	0	0	0	0	0	0	0	0	0	0	0	0	0	0	0	12.7814	0	39.323	0	0	0	0	0	0	0	0	0	0	0	0	0	0	0	44.9613
LINC01750	118.739	205.642	154.512	94.5191	66.958	74.452	127.962	32.129	18.0755	133.122	68.8358	185.456	64.1175	111.162	70.2592	11.8442	44.2569	118.965	120.151	10.1192	4.02606	75.0231	38.6904	0	104.217	11.9476	0	41.9597	147.574	51.6449	8.299	9.92108	104.967	27.5143	2.63189	36.1131	18.5527	0	263.442	12.4909	19.9281	324.92	128.68	15.9172	1.61517	7.4178	0	0	334.104
RNU7-70P	0	0	0	0	0	0	0	0	0	0	0	0	0	0	0	0	0	0	0	235.897	0	0	0	0	0	0	0	0	0	0	0	0	154.313	124.718	0	0	0	0	0	0	0	0	0	0	0	0	0	0	0
AL603832.2	0	0	0	0	0	0	0	0	0	0	0	0	0	0	6.2472	0	0	0	0	2.44222	0	0	0	0	0	0	0	0	5.41984	0	0	0	4.79278	0	0	0	0	0	0	7.03407	0	0	0	10.7563	2.72869	0	0	4.95023	0
AL390729.1	0	0	49.7353	0	0	0	31.9427	98.2478	0	29.0768	308.725	0	28.0095	0	22.6155	96.5828	77.3339	145.514	0	17.6822	24.6227	3058.86	0	1564.71	6096.64	0	2558.18	0	9.81019	78.9631	287.614	697.772	0	0	0	582.273	0	0	493.746	942.17	30.4693	191.533	14.5739	1168.17	39.5126	45.3661	0	161.283	0
AP4B1-AS1	37.8203	33.3924	303.058	32.6147	212.561	0	156.794	55.432	49.8969	187.021	95.0098	23.2703	75.8549	38.3576	38.2794	155.304	39.269	49.2601	29.2654	125.703	91.6891	176.034	127.222	224.718	46.9058	61.8397	73.5288	62.0512	162.728	106.923	51.5457	143.781	64.6086	237.352	103.53	190.316	84.5037	125.072	70.3767	137.923	41.2583	218.83	596.966	105.454	123.727	115.181	27.5662	260.857	141.029
AL121999.1	0	0	0	0	0	0	0	0	0	0	0	0	0	0	0	0	0	0	0	0	0	0	0	0	0	0	42.6703	0	0	0	0	53.6396	0	0	0	0	0	0	0	0	0	0	0	0	0	0	0	0	0
LINC01765	400.695	501.191	0	403.134	32.638	544.364	133.659	117.457	154.188	834.286	369.087	410.903	33.4859	948.236	162.224	259.8	138.681	57.9884	1188.56	0	0	0	16.6405	56.6861	0	0	28.8524	43.8276	246.294	0	80.9054	0	41.4854	0	0	72.0123	0	0	0	0	0	200.359	17.4234	23.2761	0	0	0	0	118.584
AL512638.2	0	94.2854	0	119.175	0	81.9257	7.18405	7.36545	12.4312	32.6975	37.8729	162.33	88.1923	38.2253	5.08632	21.7219	52.1781	0	155.544	1.9884	0	6.87951	0	0	56.0929	0	0	0	39.7144	17.7591	0	10.2347	0	3.15378	3.62011	0	0	0	5.8445	0	0	5.38458	3.27773	0	0	0	0	0	4.46167
AL365318.1	0	0	41.4108	0	0	0	13.2981	27.2678	0	0	0	0	69.9641	0	0	0	0	0	0	22.0839	0	50.9376	11.5894	39.4793	0	0	20.0944	0	24.5046	0	0	0	0	0	0	50.1533	0	49.2197	0	0	0	0	0	0	8.22478	0	0	14.9209	16.5177
LINC01779	17.9378	47.5129	0	61.8752	0	29.2432	30.772	0	35.4983	0	54.0745	88.2946	0	36.3851	0	15.5071	24.8331	0	0	0	0	0	0	0	0	0	15.4995	0	0	0	0	19.484	0	0	0	0	0	0	0	0	0	15.3761	9.35981	0	0	0	0	0	12.7407
AL445231.1	67.4003	74.3864	270.043	58.1233	82.3498	41.2049	86.7181	148.18	172.287	96.4795	135.455	41.4703	126.733	68.3577	102.328	167.519	128.3	131.681	13.0386	42.6699	89.1277	147.63	50.3834	57.2105	58.5141	121.226	305.753	55.2912	82.8573	214.369	147.997	178.449	204.112	152.276	111.673	139.3	130.06	294.218	211.645	207.389	220.581	43.3312	276.956	399.354	86.4109	54.7377	204.692	145.95	59.8405
AL139420.1	0	22.1678	0	0	0	0	0	0	0	0	0	0	0	0	81.3188	0	0	0	38.8562	0	0	0	25.0245	0	0	0	0	0	0	0	15.2085	0	46.7902	0	0	0	40.799	106.278	23.3601	22.8904	27.3897	0	0	0	44.3987	0	0	0	0
LINC00622	52.2138	175.182	74.3812	234.14	61.2431	187.268	143.315	61.2224	110.218	402.242	115.428	269.861	104.723	211.822	194.479	108.333	231.312	90.6762	274.74	52.8889	589.189	400.282	176.941	88.6398	10.3611	327.837	225.582	61.6797	352.117	305.072	240.371	175.815	408.684	183.502	30.0907	307.788	203.631	193.391	0	142.81	222.144	116.369	21.7958	429.481	195.745	313.792	121.783	549.412	600.791
U2	0	0	0	0	0	0	0	0	0	0	0	139.14	0	229.352	0	0	0	0	0	0	0	0	0	0	0	0	293.101	74.2046	39.7144	0	0	0	0	0	0	0	0	0	0	0	0	0	0	0	0	0	0	0	80.3101
RNVU1-4	799.762	441.329	0	0	293.145	0	571.658	586.092	1318.92	832.59	502.277	123.02	3308.36	608.342	809.469	0	553.597	954.865	309.428	94.934	0	0	149.461	0	0	784.61	777.433	65.6077	140.453	94.21	363.334	108.587	0	150.574	0	143.732	162.45	52.8962	0	0	54.5288	0	0	209.059	0	81.1887	97.1539	128.283	71.0059
AC244453.2	4.62747	0	24.7202	7.98108	9.04616	7.54396	5.29223	21.7034	9.15763	4.81742	13.9498	0	23.2029	9.3864	11.2407	4.00043	25.6252	12.0543	0	29.2957	4.07946	0	4.6122	23.5672	41.3216	6.05306	3.99846	12.1475	8.12671	4.36084	8.40909	25.1317	20.1221	6.96983	0	36.5922	3.75977	17.1394	17.2217	67.5017	10.0962	3.96663	9.65833	12.9027	4.9098	0	13.4913	5.93803	0
AC244453.1	0	117.211	59.0984	171.722	64.8797	54.1058	75.9125	0	0	34.5508	0	0	0	0	0	57.3827	0	0	154.087	31.5165	58.5163	0	0	0	0	0	0	21.7807	11.6571	31.2762	20.1035	90.1232	20.6167	0	0	95.4333	0	0	0	0	0	0	0	0	0	0	0	0	141.437
SRGAP2-AS1	0	0	0	21.3492	0	10.0899	7.07829	0	4.08273	0	6.21921	0	0	0	0	0	8.56832	5.37416	0	9.79563	0	0	3.08437	10.5069	0	8.09589	0	0	0	0	0	13.4453	3.84472	3.10735	0	0	0	0	0	0	0	0	0	4.31429	4.37786	0	0	0	0
AC244021.2	0	54.7281	0	106.907	0	50.526	35.445	0	0	32.2648	62.2862	0	0	62.8658	0	26.7931	0	26.9115	47.9642	0	0	0	0	0	0	40.5406	0	0	43.5432	29.2069	0	67.3283	0	46.6807	0	0	25.1812	0	0	28.256	0	0	16.1718	0	21.9224	0	0	0	44.0264
AL592494.3	0	31.1974	62.9194	0	34.5372	0	161.641	82.8613	46.6171	183.924	319.552	130.444	566.95	0	57.2211	61.0928	293.502	214.77	54.6833	11.1848	93.4496	0	35.2177	239.939	385.638	0	183.188	0	12.4107	0	642.099	2321.99	43.8994	1028.92	0	914.432	28.7088	504.794	131.501	418.785	0	636.053	313.433	49.2611	24.9934	0	68.6778	68.0123	0
AC239859.3	0	0	0	0	0	0	0	0	0	0	0	0	0	0	32.5375	0	0	0	0	0	0	0	0	0	0	0	0	26.3717	0	0	0	0	0	0	0	0	0	0	0	0	0	0	0	0	0	0	0	0	28.5416
RNU1-114P	0	0	0	0	0	0	0	0	0	0	0	0	0	0	0	0	0	0	0	0	0	0	0	0	0	0	0	0	0	0	0	0	0	0	0	0	0	0	0	0	0	0	0	0	0	0	0	0	0
RNVU1-18	0	0	0	0	0	0	0	0	0	0	0	0	0	0	0	0	0	0	0	854.406	0	0	0	0	0	0	0	0	0	0	0	0	0	0	0	0	0	0	0	0	0	0	0	0	0	0	0	64.1416	0
U1	0	0	0	0	0	0	0	116.508	0	0	0	0	0	0	0	0	0	0	0	2610.59	0	0	0	0	0	0	0	0	0	0	60.1887	53.9647	0	0	0	0	0	52.5756	0	0	0	0	0	0	0	0	0	63.7529	0
LINC01632	0	0	0	30.1139	0	0	0	0	0	0	0	0	0	35.4164	0	75.4714	0	0	0	0	0	0	0	0	121.266	0	15.0868	0	0	16.4541	0	0	0	17.5322	0	12.5517	0	0	0	0	0	0	18.2212	0	0	0	0	0	0
FP700111.1	0	0	0	0	0	0	0	0	0	0	0	0	0	0	0	0	0	0	0	6.22269	0	0	0	0	0	0	0	0	0	0	0	0	0	0	0	0	0	0	0	0	0	0	0	0	0	0	0	0	0
AC245014.3	519.73	417.164	84.1343	0	0	231.08	189.125	55.4001	155.838	49.1876	94.955	174.426	758.112	575.032	229.544	81.6918	588.696	123.079	73.1212	1420.82	41.6528	103.49	47.0923	160.42	187.515	61.804	81.6516	62.0154	16.5953	178.103	228.96	333.586	58.7012	332.101	27.2291	169.827	76.7773	49.9998	175.84	43.0761	0	81.0015	271.192	197.612	150.393	38.3716	45.9171	151.574	167.795
RNVU1-8	0	0	0	0	0	0	0	0	0	136.545	0	0	0	0	0	0	0	0	0	124.553	0	0	0	0	0	0	0	0	46.0687	0	0	213.7	0	0	0	0	0	0	0	0	0	0	205.317	0	0	0	0	0	0
AC242426.3	312.676	388.096	177.524	359.519	221.466	546.681	458.654	138.148	337.787	287.771	250.444	306.701	154.509	523.934	304.546	301.648	395.23	275.437	364.676	328.482	415.469	168.736	295.836	476.959	256.278	124.479	105.721	145.722	286.497	260.497	400.759	342.09	185.79	566.504	120.13	221.517	228.273	81.5227	172.863	359.432	182.908	178.682	269.556	246.387	136.227	228.172	308.272	148.281	431.295
AC242426.4	0	0	0	0	0	0	0	0	0	0	0	0	0	0	0	24.7357	0	0	0	0	0	0	0	0	0	0	0	0	0	0	0	0	0	0	0	0	0	0	0	0	0	0	0	0	0	0	0	0	0
AC239803.2	0	67.3283	67.8944	0	0	0	43.6056	44.7066	125.758	0	76.6265	0	0	0	0	65.9234	0	0	0	48.2765	0	0	19.0012	64.7277	75.6602	0	98.8364	0	26.7841	0	46.1913	124.244	0	0	0	27.4093	61.9575	121.046	0	0	145.579	0	39.7901	26.5781	134.848	0	222.324	48.9266	81.244
RNU1-129P	0	0	0	0	0	0	0	0	0	0	98.6509	120.81	0	0	0	0	0	0	0	31.0762	0	215.036	0	0	0	128.419	0	64.4292	0	92.5176	59.4679	106.637	0	0	0	0	0	155.838	0	0	0	0	0	0	0	0	0	0	0
RNU1-120P	0	0	0	0	0	0	0	0	0	0	0	0	314.17	0	0	0	144.57	90.6762	0	297.5	0	0	156.124	0	0	0	0	0	0	0	316.278	0	64.8705	157.287	0	0	0	0	0	0	0	0	0	0	0	0	0	335.007	0
RNVU1-2	0	0	0	0	0	0	0	0	0	126.43	0	149.447	0	0	0	104.989	0	0	0	38.4424	0	133.004	181.567	0	0	0	0	0	0	0	0	0	150.884	0	0	0	0	0	0	0	0	0	63.3694	0	0	0	0	155.84	86.259
AC239802.1	0	0	0	0	0	0	0	0	0	0	0	0	0	0	0	0	0	0	0	25.5651	0	0	0	0	0	0	0	0	0	0	0	0	0	0	0	0	0	0	0	0	0	0	0	0	0	0	0	0	0
AC239804.1	0	0	0	0	0	0	0	0	24.891	0	0	0	0	76.5386	0	16.3102	0	0	0	0	0	0	0	0	0	0	0	0	0	0	0	20.4929	0	0	0	0	0	0	0	17.2007	0	0	0	0	6.67258	0	0	0	13.4004
RNU1-59P	0	0	0	0	0	0	0	0	0	0	0	0	0	205.284	0	0	0	0	0	0	0	0	252.176	0	0	0	0	0	0	0	0	0	0	0	0	72.7532	0	0	0	0	0	0	0	0	0	0	196.707	129.867	0
AC243772.2	41.6472	20.4284	131.841	23.9432	4.52308	30.1759	7.93835	32.5552	33.578	14.4522	32.5495	0	13.9217	0	71.1912	8.00086	25.6252	28.1268	0	225.577	130.543	20.2715	175.263	15.7115	4.59129	0	35.9862	33.4057	32.5068	39.2475	56.0606	82.9347	123.607	127.78	66.6701	296.064	203.028	127.321	21.5272	181.411	98.4381	11.8999	164.192	70.9648	13.0928	22.5486	157.399	41.5662	36.1543
AL356356.1	2687.32	1349.6	570.722	212.609	3687.02	241.157	2565.84	925.056	1333.6	1206.32	718.445	424.744	1508.17	50.009	439.182	490.212	307.184	513.786	648.635	241.927	239.081	162.005	368.594	837.08	171.231	644.993	1150.37	210.339	467.614	302.039	343.483	133.897	1546.84	148.536	85.2495	265.85	220.345	208.721	435.833	157.341	53.7908	63.4004	887.648	446.831	287.744	40.045	1413.63	63.2735	175.112
ADAMTSL4-AS1	550.256	391.978	144.748	172.552	818.988	91.7446	729.42	249.279	334.107	279.912	169.648	53.8624	307.26	139.518	141.765	59.4618	103.879	238.898	125.801	263.247	88.1985	47.9362	65.4389	159.227	210.937	220.84	129.671	57.4506	72.4765	88.3893	83.3276	50.9392	295.208	28.2541	21.6213	103.386	71.1259	39.7024	180.35	68.4092	44.3385	48.2394	241.442	74.0983	61.9211	10.1563	249.147	8.02382	31.0888
AL592424.1	53.3695	207.333	57.0207	497.056	10.4331	261.018	73.2437	37.5465	42.2467	122.233	96.5314	223.295	85.6331	194.859	207.426	46.1378	147.77	55.61	231.265	16.8936	75.2788	116.898	106.387	0	116.495	69.8112	18.446	35.025	93.7269	100.589	25.8623	347.819	33.1532	262.589	24.6054	76.7319	8.67244	16.9433	29.7933	9.73138	5.82209	36.5983	72.4045	14.8809	7.55009	34.6743	103.732	273.938	15.1627
AL365436.2	374.033	27.5201	166.509	0	304.663	203.257	178.236	219.283	185.05	129.795	31.3207	0	0	0	0	134.729	43.1511	0	0	937.308	164.869	0	170.866	105.828	0	40.7719	161.596	81.8226	76.6352	88.1204	339.849	16.9281	58.0874	406.874	377.221	336.103	101.299	82.4618	116.001	85.2514	68.0055	26.7182	178.904	43.4546	66.1422	101.254	90.874	39.9971	199.249
AL589765.7	0	0	0	89.9109	0	42.4933	0	0	17.1942	27.1353	0	0	0	105.742	0	45.0669	108.255	0	0	8.25076	0	85.6384	0	0	0	34.0954	22.5223	0	9.15514	24.5635	15.7888	42.4682	0	13.0864	0	18.7377	21.1778	41.3751	0	0	0	0	0	0	0	0	329.304	0	0
AL589765.6	0	0	0	0	0	0	0	70.0321	0	93.2683	0	0	29.9482	0	0	180.719	41.3433	0	46.2169	85.0775	26.327	294.353	208.355	50.6974	59.2602	39.0638	51.6086	58.796	62.9353	0	0	145.97	74.2052	239.894	137.683	193.213	48.5277	126.411	55.5707	27.2266	81.4456	358.383	373.983	83.2682	137.304	97.0124	58.0446	517.339	21.2112
AL450992.2	1944.09	200.255	3634.9	0	3800.46	422.581	2408.65	1291.72	3334.32	775.823	1562.82	1036.68	714.85	328.617	3331.94	3193.25	2781.12	2532.12	300.866	451.28	4056.13	638.734	2066.85	330.034	192.889	678.135	727.925	1297.11	716.978	1251.91	12777	351.944	2838.02	5742.44	1251.08	5776.54	1210.99	771.49	8290.3	2333.69	2209.17	1472.03	6999.44	1016.37	1592.86	920.994	1322.52	1039.45	4648.78
AL450992.1	31.9204	3.5229	21.3151	0	39.0004	0	15.9714	37.4277	0	12.4615	12.0283	4.91003	16.0054	8.09345	9.69235	0	27.6192	20.7878	24.7	35.3644	24.6227	8.7396	15.9075	6.77364	7.91771	10.4385	10.3431	57.6084	11.2117	11.2804	200.605	0	47.0939	12.0195	4.59892	5.73668	3.24187	4.22243	11.1371	21.8263	0	0	12.4919	8.34405	2.82233	0	0	2.56005	11.3361
AL589986.2	82.5951	0	955.995	0	282.562	0	94.4604	1452.68	54.4844	0	41.498	0	0	83.7683	234.073	35.7016	285.863	35.8594	0	405.243	36.4069	90.456	41.1612	0	40.9746	108.04	0	216.82	29.0105	77.836	250.155	0	410.465	20.7339	0	0	134.215	284.067	38.4235	37.6509	22.5258	0	86.1951	489.384	0	0	240.805	158.981	29.3324
LINC00302	0	0	0	0	0	0	0	127.31	0	0	0	0	0	0	0	0	0	0	0	34.369	0	0	108.219	0	0	0	0	0	0	1330.17	230.192	0	0	0	0	39.0265	0	0	0	0	0	0	0	0	0	0	316.554	0	0
LINC01527	0	0	1008.73	0	0	0	0	577.581	10.8314	0	0	0	16.4663	0	0	0	11.3658	7.12877	0	15.5926	43.4258	179.825	1178.32	0	0	139.608	0	10.7758	8.65085	7.73683	1019.47	31.2114	423.299	12.3656	9.46268	0	26.6817	4.344	7.63853	37.4246	49.2589	0	0	131.626	20.3251	13.3349	0	5.26752	0
AL161636.1	0	0	64.7618	0	0	0	0	0	0	0	0	0	36.472	0	0	0	0	0	0	32.2343	0	0	14.4996	0	0	9.51464	0	0	5.10966	0	22.03	11.8512	9.03697	0	4.19188	0	0	11.5461	0	0	0	0	0	5.07035	0	0	35.3444	14.0007	0
BX470102.1	26769.4	872.352	879.687	159.757	17232.5	100.671	9128.01	3475.49	9226.49	5271.5	7073.88	835.889	9010.34	375.774	4925.11	2909.44	1581.56	16005.6	238.918	3068.88	1170.44	371.96	3646.72	995.904	1164.11	13772.3	346.827	1924.99	1800.24	3840.79	2450.05	117.381	3241.45	2604.27	6672.66	1864.45	7877.12	5979.36	545.817	675.589	3368.26	608.731	4140.49	667.204	7228.98	27607.8	21094.3	297.153	789.489
AL162258.2	311.103	178.541	581.676	214.626	638.578	202.871	400.269	291.823	307.832	178.13	484.55	248.842	93.5952	189.313	188.927	753.053	366.089	351.177	120.366	310.202	301.687	170.356	992.244	184.848	246.936	590.07	147.848	398.128	240.396	278.518	461.694	50.6879	560.446	765.345	528.9	123.004	796.219	263.377	434.179	269.45	449.682	266.675	511.344	357.82	671.17	1617	241.871	219.566	828.627
AL513523.3	0	0	0	0	0	0	29.6683	0	0	0	0	0	0	0	0	44.8529	0	0	0	98.5391	0	0	25.856	0	0	0	0	0	0	48.8938	94.2829	56.3555	0	0	29.9003	0	0	54.9049	0	0	0	0	0	36.1663	0	0	0	0	36.8512
AL358472.2	242.805	234.794	370.594	857.482	305.136	716.272	727.272	298.254	587.283	493.506	673.859	768.313	359.442	609.772	411.927	489.776	704.294	230.911	644.168	431.867	591.188	430.527	1094.78	392.566	217.963	892.323	439.583	546.33	938.105	479.421	896.464	740.968	251.385	673.37	386.468	432.209	704.559	1015.55	441.058	685.177	517.139	743.323	796.363	709.248	449.811	694.856	730.367	511.867	780.164
AL162591.1	354.792	247.305	33.2513	128.824	219.024	91.3266	37.3726	21.895	36.9538	155.518	159.493	91.9149	131.083	208.323	75.5996	32.2859	116.331	194.572	158.943	14.7771	24.6928	51.1262	4.65291	47.5505	55.5818	61.0649	16.135	61.2738	68.8669	17.5973	158.355	5.07071	17.3998	4.68756	10.7614	60.4067	7.58591	9.88038	8.68687	127.683	15.278	96.0393	29.2307	39.0498	33.0209	37.9127	9.0736	29.9522	72.9469
UBE2Q1-AS1	0	0	135.16	0	148.382	61.871	108.509	222.498	75.1053	39.5095	152.543	140.106	0	76.9815	61.4597	32.8091	0	32.9541	58.734	180.199	334.573	83.1274	302.611	322.14	338.894	99.2871	262.344	74.7199	213.281	250.354	137.932	164.892	141.454	228.649	568.659	272.824	308.353	261.053	141.242	242.203	82.803	260.255	376.256	449.735	187.913	277.395	36.8825	121.75	134.78
AL451085.1	47.5221	20.9791	42.311	81.9622	23.225	0	135.872	55.7212	78.3707	49.4728	47.7527	29.2396	0	0	19.2396	82.1654	32.8949	82.5285	36.7726	105.299	0	26.0225	82.8892	0	0	31.0812	61.5937	124.75	50.0746	111.96	28.7859	90.3322	44.2812	143.154	54.7738	34.1624	57.9168	125.724	88.4298	64.9887	51.8419	0	61.9918	132.505	25.2107	19.297	92.3666	15.2453	33.7535
AL451085.2	512.989	416.694	401.928	495.466	140.397	367.974	316.809	240.599	636.186	469.96	845.385	707.02	987.728	416.22	830.744	549.912	710.184	427.619	349.316	142.896	470.328	247.197	613.555	383.181	712.569	456.298	496.45	363.593	439.642	522.105	596.614	345.469	509.871	813.865	402.063	413.027	466.814	499.435	572.746	1010.21	582.005	1301.6	503.227	414.804	587.83	666.58	737.835	434.461	582.977
ASH1L-AS1	1342.53	945.882	990.057	654.884	967.614	596.909	728.923	731.428	1323.94	734.112	1444.43	934.506	1890.3	467.62	889.411	1066.82	1126.43	1095.09	671.578	635.301	645.567	1514.86	2040.94	989.921	390.191	975.624	550.726	578.477	1071.7	894.566	3088.59	692.301	1086.7	748.925	562.689	623.908	1123.84	487.923	1223.86	2942.5	976.377	871.821	2186.48	1465.2	729.005	517.62	513.976	513.345	664.601
AL353807.2	149.047	0	0	0	0	0	42.6145	0	49.1598	0	74.885	0	74.7343	0	181.027	64.4251	206.341	0	0	47.1793	197.094	244.848	185.693	253.026	73.9406	0	193.18	97.8152	52.3508	70.2293	361.132	121.421	138.882	261.907	0	53.5728	60.5494	157.727	138.674	135.885	40.6488	319.403	77.7715	0	158.14	121.045	217.271	95.6293	0
AL355388.1	204.428	0	72.8045	0	359.67	0	444.211	95.8794	107.882	0	41.084	201.25	41.0014	0	132.422	106.036	0	0	0	51.7678	108.131	0	142.627	0	40.5659	213.925	211.968	134.16	57.4422	0	0	0	50.7963	184.744	636.182	58.7831	298.972	86.5334	0	0	0	0	106.669	0	130.14	0	0	0	551.757
AL139130.1	0	2.5914	0	0	5.73766	0	1.67834	3.44143	0	0	2.94928	0	0	0	4.75306	0	16.2531	7.64563	18.169	5.57436	25.8746	9.64314	4.38803	0	0	3.83924	25.3608	7.70474	5.15448	8.29777	5.33358	1.59402	3.6465	16.2093	3.38292	6.32976	0	17.0828	10.9231	0	3.20184	2.51589	1.53148	6.13779	13.4945	2.38363	5.70471	5.64942	0
AL365181.1	0	15.8376	0	15.4688	0	14.6216	0	21.0326	0	9.33704	9.01241	11.0368	0	54.5777	0	7.75357	24.8331	0	13.8802	8.51706	0	0	0	0	0	0	7.74975	5.88603	18.9013	0	5.43279	0	5.57148	0	0	6.44749	0	0	0	0	0	7.68805	0	0	3.17203	7.28389	0	0	0
AL365181.4	59.9456	52.9272	0	155.084	0	244.317	137.114	105.432	158.174	124.812	150.591	331.952	0	0	72.8078	544.139	82.989	52.0518	231.929	0	0	0	0	0	0	0	0	0	800.096	0	0	32.5564	18.6191	15.0482	17.2733	0	0	79.296	0	0	0	0	31.2792	0	0	0	0	115.385	0
AL365181.2	228.982	8.98546	1232.3	8.77622	89.5267	16.5911	360.808	149.161	345.736	37.0815	224.98	56.3557	229.631	0	119.486	1948.75	626.964	910.195	0	323.754	865.777	5.57279	1983.03	25.9152	0	212.996	4.39682	450.824	391.412	14.3859	1923.35	2.76355	3388.57	1900.73	401.751	504.801	1215.5	2240.09	634.406	723.711	385.797	26.1709	2644.52	99.3171	408.52	28.9276	440.118	0	285.522
AL590666.1	151.456	133.724	404.544	0	518.138	0	216.517	399.571	124.886	157.673	190.239	0	113.914	76.8037	61.3177	261.867	157.257	65.756	117.197	59.9275	233.66	165.871	94.3476	0	187.84	148.587	32.7172	99.3965	172.891	178.412	183.485	102.82	70.5635	399.212	152.747	108.878	61.5282	160.277	70.4579	34.5206	82.6118	129.827	711.259	211.151	174.088	338.255	588.757	145.763	80.6811
AL138900.1	0	0	0	0	0	0	0	0	0	0	0	0	0	0	0	0	0	0	0	0	0	0	0	0	0	0	0	0	0	0	0	0	0	0	0	0	0	0	0	0	0	0	0	0	0	0	0	0	0
AL138900.2	0	0	0	0	0	0	60.0974	123.23	0	0	0	0	316.184	0	85.098	0	0	0	0	0	0	0	0	0	0	0	363.245	68.9723	0	0	63.6611	0	0	0	0	0	0	0	0	0	0	0	0	0	0	0	817.089	67.4309	0
KIRREL1-IT1	27.9304	24.6603	0	0	0	45.5337	0	0	18.4245	0	0	103.111	0	0	0	0	0	0	43.225	35.3644	0	61.1772	0	47.4155	0	0	0	0	0	78.9631	0	0	0	0	0	20.0784	0	0	0	0	0	0	0	19.4694	29.6344	0	0	17.9203	0
AL365440.2	0	0	0	0	0	0	0	0	0	0	0	0	0	0	0	0	0	0	0	0	0	0	0	0	0	0	0	0	0	0	0	13.7146	0	0	0	0	0	0	0	0	0	0	0	0	0	0	0	0	0
CADM3-AS1	349.435	647.621	213.017	276.906	261.549	205.286	126.011	291.606	589.767	301.51	844.613	1173.79	400.937	159.639	242.157	174.175	270.208	13.6676	628.48	0	5.55051	0	9.41303	5.34426	18.7407	238.838	27.2015	12.3959	396.953	80.1002	0	6.83884	19.5558	1.58052	67.1264	31.6828	0	1.6657	5.85797	11.4803	12.0198	186.196	118.27	0	1.11338	0	61.1876	16.1586	8.94391
AL513323.1	0	13.6177	0	0	0	0	0	0	0	0	30.9966	0	0	0	0	0	0	0	0	4.88215	0	0	0	0	0	0	0	0	0	0	0	0	0	7.74352	17.777	44.35	0	0	0	14.0615	0	0	0	0	0	0	0	0	0
AL663023.1	0	0	0	0	0	0	0	0	0	0	0	0	0	0	0	0	0	0	0	0	0	21.0498	0	0	0	0	0	0	0	0	0	0	0	0	0	0	0	0	0	0	0	0	0	0	6.79774	0	0	0	0
AL590560.2	2374.16	613.037	797.667	579.446	218.925	766.794	691.613	262.621	472.794	769.464	1237.85	1212.72	291.995	136.295	308.306	851.961	372.09	564.001	970.555	92.1673	118.472	2281.23	3359.73	456.277	466.674	87.8934	348.358	102.893	456.281	907.608	1628.05	656.865	500.885	2710.05	38.7233	450.831	964.488	2950.91	229.229	1245.62	268.77	1209.54	444.105	1295.86	2130.86	909.491	174.134	2213.06	1940.83
AL121987.2	249.355	174.294	148.008	53.7585	578.86	16.9381	249.53	596.938	157.635	64.8977	125.283	115.068	166.708	84.2991	50.4764	233.531	244.523	90.2165	80.3963	414.389	109.913	170.68	274.421	158.743	82.4686	149.497	332.169	122.734	142.322	39.1646	207.685	152.353	238.804	203.437	53.8887	126.972	253.248	65.9694	48.3338	151.558	187.015	258.276	151.797	296.94	77.166	84.3786	716.895	86.6603	184.489
AL354714.4	0	0	50.7732	0	0	0	0	0	0	0	0	0	85.782	0	0	0	0	24.7585	0	0	0	62.454	14.2096	0	0	0	0	0	60.0896	26.8703	0	0	0	0	0	0	0	0	0	0	0	0	0	19.8758	10.0843	92.6257	0	0	0
AL591806.1	147.837	0	0	0	72.251	0	194.436	52.0031	97.5218	0	14.8554	18.1924	14.8256	0	83.7935	127.805	122.8	64.1847	0	1811.02	182.461	275.242	29.4698	0	9988.98	154.705	293.806	135.83	77.8889	320.433	214.921	0	110.204	59.3786	161.877	148.786	132.128	375.472	27.5097	121.304	491.89	0	100.282	103.053	26.1428	60.0313	86.2033	9.48533	126.005
RNU6-481P	153.225	541.143	545.694	792.812	0	1248.98	525.712	179.662	303.229	478.545	461.907	942.772	460.978	310.804	992.545	397.389	424.252	0	711.394	873.038	540.319	1342.47	2290.8	0	608.11	200.43	132.398	1307.25	592.004	1732.76	371.257	665.733	380.735	461.572	441.518	991.347	373.482	648.596	1283.06	1257.26	1838.69	1050.75	719.568	427.236	650.296	0	446.726	294.932	326.495
AL590385.2	0	0	0	0	28.9788	0	33.9067	0	19.5572	0	0	0	0	0	0	0	0	0	0	46.9234	0	0	14.7749	100.661	0	0	25.6176	38.9138	0	0	0	0	0	0	0	0	0	0	27.5843	108.119	0	0	0	0	0	0	0	38.0442	0
AL451067.1	0	0	0	0	0	0	0	18.9397	0	33.6317	0	0	16.1986	0	0	0	0	0	0	5.11303	0	0	0	27.4216	0	0	0	0	5.67348	0	0	0	0	0	9.30885	0	0	0	0	14.7265	0	0	0	0	0	0	0	0	0
AL359541.1	85.5398	25.1749	101.546	0	55.7401	139.452	97.8281	66.8655	18.809	29.6837	85.9549	70.175	0	57.8365	46.1749	98.5985	0	99.0342	176.508	63.1793	25.1366	218.589	28.4192	48.405	0	37.2974	0	56.1374	40.0597	26.8703	103.629	15.4855	17.7125	28.6308	0	81.9897	23.1667	0	26.5289	51.991	31.1051	24.4413	29.7561	39.7515	0	0	0	18.2943	81.0085
AL590408.1	0	0	0	0	0	0	0	0	0	0	0	0	0	0	0	0	0	0	0	0	0	39.6369	0	0	107.728	0	0	0	0	34.1069	0	0	0	0	0	0	0	0	33.6736	32.9965	0	0	0	0	0	0	0	0	0
AL592435.1	0	0	0	0	0	56.9899	59.9693	0	0	0	0	0	105.17	0	56.611	60.4415	48.3955	0	0	77.4586	0	76.5694	69.6845	0	0	0	60.4118	45.8835	12.2784	0	21.1751	0	0	105.305	0	0	0	36.9935	32.5248	0	19.0676	59.9307	72.9626	121.84	0	0	33.9728	0	24.8294
RNU5F-6P	0	0	0	0	0	0	0	0	0	0	0	0	0	0	0	0	0	0	0	0	0	0	0	0	0	0	0	0	0	0	0	0	0	0	0	0	0	0	0	0	0	0	0	0	0	0	0	0	0
RNU6-171P	0	0	0	0	0	499.594	87.6186	0	101.076	0	0	0	0	0	0	0	0	0	237.131	2134.09	0	0	0	0	0	0	0	0	0	0	0	0	0	76.9287	0	0	0	0	0	0	0	0	0	0	54.1913	0	0	0	108.832
AL357568.1	0	14.7484	14.8724	0	8.16367	40.8481	14.3279	0	22.038	0	0	0	0	16.9414	0	0	0	0	0	311.965	7.36298	0	0	0	0	0	0	5.48124	0	0	0	9.072	10.3766	4.19326	0	0	20.3579	8.83849	0	0	0	0	43.5806	0	5.90776	13.5659	0	0	11.8645
AL357568.2	10.8076	0	0	0	0	0	0	0	0	11.2512	0	13.2995	0	0	0	0	14.9621	0	33.4516	294.21	19.0554	0	0	0	0	0	0	0	0	0	0	11.7392	13.4274	0	0	38.8464	8.78105	5.71851	10.0555	0	0	0	16.918	0	0	8.77715	0	0	15.3526
AL390730.2	0	0	0	0	0	0	0	0	0	0	0	0	0	0	0	0	0	0	0	0	0	0	0	0	0	0	0	0	0	0	0	0	0	0	0	0	0	0	0	0	0	0	0	0	0	0	0	0	0
AL356441.1	33.3234	0	178.016	0	0	0	38.1105	0	0	0	0	0	100.253	0	0	0	46.1331	0	51.5713	221.513	0	0	0	0	0	0	0	21.8692	11.7044	0	0	0	0	16.7304	38.4085	0	0	0	62.0087	0	36.3525	28.5645	173.879	23.2288	11.7855	0	0	0	23.6686
AL596087.2	0	0	0	0	33.1101	0	19.3702	0	0	0	0	0	0	0	0	0	0	147.068	0	117.948	0	0	0	0	33.6094	0	0	0	11.8979	0	0	0	0	0	0	0	27.5224	35.847	0	0	36.9534	0	0	0	0	0	395.039	0	24.0599
AL390115.1	155.037	0	0	0	37.8848	63.1874	22.1636	0	0	121.05	350.525	47.6958	155.476	78.6194	31.3837	33.5072	1878.04	1211.59	59.9836	12.2689	34.1691	42.448	0	65.7988	192.281	50.6998	66.9814	127.183	13.6137	219.155	0	0	120.386	0	0	222.903	0	348.64	0	70.6733	1733.58	0	20.2243	0	13.708	314.774	678.01	24.8681	0
AL359962.1	162.328	716.613	1156.22	2239.76	105.777	882.121	556.942	444.115	356.936	844.956	543.719	1131.95	1193.78	658.535	832.444	795.215	374.546	328.888	1423.57	616.601	2003.46	237.037	566.273	91.8577	107.373	70.7789	93.5086	1136.34	893.245	203.966	491.64	88.1601	705.868	380.327	779.578	739.057	219.816	114.521	604.125	246.657	1269.1	278.292	423.508	414.898	287.053	0	578.435	138.868	192.161
AL031733.2	6.49826	0	150.428	0	6.35168	0	22.2953	144.769	34.293	135.3	104.477	87.9622	912.334	13.1811	347.273	22.4709	53.9774	0	40.2268	8.22786	0	71.1673	12.9536	55.1583	193.424	34.0008	0	4.26463	20.5419	18.3715	0	21.1752	32.2938	9.78759	3.74494	98.1	0	0	6.04603	112.565	21.2669	824.398	16.9538	27.1785	4.59649	10.5549	37.8912	4.16933	0
LINC00626	0	30.3154	0	0	0	0	0	0	0	17.8724	0	0	0	0	13.9008	14.8414	0	0	0	0	15.1346	0	0	29.1444	1703.34	22.4565	0	0	6.02993	113.249	374.367	606.043	10.6646	0	0	37.0241	13.9485	18.1675	0	15.6517	0	0	0	11.9671	0	0	0	396.536	0
LINC00970	0	12.8216	517.176	0	28.3884	0	16.608	238.382	1283.64	90.7074	43.7769	0	174.755	0	0	37.6622	40.2081	37.8286	22.4739	4.59675	0	0	7.23694	0	0	18.9956	0	0	35.7042	0	0	0	18.0419	65.6176	0	10.4393	23.5976	0	0	13.2395	0	0	0	0	0	0	0	0	268.175
AL031726.1	0	0	0	0	0	0	0	0	0	30.0495	0	0	0	0	0	24.9534	0	0	0	0	0	0	0	0	0	0	0	0	0	0	0	15.6764	0	28.9837	0	0	0	0	0	0	0	0	0	0	0	0	0	0	0
LINC01681	0	19.0468	0	0	0	0	0	0	0	0	0	0	0	0	227.077	0	0	0	66.7712	0	38.0356	0	0	0	0	0	0	14.1575	0	40.6591	52.2691	23.432	26.8018	0	0	0	0	136.973	0	0	0	0	0	0	0	0	83.8592	13.8411	0
AL023495.1	0	0	0	0	0	0	0	0	0	0	0	0	0	0	0	0	0	0	0	0	0	0	4.24883	0	0	0	0	0	0	0	0	4.63035	0	55.6462	0	0	0	0	0	0	4.6504	0	4.44871	0	0	0	0	5.47022	0
AL445673.1	0	34.7971	350.897	0	0	0	0	46.2111	0	41.0291	198.013	0	79.0459	0	0	0	0	68.4431	0	311.883	277.953	172.649	78.5626	0	39.1032	51.5529	34.0542	77.5938	0	371.405	47.7458	149.83	195.859	59.3608	0	0	0	0	0	71.8625	21.4969	337.831	41.1292	274.725	13.9386	0	0	151.72	1175.69
AL031599.1	40.582	35.8307	0	34.9962	0	0	0	71.3756	0	21.1239	40.7789	0	40.6969	41.1584	0	0	56.1819	17.619	0	6.42293	17.888	0	0	0	40.2647	26.5421	35.0657	0	14.2539	19.1218	0	0	0	0	0	0	0	0	18.8789	0	22.1355	0	0	0	0	0	0	39.0565	0
Z97198.1	0	21.9994	44.3687	0	0	0	0	0	0	0	0	0	0	0	0	0	0	0	0	31.5485	0	0	0	0	0	0	0	0	0	0	0	0	0	0	0	0	0	0	0	0	0	42.7166	0	17.3686	0	0	0	0	0
AL022310.1	23.761	0	0	0	0	0	0	55.7212	0	24.7364	0	0	0	0	19.2396	0	32.8949	0	0	7.52134	0	0	11.8413	40.3375	0	0	0	0	0	0	0	0	29.5208	0	0	17.0812	0	0	0	0	0	61.1033	0	0	0	0	0	0	0
AL645568.1	344.858	253.735	281.455	185.87	147.472	199.115	217.741	235.875	260.663	284.219	447.603	362.484	626.825	247.744	221.061	341.606	298.389	243.3	222.376	238.791	367.356	188.84	286.433	304.918	719.965	131.571	248.318	84.8703	209.449	236.97	174.078	187.292	102.65	292.174	70.3875	454.5	99.2352	133.052	247.328	491.26	90.1326	1822.92	191.191	270.439	35.5734	64.1825	76.8035	428.698	326.59
AL139142.1	0	21.382	0	41.768	0	0	13.8481	0	0	0	0	0	0	0	19.609	0	0	0	0	0	0	0	0	0	0	0	0	0	0	0	0	52.6096	0	0	0	0	0	0	0	0	0	0	0	0	0	0	0	0	17.2008
GAS5-AS1	732.347	688.32	252.403	488.939	854.374	808.78	702.464	443.201	483.098	270.532	1091.98	755.848	426.438	1054.22	1377.26	551.42	915.749	1189.77	694.652	762.755	853.883	258.725	353.192	320.84	609.424	556.236	306.194	542.635	738.493	645.624	457.92	461.888	498.961	711.645	544.581	815.171	479.858	449.999	329.701	409.223	1211.26	951.767	727.287	955.125	651.701	940.104	344.378	439.564	1073.89
AL008626.1	0	0	0	0	0	0	0	0	0	0	0	0	0	0	0	0	0	0	0	0	0	0	0	0	0	0	0	0	0	0	0	0	0	0	0	0	0	0	0	19.287	0	0	0	0	0	0	0	0	0
Z94057.1	0	51.2713	0	0	0	0	0	22.6964	114.919	20.1512	19.4506	0	58.2346	0	0	0	0	0	0	12.2544	0	0	0	0	57.6161	0	0	25.4065	0	0	0	0	12.0244	0	0	0	0	0	0	0	0	0	10.1002	0	13.6918	0	0	0	0
TNR-IT1	0	0	0	0	0	0	0	0	0	0	0	0	0	0	0	0	0	0	0	0	0	0	0	0	0	0	0	0	0	0	0	0	0	0	0	0	0	0	0	0	0	0	0	0	0	0	0	0	0
AL513329.1	74.8636	22.0329	0	43.0395	24.3916	81.3646	171.236	204.82	164.614	77.9365	200.605	92.1248	100.101	0	202.059	215.731	276.377	108.342	77.2392	15.7983	65.9979	163.977	373.083	169.454	173.316	391.708	474.375	229.278	87.6497	188.133	105.811	420.136	186.021	338.275	115.05	556.113	121.652	528.157	441.14	227.51	299.452	106.954	104.169	295.716	626.623	749.852	2037.13	208.143	17.7245
AL590723.1	625.569	529.314	185.657	44.9554	1171.96	84.9865	208.669	489	808.128	379.894	130.959	320.752	182.974	211.485	358.792	180.267	144.34	248.963	121.016	602.305	252.765	171.277	363.711	309.746	25.8616	102.286	315.313	222.378	347.895	171.945	189.465	169.873	242.878	170.124	285.407	768.246	254.134	317.209	0	142.583	838.825	67.029	557.63	109.017	46.0928	63.5053	126.655	50.1712	111.081
LINC01645	0	29.4818	118.919	0	32.638	0	57.2822	0	0	34.7619	167.767	41.0903	234.401	135.462	27.0373	57.7333	277.362	28.9942	103.353	31.7091	29.4369	0	0	0	0	131.035	2365.9	241.052	93.8262	0	0	18.1348	20.7427	402.348	19.2434	24.0041	0	70.6719	31.0675	0	0	85.8681	261.35	116.381	0	0	0	0	0
LINC01741	0	0	0	0	0	0	0	0	0	0	0	0	0	0	0	0	0	0	0	0	0	0	0	0	0	0	0	0	0	0	0	0	0	0	0	0	0	0	0	0	0	0	0	0	0	0	0	0	0
RASAL2-AS1	146.136	940.053	297.398	216.038	183.651	272.274	59.6893	350.859	220.343	318.759	146.846	342.535	83.7431	635.195	146.501	126.335	192.678	114.808	700.021	418.526	196.313	83.8331	169.93	484.359	331.415	245.773	571.232	109.606	139.321	393.475	716.593	162.512	233.435	157.22	104.27	335.171	84.8103	40.5029	291.357	425.075	155.625	47.7207	119.826	281.348	86.1403	101.727	87.9169	165.2	24.7134
C1orf220	147.704	73.03	252.494	30.5697	583.262	86.6862	239.87	124.695	97.4339	104.561	160.294	181.76	47.3991	47.9366	105.246	286.024	73.6135	76.9522	36.5738	123.431	145.838	6.47046	659.529	160.478	87.9294	123.653	183.782	96.934	147.337	105.787	200.412	73.8003	194.518	569.522	197.482	67.9554	220.814	312.612	82.4549	140.048	90.2329	926.788	234.295	144.144	150.447	201.524	155.026	185.745	377.675
AL137796.1	198.901	25.0877	101.194	49.0069	27.7734	231.614	32.4963	66.6337	187.438	59.1615	199.866	104.898	199.464	57.6361	46.0149	73.6925	0	271.4	43.9741	35.9773	0	31.1188	28.3206	0	0	74.3362	24.5521	37.2952	19.9604	53.5544	103.27	92.591	17.6511	28.5316	49.1256	61.2791	92.3457	165.381	0	25.9054	61.9947	219.209	29.6529	0	40.1974	115.381	0	18.2309	60.5458
AL160286.3	0	0	44.3148	0	9.72998	8.11422	39.846	0	6.56658	0	5.00142	0	14.9741	0	4.03014	0	6.89055	25.9311	15.4056	1.57551	0	0	12.4021	0	0	0	0	6.53289	0	0	0	2.70315	0	204.91	5.73679	0	0	2.63357	0	4.53777	0	4.26647	2.59711	0	0	0	14.5112	0	0
AL353708.3	116.042	102.456	147.597	85.7744	64.8141	27.0255	123.233	58.3129	109.354	120.806	166.579	61.1992	116.371	100.878	241.613	128.981	22.9499	129.551	230.897	351.579	263.057	435.725	636.126	253.282	16.4479	238.53	372.427	228.466	232.905	281.201	331.372	234.083	329.534	749.063	219.732	286.01	417.54	412.259	293.052	241.818	741.46	824.183	735.251	404.449	222.793	767.393	563.866	319.087	188.392
AL353708.2	0	0	0	0	0	0	20.9736	0	0	0	0	45.135	0	0	29.6986	0	0	0	0	0	0	0	18.2785	0	0	0	0	0	12.8827	0	0	0	0	0	0	0	0	0	0	0	0	0	19.1384	0	0	0	0	0	0
OVAAL	22.0217	9.72168	0	0	0	0	0	0	0	0	11.0643	0	0	0	8.91557	0	30.4869	0	0	6.97075	0	24.1176	0	37.3847	0	0	9.51414	0	0	51.882	0	0	13.6799	840.274	19.0366	7.91539	0	0	0	0	0	0	0	0	0	0	0	0	0
LINC01732	0	0	0	0	0	40.0724	0	0	0	0	0	0	0	0	0	0	34.0292	0	0	77.807	0	0	0	0	0	0	42.4784	0	8.63356	0	89.3355	13.3496	15.2694	12.3409	14.1656	35.3404	0	0	22.8698	22.4099	13.4074	126.421	0	119.94	0	0	0	15.771	17.4587
LINC01699	0	0	0	0	0	0	0	0	0	0	0	0	0	0	0	0	0	0	0	120.225	0	138.653	0	0	0	0	0	0	0	0	0	0	39.323	0	0	0	0	0	0	57.712	0	0	0	0	0	0	0	0	0
AL355482.2	200.464	0	127.487	24.696	55.9835	0	139.195	50.3681	377.822	14.9066	57.5535	17.6204	129.235	0	139.13	346.602	99.1157	211.367	0	36.2601	100.985	0	78.494	121.541	0	0	12.3725	310.104	155.909	0	52.0409	0	106.739	244.425	33.0078	10.2935	116.339	22.7292	0	52.218	148.395	12.274	216.673	59.8877	101.283	151.174	55.662	0	376.3
LINC01344	0	4.57943	0	0	0	8.45563	2.96589	0	0	0	0	0	52.0138	0	8.39943	4.48388	7.18048	0	0	1.6418	0	0	36.187	0	0	0	0	0	0	0	3.14177	0	32.2198	10.4162	0	0	4.21413	0	0	0	0	0	2.70638	3.61549	0	0	0	0	18.4198
AL354953.1	821.467	453.306	121.898	472.267	3680.13	446.401	411.021	321.066	112.893	427.593	447.121	547.556	0	485.996	138.573	473.437	189.541	386.368	794.564	65.007	271.57	187.427	153.517	464.85	0	268.635	177.452	112.314	324.597	96.7669	228.064	37.1782	106.312	120.291	59.1763	147.633	83.4292	181.106	63.6916	156.027	130.687	0	232.178	262.451	169.475	166.784	99.7907	263.53	316.043
AL590422.1	0	0	0	0	0	0	0	0	0	0	0	0	0	0	0	0	0	0	0	0	39.7075	0	0	0	44.6894	0	0	0	0	0	0	48.924	0	0	0	0	0	0	0	0	0	0	0	0	0	0	0	0	0
AL445228.1	0	0	0	0	0	0	0	0	0	0	0	0	0	0	0	0	0	0	0	0	0	0	0	0	0	0	0	0	0	0	0	0	0	0	0	0	0	0	0	0	0	0	0	0	0	0	0	0	0
RNU7-13P	264.437	933.909	0	0	0	0	0	0	0	275.292	0	0	0	1609.16	0	0	0	0	409.243	83.7053	0	0	0	0	0	0	0	0	185.761	0	160.18	0	0	0	0	0	0	0	0	0	0	0	0	0	0	0	0	0	0
AL596220.1	237.298	57.1405	76.8279	74.4131	0	70.3375	49.3431	75.8835	99.6133	89.8321	65.0317	53.093	129.802	87.5158	52.4025	74.5975	59.7302	74.9272	200.314	300.458	38.0356	141.754	118.257	146.489	0	56.4368	130.481	99.1022	98.5021	101.648	52.2691	128.876	134.009	64.9845	12.4322	93.0475	70.1098	68.4866	20.0712	98.3382	23.5335	92.4589	191.359	225.564	83.9252	140.157	1341.75	110.729	76.6116
AL096803.3	0	0	0	0	30.1227	0	17.6225	0	0	0	92.9024	0	0	0	74.8607	0	0	0	0	29.2654	0	0	30.7162	0	0	40.312	0	40.4499	10.8244	29.0422	56.0026	16.7372	19.1441	15.4725	17.7603	22.1542	50.0784	32.6127	0	0	16.8096	26.4168	32.1611	64.4468	10.8994	125.14	509.145	39.546	43.7781
LINC01036	0	0	0	0	0	0	0	0	0	19.8929	0	0	153.301	0	139.251	49.5578	0	132.738	29.5723	6.04863	0	0	66.6592	1200.25	132.714	0	148.6	0	6.71163	36.015	0	591.536	0	0	0	13.7366	0	303.321	0	0	187.61	245.695	0	333	0	62.0743	18.5702	12.2602	0
LINC01037	0	0	0	0	0	0	0	0	0	0	0	0	0	0	161.565	86.2487	0	0	51.4667	0	0	0	49.7191	112.912	32.9958	0	28.7354	0	0	31.3396	0	921.121	0	0	0	0	0	123.174	0	0	217.673	114.026	17.3527	301.362	0	27.008	0	0	0
ERVMER61-1	0	0	0	0	6.69114	0	0	0	0	0	0	0	6.86495	0	11.0858	0	0	5.94412	0	2.1669	0	0	0	813.488	0	0	0	0	0	0	0	11.1535	89.3019	0	0	0	0	14.4885	0	0	70.9444	0	0	0	0	0	0	0	0
AL596211.1	0	0	0	0	0	0	0	0	0	0	0	0	0	0	0	0	0	0	0	0	0	0	0	0	0	0	0	0	0	0	0	0	0	0	0	0	0	19.0491	0	0	0	0	0	15.0574	0	0	0	0	0
AL691515.2	0	0	0	0	0	0	0	0	0	0	0	0	0	0	0	0	0	0	0	0	0	0	0	0	0	0	0	0	0	0	0	0	0	0	0	0	0	0	0	0	0	0	0	0	0	0	0	0	0
LINC01701	0	0	0	0	0	0	124.725	0	0	37.845	0	0	0	0	29.4352	0	0	0	0	874.544	32.0478	0	36.2328	0	0	0	62.8229	0	38.3054	0	528.486	0	654.89	0	0	0	0	0	0	99.4284	39.6573	0	189.687	126.703	0	0	141.315	0	0
AL354771.1	0	0	0	0	0	0	0	0	0	0	0	0	0	0	0	0	0	0	0	0	0	0	0	0	0	0	0	0	0	0	0	0	0	0	0	0	0	0	0	0	0	0	14.2107	0	0	0	0	0	0
AL391645.1	0	0	0	0	0	0	0	0	0	0	0	0	32.4932	0	0	0	0	0	0	0	0	0	0	0	0	0	0	0	0	0	765.443	0	0	0	0	0	0	0	0	0	0	0	0	0	0	0	0	0	0
LINC01720	0	0	0	0	0	0	0	0	0	0	0	0	0	0	0	0	0	0	0	2.34193	0	0	0	0	0	0	0	242.772	0	0	4.48156	0	0	0	0	0	0	0	0	0	0	0	0	0	0	0	0	0	0
AL713866.1	0	0	0	0	0	0	0	0	0	0	0	6.4561	10.5226	0	0	0	0	0	0	0	0	0	0	0	0	0	0	0	0	0	0	0	6.51819	0	0	0	0	130.472	0	0	0	0	0	65.8285	0	0	0	0	0
AL359081.1	0	0	0	0	0	0	0	0	0	0	0	0	21.0789	0	0	0	0	0	0	0	0	0	0	0	0	0	0	0	0	0	0	0	0	0	0	0	0	0	0	0	0	0	0	0	0	0	0	0	0
AL954650.1	0	0	0	0	0	0	0	0	0	0	0	0	24.0491	0	0	0	0	0	0	0	0	0	0	0	0	0	0	0	0	7.53313	0	4.34138	0	4.01334	0	0	0	0	0	0	0	0	0	0	0	0	0	0	0
AL136987.1	289.813	182.773	442.342	0	0	67.4956	0	0	27.311	43.1013	166.411	0	41.5191	0	2748.92	71.5835	0	359.499	64.0734	275.213	218.993	317.396	4312.21	1194.85	0	108.313	2933.48	27.1709	683.468	1053.44	100.314	314.794	2108.95	41.5725	71.5794	1250.03	33.6385	766.728	539.288	943.649	4697.19	0	43.2064	1414.14	0	201.742	1287.53	26.5637	0
AL136370.1	6667.19	10642	11998.9	14281.7	5449.99	11565.5	6024	11656.7	7293.58	11263.5	16665.4	13839.5	6900.22	12801.9	11488.6	7158.55	12810.4	12402.6	14430.7	11874	13073	10056.1	6361.41	6323.83	6214.86	10583.3	5658.42	3628.08	10467.1	5097.98	24432.6	10888.6	6603.08	4419.44	5291.7	7197.83	7653.23	6314.78	5055.28	8219.99	15012.4	13057.2	5187.39	9361.17	8366.25	12332.2	5695.39	9149.14	5139.97
LINC01031	42.0927	0	0	0	41.1432	0	36.1047	0	0	0	0	0	0	0	17.0414	0	58.2734	0	0	39.9722	18.554	69.1483	20.9769	0	0	0	18.1856	0	29.5691	0	25.4971	0	0	0	12.129	0	0	11.136	39.1634	76.7518	11.4798	0	21.9637	14.6708	7.44348	0	81.8138	0	14.9486
AL357793.2	0	0	0	0	0	0	0	0	0	0	0	0	0	0	15.618	0	0	0	0	48.8445	0	0	0	0	0	0	0	0	0	0	23.3674	0	0	0	0	0	0	0	0	0	0	0	0	13.4454	0	0	0	0	0
MIR181A1HG	0	4.45403	0	0	0	0	2.88467	0	0	5.25172	0	6.20779	5.05894	0	0	0	13.9677	0	0	67.0672	4.44724	16.5743	2.514	51.3838	10.0104	0	0	0	3.54374	0	0	5.47949	0	5.06546	0	14.5059	0	0	4.69358	45.992	41.2741	0	0	7.03296	0	0	0	0	0
LINC01221	0	0	0	0	0	0	0	0	0	0	0	0	0	0	0	0	0	0	0	0	0	0	0	0	0	0	21.3996	0	0	0	15.0017	40.3512	0	0	0	0	0	0	0	0	0	0	0	0	0	0	0	0	0
RNU6-778P	0	0	0	0	0	0	0	0	0	0	0	0	0	0	0	0	0	0	0	0	0	0	0	0	0	0	0	0	0	0	0	0	0	0	0	0	0	0	0	0	0	0	0	0	0	0	0	0	0
RNU6-570P	0	0	0	0	0	0	0	0	0	0	0	0	0	0	0	0	0	0	0	0	0	0	233.443	0	0	0	0	0	0	0	0	508.81	0	0	0	0	0	0	0	0	0	0	0	0	0	0	0	0	0
AL358473.2	0	0	34.1857	33.1112	18.765	0	0	0	0	0	19.2912	0	0	0	0	0	0	16.67	0	0	0	0	0	0	0	25.1124	16.5885	0	26.9723	0	0	0	0	0	0	0	0	0	0	0	20.9432	0	0	0	0	0	18.6572	12.3176	0
RNU6-501P	0	289.512	0	0	0	0	93.7519	0	0	0	329.494	201.753	0	0	0	141.735	0	0	253.731	0	0	0	81.7051	0	0	0	0	0	0	0	0	178.083	0	0	0	117.86	0	0	0	0	0	0	0	0	0	0	0	0	0
ELF3-AS1	633.553	0	1100.64	53.3025	1027.07	50.3831	609.697	1540.08	1213.01	563.038	481.353	247.2	340.918	0	1664.1	841.595	534.814	1234.43	23.9143	146.741	2315.84	575.389	1201.32	419.723	321.966	788.307	2536.89	1916.66	309.368	305.805	430.568	352.474	1046.3	3072.22	1478.27	1455.2	790.965	1676.13	1006.4	309.937	716.43	92.7203	1443.28	592.433	1584.88	1016.5	2973.4	1388.02	504.871
AL691482.3	2690.99	0	2987.49	0	8946.23	27.0803	6487.6	4051.22	5358.27	1504.48	3154.73	306.616	1915.68	0	1371.91	4796.31	1448.78	1860.65	0	147.226	541.825	436.608	3940.39	28.1995	16.4812	8365.47	1851.56	937.519	2187.91	1064.47	281.734	27.0644	2022.49	4837.07	9314.47	585.121	6532.22	3462.96	1560.96	318.03	896.991	541.077	11796.5	358.952	6203.84	10954.1	45830.3	149.209	483.732
AC104463.1	0	79.3183	0	0	87.8098	73.2281	0	0	59.2611	0	45.1361	55.2749	0	91.1123	36.3707	38.8316	0	156.013	0	0	0	0	89.5398	0	0	0	0	88.4356	0	0	0	24.395	0	22.5517	0	0	0	23.7671	0	0	0	0	23.438	0	0	0	0	0	0
AC098934.4	0	0	0	0	0	0	15.8365	32.4727	0	0	0	0	0	0	22.4245	0	0	0	0	43.8321	48.8295	30.3303	27.6031	0	0	0	47.86	36.3502	0	26.0987	16.7756	0	51.6115	0	31.9206	0	22.5015	29.3074	25.7671	0	0	71.2184	14.4508	0	0	0	0	0	0
AC105940.2	0	0	0	0	0	0	0	0	0	0	0	0	0	0	0	0	0	0	0	0	0	0	0	0	0	0	0	0	0	0	0	0	0	0	0	0	0	0	0	0	0	0	0	0	0	0	0	0	0
LINC01353	528.875	242.124	139.52	67.5674	229.753	0	235.22	206.708	206.741	142.744	236.196	144.626	726.807	198.662	285.49	186.271	189.824	799.402	90.9429	18.6012	17.2683	0	39.0466	266.025	19.4348	307.47	67.7015	205.681	220.161	0	23.7303	85.1056	97.3445	98.3437	158.039	126.731	159.15	176.194	18.2248	17.8583	74.7899	1796.6	40.8835	27.3084	318.673	111.356	38.0723	188.517	27.8255
AL592114.3	36.7604	162.282	0	0	0	59.9288	84.0825	129.308	121.246	0	36.9388	0	0	74.565	29.7652	127.117	50.8912	0	113.781	174.542	64.8141	0	0	0	0	0	31.7636	24.1248	38.7349	0	0	119.787	68.5067	73.8239	0	26.426	89.6022	19.4506	0	100.543	0	31.5107	57.5439	0	0	0	0	47.1714	104.439
LINC00628	25.4385	0	22.649	0	24.8647	20.7357	21.8197	89.4825	33.5614	0	63.9049	0	242.35	0	82.3912	98.9618	35.2172	55.2217	0	56.3663	123.343	0	202.836	0	0	16.6377	87.9227	50.0838	67.0122	95.8911	7.70453	0	23.7036	268.206	234.563	128.009	51.6713	53.84	23.6682	34.7884	104.066	10.9028	278.747	8.86623	53.9811	330.549	271.941	0	9.03411
AL606489.1	809.636	59.5703	901.068	58.1831	329.738	164.989	906.655	1028.44	890.137	140.478	338.985	249.078	270.643	205.284	1201.88	962.4	793.945	322.218	52.208	555.279	1278.81	0	285.8	229.077	167.355	529.531	466.389	974.127	485.806	635.82	20.4344	18.3213	167.649	1727.57	797.095	1333.81	246.683	517.643	282.484	184.536	662.424	144.586	1549.03	117.578	214.758	219.176	557.336	194.8	599.021
AC098936.1	0	0	0	0	0	0	0	6.66337	7.49751	0	5.71047	0	11.398	0	0	0	0	4.93454	8.79482	0	0	0	0	0	0	0	0	0	9.98022	5.35544	10.327	9.2591	3.53021	0	0	4.08527	0	0	0	0	3.09973	0	121.577	0	0	0	11.0456	29.1694	0
RNU2-19P	0	0	0	0	0	0	0	0	0	0	0	0	0	0	0	0	0	0	0	0	0	0	97.268	0	0	0	0	0	0	0	0	0	0	0	0	0	0	0	0	0	0	0	0	0	0	0	0	0	0
AL713965.1	0	0	0	0	0	0	0	0	0	0	0	0	0	0	0	0	0	0	0	22.564	0	0	0	0	0	0	0	0	0	0	129.537	0	0	0	0	0	0	0	0	0	0	0	0	0	0	0	0	0	0
AC244035.2	0	0	0	0	0	0	29.7625	0	0	0	52.3006	0	0	0	0	67.493	36.0278	0	0	16.4753	0	0	0	0	0	170.206	0	0	0	98.0981	15.7637	70.668	0	0	0	0	232.586	0	24.2129	0	0	0	13.5792	0	248.506	0	25.2909	0	0
C1orf147	70.3989	6.90629	55.7149	13.4909	53.5195	0	89.458	0	30.9594	65.1454	0	28.8769	0	31.7328	57.0027	270.487	43.3158	0	12.1055	39.6162	68.9577	59.966	136.435	225.744	0	112.551	121.659	15.4003	30.2216	22.1142	90.0246	0	72.8864	78.5436	67.618	73.1003	63.5537	12.4165	138.277	28.5256	21.3328	227.971	73.4674	43.6205	55.3289	31.7628	38.0087	10.0374	122.228
AL445493.2	0	0	0	29.9227	0	0	0	0	0	0	0	0	0	0	0	0	0	0	0	0	0	0	0	0	0	0	0	0	0	0	0	0	0	0	0	0	0	0	0	0	0	0	0	0	0	0	0	0	0
AL391597.1	1015.84	604.888	252.403	244.469	1246.92	654.727	162.107	387.8	171.422	245.938	522.253	87.2132	497.511	479.193	2276.31	204.23	555.99	594.883	511.849	134.604	104.132	25.8725	35.3192	80.2101	609.424	216.314	183.716	77.5193	481.265	512.046	1116.18	25.6604	117.402	106.747	68.0727	288.706	383.886	212.499	109.9	86.1522	25.7715	141.753	764.268	263.483	66.8411	230.23	941.301	0	67.118
LINC01735	0	0	0	0	0	0	0	137.805	0	0	0	0	0	0	0	0	0	0	0	0	0	0	0	0	0	0	0	38.5651	0	0	0	191.488	0	0	0	42.2438	0	0	0	0	0	0	0	0	0	0	0	0	0
LINC01717	0	0	0	0	0	0	0	0	0	32.3873	0	0	0	0	0	0	0	0	0	0	0	0	0	0	0	0	0	0	0	0	0	0	0	0	0	0	0	0	0	0	0	0	0	0	0	0	0	0	0
LINC01696	0	0	0	0	0	0	0	0	0	0	0	0	0	0	0	0	0	0	0	0	0	0	0	0	0	0	0	0	0	0	0	0	0	0	0	0	0	0	0	0	0	0	0	0	0	0	0	0	0
LINC01698	0	32.4565	32.7294	31.7006	17.9656	119.858	10.5103	43.1027	0	38.2693	0	22.6181	18.4322	37.2825	0	79.448	25.4456	31.9196	28.4451	0	0	342.202	9.15976	156.014	72.9459	0	0	12.0624	12.9116	0	345.14	0	79.9245	0	31.7774	0	14.9337	0	51.3032	100.543	0	0	0	333.12	13.0011	0	0	0	13.0549
LINC01693	0	0	0	0	0	0	0	15.9666	71.8615	0	0	0	0	0	22.052	0	0	11.8241	0	4.3104	0	0	0	0	0	17.8123	11.7662	8.9366	9.56575	0	0	0	0	13.6734	7.84758	0	0	7.20513	0	12.4148	0	0	14.2107	9.49216	0	0	0	0	0
AC096637.2	13.3729	0	0	0	0	10.9006	3.82349	0	0	0	0	0	26.8215	0	16.2422	0	27.7702	0	0	6.34958	11.7892	0	19.9931	45.4044	33.1707	8.74633	0	48.2693	4.69705	0	52.6528	39.9453	20.7681	26.856	23.1203	33.6469	16.298	3.53792	6.2211	18.288	0	5.73155	62.8008	153.81	0	10.8605	12.9961	8.58012	0
AC096637.1	0	0	0	0	0	0	0	0	0	0	0	0	0	0	0	0	0	0	0	0	0	0	0	0	0	0	0	0	0	0	0	0	0	0	0	0	0	0	0	171.809	0	0	0	0	0	0	0	0	0
AL360091.2	0	0	0	0	0	0	0	29.5751	0	0	25.3457	0	0	0	0	21.8054	0	43.8036	0	87.8261	0	0	0	85.6397	0	0	0	0	8.85936	0	0	13.6987	0	0	0	0	0	13.3461	0	22.996	13.758	0	26.3227	0	8.92072	0	0	0	17.9153
LINC01740	0	130.803	0	85.1716	0	0	28.2385	0	32.5758	51.4099	49.6226	0	99.0455	100.169	119.957	0	0	0	0	31.2634	43.5348	0	98.4398	0	244.984	64.5964	0	32.4086	17.3451	0	0	0	30.6767	74.3798	739.942	35.5	80.2462	0	45.9462	45.0223	0	338.645	180.374	0	17.4653	160.421	0	0	35.0752
AL590648.3	34.662	397.849	61.7222	59.7822	67.7602	226.032	99.1035	243.854	137.19	0	522.453	170.616	278.081	351.543	28.0662	0	47.9862	60.1952	160.929	0	30.5572	0	34.5476	470.747	240.737	181.362	179.703	22.7477	73.0476	65.3296	20.9961	18.8249	21.5321	17.4025	19.9757	149.505	28.1625	0	32.2498	221.209	37.8128	0	72.3456	96.6475	61.2946	56.3	134.742	22.2394	0
AL592402.1	0	0	0	0	0	0	0	0	24.5799	0	0	0	0	0	0	0	0	0	0	0	0	0	0	0	0	0	0	0	0	0	0	0	0	18.7076	0	0	0	0	0	0	0	0	19.4429	0	0	0	0	47.8147	0
AL358452.1	0	0	0	0	0	0	0	0	0	0	0	0	0	0	0	0	0	0	0	0	0	0	0	0	0	0	0	0	0	0	0	0	0	0	0	0	0	0	0	0	0	0	0	0	0	0	0	0	0
AC138024.1	0	0	0	0	0	0	0	0	0	0	0	0	0	0	0	0	0	0	0	0	0	0	0	0	0	0	0	0	0	0	0	0	0	0	0	0	0	0	0	0	0	0	0	0	0	0	0	0	0
AL355526.1	0	0	0	0	0	0	0	0	0	0	0	0	0	0	0	0	0	0	0	0	0	0	0	0	0	0	0	0	0	0	0	0	0	0	0	0	0	0	0	0	0	0	0	0	0	0	0	0	0
LINC01710	0	0	0	0	0	0	0	0	27.7312	0	0	51.7316	0	0	0	0	0	0	0	0	0	0	0	0	0	0	0	0	0	0	0	22.8312	0	0	0	0	0	0	0	0	0	0	0	0	0	0	0	0	0
AC096642.1	43.9043	44.3017	111.686	118.993	18.3917	132.926	125.529	14.7084	78.6106	91.4129	37.8149	131.209	25.1592	63.6113	60.9424	32.533	26.0491	16.3384	116.479	21.8389	105.056	212.938	100.022	95.8286	0	24.6129	59.6144	28.8132	96.931	41.3746	136.772	74.9395	15.5848	103.915	72.2914	18.0352	91.7274	119.472	23.3422	91.4914	37.632	209.677	85.0905	144.278	33.2735	137.53	0	12.0726	169.284
AC096644.4	0	0	0	0	0	0	0	0	0	0	0	0	0	0	0	4.86728	0	0	0	1.78219	0	0	0	9.558	0	0	0	0	0	0	0	0	0	2.82671	3.24467	0	0	2.97904	0	0	0	0	0	0	0	0	0	0	0
LINC01352	136.342	2332.34	60.6956	1704.85	49.9749	166.704	116.946	239.798	157.393	975.827	188.38	1237.36	34.182	1555.63	55.1987	73.667	448.287	14.7985	1714.4	70.1314	105.171	0	8.49325	28.9323	84.5475	0	44.1784	145.401	287.331	112.425	41.2937	166.606	74.1088	8.55651	29.4651	98.0126	13.8471	0	0	93.2271	0	0	35.5712	23.76	6.02752	13.8409	0	0	12.105
HLX-AS1	29.121	1928.36	51.8554	401.804	28.4641	94.9494	83.261	307.308	19.2099	424.429	29.2623	824.214	0	354.416	23.5796	0	362.837	25.2863	585.879	64.5259	102.689	31.8926	0	0	86.6799	38.0924	0	38.2226	163.654	164.658	35.2793	63.2623	0	0	0	0	23.6605	0	0	53.0991	15.8841	49.9245	0	0	10.2992	0	28.3006	18.6842	0
C1orf140	33.9991	123.409	6.72687	293.194	3.69246	73.903	12.9611	4.42945	9.96789	51.1257	45.5521	55.7843	22.7303	107.277	3.05882	3.26579	20.9193	13.1209	46.7706	1.19579	3.33031	4.13722	0	0	11.2444	9.88295	0	7.43756	18.5761	7.12002	0	209.269	0	0	0	5.43134	0	0	0	3.4441	0	3.23819	1.97117	0	0	0	0	0	2.68317
LINC01655	38.7591	0	138.036	0	37.8848	63.1874	0	45.4464	25.5678	0	38.9473	0	0	0	31.3837	0	53.6584	0	0	134.957	205.015	0	0	65.7988	0	50.6998	0	25.4366	0	109.578	0	0	313.004	97.2975	22.3368	111.452	31.4914	0	0	35.3367	0	0	1840.41	567.376	0	0	0	0	0
LINC01705	0	0	2077.91	0	0	0	0	68.4122	0	0	0	0	526.598	118.349	0	0	80.774	0	0	498.657	1440.21	319.493	0	2426.71	173.668	877.683	75.6222	172.308	92.2193	2419.29	106.026	0	561.788	0	16.8123	314.573	0	0	54.2852	797.904	0	50.0134	91.3331	2114.89	0	23.6921	56.7019	0	0
TAF1A-AS1	452.279	209.646	181.208	156.011	209.986	331.799	801.741	172.352	305.808	423.76	227.237	389.592	476.238	91.7407	228.884	928.611	1017.47	765.807	227.483	96.6363	1036.67	235.279	1290.38	326.317	100.967	133.113	429.882	267.137	663.23	372.942	410.943	786.023	765.606	408.73	462.65	300.747	321.538	610.24	557.565	608.205	419.383	1453.84	418.893	906.404	583.846	624.425	417.561	943.103	345.334
AC093152.1	0	0	0	0	0	0	0	0	38.3516	0	0	0	0	0	0	0	0	0	0	18.4033	0	0	14.4867	0	0	0	0	0	0	0	0	0	0	0	0	0	0	15.3812	0	53.005	15.8559	0	0	0	10.281	0	28.2504	0	0
AL359979.2	0	0	142.877	0	0	43.6024	0	0	105.858	27.8436	0	32.9124	26.8215	0	0	0	0	0	0	0	0	29.2912	26.6574	0	0	0	0	70.2099	75.1528	25.2046	0	14.5256	149.53	13.428	0	19.2268	0	14.1517	0	48.768	29.1769	0	711.742	55.931	0	0	25.9922	17.1602	75.9867
RNU6-1248P	0	0	0	0	0	0	0	0	0	0	0	0	0	0	0	0	0	0	0	81.0895	0	0	0	0	0	0	0	0	0	0	0	0	0	0	0	0	0	0	0	0	0	0	0	0	90.6011	0	0	0	0
AC092809.4	86.7467	32.8245	220.67	85.4935	109.015	121.217	49.6042	58.1219	73.5725	116.11	149.43	121.997	472.244	75.4104	120.411	32.1395	51.4682	10.7605	134.249	15.6908	87.3986	149.29	197.624	63.1131	86.0685	48.6304	53.5395	73.195	60.9374	105.105	82.5718	80.7635	46.189	80.8827	57.1337	62.3599	171.168	209.826	34.5899	112.981	74.3537	138.094	155.19	561.494	131.485	362.311	216.779	95.4125	26.4058
AL391811.1	77.5183	34.2212	0	0	0	0	0	0	0	40.3501	0	0	0	0	0	0	0	0	0	0	34.1691	0	0	131.598	76.9122	0	0	0	0	0	0	42.1001	0	0	0	27.8629	0	0	0	0	0	0	0	27.0179	0	0	150.669	0	0
AC092811.1	1173.44	1196.57	264.87	513.09	290.781	781.37	538.696	58.1366	239.852	739.847	265.721	833.859	198.89	502.863	254.265	1871.71	274.566	1836.92	895.219	10.4632	0	0	16.4728	28.0574	114.787	172.952	14.2808	65.0787	110.295	109.025	10.0112	26.9279	20.5336	16.5955	19.0494	59.4053	0	0	15.3772	30.1359	0	311.676	1121.1	299.539	315.643	0	0	63.6243	46.9555
AC099066.2	53.5788	75.6893	0	55.445	41.8962	17.4694	12.2552	12.5646	49.4811	33.4669	32.3033	13.1865	53.7306	152.152	0	37.055	29.6699	37.2187	33.1674	37.3118	217.275	692.402	64.0824	782.232	637.919	168.204	0	49.2273	15.0551	787.67	246.656	23.2789	73.2231	16.1399	0	123.252	0	0	9.97003	185.621	11.6898	0	39.1399	717.086	7.5797	0	0	20.6259	30.4444
AC099066.1	0	0	0	0	0	0	0	0	0	0	0	0	30.7894	0	0	26.5422	0	0	0	48.5929	0	0	30.6011	52.1215	121.85	80.3221	26.5291	0	32.3516	0	18.5976	0	0	0	0	22.0712	0	16.2453	0	27.9914	0	0	0	21.4018	0	0	0	0	21.8071
RNU6-1304P	0	0	0	0	0	0	0	0	0	0	0	0	0	0	0	0	0	0	0	0	0	0	0	0	0	0	0	0	0	0	0	0	0	0	0	0	0	0	0	0	0	0	0	107.817	0	0	0	0	0
AL591895.1	12720.4	5698.72	2684.56	8613.1	9071.78	3609.85	9348.25	4916.44	8546.46	8632.14	10604.4	6319.28	11953.2	6020.48	10986.4	18205.7	6522.27	12477.1	4666.31	462.303	7932.83	3508.55	10635.7	2239.43	6544.17	7764.93	5862.02	2597.16	5427.63	4217.79	856.132	793.188	7989.69	9745.18	5158.66	6739.7	9033.69	10046	4383.37	1932.85	2030.1	6824.95	15241.4	9917.89	17428.7	13621	19962.3	3234.36	18839.4
AL512343.2	100.378	118.168	0	0	0	109.095	95.6652	117.697	110.359	69.6657	67.2436	123.522	167.771	135.739	216.739	86.7767	138.964	116.214	258.909	52.9564	58.994	146.576	283.467	0	66.3957	175.069	86.734	87.8341	141.027	220.721	141.873	345.264	124.71	134.39	96.4131	96.2123	54.3709	88.5202	62.2618	305.049	18.2505	200.768	139.671	349.854	47.3344	0	130.067	450.824	166.357
LINC01703	619.061	405.528	320.038	241.095	234.231	358.113	513.866	491.718	355.675	519.735	321.066	516.056	260.341	202.534	452.75	811.396	276.461	1092.42	587.196	214.922	668.982	1137.26	388.124	372.913	396.271	0	345.105	838.756	427.861	263.467	907.229	86.7642	1538.24	641.665	391.289	358.892	32.4503	306.424	92.8998	364.127	326.774	1198.25	1177.47	1962.76	374.323	1070.39	640.435	589.384	510.62
ITPKB-AS1	30.4742	53.8126	0	0	0	49.6808	0	0	0	63.4502	153.111	0	0	247.257	0	0	42.1886	0	0	67.5243	0	0	0	0	0	0	0	19.9994	0	0	0	16.5505	0	15.2999	0	21.9071	0	0	0	0	0	156.733	15.9012	0	10.7778	0	0	0	0
LINC01641	36.0649	31.8425	0	12.4404	0	58.7951	8.24918	0	4.7581	0	21.744	0	21.7003	29.2618	0	18.7068	9.9857	0	11.1628	0	0	0	0	24.49	7.15659	9.43511	0	4.73369	35.4686	0	4.36917	0	4.48072	3.62137	4.15683	0	0	3.81653	0	0	0	0	3.76369	0	2.55102	5.85787	0	0	5.12317
AL353593.2	55.2769	302.591	137.803	266.944	43.224	216.277	132.757	25.9256	36.4638	299.238	77.7632	421.736	22.1734	336.372	62.6615	124.245	183.661	0	290.858	34.9948	38.9846	84.753	38.5661	37.5359	0	0	47.7632	130.596	81.5443	52.0919	46.8766	24.0166	54.9409	16.6514	0	135.106	8.98237	0	10.286	20.1583	24.1206	28.4297	207.67	23.1191	15.6398	0	10.7439	0	47.1138
AL670729.3	0	0	0	49.263	27.9186	0	16.3331	33.491	150.734	29.7354	57.4031	70.2973	200.507	115.875	0	49.3851	0	24.8017	0	18.0827	25.1804	0	85.406	145.468	0	74.7248	0	0	20.0647	0	51.9049	31.025	17.7433	43.0211	49.3823	102.666	116.035	151.132	79.7255	26.0408	77.8983	244.839	29.8079	59.7312	70.713	278.361	83.2748	146.609	0
AL670729.1	984.866	51.1505	0	299.756	169.879	377.785	828.197	475.501	611.458	663.424	523.93	641.618	3079.16	117.512	844.365	1302.16	160.406	553.349	268.972	348.427	1430.03	507.577	7448.73	2163.69	1609.45	227.343	1701.99	1330.7	345.922	764.333	456.2	62.927	503.835	1803.34	1669.34	2123.98	517.772	521.112	377.311	845.083	1169.19	645.579	423.209	6622.91	1536.7	1834.92	1407.53	743.408	822.966
AL162595.1	198.729	62.6649	50.5534	97.9289	97.1229	277.696	405.853	183.084	215.367	162.553	99.8466	157.21	113.881	28.7931	287.344	282.244	275.121	147.908	175.744	260.609	437.986	202.097	226.369	337.368	0	111.408	245.308	326.051	553.422	347.802	154.771	408.59	246.901	235.182	139.069	448.991	34.5996	232.835	250.934	116.473	209.051	60.8388	1214.72	455.164	135.549	69.1686	317.285	173.044	1008.22
AL117350.1	51.2347	67.8543	45.6166	44.1828	125.197	0	102.541	90.1117	33.7974	0	25.7417	0	25.6899	0	41.4853	44.2923	0	0	39.6454	24.3268	22.5837	28.0555	25.5328	173.956	0	134.038	154.947	0	44.9889	24.1413	15.5174	180.866	63.6542	12.8615	88.5796	18.4156	104.069	271.093	47.6692	0	27.946	131.754	26.734	125	27.1803	0	248.957	49.3089	36.3905
AL121990.1	0	24.4934	0	0	0	0	0	0	0	0	55.7519	0	139.099	0	0	0	0	0	0	8.78126	0	60.7632	0	0	0	0	143.823	18.2059	9.7438	26.1429	16.8039	30.1326	34.4659	13.9279	15.9873	19.9425	0	14.6785	0	25.2917	15.1315	118.898	43.4257	19.3377	19.6226	0	0	35.5981	0
RNU4-21P	130.12	0	231.703	224.42	0	0	297.625	0	171.669	0	0	0	0	0	0	0	0	0	201.374	123.565	0	0	129.691	0	0	0	0	0	182.812	0	0	0	80.8307	65.3283	0	0	0	0	121.065	118.63	70.974	111.538	203.687	0	46.0196	0	126.454	0	0
LINC01682	0	0	0	0	0	0	0	0	0	0	0	0	0	0	0	0	0	0	0	13.4798	0	0	0	0	0	0	0	0	0	0	0	0	0	0	0	0	0	0	0	0	0	0	0	0	0	0	0	0	0
AL512328.1	24.3794	0	0	21.0238	0	0	153.349	28.5856	0	0	0	15.0002	0	49.4513	49.3505	126.455	50.6264	52.9225	18.8647	0	0	13.3498	6.07473	0	0	79.7249	31.5983	47.9985	4.28147	34.462	0	6.6202	7.57224	287.639	238.847	8.76284	79.2319	38.6988	0	0	13.2977	20.8978	50.884	8.49707	8.62226	0	35.5388	0	43.2899
AL118511.2	0	0	0	0	0	0	0	0	0	0	0	0	0	0	0	0	0	0	81.5854	0	92.9488	0	0	0	0	0	0	0	0	0	0	0	0	52.9348	0	0	0	0	0	0	0	0	82.5228	36.7478	0	0	102.465	0	0
AL118511.1	82.5951	18.2312	36.769	142.453	40.3659	0	59.0377	0	136.211	42.9927	0	127.049	20.7073	125.652	133.756	285.613	57.1725	143.437	0	19.6085	200.238	135.684	133.774	35.054	348.284	81.0302	107.052	135.512	195.821	194.59	137.585	740.145	89.7892	435.412	23.7997	460.159	134.215	174.811	57.6353	75.3018	135.155	17.6999	129.293	359.841	73.0286	50.3084	40.1341	132.484	29.3324
DISC1-IT1	0	0	0	0	0	0	0	0	0	0	0	0	0	0	0	0	0	0	0	6.81066	0	23.5637	10.7225	0	0	0	0	0	0	0	0	0	0	0	0	0	17.4814	11.3845	0	19.616	0	0	11.2269	14.9981	0	0	0	0	30.5642
AL353052.1	0	0	0	0	0	0	0	0	0	0	0	0	20.0997	0	0	0	27.7475	0	0	0	0	0	0	0	0	0	0	0	0	0	0	10.8853	12.4507	0	0	0	0	0	0	0	0	0	0	0	0	0	0	38.5791	0
LINC01745	0	0	0	0	0	0	0	0	0	0	0	0	44.1977	0	0	0	0	0	0	0	0	0	0	0	0	0	0	0	0	0	0	0	0	0	0	0	0	0	0	0	0	0	0	0	0	0	0	0	0
AL122008.3	9.51545	0	16.9441	0	0	0	0	0	0	0	0	0	0	0	0	8.22607	13.1732	0	0	0	0	10.4211	18.9681	64.615	0	0	0	0	0	8.96718	103.749	5.16783	0	0	0	0	0	0	0	0	0	0	0	915.347	40.384	0	0	0	0
AL122008.1	0	0	0	0	0	0	0	0	0	0	0	0	0	0	0	0	0	0	0	0	0	0	0	0	0	0	0	0	0	0	0	0	0	0	0	0	0	0	0	0	0	0	0	0	25.6569	0	0	0	0
AL122008.4	0	0	0	0	0	0	0	0	0	0	0	0	0	0	0	0	0	0	0	0	0	0	0	0	0	0	0	0	0	0	0	0	0	0	24.3518	0	0	0	0	0	0	0	0	29.4551	0	0	0	0	0
AL355472.1	1710.8	1208.4	2792.53	1573.67	1003.32	929.678	896.758	635.222	1072.11	1870.07	2836.51	1403.5	3717.22	1445.91	992.761	2070.57	1184.22	1906.41	2073.97	126.359	1382.51	1655.03	2529.3	1258.53	707.258	1118.92	1231.87	430.387	1211.81	1209.17	466.331	557.479	2497.46	1159.55	2300.5	614.922	1227.84	1885.86	1114.22	3015.48	1508.6	4301.67	1681.22	3518.01	1774.84	1505.17	2715.58	1079.36	931.598
LINC01354	119.964	620.382	183.102	896.587	94.9233	763.664	182.931	100.473	203.491	648.231	120.547	759.211	17.1863	822.709	148.017	148.155	205.622	99.2067	1423.37	68.7141	25.1804	212.713	167.965	0	90.6867	52.3073	19.7443	269.929	220.712	96.9017	13.8413	0	42.584	100.383	29.6294	41.0662	4.64142	45.3396	0	20.8326	31.1593	9.79355	402.407	47.7849	32.326	27.8361	22.2066	3.66524	133.897
LINC00184	21.6676	6.37691	38.5832	12.4568	63.5363	0	20.6502	25.4059	38.1151	22.557	29.0303	26.6634	65.1868	0	46.7852	0	0	62.7144	0	18.2898	6.3672	7.90992	79.1855	24.5224	7.16605	28.3427	6.24077	4.73994	5.07364	6.80636	271.247	31.3803	31.4065	10.8785	8.32466	83.0732	41.0775	3.82158	33.5994	39.5086	15.7581	12.3822	56.5299	140.969	10.2176	0	21.0571	0	25.6497
AL160408.1	81.9384	0	39.7927	0	116.495	0	29.8166	5406.43	982.75	23.2641	14.9702	0	67.2304	0	54.2833	0	20.6247	19.4041	0	16.5053	0	24.4737	241.292	75.8734	0	48.7188	0	4.88854	5.2327	7.01974	559.5	0	166.582	22.439	64.3922	155.291	0	7.88276	69.3055	40.7471	24.3782	0	272.077	83.0791	2.63447	0	0	4.7793	10.5815
AL160408.4	0	0	0	0	17.1761	0	0	20.6043	231.836	0	17.6578	0	123.356	0	99.6003	0	24.3274	0	0	11.1248	0	19.2449	437.862	29.8316	0	45.9721	0	0	0	16.56	436.416	0	305.649	17.6449	141.778	101.059	0	37.1918	49.0487	48.0624	28.7547	0	183.384	159.24	0	0	0	0	24.9624
AL391832.2	147.615	112.955	70.0951	0	240.475	32.0867	219.467	150.006	266.159	215.144	207.664	133.21	1036.23	79.8463	239.051	93.5827	272.479	700.699	76.1497	40.4961	0	64.6657	83.3725	150.358	283.158	308.946	102.04	439.17	114.066	83.4658	41.7275	26.7232	324.002	64.2303	431.023	261.754	47.9743	145.798	45.7807	107.664	69.7812	219.326	323.503	205.797	100.934	79.9216	66.9464	18.9422	83.8773
AL391832.3	116.277	85.5531	0	0	75.7696	63.1874	66.4907	90.8928	140.623	20.1751	77.8945	95.3916	58.3034	0	31.3837	0	53.6584	33.6552	89.9754	24.5377	0	84.8961	9.65781	98.6982	192.281	76.0496	33.4907	178.056	68.0683	0	129.128	0	120.386	19.4595	44.6737	111.452	0	0	36.0618	106.01	10.5706	66.448	212.355	27.0179	20.562	0	18.8336	0	27.5295
LGALS8-AS1	33.758	59.6112	80.1499	19.4077	0	73.3789	83.6497	26.3882	29.6916	35.1437	22.6145	13.8472	101.561	22.825	18.2228	77.8231	62.3129	87.9378	34.8292	56.9908	119.041	86.2653	67.2931	57.3086	66.9881	44.1579	165.293	118.157	79.0472	106.043	81.7938	91.6696	139.803	135.589	58.364	80.8923	63.9986	41.678	136.104	164.144	42.9644	0	64.5872	376.507	59.696	18.2772	98.4209	57.7583	47.9546
AL359924.1	0	4.62922	9.3363	0	0	0	0	12.2954	3.45864	0	5.26853	0	5.25793	0	8.49075	0	7.25855	0	0	1.65965	0	0	0	17.8017	0	0	0	0	0	0	0	0	0	0	0	0	0	0	0	0	0	0	0	25.5836	0	0	0	0	0
AL356010.2	0	0	0	0	0	0	0	0	0	0	0	0	0	0	0	0	0	0	0	0	0	0	0	0	0	0	0	0	0	0	0	0	413.59	0	0	0	0	0	0	0	0	0	0	290.065	0	0	0	0	0
LINC01139	53.3348	56.5085	664.809	55.1925	20.8527	260.848	176.89	0	70.3654	111.048	214.375	315.034	21.3943	43.2739	345.486	839.162	251.046	175.984	49.5245	3.37653	902.759	490.652	1972.19	1267.6	31.7507	0	0	21.0013	67.4395	10.0523	781.826	162.21	1265.63	0	0	38.341	303.338	129.814	2342.21	1254.53	0	64.0054	5.56595	4602.66	181.084	8.66295	0	6.844	0
AL356361.2	0	32.6763	0	0	0	0	0	0	0	38.5284	0	45.5425	0	0	0	0	0	0	0	0	0	0	36.8871	0	0	0	0	0	272.98	0	0	0	0	0	0	0	0	0	0	0	0	0	0	0	0	0	0	0	0
AL590490.1	0	0	0	0	0	0	0	0	0	0	0	0	0	0	0	0	0	0	0	0	0	0	25.856	0	0	0	0	0	0	0	0	0	0	0	0	0	0	0	0	0	0	0	0	0	0	0	0	0	0
AL365184.1	0	0	0	0	0	0	0	33.6081	0	0	28.8019	0	0	0	0	0	0	174.219	0	0	0	0	0	97.3178	0	0	24.7667	0	0	0	0	0	0	14.3905	0	0	0	0	0	0	0	0	14.9561	0	0	0	0	18.3903	20.3583
AL359764.1	0	0	43.7045	0	0	0	0	0	0	0	24.6627	30.2026	24.6131	0	0	0	33.9783	639.349	0	0	0	0	0	0	0	0	0	0	0	0	0	13.3296	0	12.3224	0	0	0	0	0	22.3764	0	0	25.6134	0	0	0	0	346.442	0
AL591686.2	0	0	0	0	33.7374	0	0	40.4712	0	0	34.6836	0	0	0	0	29.839	0	59.9417	0	0	0	0	0	0	34.2462	0	0	0	0	0	0	18.7456	0	0	0	0	0	0	0	0	0	0	0	0	0	0	0	0	24.5157
AL591686.1	42.8071	0	0	0	0	0	12.2392	0	0	0	0	26.3385	85.8567	0	0	0	0	0	33.1241	0	0	0	0	0	0	0	0	0	97.7305	0	0	11.6242	0	10.7459	0	15.3864	0	33.9751	0	19.5136	0	18.3469	11.1682	44.7594	0	0	0	0	15.2023
AL606534.4	0	0	0	0	0	0	0	0	0	0	0	0	0	0	0	0	0	0	0	0	0	0	0	0	0	0	0	0	0	0	0	0	0	0	0	0	0	0	0	0	0	0	0	0	0	0	0	0	0
AL606534.1	70.8723	0	168.269	0	0	0	67.5446	27.7	46.7514	49.1876	23.7388	87.2132	0	0	19.1287	81.6918	98.1159	0	36.5606	74.7799	83.3057	103.49	35.3192	360.945	0	123.608	61.2387	0	58.0837	133.577	42.93	218.114	14.6753	11.8608	13.6145	67.9309	38.3886	49.9998	21.98	64.6142	25.7715	20.2504	61.6345	65.8707	8.35515	19.1858	0	45.4722	50.3385
AKT3-IT1	63.4241	0	0	0	0	103.397	72.5354	0	41.8381	33.0137	0	0	31.8019	64.325	25.6775	54.8299	0	0	98.155	130.496	0	0	15.8037	0	0	0	27.4015	0	0	0	0	120.559	0	15.9214	0	45.5939	0	0	0	28.9118	0	54.3665	0	0	22.4312	0	0	0	0
AL591885.1	9.11346	0	0	0	0	0	5.21134	21.3717	12.0235	0	9.1577	22.4295	0	0	14.7585	15.7571	0	7.91338	0	0	0	0	18.1668	0	0	0	0	0	12.804	0	0	29.6971	5.66129	13.7266	5.25208	26.2057	0	14.4663	0	16.6175	0	46.8719	4.75534	0	0	0	0	0	6.47303
AL590483.1	0	0	0	0	34.242	0	0	0	0	0	0	0	0	0	0	0	0	0	0	0	0	0	0	0	0	0	0	0	0	0	0	0	0	0	0	0	0	0	0	0	0	0	0	0	0	0	0	0	0
AL645465.1	0	0	0	0	0	0	14.6031	0	0	0	0	0	0	0	0	0	0	0	0	0	0	0	0	0	0	0	0	0	0	0	0	0	0	0	0	0	20.749	0	0	0	0	0	0	0	0	0	0	0	0
RNU6-1089P	0	0	0	0	308.178	0	0	0	0	0	0	0	0	0	0	0	0	0	0	49.9012	0	0	0	0	0	0	136.217	0	55.371	0	0	0	0	0	0	0	0	0	0	0	0	0	0	0	0	0	0	0	111.971
RNU1-132P	0	0	0	344.841	0	0	0	0	131.892	0	0	0	100.253	0	0	0	0	0	154.714	0	0	109.485	49.8202	0	0	0	0	0	35.1133	0	0	0	0	50.1912	0	0	0	0	0	0	0	0	0	0	0	0	0	0	0
AL592103.1	0	0	0	0	0	0	11.5743	0	0	0	0	0	20.2982	0	0	34.9964	28.0216	0	0	371.61	17.8439	22.1673	10.087	0	40.1653	0	0	0	7.10936	0	12.2607	21.9856	25.1473	0	0	29.1013	0	21.4197	0	36.9072	0	17.3503	73.9309	0	0	0	0	103.894	0
AC104462.2	60.4986	0	0	0	0	0	34.5948	0	0	0	0	0	0	0	0	0	0	0	93.6276	76.6011	0	0	0	0	0	0	0	0	0	57.0127	0	32.8567	0	0	0	0	0	0	0	55.1565	0	0	31.5678	0	0	0	0	0	0
AC092801.1	84.6564	0	0	48.6695	0	46.0039	129.09	0	18.6147	0	0	0	0	0	45.6981	24.3951	0	0	0	276.905	24.877	0	14.0628	47.9052	0	0	0	74.0769	9.9115	0	0	61.3024	0	99.1731	0	0	22.9275	0	0	0	0	24.1889	14.7244	0	0	0	54.8477	18.1054	0
RNU6-1283P	156.144	0	0	0	0	0	0	0	0	0	0	0	0	0	0	0	0	0	0	49.426	0	171.005	0	0	0	0	0	0	0	0	0	84.8016	0	0	0	0	0	0	145.278	0	0	267.69	0	0	0	0	0	0	0
LINC01743	0	0	0	0	0	0	0	0	0	0	0	0	34.1111	0	0	0	0	0	0	0	0	0	0	0	16.8744	0	0	0	0	0	0	0	0	0	0	0	0	0	0	15.5056	0	0	0	0	0	0	0	0	0
C1orf229	87.1308	205.146	25.8588	200.368	14.1942	295.928	74.7358	0	43.1074	113.384	138.627	259.116	7.28147	176.737	52.913	138.095	160.833	25.2191	235.976	25.2821	166.427	143.135	130.265	24.6527	21.6124	28.4934	50.1915	90.5375	173.421	157.378	8.7964	11.8302	27.0629	98.4264	46.0289	26.0983	29.497	149.833	148.623	119.156	87.1302	6.22398	60.6191	172.086	69.3351	35.3807	409.268	18.6346	56.7292
AL390728.5	46.4451	20.5037	0	0	0	0	0	54.4584	0	48.3516	23.3353	57.1539	0	0	18.8035	20.0758	32.1494	20.1645	35.9392	29.4036	20.4724	50.8655	11.573	78.8467	23.041	0	40.1319	91.442	40.7832	0	14.0668	25.2243	28.8517	11.6592	26.7663	50.0822	0	0	0	21.172	0	39.8123	24.2347	32.3755	0	37.7194	0	14.8998	16.4943
AL390860.1	17.4231	15.3832	0	0	0	28.4041	9.96301	0	0	0	0	21.4403	0	0	0	7.5311	12.0603	7.56438	0	0	0	0	13.0242	0	0	0	0	5.71715	0	0	15.8307	0	0	0	0	6.26249	0	0	8.10528	0	0	0	0	6.07256	6.16203	0	16.9322	16.7682	0
AC138089.1	0	0	30.1909	0	0	0	0	39.7597	0	0	0	0	0	0	0	0	23.4721	0	0	0	0	0	0	0	0	0	0	0	0	0	0	0	0	0	0	0	0	0	0	0	0	43.6001	0	0	0	0	0	0	0
AC098483.1	0	0	0	0	0	0	0	0	0	12.8235	0	0	0	0	0	0	0	0	0	0	0	0	0	0	0	0	0	0	0	0	0	0	0	0	0	0	0	0	0	0	0	0	0	0	0	0	0	0	0
AC079779.1	0	0	0	0	0	0	0	0	0	0	0	0	0	0	0	0	0	0	0	0	0	0	0	0	0	0	0	0	0	0	0	0	0	1.72385	0	0	0	1.81675	0	0	0	0	0	0	0	0	3.3368	0	0
AC079779.2	17.7821	31.4004	0	30.6692	69.524	0	61.0099	20.8501	11.7301	0	53.6053	87.5285	0	0	57.5934	0	24.6177	0	55.0392	33.7726	15.6763	0	0	0	0	46.5206	15.365	0	12.4915	16.7575	10.7713	19.3149	22.0926	35.7109	0	12.7831	14.4478	28.2266	0	0	9.69927	0	18.5572	37.1862	12.578	28.8827	69.1247	0	0
LINC01865	0	0	19.3984	0	0	0	0	0	0	11.3409	0	13.4055	0	0	8.82079	18.8353	15.0814	0	0	0	0	0	5.42891	0	0	0	0	0	0	0	0	0	0	0	0	0	0	0	0	0	0	0	0	0	0	0	0	0	0
AC105393.2	0	0	0	0	0	0	0	0	0	0	0	0	0	0	24.1809	0	0	0	0	0	0	0	0	0	0	0	0	0	0	0	0	0	0	0	0	0	0	0	0	0	0	0	0	0	0	0	0	0	0
LINC01874	0	0	0	0	0	0	0	0	0	0	0	0	0	0	0	0	0	0	0	0	0	0	0	0	0	0	0	0	0	0	0	0	0	0	0	0	0	0	0	0	0	0	0	0	0	0	0	0	0
LINC01875	0	0	0	0	0	0	0	0	0	0	0	0	0	0	0	0	0	0	0	0	0	0	0	0	0	0	0	0	0	0	0	0	0	0	0	0	0	0	0	0	0	0	0	0	0	0	0	0	0
AC092159.2	7.13452	12.5984	12.7044	24.6101	20.9207	58.1555	20.3986	16.7309	9.41267	14.8547	14.3383	8.77951	50.0831	0	17.3307	24.6711	0	55.7552	22.0827	27.1004	0	46.8813	74.6652	12.1118	14.1575	27.9974	80.1415	42.1397	15.0355	40.3406	34.5731	46.497	31.0238	57.3115	20.5581	5.12881	34.7803	52.8502	26.552	84.5589	19.4576	152.891	37.2274	9.94653	22.7094	17.3824	62.4017	36.6205	50.6744
AC092159.1	0	0	0	0	0	0	0	0	30.6378	0	0	0	0	0	0	0	0	0	0	0	0	0	0	0	0	0	0	0	0	0	0	0	0	0	0	0	0	0	0	0	0	0	0	0	0	0	22.5683	0	0
AC116609.2	0	0	0	0	0	0	0	0	84.4934	0	0	0	0	0	0	0	0	111.22	0	0	0	0	0	0	0	0	0	0	0	0	0	69.5638	0	0	0	0	0	0	0	0	0	0	133.67	0	0	0	0	0	0
AC113607.1	0	0	0	0	0	0	0	0	0	0	0	0	55.8287	0	0	0	0	0	0	0	0	0	0	0	0	0	0	0	0	0	0	0	0	0	0	0	0	0	0	0	0	0	0	0	0	0	0	0	0
AC114808.1	0	67.0166	0	0	0	0	0	0	0	0	0	0	0	76.9815	0	0	0	0	0	0	0	0	0	0	0	0	0	0	0	0	0	0	0	0	0	0	0	0	0	0	0	0	19.8029	0	0	0	0	0	0
AC144450.1	0	8.8212	0	17.2315	0	0	11.4262	0	0	0	10.0394	0	0	0	0	0	0	0	0	0	0	0	9.95796	33.9219	0	0	0	0	0	0	0	5.42606	6.20638	0	0	0	0	0	0	0	0	0	302.366	6.96439	3.5335	0	0	0	7.09627
MYT1L-AS1	0	0	0	0	0	0	0	0	0	0	0	0	10.1366	0	0	0	0	0	0	0	0	0	0	0	0	0	0	0	0	0	0	0	0	0	0	0	0	0	0	0	0	0	0	0	0	0	0	0	0
AC018685.2	0	0	53.3722	0	0	0	0	0	0	0	0	36.8836	0	0	0	0	0	0	0	0	0	0	0	0	0	0	0	0	0	0	0	0	0	0	0	0	0	0	0	0	0	0	0	0	0	0	0	0	21.2888
AC011995.2	0	0	0	0	0	0	0	0	0	0	0	0	0	0	0	0	0	0	0	0	0	0	0	0	0	0	0	0	0	0	0	0	0	0	0	0	0	0	0	0	0	0	0	0	0	0	0	0	0
LINC01250	6.9945	0	0	0	6.83673	0	7.99931	0	0	0	14.0569	0	14.0286	0	0	0	0	0	0	0	0	0	0	0	0	0	0	4.5903	4.91347	0	0	11.3961	4.34499	7.02335	8.06185	0	0	11.1028	0	6.37688	0	11.9913	32.8472	0	0	0	0	0	9.93598
AC019118.2	0	0	91.9998	0	0	0	19.6958	0	0	0	17.3054	0	34.5411	0	0	0	0	0	0	10.9028	0	0	17.1649	0	0	0	0	0	12.0979	0	10.4319	0	10.6982	25.9392	0	0	0	9.11237	0	0	0	14.7623	8.9862	0	0	0	0	0	0
EIPR1-IT1	0	20.161	121.983	39.383	0	37.226	26.1147	0	30.1258	47.5435	0	0	68.6973	0	73.957	59.2209	189.673	138.793	0	144.561	422.736	0	68.2772	38.7645	0	0	78.9223	164.842	32.0812	172.15	110.653	272.83	42.5543	160.5	0	114.905	18.5527	24.1643	0	0	0	39.1469	47.6594	15.9172	8.07586	18.5445	199.72	219.761	32.4372
AC114810.1	311.958	122.415	617.222	657.604	237.161	395.556	237.848	243.854	297.245	252.593	69.6604	341.232	34.7602	210.926	589.389	299.652	335.904	601.952	429.143	65.8316	336.129	151.844	380.024	0	0	498.744	149.752	659.684	182.619	0	146.972	395.323	129.192	330.647	279.659	323.929	366.112	403.487	290.248	316.013	926.414	594.239	198.95	144.971	392.285	1097.85	303.17	133.436	640.104
RNASEH1-AS1	1171.08	1949.09	982.741	3737.76	631.538	1272.77	1978.18	1688.79	1660.46	2284.15	2894.57	2815.93	3334.21	2184.3	2801.11	1605.87	2702.08	2150.62	2541.47	477.216	984.929	1636.34	959.263	2719.31	2911.49	1214.92	1558.55	1466.42	2685.45	1090.92	1402.43	1484.03	1939.94	2081.49	442.171	1286.98	787.44	1716.48	1578.01	1902.17	1145.37	6288.42	1088.67	1257.33	933.087	557.522	2276.18	4663.7	1434.11
AC010907.2	0	0	0	0	46.249	0	0	0	0	0	0	29.113	0	0	0	0	0	0	0	0	0	0	11.7901	0	0	0	0	62.1049	0	0	0	12.8487	0	0	0	0	0	25.036	0	0	0	0	0	0	0	0	22.9917	30.3585	33.6074
AC010907.1	20.3161	17.9375	0	0	0	0	0	0	0	63.4502	0	0	0	0	0	0	0	0	0	0	0	0	0	0	0	0	0	0	0	0	0	22.0673	0	0	0	0	0	0	0	0	0	0	0	0	0	0	0	0	14.43
AC012445.1	0	0	0	0	0	0	0	0	0	0	0	0	0	0	0	0	0	0	0	0	0	0	0	0	0	0	0	0	0	0	0	44.0074	67.1148	0	0	0	0	0	0	0	0	0	0	0	0	0	0	0	0
AC108025.2	0	0	0	0	0	0	0	0	0	0	0	0	0	0	0	11.8211	0	0	0	4.32838	0	0	0	0	0	35.7731	11.8153	0	9.60564	12.8861	8.28285	126.248	8.4943	13.7304	0	9.82987	0	0	0	0	0	199.261	49.945	66.7222	0	11.105	0	43.8667	0
LINC01810	0	0	0	0	0	0	0	0	0	0	0	0	0	0	0	0	0	0	0	0	0	0	0	0	0	0	0	0	0	0	0	0	0	0	0	0	0	0	0	0	0	0	0	0	0	0	0	0	0
LINC01105	0	1.76531	0	0	0	0	0	0	0	0	2.00911	0	0	0	0	0	0	0	0	0	0	0	0	0	0	0	0	1.31216	0	3.7684	0	5.42937	0	5.01912	0	0	0	0	0	0	0	0	5.21638	0	0	0	1.94308	0	0
LINC01247	0	0	0	0	0	0	0	0	0	0	0	0	0	0	0	0	0	0	0	0	0	0	0	0	0	0	0	0	0	0	0	0	0	0	0	0	0	0	3.62417	0	0	0	0	0	1.37764	0	0	2.49922	2.76668
LINC01824	0	0	0	0	0	0	0	0	0	0	0	0	0	0	0	0	0	0	0	0	0	0	0	0	0	0	0	0	0	0	0	0	0	0	0	0	0	0	0	0	0	0	0	0	0	0	0	0	0
AC010904.2	25.8598	22.8322	92.0965	0	25.2765	84.3163	44.3621	121.286	34.1172	0	77.956	127.289	25.9331	52.4543	62.8168	89.4229	71.6009	44.909	40.0206	73.6712	68.3921	0	38.6617	131.701	128.288	202.959	0	118.798	54.4976	268.068	62.657	140.444	32.1283	51.9329	0	353.209	63.0324	27.3659	24.0602	117.882	0	88.6672	26.987	72.1045	192.063	105.007	150.788	149.327	18.3675
U91324.1	0	0	0	0	0	0	0	0	0	0	0	0	0	0	29.6986	0	0	0	56.763	0	0	0	0	0	0	0	0	0	0	0	0	0	0	18.4147	0	0	0	0	0	0	0	0	0	0	0	0	0	23.5329	0
LINC01814	34.782	4.8489	13.0391	6.31464	10.736	11.9376	88.9785	32.1971	53.1339	11.4346	7.35806	9.01086	33.0447	11.1398	68.1848	50.6424	22.809	49.2766	0	68.3774	166.225	0	18.2459	3.10774	5.44895	2.3946	14.2362	4.80557	31.5063	72.4563	51.0085	41.7569	75.0545	11.0291	7.38493	36.8477	5.94947	4.84311	23.8452	10.0139	12.9807	39.23	154.744	0	34.9617	1.48671	3.55812	24.6654	98.8184
AC011747.1	58.0358	51.241	0	0	141.817	0	16.5933	0	191.419	0	0	35.7085	0	117.72	23.4961	25.0859	40.1725	50.3935	0	9.18536	460.467	0	0	0	0	0	0	0	305.765	218.767	0	0	0	72.8439	33.446	250.322	0	0	0	0	47.4835	24.8739	1726.11	0	30.7883	0	0	0	41.2211
AC093904.3	0	39.3358	713.998	0	43.547	0	50.9521	522.387	88.1671	0	0	0	44.6781	0	0	38.515	0	0	68.9486	56.4101	39.2759	48.7922	133.215	0	0	58.2772	307.969	58.4765	0	41.9849	134.934	0	332.109	44.7357	51.3505	0	144.792	0	82.903	40.6179	24.3009	38.1895	92.9877	31.0559	15.7567	0	0	57.1697	31.6439
AC082651.4	0	0	0	0	0	0	0	0	11.6794	27.6481	0	0	35.5109	0	0	0	0	0	0	0	0	0	0	0	8.78344	0	0	0	0	8.34257	21.4495	0	0	0	0	0	0	0	0	0	0	0	0	0	6.26185	0	395.75	0	0
AC104794.3	0	0	0	0	0	0	7.51217	0	0	0	0	0	0	0	117.01	0	72.7484	22.8144	0	74.8518	23.1627	43.1623	144.031	22.302	0	0	136.217	112.08	0	37.1405	39.7882	121.291	0	6.59565	7.5709	18.8878	10.6738	13.9022	12.2229	11.9771	7.16565	0	54.8389	0	55.7545	32.0071	1263.94	758.598	0
AC007249.1	597.393	29.3028	59.0984	57.2408	486.598	54.1058	531.387	77.8292	240.823	241.856	66.6992	204.204	465.955	134.64	80.6192	143.457	91.8927	172.909	359.537	21.011	29.2582	36.3472	49.6185	0	0	0	0	43.5614	69.9423	31.2762	201.035	162.222	20.6167	116.639	0	47.7167	53.9306	351.214	30.8788	151.29	0	796.569	17.3175	0	46.9512	0	0	298.116	165.01
AC092687.2	0	0	0	0	0	0	16.5056	33.8448	0	0	0	0	115.786	0	0	0	0	0	0	0	0	0	0	0	0	0	0	0	0	0	0	0	0	14.4918	0	0	0	0	0	0	0	0	0	0	0	0	0	0	0
AC092687.3	292.025	589.337	668.579	791.467	244.661	612.097	453.254	635.903	522.87	260.582	2012.18	770.051	1296.92	253.863	1283.62	432.78	1155.09	1231.63	64.5625	435.778	367.774	776.702	83.1604	1133.15	4097.78	654.84	1009.32	985.618	439.587	825.596	151.62	181.255	181.406	83.7798	240.419	809.726	203.372	132.442	271.702	1293.16	477.856	321.842	217.681	1192.29	649.193	474.324	162.17	481.797	118.524
RNU7-176P	0	0	0	0	0	0	0	0	0	0	0	0	530.373	0	0	0	0	0	0	0	0	0	0	0	0	0	0	0	0	0	0	0	0	0	0	0	0	0	0	0	0	0	0	0	0	0	0	0	0
RNU6-1081P	0	0	0	0	0	0	0	0	0	0	0	188.554	0	310.804	0	0	0	0	0	97.0042	0	0	0	0	0	0	0	0	0	0	0	0	0	0	0	0	0	0	0	0	0	0	0	0	0	0	0	0	0
AC099344.2	0	0	0	0	0	0	8.83619	0	0	0	0	0	0	0	0	0	0	0	0	0	0	0	0	0	0	0	0	0	0	0	0	0	0	0	0	0	0	0	0	0	0	0	0	0	0	0	0	0	0
AC012456.2	0	0	0	0	0	0	0	102.801	0	0	0	35.9631	0	0	0	0	0	0	0	18.5017	103.056	0	0	49.613	0	0	0	38.3589	10.2649	82.6227	0	0	0	14.6727	0	0	0	46.3902	0	0	0	0	0	0	0	0	0	0	20.7575
RNU6-843P	0	0	0	0	0	0	0	0	0	0	0	0	0	0	0	0	0	0	0	0	0	0	0	0	0	0	0	0	0	0	0	0	0	0	0	0	0	0	0	0	0	0	0	0	0	0	0	0	0
AC096559.1	0	0	0	0	0	0	0	0	0	0	0	0	0	0	0	0	0	0	0	0	0	0	0	0	0	0	0	0	0	0	0	0	0	0	0	0	0	0	0	0	0	0	0	0	0	0	0	0	0
AC016730.1	256.174	0	0	0	211.873	0	67.6096	23.1056	64.995	20.5145	99.0066	24.2492	632.368	0	31.9118	119.248	27.2806	222.44	0	0	0	0	0	33.453	0	128.882	0	0	152.27	18.5702	0	0	12.2412	79.1478	11.3564	0	160.107	500.479	0	0	10.7485	0	0	96.1538	34.8466	0	0	177.006	0
AC068286.1	0	0	0	0	0	0	0	41.1645	46.3176	0	0	0	0	0	0	0	0	0	0	33.3387	0	0	34.9915	0	0	45.9229	0	0	12.331	0	0	0	174.47	0	0	0	28.5243	0	0	0	57.4479	0	0	0	0	0	0	0	0
AC008278.2	40.0859	0	0	0	0	0	0	0	0	0	0	0	0	0	0	69.3082	0	0	0	0	0	0	0	0	0	0	0	26.3073	0	0	0	43.5412	0	0	0	57.6333	32.5693	21.2102	0	0	0	103.084	0	0	0	0	0	51.4387	28.4718
AC008278.1	0	25.4852	154.197	0	0	0	0	0	0	0	29.0047	0	57.8928	0	0	0	0	25.0637	0	9.13684	0	0	0	0	28.639	0	0	0	0	0	0	0	0	0	0	0	0	0	0	0	0	0	0	0	10.2086	0	0	0	0
MYCNUT	15.7797	0	0	0	123.39	0	442.141	0	31.2276	0	47.5689	0	680.449	0	25.554	54.566	21.8455	164.422	0	9.98985	0	0	7.86382	26.7882	0	0	4840.35	51.779	0	0	9.55836	0	9.80237	7.92239	0	0	25.6417	0	0	14.3863	0	0	0	10.9996	11.1616	0	0	80.995	0
AC010145.1	0	0	0	0	0	0	0	0	0	0	0	0	0	0	0	0	0	0	0	0	0	0	0	0	0	0	0	0	0	0	0	0	0	0	0	0	0	0	0	0	0	0	0	0	0	0	0	0	0
GACAT3	0	0	0	0	12.0491	0	0	0	0	0	0	0	0	0	0	0	0	0	0	0	0	0	12.2865	20.927	0	0	10.6515	0	0	11.6169	7.46702	0	0	6.189	0	0	0	0	0	0	0	0	0	0	0	10.0112	23.9598	7.90919	0
AC010745.1	0	0	0	0	0	0	0	0	0	0	0	0	0	0	0	0	0	0	0	0	0	0	0	0	0	0	0	0	0	0	0	0	0	0	0	0	0	0	0	0	0	0	0	0	0	0	0	0	0
AC010745.3	0	0	0	0	0	0	22.5908	0	0	0	0	0	0	0	0	0	0	0	0	0	0	0	0	0	0	0	0	0	0	0	23.9304	0	24.5414	0	22.7674	0	0	0	0	0	0	0	0	0	0	0	0	0	0
AC104623.1	0	0	0	0	0	0	0	0	0	0	0	0	23.7939	0	0	0	0	0	0	0	0	0	0	0	0	0	0	0	0	0	0	0	0	0	0	0	0	12.5542	0	0	0	0	0	0	0	0	0	0	0
AC106053.1	0	0	158.666	0	0	0	25.4761	52.2387	58.778	46.3807	0	0	89.3563	0	36.0742	0	0	38.6852	0	42.3075	39.2759	97.5843	66.6074	378.164	0	58.2772	0	0	0	0	80.9603	0	27.6757	0	0	0	0	23.5733	41.4515	0	48.6018	0	23.2469	0	0	36.1819	0	0	0
AC010096.1	0	0	17.0829	0	0	0	0	0	0	0	0	0	0	0	7.76787	0	0	0	0	0	0	10.5064	4.78087	0	0	0	0	0	6.73913	0	0	0	0	0	0	0	0	0	0	8.74628	0	0	0	13.3746	0	0	0	0	0
AC079145.1	181.831	53.5142	0	52.268	29.6216	197.621	103.976	35.5339	139.937	126.197	30.4523	37.2926	60.7821	0	245.384	288.186	209.773	210.516	140.701	47.9642	240.447	232.327	407.77	257.236	120.273	39.6414	26.1859	99.4424	180.954	199.913	348.783	477.303	112.954	273.872	52.3946	65.3568	98.4907	400.877	28.1962	276.292	264.48	51.9547	126.504	211.249	139.335	147.67	176.709	194.44	236.774
AC098828.3	241.751	0	117.405	0	0	0	50.2691	51.5384	0	0	22.084	0	0	0	0	75.9975	121.702	76.3333	0	90.4376	0	0	43.8097	0	196.25	28.748	18.99	72.1158	0	0	319.5	95.4871	40.9571	66.204	0	31.5979	17.8564	0	20.4479	20.0367	0	0	57.3382	15.3198	23.3182	53.5454	21.3582	14.1008	218.538
AC023137.1	53.2309	93.9973	94.7877	1101.7	260.151	433.9	91.3168	62.415	35.1142	166.248	213.957	196.513	0	107.974	43.1016	46.018	0	138.664	411.9	16.8498	93.8542	116.594	0	0	52.8147	139.26	0	209.604	130.877	0	0	0	33.0671	26.7252	0	0	43.2496	0	0	0	0	45.6291	27.7755	0	37.6524	86.4607	0	0	0
AC012065.3	186.733	197.844	133.005	1223.83	365.041	304.422	256.27	175.16	344.903	816.47	750.556	781.277	1348.28	151.508	241.919	387.431	361.919	745.858	924.759	47.2868	65.8476	1636.04	111.67	1014.41	629.927	977.039	0	416.661	406.643	492.725	294.088	60.8486	139.198	187.503	107.614	644.338	515.842	632.344	0	374.536	305.56	160.065	155.897	312.398	1452.92	606.603	1052.54	71.8854	0
AC012361.1	0	0	0	0	0	0	0	0	0	0	0	0	0	0	0	0	0	0	0	0	0	0	0	0	0	0	0	0	0	0	0	0	0	0	0	0	0	0	0	0	0	0	0	0	0	0	0	0	0
AC018742.1	55.7657	16.4122	33.1005	0	18.1693	0	10.6295	0	36.7863	38.7032	0	22.8745	37.2824	0	0	16.0698	51.4682	32.2815	0	5.88404	0	0	0	0	0	48.6304	0	0	13.058	0	0	0	0	0	0	0	0	0	0	0	0	0	0	0	6.57423	0	0	0	0
LINC01822	0	0	0	0	0	0	0	0	0	0	0	0	0	15.8513	0	0	10.8186	0	0	0	0	0	0	0	0	0	0	0	0	0	0	0	0	0	0	0	0	0	0	0	0	0	0	0	0	0	0	0	0
LINC01830	0	0	0	0	0	0	0	0	0	0	0	95.1666	0	0	0	0	0	0	0	0	0	0	0	0	0	0	0	0	0	24.2932	0	0	0	0	0	0	0	0	0	0	0	0	0	0	0	41.8709	0	0	0
AC096570.1	0	0	0	0	0	0	0	0	0	0	0	0	57.7911	0	0	0	0	0	0	0	0	0	0	0	0	0	0	0	0	0	0	0	0	0	0	0	0	0	0	0	0	0	0	0	0	0	0	0	0
LINC01884	0	0	0	0	0	0	0	0	0	0	0	0	0	0	0	0	0	0	0	0	0	0	0	0	0	0	0	0	0	35.1146	0	0	0	0	0	0	0	0	0	0	0	0	0	0	0	0	0	0	0
AC018467.1	0	28.2726	0	0	0	0	6.10364	0	7.04112	0	0	39.4049	0	0	25.9283	9.22756	14.777	0	0	6.75746	0	0	37.2354	0	0	0	0	0	7.49816	20.1178	0	0	0	0	0	0	0	0	0	0	5.82209	0	5.56957	29.7619	0	0	0	0	0
AC012506.3	0	0	0	31.7006	0	0	0	0	0	0	18.4694	0	0	0	14.8826	0	25.4456	15.9598	0	0	0	0	36.6391	0	0	0	0	0	0	86.6056	0	39.929	0	0	0	0	0	0	0	0	20.051	0	0	76.8738	0	0	0	0	0
AC008073.2	41.3322	97.3149	24.5333	47.5243	13.4666	89.8429	23.6349	32.3089	9.08837	0	27.6886	16.9541	0	27.9462	11.1557	23.8211	0	0	106.61	0	24.2917	0	27.4639	0	0	0	59.5233	0	72.5872	0	16.691	7.4825	25.6756	13.8342	0	29.7126	11.194	0	0	25.1217	15.0298	47.2395	7.18896	9.60384	0	0	0	53.0381	19.5714
AC008073.1	0	133.293	322.592	0	0	0	17.2655	0	0	0	0	0	242.233	0	24.448	26.1023	41.8002	0	46.7276	9.55751	53.2359	0	0	0	0	39.4954	0	138.707	21.2103	28.4539	0	16.3981	18.7563	15.1591	17.4005	0	0	47.928	56.1847	0	197.629	25.8817	63.0193	0	32.0357	24.5211	0	0	42.8912
AC012073.1	295.941	117.581	658.723	51.0415	144.632	627.197	355.377	312.3	156.176	138.64	237.902	163.879	400.652	120.058	515.196	294.216	655.523	372.607	45.7998	252.929	743.548	826.473	707.914	1381.6	822.156	425.823	1342.5	961.379	317.034	543.833	663.271	1277.76	1029.5	646.326	247.298	1478.57	336.628	1229.22	784.735	984.802	669.897	3056.82	864.752	1330.58	319.23	721.026	1308.6	3104.5	441.416
AC012074.1	154.072	144.036	64.5541	93.7876	115.162	73.8758	191.754	159.402	107.614	160.397	282.319	211.902	181.775	202.22	220.154	133.195	112.923	94.4356	182.338	43.0326	15.9796	49.6283	189.697	92.3147	35.9689	23.7103	101.805	101.114	85.949	34.1635	98.8173	251.03	45.04	113.756	0	586.369	51.5456	23.9773	101.188	90.8908	14.8304	124.301	66.2068	69.4938	54.4909	125.127	202.579	790.832	135.182
AC104699.1	118.805	0	141.037	0	0	64.561	45.2908	464.344	78.3707	371.046	795.879	341.129	2025.41	160.657	448.923	34.2356	274.124	34.3869	0	62.6779	104.736	0	19.7355	1008.44	0	51.8019	34.2187	259.895	0	261.239	0	21.5077	24.6006	39.7651	22.8224	455.498	64.352	20.954	0	324.944	0	4311.18	61.9918	27.6052	14.006	128.647	76.9722	25.4088	28.1279
AC015977.2	0	51.0603	51.4896	249.356	0	47.1398	0	33.9045	0	90.3074	29.0559	71.1652	0	0	23.4132	49.9948	0	0	44.7497	0	0	0	0	0	0	0	0	37.953	50.7812	0	0	15.704	0	0	0	0	0	0	0	0	0	0	0	0	0	0	28.101	0	0
AGBL5-AS1	80.5657	142.266	0	694.766	0	656.714	23.0349	141.699	26.5729	167.745	404.784	198.283	121.191	245.13	293.557	104.473	167.303	244.848	187.025	38.2535	71.0248	0	60.2249	68.3855	39.9679	52.6929	34.8073	132.183	183.935	113.885	24.4008	21.8776	175.166	20.2245	69.6449	115.833	65.4588	21.3144	37.4795	73.4516	131.834	138.12	84.0773	112.32	99.728	0	352.332	77.5373	85.8351
AGBL5-IT1	725.448	2006.94	602.838	3836.99	661.811	1498.04	1465.74	510.367	988.997	1611.15	1555.13	1844.94	1503.51	2550.61	626.562	878.006	1272.13	629.919	3592.65	107.162	85.2716	1006.36	819.461	656.823	767.761	632.625	250.735	222.176	1545.81	319.036	292.954	315.192	390.562	437.064	250.845	486.738	746.597	716.517	494.972	749.575	237.417	1575.35	504.712	707.964	735.499	1256.87	1551.02	682.663	755.721
AC013403.2	273.252	1055.51	729.865	3122.25	500.79	1392.1	878.924	280.347	428.1	1280.11	652.123	588.447	274.026	1939.93	276.569	856.318	331.005	326.245	2220.14	97.3074	180.669	261.851	357.46	347.911	33.8894	312.754	147.568	201.744	563.861	225.319	82.7595	259.705	190.962	205.784	196.843	343.759	194.263	198.802	222.456	311.404	204.937	527.016	302.985	357.143	108.721	249.655	298.748	525.961	727.811
AC074117.1	677.524	182.43	1446.04	464.1	953.438	407.347	1104.58	580.321	1046.01	780.37	680.812	413.913	689.08	409.365	1046.62	1304.36	738.4	1009.72	632.096	190.128	783.676	2041.84	1036.88	1150.19	381.405	1382.8	1067.06	1627.2	727.418	2010.55	2188.81	934.26	949.216	1736.98	861.219	680.494	1436.72	1896.7	1153.45	1327.39	1024.8	1120.35	1170.9	1195.78	1181.11	745.356	3474.31	2447.91	781.565
AC074091.1	0	0	0	0	0	0	5.38495	0	12.4241	0	0	11.5884	0	0	0	0	0	0	0	2.98089	0	0	9.38599	0	0	0	0	6.18017	0	0	0	0	5.84989	0	0	0	0	0	0	0	0	0	0	6.56437	0	0	0	0	6.68867
LINC01460	5.73256	10.1228	40.8316	0	11.2065	0	13.1122	0	15.1261	23.8715	11.5208	21.1629	0	23.2559	0	4.95578	111.107	14.933	17.7434	1.81459	65.6979	18.8345	522.798	58.3907	39.8142	7.49861	312.06	3.76212	12.0809	5.40225	125.007	18.6801	7.12214	20.1467	6.60733	12.363	4.65764	0	0	15.6791	3.12683	0	5.98242	23.976	2.02744	0	0	3.67805	0
AC093690.1	69.9318	41.1628	55.3452	0	75.9492	25.3348	84.4212	127.551	46.131	32.3566	93.6949	9.56176	54.5454	78.8057	12.5832	47.0212	161.357	53.976	24.0503	125.439	47.9501	17.0195	96.8069	39.5728	0	40.6559	73.854	71.3912	95.5215	58.5799	23.5335	29.5399	53.0954	46.8134	13.4339	27.9289	75.7584	106.895	14.4589	14.1682	38.1443	106.569	68.9255	16.2491	38.4733	31.552	75.513	79.7667	55.1895
AC097724.1	0	33.9802	0	0	0	62.7424	0	0	25.3877	40.066	0	0	38.5952	78.0657	0	66.5424	0	0	0	12.1825	0	0	134.257	0	38.1853	50.3427	0	50.5149	13.5178	36.2686	46.625	20.9018	23.9077	38.6449	0	193.667	62.5393	142.547	35.8079	35.0878	20.9923	0	60.2455	26.8276	27.2229	31.2557	74.804	24.693	0
AC106870.2	0	0	0	0	0	0	0	0	0	0	0	0	0	0	0	0	0	0	0	0	0	0	0	0	0	0	0	0	0	0	0	0	0	11.9123	0	0	0	0	0	0	0	0	0	0	0	0	0	0	0
AL133247.1	0	0	0	0	0	0	43.538	0	0	0	0	0	0	0	0	21.9405	35.1354	0	0	0	0	0	0	0	0	0	0	0	0	0	0	0	0	0	0	0	0	0	0	0	0	0	13.2428	0	0	0	24.6645	0	18.0263
LINC01946	0	0	0	0	0	0	0	0	0	0	0	0	0	0	0	33.908	0	34.0578	0	12.4156	34.5778	0	19.5467	0	0	0	0	0	0	0	23.7587	0	0	0	0	0	0	0	0	0	0	0	0	0	27.7439	0	190.589	0	0
AL121652.1	0	0	325.833	0	0	0	20.9268	0	217.269	0	36.7739	0	146.8	0	118.529	0	0	31.7771	56.6363	301.189	96.7871	160.317	72.9509	0	145.24	95.7411	0	24.0171	64.2699	34.4876	0	0	68.2009	18.3736	0	26.3081	89.2022	154.91	34.0494	0	19.9614	94.1099	38.1914	25.5102	64.7151	59.4417	248.957	0	129.966
AL133245.1	24.0222	0	0	0	11.7401	0	34.3414	28.1668	23.7696	0	36.2081	29.5609	36.1353	24.3634	19.451	10.3835	16.6282	20.8588	37.1767	15.208	0	0	11.9714	40.7808	0	0	10.3784	0	8.43749	22.638	21.8267	13.0464	7.46129	30.1515	0	25.9033	9.75887	25.4212	22.3504	43.8019	13.1029	20.5916	25.0692	8.37258	12.7439	9.75454	35.0181	0	8.53112
AL121656.1	0	0	0	0	0	0	0	0	0	0	34.1799	0	0	0	0	0	0	0	0	0	0	0	0	0	0	0	0	0	0	0	0	0	0	0	0	0	0	0	0	0	0	0	70.9947	0	0	0	0	21.8241	0
AC068599.1	0	0	0	0	0	0	0	0	0	0	0	0	0	0	0	0	0	0	0	0	0	0	28.8201	0	0	0	0	0	0	0	0	0	0	0	0	0	23.4936	0	0	0	0	0	0	0	0	0	28.101	0	0
AC073218.2	0	0	0	0	0	0	0	0	0	0	0	0	0	0	0	0	0	0	0	5.69049	0	0	0	0	0	0	0	0	0	0	0	9.76335	0	0	0	0	0	0	0	0	9.80562	0	0	0	0	0	0	0	0
AC019064.1	0	0	0	0	0	0	18.788	0	238.41	0	0	0	0	0	0	0	0	28.5294	0	0	0	0	360.223	0	0	644.669	0	21.5625	0	0	0	0	367.383	98.9743	0	0	133.476	0	0	0	0	0	0	0	23.2404	0	63.8607	0	0
RNU6-1117P	0	0	0	0	0	0	0	0	0	0	0	0	0	0	0	0	0	0	0	0	0	0	0	0	0	0	0	0	0	0	0	0	0	0	0	0	0	0	0	0	0	0	0	0	0	0	0	0	0
AC007391.1	0	57.4428	0	112.21	0	53.0323	18.6016	0	0	203.192	0	200.152	163.111	65.9841	0	28.1221	90.0694	28.2464	0	20.5941	0	142.504	113.479	0	64.5513	0	84.3247	64.0457	91.4061	61.3113	39.4093	35.334	40.4153	81.6604	0	0	52.8606	17.2123	60.5323	29.6575	53.2305	474.035	16.9739	45.3515	23.0098	0	31.6136	20.8715	0
AC006369.1	59.8362	0	213.099	0	0	0	85.5401	245.56	98.6785	155.731	721.519	147.265	210.02	0	605.625	155.185	165.675	181.849	0	0	26.3751	0	0	355.53	207.789	156.54	0	39.2689	10.5084	0	0	0	18.5852	30.0415	17.2418	215.073	0	0	83.5081	681.907	0	153.873	62.4443	0	10.5811	0	0	0	0
RNU6-951P	153.225	0	0	264.271	0	0	87.6186	179.662	0	0	0	0	0	0	0	0	212.126	0	0	0	0	0	0	0	0	0	0	0	0	0	0	0	0	76.9287	0	0	0	0	0	0	0	0	79.952	106.809	0	0	0	0	0
AC011247.2	351.827	434.889	250.597	485.441	412.668	344.141	40.2369	330.023	139.251	512.776	282.827	173.179	141.129	142.73	113.951	60.8306	194.828	0	108.897	334.103	62.0324	0	280.532	238.909	488.706	368.172	121.601	0	173.005	66.3109	42.6229	76.4307	131.133	70.6555	40.5514	202.335	57.1711	148.927	261.874	769.824	0	361.899	110.148	0	49.7723	57.1457	273.532	270.881	0
AC019171.1	310.514	178.203	55.2928	187.442	136.579	480.906	319.609	91.0219	92.1747	339.422	296.42	229.265	93.4179	125.97	653.707	107.375	902.741	930.204	192.22	19.6581	41.0612	17.0033	77.3722	184.498	261.873	142.161	1730.57	407.563	125.424	307.253	244.517	354.143	38.5783	7.79485	17.8949	2678.64	0	0	14.4452	42.4642	220.181	159.702	24.3036	487.013	21.9639	50.4354	241.413	179.305	165.411
SOS1-IT1	732.158	1315.96	791.56	586.285	1047.9	895.205	829.862	613.2	543.345	979.987	670.023	756.172	367.116	1113.84	836.322	644.251	1375.61	2145.64	829.582	749.075	852.92	429.558	397.449	887.812	194.581	581.471	835.985	1698.9	564.837	677.651	380.139	830.772	324.87	610.46	158.228	836.487	552.38	311.303	669.041	643.668	342.305	2846.61	607.163	437.457	883.18	1083.03	368.472	1031.79	408.595
LINC01794	0	0	0	0	0	0	0	0	0	0	0	0	0	0	0	0	0	0	0	0	0	0	0	0	0	0	0	0	0	0	0	0	0	0	0	0	0	0	0	0	0	0	0	0	0	0	0	0	0
RNU4-63P	0	0	0	0	0	0	0	0	0	0	0	0	0	0	0	0	0	0	0	0	0	0	0	0	0	0	0	0	0	0	0	0	0	0	0	0	0	0	0	0	0	0	0	0	0	0	0	0	0
LINC01913	0	0	0	0	0	0	0	0	0	0	0	0	7.42282	0	0	0	0	0	11.4551	0	0	0	3.68871	0	7.34399	0	0	0	0	0	0	0	0	0	0	5.321	0	3.91647	0	0	0	0	69.5204	0	0	0	0	0	0
AC013480.1	0	41.8369	0	81.7253	0	0	0	0	0	98.6596	47.6147	0	0	0	0	0	0	0	73.3326	0	0	0	0	0	0	0	0	0	49.9299	0	0	0	0	0	0	34.0636	38.4996	0	0	0	0	0	24.725	0	0	0	0	0	0
AC083949.1	51.9381	15.2857	92.4855	59.719	84.6107	28.2241	19.7998	101.499	45.6818	108.14	365.331	42.6089	329.873	0	84.1095	29.9335	71.9033	30.0658	0	137.004	15.2624	18.9604	8.62778	1146.23	34.3547	158.524	74.797	34.0855	18.2426	48.9454	10.4869	0	0	8.69204	9.97728	360.923	0	0	225.51	426.167	0	192.924	18.0673	12.0682	48.9839	14.0601	0	0	0
AC016735.1	69.1777	122.157	0	0	270.469	0	0	81.1132	0	432.104	208.54	85.1279	1664.97	280.641	56.0139	478.431	478.85	60.0682	0	2583.91	0	227.285	0	0	480.458	2895.66	0	181.598	315.872	325.959	1089.49	75.1407	128.92	0	199.335	646.49	1236.54	1647.15	0	882.969	37.733	0	216.579	385.774	464.856	168.544	201.687	88.7698	49.1349
AC016735.2	0	0	0	0	0	0	0	0	0	0	0	0	0	0	0	24.9095	0	0	0	0	0	220.894	0	0	0	0	0	0	10.1205	0	17.4537	0	0	0	0	41.4271	23.411	76.23	0	0	0	0	0	0	0	0	0	0	0
LINC01126	69.7241	167.094	70.9468	34.3584	165.51	81.1915	108.219	128.47	65.7057	62.2167	140.125	110.315	9.9888	101.021	80.6518	129.163	55.1579	17.2979	61.6599	37.8352	70.2481	98.1772	208.482	67.6377	69.1789	26.0583	68.8533	58.8317	125.947	75.0933	132.737	70.3246	24.7501	100.017	11.4805	121.727	72.8358	31.622	83.4066	45.4052	76.0621	170.762	249.474	97.2053	31.7049	64.7142	67.7598	287.585	162.718
AC019129.2	0	11.7211	0	0	0	0	0	0	8.75722	0	0	0	0	0	0	0	0	0	20.545	0	0	0	26.4632	0	0	0	80.2962	0	18.6513	0	8.0414	0	0	6.66507	7.6506	9.54333	0	14.0485	12.3515	0	14.4821	68.2773	13.854	18.5078	4.69512	21.5627	25.8028	8.51759	9.42912
LINC01833	93.1541	3.73853	0	0	57.9426	0	232.443	0	8.37951	211.588	919.043	41.6846	271.761	0	1114.27	14.6421	316.546	69.8572	6.55296	80.4193	227.703	4.63727	1268.2	14.3765	0	299.092	76.8331	400.153	0	19.9515	5.12972	160.974	28.9337	1062.93	17.0815	1269.31	134.172	3161.26	0	7.72077	1764.53	0	2012.78	44.2739	7.48769	3627.91	3654.11	671.035	0
SIX3-AS1	14.2442	0	0	0	41.7688	0	48.8716	0	9.39632	103.803	71.5669	35.057	14.2846	0	565.151	0	39.4396	12.3685	0	4.50888	0	0	468.509	0	0	0	0	28.0443	0	0	0	278.497	26.5456	214.545	0	194.556	0	233.644	0	0	155.391	0	401.358	0	0	219.795	1204.34	201.063	0
AC093833.1	0	0	0	0	28.9788	0	0	0	58.6718	0	59.583	0	356.779	0	0	0	0	51.487	0	0	0	0	0	0	0	0	0	0	0	83.818	17.9586	0	0	0	34.1717	0	24.0884	109.81	27.5843	0	64.6852	0	46.4098	41.333	0	0	57.6247	38.0442	0
U51244.1	0	77.4095	0	151.214	0	0	25.0674	0	57.8351	0	0	0	0	88.9198	0	37.8971	0	38.0646	0	346.907	0	0	0	0	0	0	75.757	86.3075	15.3973	0	26.5538	0	0	0	0	0	0	23.1951	81.5729	0	0	0	0	61.1153	0	0	0	0	31.1363
AC017006.1	0	79.5362	0	0	88.051	0	103.024	0	29.712	0	0	0	0	0	0	77.8765	0	39.1103	0	14.2575	0	49.3284	44.8929	229.392	0	58.9176	0	29.5595	0	0	27.2833	0	111.919	90.4546	0	0	0	0	0	41.0643	0	0	0	31.3972	0	36.5795	0	0	223.942
AC016722.1	25.1459	22.2018	44.777	0	98.3146	0	0	0	33.1753	0	25.2679	30.9437	25.2171	51.0061	0	0	0	0	38.9157	23.8791	0	0	0	128.065	0	0	0	0	0	0	0	0	0	0	0	0	0	13.3052	0	0	13.7158	0	13.121	0	0	0	24.4375	0	17.8604
AC093732.1	227.71	28.7214	57.9258	0	604.128	106.064	223.219	38.1425	643.76	101.596	163.439	80.0608	946.042	0	0	0	0	451.942	0	102.971	86.033	0	32.4226	165.672	129.103	0	56.2165	85.3942	91.4061	0	0	17.667	80.8307	114.325	0	327.389	0	51.6367	30.2662	0	212.922	27.8844	1188.18	45.3515	23.0098	0	189.681	0	254.156
AC079807.2	727.821	1285.22	579.799	660.677	411.865	655.717	679.045	718.648	429.574	558.302	307.938	730.648	422.563	893.561	635.849	546.41	689.41	631.979	592.829	181.883	709.169	482.45	1002.22	942.937	152.027	601.29	380.643	578.207	773.642	595.636	800.524	613.722	440.225	634.661	419.442	867.429	606.908	456.044	730.63	611.167	658.168	1379.11	879.472	320.427	501.27	482.2	688.703	1241.17	1251.56
RNU4-49P	0	0	0	0	0	0	0	0	0	0	0	0	0	0	0	0	0	0	0	185.347	0	0	0	0	0	0	0	0	0	0	0	0	72.7476	0	0	0	0	0	0	0	0	0	0	0	0	0	0	0	0
RNU6-282P	477.528	0	566.886	0	466.756	0	273.064	186.639	105.002	0	0	391.754	319.254	0	0	137.607	0	0	492.681	302.314	140.326	0	0	270.222	0	0	0	208.926	335.451	150.004	96.4187	172.897	296.641	479.497	366.931	0	258.657	0	148.098	0	173.645	0	332.228	221.914	0	0	0	408.514	452.232
AC007402.1	0	7.34988	7.41168	0	0	0	0	0	2.74566	0	0	0	0	0	0	0	0	3.61416	0	0	0	0	0	14.132	0	0	7.19297	0	0	0	0	0	0	0	0	0	0	2.20233	0	0	0	239.046	2.17184	0	1.47207	0	4.045	0	2.95633
AC139712.3	0	0	0	0	0	0	0	0	0	0	0	0	0	0	0	0	0	0	0	0	0	0	0	0	0	0	0	0	0	0	0	0	0	0	0	0	0	0	0	0	0	0	0	0	0	0	0	0	0
AC010967.2	0	0	0	0	0	0	0	0	0	0	0	0	0	0	0	0	0	0	0	0	0	0	24.5361	0	0	0	0	0	0	0	0	0	0	0	0	0	0	0	0	0	0	0	0	0	0	0	0	0	0
AC092839.1	0	0	0	0	0	49.8661	0	0	0	0	0	0	0	0	0	0	0	0	0	48.4116	0	33.4991	15.2435	0	0	0	0	0	0	0	18.5282	49.8368	19.0012	0	0	0	0	0	0	0	0	0	15.9606	0	0	0	0	19.6254	0
AC092839.2	86.9768	0	0	0	0	70.8972	0	50.9916	28.6874	45.2735	0	0	0	0	35.213	0	0	0	0	41.2975	38.3383	47.6274	0	0	0	0	0	0	15.2748	0	0	23.6185	27.015	21.8339	0	31.2626	0	0	0	39.6483	0	37.2779	0	30.3145	15.3806	0	0	27.9025	30.8885
AC093110.1	530.586	620.717	377.924	183.022	1685.51	324.372	621.979	279.959	376.256	593.793	253.252	652.923	0	242.155	236.292	779.773	367.273	92.1435	718.493	46.1869	163.713	72.6356	46.2731	540.445	13.1609	260.267	80.2313	43.5262	479.882	237.507	176.768	79.2443	82.4002	326.324	298.132	143.034	355.654	0	259.172	36.2801	36.1761	250.148	214.564	129.45	229.875	0	90.2368	229.789	141.322
AC104781.1	0	0	0	0	0	0	0	0	0	0	0	0	0	0	0	0	0	0	0	26.1447	0	0	0	0	0	0	0	0	0	0	0	0	0	0	0	0	0	0	0	0	0	0	0	0	0	0	0	0	0
RNU6-433P	157.645	0	0	0	0	257.002	0	184.844	0	0	0	0	0	0	0	0	0	0	0	698.617	0	0	0	0	0	0	0	0	0	0	0	0	0	0	0	0	0	0	0	0	0	0	0	0	0	0	0	0	0
AC012358.1	53.6958	79.0152	63.7437	30.8701	69.9794	29.1793	51.1746	41.9734	47.2278	0	17.9855	66.0764	17.9493	36.3057	0	30.9466	24.7789	15.5417	110.799	96.3159	110.453	39.2042	26.7593	30.3853	0	93.6507	61.8627	0	100.587	33.7346	119.26	48.6036	33.3559	53.9172	61.8896	64.3341	159.967	37.882	66.612	0	48.814	168.768	37.3575	24.9532	63.3021	43.6079	17.3944	91.871	228.831
AC011306.1	25.7178	34.0602	22.8977	0	12.5688	41.9267	36.7655	45.2325	0	26.7735	0	15.8238	12.8953	0	20.824	11.1165	17.802	22.3312	119.403	48.8445	11.3361	70.4138	51.2659	0	0	67.2816	33.3331	0	4.51654	48.472	70.1021	13.9673	119.82	45.1918	7.41058	9.24393	135.821	47.6273	0	11.7235	7.0139	11.0226	53.6776	152.381	9.09564	0	199.947	750.784	36.5332
MIR217HG	0	0	0	0	0	0	0	0	0	0	0	0	0	0	14.7503	0	0	0	0	46.1309	0	0	0	0	0	0	0	0	0	0	0	0	11.3163	0	0	0	0	0	0	0	0	0	9.50541	25.3968	6.44275	0	0	11.688	0
LINC01813	0	0	0	0	0	0	0	0	0	0	0	0	0	0	0	0	0	0	0	14.5779	0	0	11.4754	0	0	0	0	0	0	0	0	0	14.3043	0	0	0	0	0	0	0	0	0	0	0	0	0	0	0	0
AC007744.1	0	0	0	0	0	0	0	0	0	0	0	0	0	0	0	0	0	0	0	0	0	0	0	0	0	0	0	0	0	0	0	0	0	0	0	0	0	0	0	0	0	0	0	0	0	0	0	0	0
LINC01795	0	0	0	0	0	0	0	0	0	0	0	0	0	0	16.3288	0	0	0	0	0	0	0	0	0	0	0	0	0	0	0	0	0	175.382	0	0	0	0	21.3407	0	0	0	0	0	42.1718	0	0	0	0	0
LINC01793	0	0	0	0	7.87096	0	0	0	0	0	0	0	0	0	0	0	0	0	0	0	0	0	0	0	0	0	0	0	0	0	0	13.1201	90.0412	323.433	0	0	0	0	0	0	0	6.90263	0	0	0	117.716	0	1456.99	0
AC007100.1	0	0	0	0	0	0	0	0	0	0	0	0	0	0	0	0	0	0	0	0	0	0	0	0	0	0	0	0	0	0	0	0	0	0	0	0	0	0	0	0	0	0	0	0	0	0	0	0	0
RNU6-508P	0	0	0	0	0	0	0	0	0	0	0	0	0	0	0	0	0	0	0	0	0	0	0	0	0	0	0	0	0	0	0	0	0	0	0	0	0	0	0	0	0	0	0	0	0	0	0	0	0
AC007381.1	0	0	145.609	0	0	13.3308	4.67591	38.3518	10.7882	17.0255	32.8672	50.3125	90.2031	0	13.2422	0	0	0	0	0	0	0	0	0	32.4527	10.6963	0	0	0	23.1179	19.8127	4.44098	0	12.3163	0	5.87831	0	0	7.60805	22.3652	0	665.889	4.26677	0	0	0	0	0	34.8478
MIR4432HG	0	0	0	0	0	0	0	18.4136	0	16.3488	0	0	62.9945	0	38.1474	0	0	0	0	0	0	0	0	26.6599	0	0	0	0	0	0	0	0	0	0	0	0	0	0	0	28.6349	0	26.9229	0	0	0	0	0	0	0
RNU1-32P	0	0	0	0	0	0	0	0	0	0	0	0	0	0	0	0	0	0	0	65.2796	0	0	0	0	0	0	0	0	0	0	0	0	0	0	0	0	0	0	0	0	0	0	0	0	0	0	0	0	0
AC009970.1	0	33.5083	0	0	0	0	43.4037	0	25.0351	79.019	38.1359	93.4043	76.1183	0	0	32.8091	0	0	0	156.172	0	0	37.8264	64.428	0	0	0	0	13.3301	71.5298	45.9775	20.6115	0	19.0541	0	27.2824	30.8353	0	35.3105	0	0	130.127	0	0	0	0	0	97.4002	53.9119
RNU6-612P	0	0	0	0	0	0	0	188.469	0	0	0	0	0	0	0	0	0	0	0	0	0	0	0	0	0	0	0	0	0	0	0	0	0	0	0	0	0	0	0	0	0	0	0	0	0	0	0	0	0
RNU4-51P	117.108	0	0	0	228.933	0	66.9657	0	0	0	117.676	144.109	0	0	189.647	202.479	324.25	101.687	181.236	556.042	0	0	0	0	0	0	0	0	0	110.36	0	0	0	0	0	168.372	0	61.9641	0	0	0	100.384	183.319	0	124.253	0	0	0	0
AC016747.4	35.5643	20.9336	63.3289	20.4461	34.762	0	40.6733	27.8002	31.2803	61.7068	71.4737	43.7643	0	0	19.1978	20.4968	0	10.2937	73.3856	18.7626	31.3526	25.966	11.8156	20.125	0	15.5069	51.2167	54.4597	62.4575	33.5151	28.7235	6.4383	22.0926	101.181	6.83188	68.1765	19.2637	0	22.0595	0	0	81.2943	74.2288	33.0544	29.3487	28.8827	69.1247	53.2427	8.42008
AC016747.1	205.664	279.362	291.101	1182.38	92.7806	2441.57	774.984	315.347	382.653	828.975	741.865	778.719	460.089	727.375	469.695	496.917	1372.51	1030.28	1060.95	761.182	2147.81	115.507	651.748	572.951	1156.32	455.271	255.171	2190.7	1633.67	1570.39	1140.37	74.464	900.863	18.5331	60.7815	655.832	231.369	8.37083	843.909	572.126	468.853	1613.76	770.461	573.45	227.537	171.308	527.862	125.189	378.302
AC016747.2	0	0	0	31.9875	54.3844	30.2356	21.2108	0	36.703	57.9234	18.6365	45.6455	74.3962	0	30.0346	0	0	209.355	57.4051	82.1902	16.3502	60.935	18.4853	94.4555	0	48.5204	32.051	657.265	52.1139	69.9115	44.9373	20.1452	92.1689	27.9345	0	53.3304	0	9.81332	34.5116	0	0	143.081	396.775	129.282	85.2716	0	54.0721	11.8996	52.6922
AC092567.1	0	0	0	0	0	0	0	0	0	0	0	0	0	0	0	0	0	0	0	103.381	0	0	0	0	0	0	0	0	0	0	0	0	40.5764	0	0	0	0	0	0	0	0	0	0	0	0	0	0	0	0
AC012368.2	292.77	232.643	104.266	50.4946	972.963	0	83.7071	617.909	77.2511	60.9575	117.676	72.0547	117.44	0	284.47	50.6198	0	254.217	0	27.8021	51.6198	32.0634	14.5902	99.4032	0	344.668	50.5948	134.496	0	110.36	17.7342	15.9003	0	44.0966	33.7446	21.0465	23.7873	0	27.2395	26.6918	63.8766	125.48	183.319	40.8163	41.4176	0	56.9044	206.628	0
LINC00309	9.9154	0	0	0	4.84587	0	2.83495	0	0	15.4836	0	0	14.9152	0	0	0	6.86347	0	7.67253	1.56932	0	0	0	0	0	0	0	3.2536	0	0	3.00306	0	0	0	0	0	0	0	0	0	0	0	0	0	0	0	4.81804	0	0
AC114752.1	0	0	0	0	0	0	0	0	0	0	0	0	56.8912	0	0	0	0	0	0	0	0	0	0	0	0	0	0	0	0	0	0	0	0	0	0	0	0	0	0	0	0	0	0	0	0	0	0	0	0
AC008074.1	158.736	200.216	161.519	39.1106	110.825	36.9685	38.9012	159.534	74.7936	70.822	45.5731	139.525	22.7407	137.992	91.807	58.8113	62.787	177.214	140.377	21.5341	79.9642	322.852	101.708	307.971	0	148.313	58.7824	44.6459	47.7891	42.7398	96.152	0	140.867	45.5401	39.2053	65.2062	73.6977	119.986	21.0984	82.6966	37.1067	174.943	153.822	126.457	56.1401	110.498	66.113	101.846	64.4258
AC008074.3	249.323	60.7261	566.44	59.3119	260.505	182.206	167.151	554.436	294.907	232.706	1071.24	190.433	258.651	104.633	570.831	743.237	321.359	731.591	93.1366	65.3138	90.9504	47.0779	265.638	262.712	76.771	359.87	96.5733	180.55	217.419	291.671	229.14	46.692	96.1321	522.284	307.187	321.381	139.705	450.353	183.978	156.764	271.986	3566.87	94.2067	101.88	264.534	125.679	584.859	132.387	103.809
LINC01800	16.5859	0	14.7671	0	8.10586	0	23.7107	38.8949	5.47049	51.8	0	30.6151	174.645	16.8214	87.2933	35.8461	11.4808	7.20089	0	0	7.31084	0	0	28.1567	0	21.6955	7.16568	27.2121	2.91279	15.6302	0	0	5.15158	4.16356	0	0	0	0	15.4316	15.1213	0	810.383	12.9816	0	5.86593	6.73492	48.3558	26.604	0
AC007389.5	66.1094	58.3693	0	0	43.0787	0	75.6064	77.5154	130.829	68.823	22.1434	81.3521	198.89	0	17.8431	114.303	61.0148	114.808	68.2072	20.9263	0	96.5351	32.9456	0	240.506	86.4758	0	28.9238	108.36	62.3002	146.831	47.8719	82.1344	11.0637	38.0987	95.0485	35.8088	186.559	41.0058	60.2718	0	18.8895	137.982	122.888	31.1746	17.8964	192.741	84.8325	579.118
AC118345.1	0	0	0	0	0	0	102.461	0	0	0	45.0128	0	0	0	0	0	0	77.7932	0	14.1796	0	0	0	0	0	0	0	0	0	0	0	0	0	202.411	0	0	0	0	0	0	0	0	23.3739	0	0	0	0	0	63.6337
AC092669.1	26.7021	0	0	0	39.1497	0	282.477	0	88.0713	0	53.6635	0	13.3889	0	21.621	11.542	73.9332	11.593	0	8.45232	0	0	19.9605	0	0	0	0	0	0	0	8.08725	0	8.2937	13.4061	0	0	10.8476	14.1286	0	0	0	0	20.8995	0	9.44376	0	0	0	161.209
MEIS1-AS3	46.3794	20.4747	0	0	22.6666	642.688	66.3027	108.763	214.162	144.85	23.3023	228.292	46.5108	0	56.3308	40.0949	32.1039	40.272	35.8884	44.0429	102.217	0	173.349	39.3676	0	30.3338	0	76.0939	57.0157	43.7071	0	0	28.8109	23.2853	0	16.6705	188.414	24.5402	43.1517	0	63.2442	0	242.005	16.1649	8.20151	0	0	193.423	461.187
MEIS1-AS2	15.9331	56.2705	28.3718	54.9601	46.7209	77.9249	54.6659	56.0461	31.5311	116.11	16.0104	98.0336	0	129.275	12.9012	13.7741	88.2312	0	49.316	100.869	0	0	79.4024	0	0	41.6832	13.7673	31.3693	16.7889	30.03	19.3025	0	19.7953	39.9969	27.5466	0	51.7818	8.43049	14.8242	29.0523	17.3814	27.3154	266.041	11.1065	5.63505	0	30.9684	0	45.2671
LINC01628	0	0	0	71.2266	0	0	23.6151	0	0	0	0	0	0	0	0	0	0	0	0	0	0	0	0	0	0	0	0	0	0	0	0	0	0	0	0	0	0	0	0	0	0	0	0	0	0	0	0	0	0
AC007422.2	0	0	174.818	0	0	0	0	115.113	0	0	0	0	0	0	0	0	135.913	0	0	0	0	0	97.8504	0	0	0	0	128.858	68.9651	0	0	0	0	0	0	0	0	0	0	0	0	0	0	0	0	0	95.4086	62.9894	69.7304
AC015969.1	11.5785	0	0	0	11.3173	0	0	0	0	0	0	0	0	0	0	0	0	0	0	0	0	0	0	0	22.9759	0	10.0046	0	0	10.9113	0	0	0	11.6262	0	0	0	0	0	0	0	59.5498	6.04157	0	0	0	0	0	0
LINC01888	0	0	42.7447	0	0	0	13.7265	0	15.8348	0	24.1211	0	0	48.6911	0	20.7519	0	0	0	0	0	0	0	0	0	0	82.9667	15.7535	0	0	14.5405	0	0	0	0	51.7687	0	0	0	0	0	41.153	0	0	0	0	23.3283	0	0
RNU6-1216P	0	0	0	0	0	0	0	0	0	0	0	0	0	0	0	0	0	0	0	48.5021	0	0	0	0	0	0	0	0	107.637	0	0	0	0	0	0	0	0	0	0	0	0	0	0	0	54.1913	0	0	0	0
AC092431.1	0	34.4657	0	0	0	63.6387	245.541	45.771	154.502	81.2767	0	240.182	0	0	31.6078	0	54.0416	101.687	60.4121	74.1389	240.892	85.5025	19.4536	0	0	0	0	25.6183	68.5546	36.7868	0	0	72.7476	78.394	44.9928	28.0619	0	61.9641	0	0	0	0	40.7375	0	13.8059	0	0	100.183	83.1783
LINC01816	321.959	284.264	573.308	256.287	363.111	403.75	184.105	319.429	212.382	206.261	323.521	182.858	298.034	200.943	180.48	492.434	445.721	731.162	153.312	70.5552	327.497	678.079	185.132	588.611	1277.77	129.583	1005.78	195.039	86.9877	583.476	1125.13	901.178	538.464	484.929	71.3632	249.251	60.3664	353.813	921.701	225.792	256.664	1401.13	155.073	379.801	271.53	663.736	938.665	3273.35	123.134
LINC01143	0	92.6437	0	0	0	0	0	0	34.6085	27.309	26.3595	96.8416	0	0	21.2405	0	0	0	0	8.30356	23.1257	229.831	549.058	89.0653	0	0	453.33	103.293	36.8549	0	127.119	527.127	130.364	0	0	0	106.567	13.88	0	0	0	0	342.195	0	0	63.9117	0	353.446	18.632
ATP6V1B1-AS1	0	0	0	0	0	0	0	0	0	0	0	0	0	0	11.6552	0	39.8551	24.9976	0	13.6692	38.069	0	14.3468	537.598	57.1271	18.8288	12.4377	9.44659	0	0	113.349	46.9052	8.94176	7.22683	0	0	0	7.61631	0	0	0	0	15.0217	0	0	11.69	0	92.3549	10.2239
AC007040.1	34.3713	0	122.409	0	33.596	0	0	0	0	0	34.5381	0	34.4687	0	55.6616	0	47.5838	0	53.193	0	0	75.2852	17.1289	0	0	0	59.3985	45.1139	24.145	0	0	0	21.3515	34.5131	19.8081	197.669	0	0	0	0	0	29.4628	17.9347	0	12.1561	0	0	22.0529	48.8259
AC007878.1	233.491	125.485	126.54	87.5448	476.293	66.2	446.991	166.646	87.057	190.233	51.0052	74.9548	40.7221	82.3678	65.7599	78.9856	140.542	0	188.531	970.463	62.6469	22.2359	106.242	86.17	30.2172	39.8378	35.0874	93.2727	57.051	38.2674	135.285	143.349	50.4504	132.517	35.1027	58.3827	123.723	118.173	141.679	9.25536	38.761	26.106	105.943	56.6121	28.7231	0	88.7921	65.1345	144.21
AC012366.1	0	0	0	0	0	0	0	0	0	0	0	0	0	0	0	0	0	0	0	10.9719	0	0	17.2738	0	0	0	0	22.7477	0	32.6648	20.9961	0	0	0	0	0	0	36.6807	32.2498	0	0	0	0	0	0	0	0	0	24.6194
AC010913.1	17.0192	115.204	30.3058	29.3533	11.0902	18.4971	16.2201	6.65184	37.4227	0	22.8023	6.98108	113.782	46.0291	18.3741	29.426	23.5614	9.85201	8.77961	19.7533	10.0025	105.621	84.8149	38.523	56.287	29.683	19.6077	26.0615	37.8592	53.4617	44.6729	6.16206	24.6687	34.1787	16.3469	8.15641	32.2651	60.0344	105.565	10.3442	95.9254	4.86289	79.9243	15.8181	12.0383	46.0725	82.6985	94.6366	12.0882
RNU6-111P	0	0	0	0	0	0	0	0	0	0	156.902	0	0	0	0	0	0	0	0	49.426	0	0	0	0	0	0	0	0	0	147.147	0	0	0	0	89.9856	0	0	0	0	0	0	0	0	0	0	0	0	0	0
ALMS1-IT1	319.032	329.771	332.544	174.466	311.835	114.169	137.936	319.333	123.191	145.812	250.209	220.234	101.443	220.97	132.312	80.7226	420.124	256.751	180.634	248.772	198.933	392.005	162.867	581.228	61.7634	81.4277	134.471	137.879	147.586	359.313	405.352	249.334	130.511	128.92	134.53	190.187	126.444	209.978	492.303	801.641	207.97	126.731	77.144	292.901	35.776	18.9582	83.1826	199.701	33.1608
AC092653.1	123.504	81.783	329.883	213.009	90.5383	50.3357	211.869	36.2031	101.838	160.717	186.155	151.98	30.9634	0	75.0016	160.153	170.979	0	95.5671	224.79	0	33.8145	123.096	0	0	40.388	26.679	141.841	75.9135	116.388	205.73	83.8434	19.1802	139.515	71.175	177.567	100.345	212.382	201.09	0	50.5239	52.9332	64.4434	64.5682	120.119	150.451	300.061	198.102	175.442
DGUOK-AS1	2672.5	167.348	3678.86	65.3803	2167.58	154.499	1474.02	5044.86	1862.96	532.762	1371.3	233.241	4333.73	115.339	2562.97	1884.34	1338.23	5266.56	146.665	575.97	768.627	2138.06	1964.7	1480.13	996.702	1438	1392.09	5386.06	1670.99	2339.89	3846.16	308.815	3720.64	2664.49	1409.08	749.4	2140.58	5465.73	493.776	898.572	1995.31	4208	2620.85	951.279	1917.18	4263.86	4383.94	2432.19	2813.64
AC073046.1	1723.59	222.701	1197.73	362.525	1232.71	205.602	1514.45	2366.01	610.086	306.351	422.428	155.195	505.894	426.359	544.627	690.505	989.378	1168.1	0	2035.97	1074.75	322.279	1487.45	927.763	417.101	1209.77	1126.06	2179.52	428.202	1584.66	1120.44	1027.4	626.749	907.561	1477.84	2085.22	2185.99	1690.51	430.245	229.96	2866.26	3315.24	701.938	175.824	1174.56	477.972	2696.39	890.088	2179.7
AC073263.1	12.9708	22.9044	0	223.71	0	0	126.09	0	94.1192	243.058	91.2364	31.923	104.06	0	31.5078	145.772	17.9569	45.0511	120.442	20.529	34.3043	28.4106	58.1761	0	102.955	16.9668	11.2077	17.0248	18.2234	12.2235	39.2845	7.04444	0	6.51216	82.2257	18.6488	21.0773	274.525	96.5452	47.3019	14.1499	166.777	27.0724	36.1663	137.622	347.621	504.217	99.8661	128.979
BOLA3-AS1	938.652	2091.62	573.067	2482.33	235.923	3104.21	971.258	639.397	336.131	1972.98	574.908	2255.15	161.368	2103.43	1462.16	602.8	2017.28	411.405	2697.79	461.246	638.352	1595.83	271.756	1441.73	1046.62	713.308	1120.04	821.349	989.07	2325.15	942.212	757.389	183.257	58.3467	118.492	372.731	232.425	946.017	133.079	366.757	82.8933	1019.17	93.2919	454.899	237.124	363.003	364.883	3171.83	1219.1
AC073263.2	0	23.3101	0	30.3564	0	0	5.03231	0	0	0	0	0	8.82531	0	0	0	12.1833	0	0	0	0	0	0	0	26.1947	0	15.2083	5.77545	0	0	0	4.77948	0	0	0	0	0	4.65646	16.3759	16.0466	0	15.0872	0	6.1345	0	0	8.55247	0	0
LBX2-AS1	888.987	611.253	1372.87	976.939	307.587	1090.16	926.723	544.245	1089.82	1572.49	1525.73	1616.74	1057.18	670.227	3452.59	557.692	2112.91	1400.39	1059.24	151.907	7247.58	2472.76	1940.69	3459.08	3504.73	1193.73	1468.32	1481.78	654.887	3603.13	1215.18	841.709	1642.06	2397.52	294.698	2109.49	1387.06	1835.73	3608.59	3385.4	952.632	343.926	2265.97	1623.25	1341.1	1431.16	2255.43	3558.57	1005.8
LINC01291	954.026	499.158	27.9642	534.933	0	748.852	1077.61	432.72	517.967	367.847	437.905	0	19.6858	461.889	6.3579	651.657	733.755	719.308	492.15	101.906	13.8444	971.731	207.393	2825.95	299.941	308.132	6.78475	2277.67	4.13691	662.268	482.763	17.0578	9.75543	863.347	9.05027	14.1116	6.37972	673.058	350.67	71.5872	8.56583	3.36536	757.974	98.5221	358.239	130.726	1598.67	1395.51	0
AC104135.1	85.9508	18.9719	0	0	0	35.0305	110.586	25.1951	56.6981	89.4789	237.512	0	0	43.5858	0	55.7282	59.4954	242.556	133.017	20.4052	0	188.262	85.6672	182.391	0	0	0	521.766	7.54729	80.9984	52.0636	0	0	334.433	24.7667	0	0	159.174	0	19.5903	0	0	302.728	0	53.197	17.4508	1023.24	110.293	0
AC007681.1	166.908	353.679	195.31	41.1242	65.2571	124.39	87.2618	234.846	116.394	109.22	162.926	387.31	215.204	174.115	108.118	115.433	257.476	128.366	221.405	22.6428	29.4284	15.668	45.154	64.7653	0	162.186	111.256	169	110.549	17.9761	43.3295	25.8993	23.699	40.7019	32.979	113.129	15.4984	37.8489	4.43692	39.1293	26.0114	61.3165	64.6965	49.8629	32.0451	3.87288	50.979	232.537	67.7427
AC084149.1	230.917	0	0	0	0	0	0	0	0	0	0	0	0	0	0	0	0	0	0	0	0	126.447	258.924	0	0	0	0	113.658	0	54.403	0	125.411	107.584	0	0	41.5	0	0	268.559	0	62.9769	0	0	80.4829	0	0	0	111.119	0
AC012494.1	0	0	0	0	0	0	0	0	0	0	0	0	0	0	0	0	0	0	0	141.153	0	32.5576	29.6301	0	0	0	0	19.5098	0	0	0	0	27.7008	0	0	0	12.0769	15.7298	13.8297	0	0	0	0	0	0	0	0	0	0
AC011754.1	0	0	0	0	0	0	0	0	0	0	0	0	0	0	0	0	0	0	0	0	0	0	0	0	0	0	0	0	0	0	0	0	0	0	0	0	0	0	0	0	0	0	0	0	0	0	0	0	0
AC010975.1	0	0	0	0	0	0	0	0	0	0	0	0	0	0	0	0	0	0	0	0	0	0	0	0	0	0	0	0	0	0	0	0	0	0	0	0	0	0	0	0	0	0	0	0	0	0	0	15.7238	0
RNU6-561P	0	0	0	0	0	0	0	0	0	0	0	0	0	0	0	0	0	0	0	0	0	0	0	0	0	0	0	0	0	0	0	0	0	0	0	0	0	0	0	0	0	0	0	0	0	0	0	0	0
AC016716.2	0	0	0	0	0	0	0	0	0	0	0	0	0	0	0	0	0	0	0	0	0	0	0	0	0	0	0	0	0	0	0	0	0	0	0	0	0	0	0	0	0	0	0	0	11.931	54.794	0	43.289	0
AC012355.1	21.3201	0	455.572	0	0	0	0	49.9969	42.1918	0	0	0	0	0	0	0	0	0	0	0	0	0	106.248	0	0	0	0	0	0	0	25.8287	0	370.833	0	0	0	0	0	19.8363	0	0	0	0	0	0	0	0	0	0
AC079896.1	0	0	0	0	0	0	0	0	0	0	0	0	0	0	0	0	0	0	0	10.6347	0	0	0	57.0346	0	0	0	0	0	0	0	0	0	0	0	0	0	0	0	0	0	0	0	0	0	0	0	0	0
TCF7L1-IT1	0	31.6061	63.7437	0	0	0	0	125.92	23.6139	0	0	0	0	0	0	0	0	0	0	56.6564	0	0	17.8395	0	0	0	61.8627	0	37.72	0	0	0	0	17.9724	0	0	0	0	0	0	0	0	0	0	0	0	0	0	0
AC105053.1	344.959	93.0634	0	33.0531	112.392	15.6214	54.7936	22.4709	94.8144	9.97551	231.089	82.5408	28.828	19.4366	178.452	99.4052	92.8594	249.611	0	9.09946	0	0	28.6517	0	0	75.2052	8.27969	6.28852	10.0969	81.2706	0	5.20408	0	9.6217	5.5222	6.88838	93.4251	60.8415	0	0	62.7193	16.4275	19.9997	0	20.3336	31.1279	0	0	231.402
AC015971.1	103.186	126.535	30.6237	59.3223	44.826	65.4188	121.287	40.3297	37.8152	29.8393	17.2811	49.3802	11.4976	23.2559	46.4171	19.8231	63.4895	0	133.076	125.207	35.3758	25.1126	34.2818	38.9271	0	14.9972	9.90668	56.4318	34.2293	10.8045	27.7794	18.6801	24.9275	48.9277	33.0367	24.7259	46.5764	15.166	74.6706	5.22636	18.761	14.7417	77.7715	27.972	16.2195	4.65558	27.8553	55.1708	77.3617
LINC01943	122.269	235.535	59.3789	19.1708	32.5938	108.725	69.9167	221.563	183.308	127.288	1284.47	492.415	1571.7	293.104	153.003	28.8275	477.032	48.2582	34.4042	77.4061	264.573	182.599	33.236	1302.01	1654.26	930.538	192.089	131.304	101.507	240.922	33.6649	169.028	165.717	44.6447	38.4345	1430.3	36.1244	5.88134	713.584	1357.93	97.0059	419.231	260.996	1154.48	47.174	54.1625	248.451	121.239	7.89489
AC104134.1	46.9236	8.28597	0	0	18.3461	0	16.0994	22.0078	18.5721	19.5399	0	0	9.41131	19.0361	15.1978	8.11307	38.9768	16.2978	0	53.4717	24.82	0	18.7075	47.7955	0	0	16.2182	12.3179	6.59254	35.3759	5.68468	10.1937	5.8298	23.5586	0	33.7322	7.62499	9.93128	8.73162	17.1121	15.3567	24.1335	39.1751	0	0	0	63.8424	12.0426	0
AC062029.1	382.795	246.724	163.593	468.752	97.2816	355.711	496.887	148.117	285.34	306.851	253.871	419.24	134.358	232.94	331.65	456.677	333.865	339.035	260.662	189.026	310.466	62.8841	532.237	110.474	83.5565	115.167	208.38	522.534	254.114	414.85	303.754	253.633	225.903	368.999	163.247	104.569	217.712	848.661	113.97	446.712	194.18	452.818	353.54	312.198	199.014	65.2846	483.615	476.472	285.483
AC233263.6	0	0	0	0	0	0	0	0	0	0	0	10.2778	25.1272	0	0	0	0	0	0	2.64377	0	0	0	0	0	0	0	5.48124	2.93356	0	5.05916	0	5.18832	4.19326	0	6.00408	0	30.9347	0	0	0	0	4.35806	0	2.95388	0	0	0	5.93223
AC103563.7	34.2994	151.418	1649.07	0	33.5257	111.834	0	4102.16	226.259	107.122	241.261	168.831	722.328	139.146	111.09	266.866	47.4843	119.131	106.163	0	332.613	0	205.117	58.2278	918.844	2467.64	0	315.137	48.189	743.431	0	18.628	21.3068	34.4409	79.0668	98.6278	250.811	580.751	0	62.5414	1328.31	0	2738.27	0	60.6534	1615.62	333.331	132.041	48.7237
AC009237.15	196.349	144.467	174.818	677.293	127.946	426.799	467.824	268.596	302.22	476.953	98.6509	362.431	98.4524	398.275	344.469	650.681	679.566	483.063	557.093	580.089	288.494	179.197	1500.37	388.883	194.814	299.645	28.2766	257.717	678.157	678.462	594.679	231.046	304.93	722.915	113.156	588.124	664.714	1246.7	0	238.681	642.591	28.0514	905.006	387.796	509.247	159.46	1431.13	230.961	581.087
AC012307.1	8155.95	0	0	0	2033.66	0	4187.9	0	2031.27	0	1672.56	716.89	0	0	336.936	3597.34	115.216	1083.97	0	0	0	0	248.848	0	0	1088.63	0	0	29.2314	705.858	0	45.1988	0	6936.08	2541.98	59.8275	3651.4	12462	0	75.8751	1361.84	2211.5	347.406	0	13274.7	473.12	1294.07	53.3971	4847.15
STARD7-AS1	746.819	936.692	857.568	1047.3	477.552	1445.08	1125.5	556.501	842.561	792.006	953.835	1219.62	1084.9	1260.02	672.524	1291.25	1188.5	812.11	1285.4	289.423	990.643	726.17	1346.1	1054.55	1495.81	821.686	627.212	769.529	1032.08	1052.39	655.311	879.424	1014.56	988.184	567.15	742.584	895.996	1215.01	850.7	916.316	772.828	747.859	659.187	919.54	881.249	804.905	2448.66	1665.88	1333.54
AC021188.1	155.089	39.1232	157.809	0	151.59	36.1193	215.376	285.76	189.996	138.39	512.051	81.7919	555.458	44.9405	197.335	114.921	214.706	230.857	34.2879	7.01314	78.1272	121.321	55.2061	263.284	593.523	115.924	0	87.2406	46.6912	187.911	0	24.0653	13.7631	66.7408	0	541.519	36.0023	23.4459	288.592	323.187	24.1695	360.84	80.9244	277.992	47.0146	17.9932	0	213.228	0
AC092683.2	0	0	0	0	37.1242	0	7.23953	29.6893	0	13.18	0	0	0	0	0	0	0	0	0	0	0	0	0	0	0	0	0	0	4.44678	0	0	0	0	12.7125	0	0	0	0	0	0	0	0	19.8182	0	0	0	0	0	0
AC092675.2	0	0	0	0	0	49.4053	17.3294	0	0	0	0	0	0	0	0	0	0	0	0	0	0	0	0	0	0	0	0	0	0	0	0	32.9175	0	0	0	0	0	0	0	0	0	0	0	0	0	0	0	0	0
RNU7-46P	0	0	0	0	0	0	0	0	0	0	0	0	0	0	0	0	0	0	0	0	0	0	131.782	0	0	0	0	0	0	0	0	0	0	0	0	0	0	0	0	0	0	0	0	0	0	0	0	0	0
AC092667.1	38.0397	263.091	22.579	240.562	12.3939	434.102	68.8819	0	12.5466	178.205	101.932	171.638	12.7158	244.34	5.13352	43.847	122.879	110.102	333.598	0	0	0	3.15952	0	0	24.8794	0	20.8037	131.383	47.7972	0	3.44322	0	0	0	4.55762	0	0	0	0	0	32.6073	6.61629	0	2.24225	0	0	0	0
LINC01849	0	0	0	0	0	0	0	0	0	0	0	0	50.28	0	0	0	34.7056	0	0	0	0	0	12.4931	0	0	32.7921	0	0	0	0	0	0	0	0	0	0	0	0	0	0	0	0	0	0	0	0	0	0	0
LINC01868	0	0	0	0	0	0	0	0	0	0	0	0	0	0	0	0	0	0	0	0	0	0	0	0	0	0	0	0	0	0	0	0	0	0	0	0	0	0	0	0	0	0	0	0	0	0	0	0	0
AC092168.2	91.4651	100.945	0	0	134.103	186.39	65.3779	294.926	527.937	71.4147	45.9545	112.554	0	139.146	92.5752	138.375	189.937	258.117	35.3878	521.144	60.4751	0	91.1632	38.8185	0	209.375	19.7581	15.0065	104.409	43.0975	96.9566	0	85.2273	34.4409	158.134	0	37.1572	145.188	0	41.6943	112.252	0	35.7944	47.8183	64.697	37.1407	222.221	29.3423	16.2412
AC007278.1	86.4852	43.634	66.0014	0	144.916	0	56.5196	86.9201	40.7504	64.3109	74.4899	76.0186	0	125.305	10.004	21.3618	102.626	10.7281	76.4825	3.91087	10.8919	40.5927	0	146.82	0	32.3225	32.0269	0	30.3769	0	0	0	7.67496	6.20299	0	142.107	0	6.53728	137.943	135.169	0	0	83.808	17.2247	0	0	12.007	0	8.77541
LINC01796	0	0	41.1772	0	0	0	13.2231	0	0	0	0	0	0	0	0	19.9909	32.0134	0	0	21.9593	0	0	0	0	0	0	0	0	0	0	0	0	0	11.6098	13.3265	0	37.5765	0	0	0	12.6132	0	24.1322	16.1193	24.5351	18.7799	22.4728	0	0
AC108051.1	0	0	0	0	0	0	0	0	0	0	0	0	0	0	0	0	0	0	0	28.3592	0	0	0	0	0	0	0	0	0	0	0	0	0	0	0	0	0	15.8014	0	27.2266	0	0	0	0	10.5619	0	0	0	21.2112
AC096554.1	0	0	0	0	0	0	0	0	0	0	0	0	0	0	0	0	0	0	0	0	0	0	15.4452	0	0	0	53.5597	0	0	0	0	0	0	0	0	0	0	0	0	0	0	0	0	0	0	0	0	0	0
LINC01831	0	0	0	0	0	0	0	0	0	0	0	0	0	0	0	0	0	0	0	0	0	0	0	0	0	0	0	0	0	0	0	0	0	0	0	0	0	17.5963	0	0	0	0	0	0	0	0	32.319	0	0
LINC01102	0	0	0	0	0	0	0	0	0	0	0	11.8725	9.6753	0	5.20804	2.78021	4.45223	0	0	0	0	0	1.60269	0	663.696	0	2.77885	4.22113	0	0	0	0	1.99778	3.22925	0	0	0	0	0	0	0	0	0	2.24177	1.1374	5.2236	3.12539	0	0
LINC01103	0	0	0	0	0	0	0	0	0	0	0	0	0	0	0	0	0	0	0	0	0	0	0	0	0	0	0	0	0	0	0	0	0	5.64953	0	0	0	0	0	0	0	0	0	0	0	0	0	0	0
AC013402.1	0	0	0	0	0	0	0	0	0	0	0	0	0	0	0	0	0	0	0	0	0	0	0	0	0	0	0	0	0	0	0	0	0	0	0	0	0	0	0	0	0	0	0	0	0	0	0	0	0
AC018730.2	0	0	0	0	0	0	0	0	0	0	74.3779	0	0	0	0	0	204.943	32.1358	0	0	0	0	0	0	0	0	0	0	0	0	0	0	22.9902	0	0	0	30.0697	0	0	0	0	0	0	0	0	0	0	23.7454	0
AC018730.1	0	0	0	0	0	0	0	0	0	0	0	0	0	0	0	0	69.4113	0	0	0	0	0	0	0	0	0	0	0	0	0	0	0	0	0	0	0	0	0	0	0	0	0	0	0	0	0	0	0	0
LINC01159	0	0	0	0	0	0	0	0	0	0	4.91635	0	0	0	0	0	47.4134	0	0	1.54871	0	0	2.43823	0	0	0	0	0	0	0	0	0	0	0	0	0	0	0	0	0	0	54.5207	0	0	0	0	0	0	0
LINC01918	16.2489	28.6929	28.9342	0	0	0	0	0	53.5935	16.9159	0	0	0	0	0	126.424	179.96	42.3275	0	0	42.9739	0	72.8786	27.5846	322.437	21.2547	28.0804	95.9733	28.5361	153.126	19.6851	97.0722	0	8.15795	0	23.3618	0	0	0	0	0	0	0	33.9799	5.74675	0	15.7911	20.8508	0
AC012360.3	218.665	247.625	253.94	188.568	236.964	123.993	326.188	317.703	288.488	237.538	334.366	298.33	214.517	144.633	207.847	308.21	447.5	156.85	316.336	288.903	138.291	400.863	599.344	411.562	226.388	385.518	488.785	177.82	368.99	192.627	685.303	345.943	180.129	360.376	172.588	324.636	316.704	613.712	141.529	567.733	251.506	611.21	416.706	841.651	262.268	196.887	360.334	1284.02	185.698
AC108058.1	1181.4	83.2249	78.3297	32.5147	2205.09	122.936	880.384	405.255	808.339	242.054	214.695	108.262	56.7168	38.2399	91.5888	260.763	269.69	190.98	68.0765	224.775	38.7791	82.5857	369.536	234.697	68.5842	180.84	266.064	160.838	121.396	106.596	53.2909	13.6515	54.6513	85.1847	191.939	293.634	234.864	29.9252	134.475	91.6667	34.2764	21.5466	114.764	236.544	88.8995	30.6208	30.5352	12.0957	214.242
AC009505.1	0	0	0	0	0	0	0	0	0	0	0	0	0	0	0	0	0	0	0	0	0	0	16.6405	0	0	0	0	0	0	0	0	0	0	0	0	0	0	0	0	0	0	0	0	0	0	0	0	0	0
AC108868.2	64.1688	0	0	0	0	0	0	0	42.3294	100.204	0	0	0	0	77.9371	27.7369	177.671	0	0	0	0	0	0	0	0	0	0	0	0	0	0	0	0	0	0	0	0	0	0	0	0	27.5025	33.4828	0	0	0	0	0	22.7886
ST6GAL2-IT1	169.022	0	0	0	0	0	48.3257	0	111.496	0	0	0	0	85.7113	0	109.589	0	73.3823	0	26.7512	37.2514	0	0	0	0	0	0	138.656	0	0	0	0	52.4983	0	0	0	0	0	0	0	0	36.221	0	29.4551	0	0	123.195	81.3342	30.0128
AC016994.1	0	0	0	0	0	0	0	0	0	0	0	0	0	0	0	0	0	0	0	0	0	0	0	0	0	0	0	0	0	0	0	0	0	0	0	0	0	0	0	0	0	0	0	0	0	0	0	0	0
LINC01789	0	0	0	0	0	0	0	0	0	0	0	0	0	0	0	0	0	0	0	0	0	0	0	0	0	0	0	0	0	0	0	7.44496	0	0	0	0	0	0	0	0	0	0	0	0	0	0	0	8.79534	0
AC096669.1	0	0	0	0	0	0	7.18405	0	0	0	12.6243	0	37.7967	0	0	0	0	0	0	3.9768	0	0	0	0	0	0	0	0	0	0	0	0	23.413	0	0	0	0	0	0	0	0	0	0	8.75752	4.44327	0	0	16.1214	0
LINC01885	0	0	0	0	0	0	0	31.5662	0	0	0	0	0	0	21.7985	0	0	0	0	0	0	0	0	0	0	0	0	0	0	0	0	0	0	0	0	0	0	0	0	0	0	0	0	18.7661	0	0	0	34.5459	0
GCC2-AS1	184.676	126.82	109.617	0	80.2267	234.165	234.673	192.479	94.7511	149.533	61.8574	176.755	61.733	0	199.379	230.608	170.444	213.81	0	103.924	126.627	202.252	132.937	209.008	101.796	0	53.1911	80.7986	194.595	290.058	198.871	133.73	293.176	175.135	118.254	206.513	50.0157	130.287	76.3662	411.568	100.732	175.892	64.2418	214.554	43.543	16.6645	139.59	144.82	451.807
LIMS1-AS1	240.599	121.389	306.023	118.562	436.748	0	294.817	120.905	226.733	71.5644	69.0763	422.963	0	0	27.8308	178.283	190.335	59.6904	159.579	206.719	90.9028	37.6426	51.3868	233.4	0	89.9203	29.6993	135.342	193.16	0	229.02	18.667	128.109	34.5131	217.89	24.7086	167.558	36.3731	0	62.6726	37.4957	0	89.6736	23.9593	36.4684	0	0	22.0529	73.2388
LINC01123	373.182	30.7524	292.389	120.145	355.037	89.2294	332.898	186.696	472.65	186.48	319.994	171.444	563.853	80.743	459.297	546.294	261.762	674.003	61.6038	111.827	144.755	250.669	143.821	253.41	4.93685	58.5779	124.683	65.3091	188.749	281.343	253.176	48.6419	108.183	49.9628	103.231	407.771	177.881	397.548	254.622	145.164	37.9964	55.4473	301.173	378.062	388.911	420.259	58.027	60.6571	593.734
LINC01106	277.783	31.3098	231.536	203.871	502.595	105.988	527.228	297.99	647.194	239.963	207.864	160.006	88.9053	47.9539	808.769	531.38	450.022	887.836	100.614	102.897	260.518	330.112	217.959	441.473	35.1844	201.008	91.9243	42.6663	294.78	300.766	540.592	89.8763	143.187	157.268	207.771	412.128	446.59	287.707	467.412	447.237	199.873	50.6624	280.639	457.307	374.162	191.996	22.9751	182.02	881.559
AC112229.4	0	0	0	0	0	0	30.678	0	7.07798	0	0	0	0	0	60.8161	0	0	0	0	0	9.45912	0	10.6944	0	31.9377	0	9.2713	7.04167	0	0	0	0	6.66536	0	0	0	8.71784	0	0	29.347	0	0	0	0	0	0	0	0	15.2421
AC112229.2	0	0	0	0	0	0	0	0	0	0	0	0	0	0	0	0	0	0	0	0	0	0	0	0	0	0	0	0	0	0	0	0	21.3964	0	0	0	0	0	0	31.4021	0	0	0	0	0	0	0	0	0
AC226101.2	21.948	19.3783	0	0	107.264	0	12.5505	0	0	0	0	0	0	0	0	0	0	76.2311	0	0	0	0	0	74.5191	0	28.7095	0	0	0	0	0	23.8398	0	0	0	0	0	0	0	0	0	0	0	0	0	0	0	0	0
AC114776.1	7.46081	0	0	0	0	0	8.5326	0	0	0	0	4.59052	3.74097	0	0	9.67476	5.16439	3.23917	0	0	0	4.08544	0	0	0	0	0	0	0	0	0	8.10391	0	28.0934	0	2.68169	0	19.7383	0	0	2.03475	0	0	0	21.1093	21.207	0	0	0
ACOXL-AS1	133.76	21.0891	17.0132	24.7176	154.089	15.5759	442.535	11.2027	94.5381	59.6787	91.2061	88.1789	28.744	38.7599	174.064	437.761	112.429	145.182	0	49.9012	29.4798	0	54.7557	24.3295	0	24.9953	12.3834	12.5404	11.7454	81.0338	20.2558	103.778	41.5458	179.881	46.802	13.7366	46.5764	247.712	0	17.4212	18.2398	417.681	37.3901	56.61	138.542	178.464	46.4255	36.7805	37.3236
AC108463.3	0	19.5352	0	0	0	18.0353	12.6521	0	21.893	34.5508	0	13.6136	0	22.4399	0	0	0	0	51.3625	49.0257	39.0109	0	5.51316	56.3419	0	130.239	9.55907	29.0409	46.6282	52.127	13.4023	36.0493	20.6167	16.6627	12.751	39.7639	35.9537	11.7071	41.1718	30.2579	0	9.48296	57.7251	23.1347	0	8.98445	10.7512	0	7.85761
AC017002.3	36.8844	65.132	0	31.8076	0	30.0655	0	64.8723	72.9932	115.195	889.522	68.0832	536.339	112.225	29.8657	0	255.315	0	28.5411	58.3771	162.582	161.58	18.3813	375.697	494.046	916.702	175.289	72.6187	84.2088	69.5183	22.3423	10.0159	80.1942	0	21.2564	490.531	0	0	171.588	302.647	20.1186	0	38.4921	282.822	6.52246	104.842	89.6133	59.1632	13.099
AC012442.2	192.884	204.361	206.08	332.67	113.12	314.45	176.474	135.698	127.237	240.961	193.82	332.299	77.372	391.247	124.944	0	267.029	334.969	716.416	73.2667	170.042	211.241	19.2247	327.446	497.577	100.922	0	50.6337	94.8472	290.832	186.939	104.755	143.784	58.1037	88.9269	415.977	62.6864	122.47	143.568	70.3407	0	330.677	60.3873	161.344	40.9304	156.646	149.96	222.76	164.4
AC016683.1	0	13.4782	0	0	0	0	8.72923	0	0	63.5684	15.3396	37.5704	30.6174	30.9646	24.7212	26.3939	0	53.0211	0	53.1536	13.4577	0	7.60755	51.8303	60.5845	0	0	10.0183	10.7236	0	0	0	9.48293	0	8.79747	32.9218	37.2091	8.07726	0	27.835	16.6531	143.94	15.9308	10.6411	16.1968	0	14.8354	0	21.6852
AC016745.2	4.76187	0	8.47941	0	9.30891	0	2.72297	0	3.1412	0	0	0	0	9.65902	0	0	0	0	0	0	0	5.21508	2.37308	16.1678	0	0	0	0	5.01764	4.4875	28.8444	0	0	7.17226	2.74426	6.84636	0	0	0	4.34139	0	8.16367	2.48471	9.95809	0	0	0	9.16575	10.1466
LINC01961	0	0	0	0	0	0	0	0	0	0	22.1137	0	0	0	0	0	0	0	0	0	0	0	0	0	0	0	0	0	7.72964	0	0	0	13.6707	0	0	0	0	0	0	0	0	0	0	0	0	0	0	98.8384	0
AC017074.2	0	0	0	0	0	0	0	0	0	0	0	0	0	0	0	0	37.3929	0	0	0	0	0	0	0	0	0	70.0159	0	0	0	16.361	0	0	0	0	0	0	0	0	0	0	0	0	0	0	0	0	0	0
AC104653.2	0	34.7971	140.359	67.9735	0	0	45.073	46.2111	207.984	410.291	39.6026	242.492	513.799	239.827	159.559	0	0	102.665	304.965	24.9506	69.4882	0	157.125	0	0	154.659	34.0542	0	96.8992	37.1405	23.8729	21.4043	73.4471	0	22.7127	84.9953	0	145.973	73.3372	35.9313	21.4969	33.7831	41.1292	54.945	69.6931	0	38.3011	25.2866	27.9927
AC104653.1	97.7354	431.463	174.036	210.708	47.7654	517.835	97.8038	257.846	386.831	254.368	343.734	300.675	24.5031	446.057	178.059	63.369	372.09	169.731	189.069	54.1402	0	133.797	73.0597	373.318	218.185	0	0	128.282	617.91	0	133.204	39.81	273.21	24.5346	28.1624	474.251	59.5567	77.5706	22.7335	155.934	66.6373	1759.34	369.733	289.546	0	19.8434	47.491	109.739	52.0639
AC110769.1	20.1167	0	0	0	0	0	11.5033	0	0	20.9425	0	0	0	0	16.2887	0	0	0	0	0	0	0	10.0252	0	0	0	34.7645	13.2021	0	18.9576	0	0	0	0	0	0	0	21.2883	0	0	0	0	0	0	7.11468	0	0	0	0
RNU2-41P	0	0	0	0	0	0	0	0	0	0	0	0	0	0	0	0	0	0	0	29.1558	0	0	0	0	0	0	0	0	0	0	0	0	0	0	0	0	0	0	0	0	0	0	0	0	0	0	0	0	0
AC009404.1	262.613	260.404	251.802	202.078	244.842	368.847	242.581	198.965	186.56	231.332	316.665	253.559	320.08	172.099	134.127	174.637	374.749	101.737	250.104	86.9644	89.0435	163.715	173.155	212.622	208.448	502.063	233.898	114.013	120.621	159.911	78.3135	116.294	215.841	314.407	139.702	185.881	246.196	741.798	161.638	151.021	138.835	225.109	546.01	318.242	230.053	154.215	675.337	235.892	169.308
LINC01956	17.4046	0	0	0	0	0	0	0	0	0	0	0	0	0	0	0	24.095	15.1127	0	0	15.3435	0	320.922	59.0932	103.611	705.76	0	194.177	12.2263	0	63.2556	0	151.364	0	0	262.746	28.2821	0	550.574	0	0	14.9191	18.1632	0	73.8659	14.1348	0	11.1669	0
AC013457.1	0	0	0	0	0	0	0	0	0	0	0	0	0	0	0	0	0	0	0	15.3998	0	53.2805	8.08161	0	0	0	0	0	0	0	39.2923	0	0	8.14181	0	139.893	0	0	0	14.7848	0	0	279.239	0	0	0	0	10.4048	0
AC013275.1	0	0	0	0	0	25.5895	4.48789	9.20241	0	0	31.5456	67.6052	7.87054	15.9196	6.35485	6.78484	0	0	36.4381	4.96862	6.91888	0	0	0	7.78695	0	13.563	0	49.6192	0	0	0	0	7.88068	0	5.64194	0	0	0	0	0	6.7275	12.2856	0	0	0	0	10.0711	0
AC012363.1	0	0	152.32	49.1773	0	0	0	0	0	0	0	0	0	0	0	0	39.4739	0	0	126.359	0	0	0	0	0	0	0	280.687	0	0	0	0	0	0	0	0	0	0	238.761	0	0	0	0	0	0	0	83.13	0	0
AC073257.2	310.514	109.664	165.878	53.5549	182.105	202.487	142.048	473.314	61.4498	258.608	592.839	458.53	809.622	0	276.569	107.375	257.926	512.286	96.1101	19.6581	0	0	185.693	0	92.4258	365.557	53.6612	20.3782	109.064	29.2622	394.988	16.864	115.735	62.3588	35.7897	133.932	100.916	1051.51	57.7808	0	220.181	0	97.2144	129.87	494.188	75.6531	0	19.9228	88.2195
AC017033.1	23.1569	61.3372	41.2353	119.818	0	528.525	66.209	54.3046	61.1026	192.86	139.616	28.4962	92.8902	93.9435	18.7504	20.0191	32.0586	40.2151	71.6753	21.9904	20.4146	0	0	39.312	183.807	0	20.0093	45.5918	65.0688	87.2907	0	0	28.7702	0	13.3453	49.9407	0	0	0	21.1122	0	0	24.1663	16.142	0	0	0	0	0
AC079988.1	0	0	214.666	0	0	0	0	35.3379	0	0	0	0	0	0	0	0	0	0	0	0	0	0	0	0	0	0	0	0	0	0	36.5115	0	0	0	0	0	0	0	0	0	0	0	0	0	0	0	0	0	0
AC062020.1	0	0	0	0	0	0	0	0	0	0	0	0	0	0	0	0	0	0	0	0	0	0	0	0	0	0	0	0	0	0	0	0	0	0	0	0	0	0	0	0	0	0	0	0	0	0	0	0	0
AC073409.1	0	0	0	0	0	0	0	0	0	0	0	0	0	0	0	0	0	0	0	0	0	266.997	0	0	0	0	0	0	0	0	0	0	0	0	0	0	0	0	0	0	0	0	0	0	0	0	59.2314	0	0
LINC01889	441.785	0	1573.36	0	239.899	0	477.181	1755.47	4695.2	25.5511	98.6509	151.013	24.6131	0	119.239	509.229	169.891	831.153	0	0	1384.77	0	195.701	0	24.3517	192.629	996.748	0	379.308	115.647	0	0	1250.21	1959.26	1499.31	0	1036.95	831.135	0	0	2008.1	0	665.948	0	2821.11	0	119.261	0	0
LINC01941	0	0	0	0	0	0	0	0	0	0	0	0	0	0	0	0	0	0	0	0	0	0	0	0	0	0	0	0	0	0	0	0	0	0	0	0	0	41.7066	0	0	0	0	0	36.63	0	0	0	0	0
RNU6-675P	0	0	0	0	0	0	0	0	0	0	0	0	0	0	0	0	0	0	0	0	0	0	0	0	0	0	0	0	0	0	0	0	0	0	0	0	0	0	0	0	0	0	0	0	0	0	0	0	0
AC068282.1	237.699	139.913	86.8241	241.773	89.3603	357.702	432.165	221.538	229.169	412.426	153.111	442.507	415.623	210.168	133.246	158.069	160.317	306.951	377.295	92.6048	263.28	80.099	1278.73	134.508	429.35	271.065	258.052	87.9973	385.333	436.518	295.35	16.5505	265.028	296.819	84.2988	135.824	158.464	380.538	260.852	433.419	156.248	355.262	174.914	344.132	286.69	301.937	183.617	441.886	112.554
RNU4-48P	0	0	320.82	0	0	0	0	0	0	0	0	0	0	0	72.9412	0	0	0	0	0	158.83	0	44.8929	152.928	0	0	0	0	63.2812	0	0	0	0	0	0	0	0	47.6647	167.628	0	0	0	47.0048	0	0	0	0	0	0
AC068483.1	0	0	0	0	0	0	0	0	0	0	0	0	0	0	0	0	0	0	0	0	0	0	0	0	0	0	0	0	0	0	0	0	0	0	0	0	0	0	0	0	0	0	0	0	0	0	0	0	0
LINC01856	0	0	0	0	0	0	0	0	0	14.2353	0	0	0	0	0	0	0	0	0	0	0	0	3.40722	0	0	0	41.3536	0	2.40141	0	0	0	0	0	0	0	5.55499	3.61759	0	0	0	0	0	0	0	0	0	0	0
AC018865.1	0	0	0	0	0	0	0	0	0	0	0	0	0	0	0	0	0	0	0	89.7876	0	0	0	0	0	0	0	0	0	0	0	0	0	0	0	0	0	0	0	0	0	0	0	0	0	0	27.5662	0	0
RNU6-1049P	0	0	0	0	0	0	0	0	0	0	0	0	0	0	0	0	0	0	0	48.5021	0	0	0	0	0	0	0	0	0	0	0	0	0	0	0	0	0	0	0	0	0	0	0	0	0	0	0	0	0
RNU6-848P	0	0	0	0	0	0	0	0	0	0	0	0	0	0	0	0	0	0	0	0	0	0	0	0	0	0	0	0	0	0	0	0	0	0	0	0	0	0	0	0	0	0	0	0	0	0	0	0	0
LINC01120	0	0	0	0	0	0	0	0	0	0	0	0	17.6696	0	0	0	0	0	0	2.78868	15.5331	0	0	0	0	0	0	5.78166	0	0	0	0	0	0	0	0	0	9.32292	0	16.0638	0	0	0	0	0	0	0	5.65246	0
C2orf27B	0	0	0	0	0	0	0	0	0	0	0	0	12.4087	0	0	0	0	0	0	3.91677	10.9083	0	0	0	0	0	0	0	0	0	7.49519	0	0	0	0	0	10.0535	0	0	0	0	0	77.478	0	0	0	0	0	0
AC103564.1	0	180.301	51.9477	50.3149	0	142.678	16.6818	0	0	151.851	0	0	29.2554	295.872	23.6215	25.2198	0	0	0	0	0	0	29.0765	99.0494	0	0	0	0	40.9864	0	17.6711	0	0	0	0	0	0	0	0	26.5968	0	75.02	45.6665	0	0	0	0	0	0
LINC01945	0	0	0	0	0	0	0	0	0	0	0	0	0	0	0	16.8733	27.0208	16.9478	0	0	0	0	0	0	0	0	0	0	0	0	0	0	0	0	0	0	0	0	0	0	0	0	0	0	0	0	0	0	0
AC010974.1	0	0	0	0	0	0	0	0	0	0	0	0	0	0	0	0	0	38.0646	0	13.8763	0	0	0	74.4195	0	0	37.8785	0	0	0	0	71.4238	0	66.027	0	63.0268	0	92.7805	81.5729	0	95.6442	0	0	0	0	0	85.2045	281.263	0
AC016909.2	0	0	34.1258	0	0	0	10.9587	0	18.9629	0	0	0	9.60933	0	0	0	0	0	0	9.09946	0	0	4.77528	0	0	0	0	0	0	0	0	0	5.95246	0	0	0	0	0	0	0	0	0	0	0	0	0	0	0	0
RNU6-579P	0	0	0	0	0	0	0	0	0	0	0	0	0	0	0	0	0	0	0	0	0	0	0	0	0	0	0	0	0	0	97.3641	0	0	0	0	0	0	0	0	0	0	0	0	0	0	0	0	0	0
NCKAP5-IT1	0	0	0	0	0	0	16.9227	34.7	0	0	0	0	0	0	0	0	40.9702	0	0	9.36774	0	0	0	0	0	0	0	0	0	0	17.9262	0	0	0	0	0	0	0	0	0	0	0	0	0	0	0	0	0	0
AC068492.1	0	0	0	0	0	0	0	40.989	0	0	0	0	0	0	0	0	0	0	0	0	0	38.2847	0	0	0	0	0	0	0	0	21.1751	0	0	0	0	0	0	0	0	0	0	0	18.2407	0	12.3635	0	0	44.8581	0
AC092620.2	46.7986	0	0	26.9048	0	25.4313	0	0	30.8711	32.4797	0	19.1963	46.9312	0	25.2622	0	64.7883	0	0	69.1305	0	17.0842	0	0	0	20.4053	0	0	5.47915	14.7007	9.44923	8.4721	19.3809	0	0	33.6423	0	49.5241	0	0	34.0351	0	8.13974	10.874	11.0342	50.6753	15.1601	10.0088	0
AC092620.1	0	0	42.9332	41.5838	0	39.3063	13.7871	0	15.9046	0	48.455	29.6696	338.503	48.9059	39.045	41.6869	0	125.613	0	7.63195	21.2552	0	24.0309	40.9307	47.8439	63.0765	270.831	31.6461	0	68.1638	43.8138	0	14.9774	48.4198	0	17.3324	0	242.389	44.8651	0	0	0	62.9034	16.8067	136.435	78.3232	234.312	61.8778	34.2499
AC016710.1	0	0	0	0	0	0	0	0	0	0	0	0	0	0	313.365	0	0	0	0	0	0	0	0	0	0	0	364.804	0	0	0	0	0	327.833	0	0	0	0	2103.59	0	0	0	0	0	1496.01	0	0	68.383	361.175	0
LINC01853	0	0	0	0	0	0	0	0	0	0	0	0	0	0	0	0	0	0	0	0	0	0	0	0	0	0	0	0	0	0	0	0	0	0	0	0	0	39.0765	0	0	0	0	0	0	0	0	0	0	0
AC078882.1	0	0	0	0	0	0	0	0	0	0	0	0	0	0	0	0	0	0	0	0	0	0	0	0	0	0	0	0	0	0	0	0	0	0	0	0	0	0	0	0	0	0	0	0	0	0	0	0	0
AC013437.1	0	0	0	0	38.7084	0	0	0	0	0	0	48.7327	0	0	0	0	0	0	0	87.749	0	0	0	0	0	0	0	0	0	0	0	0	0	0	0	28.4686	32.176	0	0	0	0	0	0	0	0	0	0	0	0
AC096558.2	0	0	0	0	0	0	0	0	0	0	65.1174	0	0	0	0	0	0	0	0	41.0255	0	0	0	0	0	0	0	0	0	0	0	52.7915	0	0	0	0	0	0	0	0	0	0	0	0	0	0	0	0	0
AC079793.1	0	0	40.9461	0	89.9034	0	13.1489	80.8857	0	23.9384	69.3185	0	184.477	0	0	0	0	0	0	14.5574	0	0	0	78.0726	0	0	0	30.1814	32.3062	0	0	0	0	0	0	16.5302	0	0	64.1829	125.785	0	19.7107	0	16.0288	16.265	0	0	0	0
AC092652.1	44.6126	0	0	38.4721	87.2124	0	25.5107	0	44.1435	69.6657	0	82.3483	22.3695	0	72.2465	0	0	58.1068	0	49.426	0	0	0	0	0	0	0	14.639	0	21.021	13.5117	60.5726	0	11.1991	0	16.0354	0	0	20.7539	0	0	0	0	357.629	0	0	21.6779	28.6237	0
AC092652.2	18.5465	0	33.0256	0	0	0	10.6054	21.7464	12.2343	0	18.6365	45.6455	0	0	30.0346	0	0	0	0	0	16.3502	0	0	31.4852	0	0	16.0255	12.1716	0	0	0	30.2178	0	0	0	26.6652	0	0	17.2558	16.9088	0	0	9.67745	0	0	0	0	0	0
AC079584.1	35.3343	0	0	0	0	0	0	0	0	0	0	0	0	0	0	0	0	0	0	0	0	0	0	0	0	0	0	0	12.4107	0	0	0	0	0	0	0	0	0	0	0	0	0	0	0	0	0	0	0	0
LINC01412	271.742	159.951	241.944	234.34	177.075	295.34	181.288	106.209	89.6284	282.897	182.041	167.199	181.675	183.735	110.016	39.1534	125.4	157.306	210.274	0	0	0	67.7114	0	269.618	0	0	0	63.6308	128.042	0	0	0	0	52.2016	32.558	0	0	42.1385	0	0	504.693	0	0	0	0	0	0	0
AC023128.1	0	0	0	0	0	0	0	0	0	0	0	0	0	0	0	0	0	0	0	0	0	0	0	0	0	0	0	0	0	0	0	0	0	0	0	14.751	0	10.8573	0	0	0	0	0	0	0	0	0	0	0
LINC01966	0	0	0	0	0	0	0	0	0	0	0	0	0	0	0	0	0	0	0	0	0	0	0	0	0	0	17.2552	0	0	0	0	0	0	0	0	0	0	0	0	0	0	0	0	0	0	0	0	0	0
AC096666.1	0	0	0	0	0	0	0	0	0	0	0	0	0	0	0	0	0	0	0	14.913	0	0	0	0	0	0	0	0	0	0	0	0	0	0	0	0	0	0	0	0	0	0	0	0	0	38.2613	0	0	0
AC079163.1	0	0	0	0	0	0	0	0	0	0	0	0	0	0	0	0	0	0	0	0	0	0	0	0	0	0	0	0	0	0	0	0	0	0	0	0	0	0	0	0	0	0	0	0	0	0	0	0	0
AC062032.1	0	0	0	0	0	0	0	0	0	0	0	0	0	0	0	0	0	0	0	58.4758	0	0	0	0	0	0	0	0	0	0	0	0	28.6892	0	0	0	0	0	0	0	0	0	0	0	0	0	0	0	0
RNU6-1275P	0	0	0	0	0	249.797	0	0	0	0	0	0	0	0	124.068	0	0	0	0	97.0042	0	0	0	0	0	0	0	0	0	0	0	0	0	0	0	0	0	81.0746	0	0	0	0	0	0	0	0	0	0	108.832
RNU2-9P	0	0	0	0	0	0	0	0	0	0	0	0	0	0	0	0	0	0	0	0	0	0	0	0	0	0	0	0	0	0	0	0	0	0	0	0	0	0	0	0	0	0	0	0	0	0	0	0	0
RNU6-601P	0	0	0	0	0	0	0	0	101.076	0	0	0	153.659	0	0	0	0	0	0	48.5021	135.08	0	0	0	0	0	0	0	0	0	0	0	0	0	0	0	0	0	0	0	0	0	0	0	0	0	0	0	0
LINC01931	15.23	0	0	0	14.8865	24.8289	4.35448	0	10.0466	0	0	0	0	0	6.16595	13.1663	10.5423	0	0	0	0	8.33977	3.79494	12.9275	0	0	6.57991	0	10.6987	0	0	0	4.73045	3.82321	0	0	6.18712	0	0	0	4.15361	0	0	0	0	6.18437	0	0	0
LINC01817	0	0	0	0	0	47.3905	16.6227	0	0	0	0	0	0	0	0	0	0	0	0	0	0	0	0	0	0	0	0	0	0	0	0	0	0	0	0	0	0	0	0	0	0	0	0	0	0	0	0	0	0
LINC01920	0	0	0	0	0	0	0	0	0	0	0	0	19.5113	0	0	0	0	0	0	0	0	7.10266	0	11.0098	0	0	0	0	0	6.11172	0	3.52222	0	0	0	0	0	0	0	0	0	0	0	31.6456	0	0	0	0	0
AC104777.3	0	0	0	0	0	0	17.2022	0	0	0	0	0	0	0	0	0	0	0	0	9.52243	0	0	0	0	0	0	0	0	0	0	0	0	0	0	0	0	0	0	0	0	0	0	0	0	0	0	0	0	0
AC023469.1	0	0	0	0	0	0	0	0	0	0	0	0	0	0	0	0	0	0	0	0	0	38.2847	0	0	0	0	0	0	12.2784	0	0	0	0	52.6527	0	0	0	0	0	0	0	0	18.2407	0	0	0	0	0	24.8294
AC079790.1	0	171.309	0	111.546	0	0	0	0	63.995	0	0	0	0	0	26.184	0	0	28.0792	0	20.4723	0	0	0	0	0	0	0	0	22.7163	0	0	0	0	0	0	0	0	0	0	0	0	221.755	0	0	22.8736	0	0	0	22.9684
AC079150.1	0	0	0	0	0	0	0	0	0	0	0	0	0	0	0	0	0	0	0	13.5502	0	0	0	0	0	0	0	0	0	0	0	0	0	0	0	0	0	0	0	0	0	0	0	0	0	0	0	0	0
AC012501.1	0	0	59.3386	0	0	0	19.0553	0	0	0	0	0	83.5445	0	13.4911	0	345.998	101.273	0	221.513	0	0	149.461	0	0	0	0	0	0	0	70.6483	27.1469	134.554	0	28.8064	0	0	26.4481	0	60.7618	0	0	0	104.53	5.89275	13.5315	0	10.6903	0
AC009227.1	0	12.2571	0	0	20.3539	22.6319	3.96918	0	4.57881	7.22612	6.97489	8.54163	0	0	11.2407	6.00065	19.2189	0	0	0	12.2384	0	6.91829	0	0	0	0	0	7.31404	6.54126	29.4318	56.5464	0	0	0	24.9492	11.2793	7.34545	0	12.6566	0	0	0	19.354	2.4549	0	0	22.2676	0
CCDC148-AS1	0	0	0	0	0	0	0	0	0	0	0	0	0	0	0	17.8283	0	0	0	0	0	0	10.2774	0	0	0	17.8196	0	14.487	0	37.476	11.2002	0	0	11.8849	0	0	0	0	0	0	0	10.7608	0	0	0	0	0	0
AC005042.2	0	0	114.489	0	0	0	0	37.6938	0	0	0	0	96.715	0	0	0	0	0	0	0	0	0	0	0	0	0	0	0	0	0	19.4728	0	0	0	0	0	0	0	0	0	0	0	0	0	0	0	0	20.6259	0
AC009506.1	1305.9	2354.46	1035.69	2044.12	686.491	2379.42	1694.31	1286.74	1216.16	2147.79	1433.54	1971.62	748.344	3071.84	2168.12	1698.17	1701.55	1991.54	2190.85	305.687	1151.25	360.553	1153.93	353.966	533.521	933.059	398.256	785.009	1653.57	1147.92	704.619	1704.55	899.85	539.943	771.563	765.223	1123.45	958.08	459.462	1200.59	688.362	526.781	721.495	933.256	1284.67	819.93	1599.72	760.426	2291.58
AC009313.1	0	0	0	0	0	0	0	0	0	67.8652	0	0	0	66.1153	0	0	0	0	0	41.2702	28.7347	0	0	0	0	0	0	0	0	0	0	0	0	0	0	0	0	0	0	0	0	0	34.0154	0	0	0	0	0	0
AC009487.3	0	0	0	0	0	0	0	0	0	0	0	0	0	0	0	0	0	0	0	0	0	0	0	0	0	0	0	0	0	0	0	15.9003	0	0	0	0	0	0	0	0	0	0	0	0	0	0	0	0	0
AC008063.1	0	22.6181	0	0	25.0395	0	58.595	30.0372	0	26.6689	77.2251	63.0479	0	0	0	0	141.859	22.244	39.6454	32.4358	45.1673	0	0	0	127.085	33.5094	0	0	26.9934	48.2826	93.1043	13.9128	0	12.8615	0	55.2469	0	0	23.8346	93.4213	0	0	13.367	107.143	0	0	0	16.4363	0
AC008063.2	0	0	0	0	0	0	0	0	0	0	0	0	0	0	0	0	0	0	0	0	23.3498	145.037	0	0	52.5588	0	0	0	0	0	272.745	0	0	0	0	19.0404	0	0	0	120.738	0	0	0	18.463	0	0	0	0	0
AC011900.1	0	0	0	0	0	0	0	0	0	0	0	0	10.9647	0	0	0	0	0	0	0	0	0	0	0	0	0	4.72376	0	0	0	0	0	0	0	0	0	0	0	0	0	0	0	0	0	0	0	0	0	0
AC016766.1	0	0	0	0	0	0	0	0	0	0	0	28.2568	23.0274	93.1541	0	0	31.7892	0	0	14.537	0	0	0	0	0	0	0	0	8.06524	43.2786	0	0	0	0	0	0	0	0	0	0	0	0	0	0	0	0	0	0	0
AC009495.3	315.695	0	262.339	0	102.858	0	276.803	370.164	819.12	131.462	21.1485	77.697	0	85.3813	306.746	163.751	174.82	91.3746	0	133.241	92.7698	507.088	157.327	607.393	0	192.711	18.1856	69.0608	258.73	257.838	127.486	114.303	326.851	760.794	84.903	302.593	136.8	100.224	489.543	614.014	91.838	72.163	428.292	278.746	104.209	34.1847	122.721	216.056	179.383
XIRP2-AS1	0	0	0	0	0	0	0	0	0	0	0	0	0	0	0	0	0	0	0	0	0	0	0	0	0	0	0	0	0	0	0	0	0	0	0	0	0	0	0	0	0	0	0	0	0	0	0	0	0
AC016723.1	0	0	63.3289	0	17.381	57.9789	30.505	0	0	0	0	0	0	0	0	0	0	0	0	0	31.3526	0	0	241.5	0	0	153.65	35.0098	0	0	0	28.9724	220.926	8.92773	0	0	0	0	0	0	0	0	9.2786	37.1862	0	14.4414	0	45.6366	0
RNU6-766P	0	0	0	0	0	0	0	0	0	0	0	0	0	0	0	0	0	0	0	242.511	135.08	0	0	0	0	0	0	0	0	0	0	0	0	0	0	0	0	0	142.562	0	0	0	0	0	0	0	0	0	0
AC007405.2	19.7057	0	35.0897	0	38.5223	0	22.5365	23.1056	0	0	19.8013	24.2492	19.7615	0	47.8676	17.0355	0	0	0	12.4753	34.7441	0	9.82032	33.453	0	25.7764	0	0	41.5282	0	35.8094	160.532	48.9647	39.5739	0	56.6635	16.0107	0	36.6686	17.9656	0	16.8915	205.646	13.7363	48.7852	0	19.1505	113.79	0
DLX2-AS1	0	0	61.4623	0	0	0	0	0	22.7688	0	0	0	0	0	0	0	23.8921	0	0	0	0	75.6022	8.60054	87.8934	0	0	29.8243	0	12.1233	0	41.8153	18.7456	0	8.66459	0	12.4063	0	9.13155	0	94.4047	0	0	0	12.0301	0	0	0	110.729	0
AC078883.2	58.7639	25.9419	0	0	0	47.9001	33.6028	34.4513	38.764	0	88.5736	36.1565	0	0	71.3725	25.4006	0	25.5128	0	111.607	0	0	0	0	58.3044	0	25.3881	0	0	0	17.7977	15.9573	18.2521	0	0	21.1219	0	62.1862	27.3372	53.5749	0	0	15.3313	0	0	0	0	0	20.8691
RAPGEF4-AS1	0	0	0	0	0	0	3.59409	0	0	0	0	0	3.15153	0	5.08924	5.43359	0	0	0	0	0	0	3.13226	5.33504	0	0	0	2.06243	0	2.96156	1.90361	5.12028	0	0	0	2.25916	5.10671	3.32566	0	0	1.71415	2.69384	0	8.76256	1.11146	2.55222	0	2.01634	0
AC106900.1	0	0	0	0	0	0	20.5596	0	0	0	0	0	0	0	0	0	49.7752	0	0	0	0	0	17.9178	0	0	0	0	0	0	0	0	0	0	36.1025	0	0	0	19.0241	0	0	0	0	93.8033	0	25.4319	0	34.9413	23.0685	51.0744
AC016737.1	199.566	67.7696	164.015	26.4766	105.035	50.0529	228.235	35.9997	202.531	127.851	215.96	18.8908	153.947	0	62.1502	252.151	148.766	53.319	23.7576	24.2965	202.999	168.123	612.023	208.486	45.6936	140.564	145.91	30.2238	307.34	72.3335	241.769	175.082	247.941	269.755	88.469	22.0712	261.927	406.132	242.809	223.931	142.347	513.199	240.305	321.027	385.479	224.409	193.944	108.344	174.457
LINC01305	0	0	0	0	13.9959	0	13.6466	11.1929	0	4.96888	4.79613	5.87346	4.78648	9.68151	27.053	144.417	13.2154	8.28889	7.38663	6.04335	4.20773	15.6817	266.404	0	9.47128	18.7301	32.9934	3.13236	1.67644	0	43.3674	20.7375	2.96497	0	2.75065	0	3.87798	2.52547	88.816	13.0545	10.4137	24.548	19.924	442.503	1.68806	3.87626	0	18.3742	3.39009
AC010894.2	414.542	823.516	369.085	214.49	303.893	608.228	651.878	218.729	437.529	323.668	520.692	484.616	748.288	294.301	755.231	698.821	344.336	1079.86	384.926	111.536	566.447	453.995	588.772	422.244	637.516	244.013	340.284	231.245	822.655	410.189	640.313	157.596	643.784	374.626	143.34	163.902	404.173	701.894	636.393	755.874	474.835	675.148	443.425	664.62	337.206	269.329	483.436	625.036	382.768
AC010894.3	93.0282	11.7338	39.4415	7.64036	0	7.2219	10.1326	20.7769	11.6889	46.1175	35.6113	43.6105	279.875	0	1617.71	7.6593	24.5312	150.016	20.5672	267.83	652.186	320.201	236.218	67.6833	30.767	5.79465	84.2108	872.17	709.515	425.816	40.2505	60.1471	533.863	37.8096	0	1598.64	1328.13	541.453	4.12163	1207.59	1394.21	7.59457	90.1485	1025.21	3.13346	133.113	124.848	321.176	9.43932
RNU6-763P	0	0	0	0	0	0	0	0	0	0	0	0	155.109	0	0	0	0	0	0	0	0	0	0	0	0	0	0	0	0	0	0	0	0	0	0	0	0	0	0	0	0	0	0	0	0	0	0	0	0
AC093459.1	0	0	0	0	0	0	0	0	0	0	0	0	0	0	0	0	0	0	0	0	0	0	0	0	0	0	0	0	0	0	0	0	0	0	0	0	0	0	0	0	0	0	0	0	0	0	0	0	0
AC009336.1	116.128	0	0	0	92.8702	0	90.5524	0	90.5326	21.9808	84.8664	25.9824	137.631	21.414	68.3853	173.404	14.6153	119.169	0	23.3922	9.30685	34.6855	273.578	17.922	0	69.047	9.12206	13.8566	33.3723	29.8463	12.7896	34.4012	6.55806	26.5015	6.08402	15.1784	111.508	212.266	9.82237	0	51.8252	27.1483	44.0688	0	108.278	68.5895	0	6.77349	52.4886
HAGLROS	819.025	64.5655	520.867	25.2248	543.23	47.6865	418.162	257.232	463.093	334.967	602.553	251.967	2317.36	0	331.586	1163.22	1478.07	1358.85	22.6343	83.3319	90.254	288.313	2223.02	422.087	290.222	2066.16	530.772	700.674	2917.82	1392.06	2595.74	2279.66	1499.08	1336.4	50.5717	2008.14	2257.77	2747.2	367.406	640.031	2337.39	1191	984.458	91.7548	2229.38	2933.8	397.976	1050.98	311.641
AC017048.1	0	0	0	0	0	0	18.9398	0	0	0	0	0	0	0	0	0	0	0	0	0	0	0	0	0	0	0	0	0	11.6335	0	0	0	0	0	0	0	0	0	0	0	0	0	0	0	0	0	0	0	0
LINC01117	351.827	124.254	41.7662	80.9069	252.186	38.2378	174.36	220.015	170.196	48.8358	235.689	144.316	611.56	47.5765	94.9592	709.691	292.242	325.863	36.2991	118.792	41.3549	179.812	420.799	318.545	116.359	429.534	40.5338	46.1788	90.6215	221.036	326.775	127.384	480.821	23.5518	40.5514	286.641	19.057	148.927	545.57	235.224	217.491	0	61.1936	16.3499	58.0676	57.1457	45.5887	105.343	83.2974
RNU6ATAC14P	180.166	159.072	0	0	0	0	0	0	0	0	0	221.707	0	0	0	155.753	0	0	278.825	114.06	0	0	0	0	0	471.341	0	0	0	169.785	0	0	111.919	0	0	388.55	0	0	0	0	0	0	0	0	127.439	0	0	0	0
AC073636.1	76.1383	0	0	0	24.8069	0	14.5127	0	33.4835	0	0	0	0	0	0	109.702	175.677	22.0374	0	0	0	0	12.6478	0	0	132.793	21.9297	0	0	0	0	0	0	12.7421	58.5046	18.2446	20.6205	0	0	0	13.8432	21.755	26.4857	0	0	0	24.6645	16.2836	0
AC019080.3	36.9259	32.6027	591.783	63.6869	0	0	84.4612	43.2969	48.7169	115.325	148.421	136.32	74.0611	0	119.597	191.534	51.1205	64.1269	285.733	0	130.212	40.4404	73.6082	0	0	0	31.9066	0	38.9094	69.5966	44.7348	40.1089	45.8769	55.6174	0	185.816	0	195.382	34.3562	0	20.1413	63.3052	57.8031	283.14	65.2981	0	35.8857	47.3839	0
AC073834.1	0	0	0	0	0	0	0	0	0	0	0	0	0	0	0	0	0	0	0	0	0	0	0	0	0	0	0	0	0	0	0	0	0	0	0	0	0	0	0	0	0	0	0	0	0	0	0	0	0
RNU5E-9P	0	0	0	0	0	0	0	0	0	0	0	0	0	0	0	0	0	0	0	0	0	0	0	0	0	0	0	0	0	0	0	0	0	0	0	0	0	0	0	0	0	0	0	0	0	0	0	0	0
AC009948.3	164.134	64.4075	16.2373	78.6345	276.298	44.5966	192.927	117.61	96.2417	142.392	119.116	67.3259	210.32	147.969	73.8336	197.074	126.237	134.602	42.3355	40.4094	643.094	149.796	227.211	123.839	235.228	226.626	39.3953	89.7636	89.6776	206.235	149.133	4.95226	79.3022	132.764	231.22	235.982	281.531	492.129	279.97	166.267	313.344	171.959	28.5479	286.032	503.093	185.135	141.786	111.16	38.8597
AC009478.1	379.247	0	0	0	228.118	0	950.865	136.824	288.661	0	87.9432	35.8992	58.5109	0	259.837	100.879	242.322	683.944	0	674.11	0	0	218.074	0	0	76.3203	0	153.163	266.411	109.968	300.408	0	108.733	117.172	369.87	146.801	23.7026	92.6154	217.141	106.387	206.86	0	60.8887	20.3355	51.5878	0	85.0529	0	497.294
AC104076.1	61.8684	273.124	0	0	60.4728	0	778.318	145.085	0	128.816	0	76.1333	0	0	100.191	53.485	85.6509	268.607	287.242	0	109.083	0	30.8321	0	0	323.713	0	0	65.1915	116.607	74.9519	33.6007	38.4327	62.1235	142.619	44.4755	301.604	130.943	0	451.242	134.985	0	96.8475	129.38	43.762	50.2451	0	0	131.83
AC068196.1	19.682	0	35.0475	0	19.238	0	45.0189	69.2335	12.9834	20.4899	39.5551	0	0	0	31.8734	17.015	0	17.0902	0	12.4603	52.0536	64.6657	88.2768	33.4128	0	77.2365	17.0067	25.8335	41.4784	18.548	59.6106	53.4464	36.6795	39.5264	45.3709	0	159.914	135.384	73.2492	17.9441	21.4711	101.228	0	137.198	118.336	175.828	133.893	25.2562	13.9796
AC013733.1	0	0	0	0	0	0	0	0	0	0	0	0	66.7677	0	0	0	0	0	0	0	0	0	0	0	0	0	0	0	0	0	0	0	0	0	0	0	0	0	0	0	0	0	0	0	0	0	0	0	0
RNU6-1122P	0	0	0	0	0	0	0	0	0	0	0	0	0	0	0	0	0	0	0	0	0	0	76.3599	0	0	0	0	0	0	0	0	0	0	0	0	0	0	0	0	0	0	0	0	0	0	0	0	0	0
AC093639.1	0	0	0	0	0	0	0	0	0	0	0	0	0	0	0	0	0	0	0	0	0	0	0	0	0	0	0	0	0	0	0	0	0	0	0	0	0	0	0	0	0	0	0	0	0	0	0	0	0
AC017101.1	86.139	0	0	0	196.457	46.8096	49.2567	0	0	0	0	0	0	0	0	0	0	0	0	372.642	0	0	0	48.7441	0	0	24.8101	0	40.3403	27.0586	0	0	0	43.2471	16.5473	20.641	23.329	0	0	0	31.323	0	29.9645	0	0	0	0	36.8449	0
AC092598.1	41.1421	18.1626	0	0	40.214	0	0	24.1202	0	21.4154	0	0	20.6293	0	183.222	17.7836	0	0	0	32.5579	0	0	41.0063	0	0	0	0	13.5002	21.676	77.543	0	0	89.4513	0	0	0	0	0	0	18.7546	0	0	0	86.0369	7.27537	0	0	0	0
AC133106.1	0	0	0	0	0	0	23.6151	0	0	0	0	50.8195	0	0	0	0	0	0	63.912	143.796	0	0	0	0	40.9746	0	0	0	14.5052	0	0	0	0	0	0	0	0	0	0	0	0	0	0	0	0	0	0	0	0
OSGEPL1-AS1	133.449	117.825	67.8944	263.042	0	93.2381	218.028	201.18	113.182	178.62	95.7831	375.355	95.5904	77.3395	216.109	395.54	369.494	16.5537	147.518	114.657	117.645	354.935	465.529	129.455	113.49	99.7488	115.309	212.691	241.057	71.8626	138.574	165.659	82.8984	162.713	120.853	232.979	201.362	242.092	88.6869	156.426	145.579	196.099	248.688	411.96	283.181	356.097	74.1081	195.707	270.813
AC093388.1	266.897	370.306	203.683	197.281	149.072	932.381	283.436	178.826	75.4546	436.626	306.506	375.355	344.126	154.679	61.7455	131.847	738.988	595.932	59.0071	144.83	100.839	375.813	228.014	647.277	567.451	598.493	197.673	75.0675	522.29	395.244	254.052	144.952	236.853	267.998	65.9197	575.596	278.809	706.103	212.849	556.182	1788.55	130.733	318.321	1701	80.9089	402.545	259.378	146.78	135.407
AC108047.1	324.656	573.29	289.055	279.97	0	727.75	116.03	428.254	240.932	337.982	611.684	349.572	1058.12	493.901	624.333	105.249	449.455	105.714	565.242	192.688	107.328	577.777	505.601	413.36	40.2647	583.926	315.592	186.43	270.824	229.462	319.566	242.44	176.467	529.741	350.81	525.119	263.779	193.254	717.398	591.976	376.303	2052.4	317.631	1216.41	143.526	1021.69	354.948	312.452	432.363
RNU6-959P	0	0	0	0	0	0	0	0	0	0	0	0	0	0	0	0	212.126	0	0	48.5021	0	0	0	0	0	0	0	0	0	0	0	0	0	0	0	0	0	0	0	0	0	131.344	0	0	0	0	0	0	0
AC092614.1	162.328	15.9247	32.1173	0	211.555	29.404	123.765	148.038	71.3872	112.661	54.3719	44.3902	0	0	43.8128	155.924	324.607	15.6613	0	39.9649	0	177.777	80.8961	551.146	0	141.558	62.339	59.1841	297.749	50.9916	142.029	58.7734	56.0213	63.3879	41.5775	116.693	58.6176	0	671.25	312.432	137.732	77.3034	112.936	276.599	76.5475	43.9437	17.5283	115.723	102.486
RNU6-1045P	0	0	0	0	0	0	0	0	0	0	0	0	0	0	0	0	0	0	0	145.506	0	0	0	0	0	0	0	0	53.8185	0	0	0	0	0	0	0	0	0	0	0	0	0	0	0	0	0	0	0	0
AC062039.1	0	0	0	0	0	0	0	34.0245	0	0	0	0	0	0	0	0	0	0	0	0	0	0	0	0	0	0	0	0	0	0	0	0	18.026	0	0	0	0	0	0	0	0	0	0	40.4551	0	0	0	0	0
AC010983.1	0	0	0	0	15.5888	0	0	0	0	0	0	0	63.9749	0	12.9137	0	0	0	0	10.0967	0	0	0	0	0	0	13.7807	0	0	30.0592	0	0	0	0	0	22.93	0	0	0	0	0	0	0	11.1173	0	0	0	0	0
AC064834.1	0	0	0	0	0	0	18.6386	0	0	237.528	0	0	228.809	66.1153	79.1767	0	0	0	0	0	0	0	0	0	97.0195	0	225.313	0	0	0	0	35.4043	0	0	0	23.4314	0	0	0	0	0	0	0	0	0	26.4711	0	0	0
LINC01825	38.5768	0	0	0	0	0	0	22.6163	0	20.0801	58.146	0	0	0	15.618	0	0	0	0	0	0	0	0	32.7446	0	0	0	0	0	18.177	23.3674	0	0	0	0	55.4636	0	0	0	0	0	16.5338	0	0	0	0	0	0	0
AC020571.1	112.225	1234.07	109.003	17.5961	807.746	66.5296	303.367	526.352	148.061	127.453	379.318	238.538	286.474	455.278	784.787	88.1987	409.6	168.318	94.7345	148.555	413.729	11.1733	40.6746	432.995	60.7353	1694.86	326.174	194.17	129.004	1346.02	92.6988	60.9495	228.157	40.9776	35.2775	550.063	24.8678	0	94.9231	334.852	0	69.9627	74.529	810.738	90.2064	0	39.6596	0	72.4641
ANKRD44-IT1	30.6737	0	54.6204	0	14.9909	0	26.3102	35.966	50.5854	31.9328	77.0566	18.8731	0	124.438	62.0921	66.2934	84.9298	66.5864	71.206	165.061	13.5206	0	0	26.0364	0	20.0617	0	0	16.1607	14.4532	0	24.9883	0	23.1002	0	88.2021	12.461	0	0	0	0	39.4399	16.0054	0	16.2726	0	0	0	0
AC011997.1	111.207	0	339.472	0	295.039	51.7989	90.8449	149.022	513.51	16.5389	383.132	39.0995	270.84	0	321.591	329.617	197.943	55.1789	0	155.893	98.0376	156.589	102.923	188.789	94.5752	41.562	0	62.5562	0	74.8568	134.725	8.62807	187.508	47.8568	45.7775	182.729	116.17	8.40598	133.03	130.355	60.658	27.236	33.1584	808.416	219.128	0	108.074	30.5791	90.2711
AC016746.1	0	0	35.1319	0	0	0	22.5636	0	0	0	0	24.2784	0	0	0	0	0	0	0	24.9806	0	0	9.83214	0	0	0	0	0	0	0	0	21.43	12.2559	0	0	0	0	20.8784	0	0	10.7614	16.9119	10.2947	0	0	16.0228	0	0	14.0132
SATB2-AS1	14.6712	3.23839	32.6562	6.32594	3.58507	5.97948	20.9736	12.9019	9.67799	11.4551	7.37123	4.5135	3.6782	0	29.6986	0	25.3887	3.18482	0	47.6015	84.0698	12.0507	76.7699	49.8128	3.63913	19.1911	12.677	19.2567	1.28827	13.8259	31.1042	452.181	22.7845	23.9391	4.22751	15.8201	5.96012	40.7549	40.9507	33.4394	58.0177	6.28803	57.4152	5.11345	0	14.8937	0	98.8384	93.785
AC005037.1	101.1	148.773	60.0095	29.0616	82.3498	0	77.0828	19.7573	11.1153	52.6252	16.9319	20.7352	16.8978	0	54.5747	43.7005	46.6547	73.156	26.0772	42.6699	14.8546	0	50.3834	114.421	0	110.206	87.358	99.5242	29.5919	15.8792	102.067	9.15126	31.4018	25.3793	67.9747	60.5653	82.143	44.5785	94.0646	46.0865	147.054	43.3312	43.9613	35.2371	89.3906	13.6844	81.8769	75.6779	35.9043
AC079354.1	5.30072	84.242	0	54.8535	0	112.34	9.0933	6.21527	3.49666	66.2196	5.32645	84.7977	10.6315	43.0081	8.58409	4.58245	44.03	4.6027	16.4068	1.67789	0	0	0	8.99867	10.5185	0	4.5802	20.8723	20.4799	9.99059	3.21084	0	0	15.9677	0	3.81054	0	8.41414	4.93183	0	0	0	2.76588	11.0849	3.74941	0	5.15139	6.80196	3.76494
AC009965.1	0	0	0	0	0	0	0	0	0	0	0	0	57.6897	0	0	0	0	0	0	27.3144	0	0	0	0	0	0	0	0	0	0	0	0	0	0	0	0	0	0	0	0	0	0	0	0	0	0	0	0	0
AC016903.2	0	0	0	0	0	0	0	0	0	0	0	0	0	0	0	0	0	0	0	0	0	0	0	170.754	0	0	0	0	0	0	0	27.3134	0	0	0	0	0	0	0	0	0	0	0	0	0	0	0	0	0
AC007679.2	0	0	37.3811	0	0	0	0	0	0	0	0	0	0	0	16.9978	0	0	0	0	0	0	0	0	0	0	0	0	0	0	0	0	0	0	0	0	0	0	0	0	0	0	0	0	0	0	0	0	0	0
GPR1-AS	0	3.50583	28.2825	6.84838	11.6435	0	18.1646	4.65581	13.0966	24.8023	3.99	9.7725	0	0	102.884	0	43.9767	24.1349	6.14509	1.2569	3.50049	2844.01	73.216	6.74083	0	0	120.085	0	0	677.29	0	2.1565	2.46662	1.99355	2.28832	11.4178	3.22617	0	0	0	0	10.211	0	0	1.40433	0	0	5.09529	2.82029
AC010731.2	0	98.6972	796.216	0	36.4211	0	0	0	0	0	0	45.853	74.7343	0	0	0	51.5852	0	57.6661	58.9742	0	40.808	0	0	0	0	0	0	13.0877	0	45.1415	242.841	23.147	37.4153	0	0	0	0	0	0	0	0	0	0	0	0	0	95.6293	26.4658
AC008269.2	0	13.1001	0	25.59	0	0	42.4217	0	0	0	0	18.2582	0	30.0959	0	0	0	0	22.9621	4.69659	0	0	0	25.1881	0	0	0	0	5.21139	0	0	0	0	0	0	0	0	7.85066	0	0	0	12.7183	0	0	15.7425	12.0497	0	9.51966	0
AC007879.2	29.7552	26.2715	0	0	87.252	0	0	0	0	0	59.7993	73.2317	0	60.3557	24.0931	51.4466	0	0	92.0983	0	0	32.5872	14.8285	404.107	177.135	77.8439	0	0	31.3535	0	252.334	0	0	14.939	0	85.5609	24.1758	15.7441	0	0	64.9199	0	0	0	0	0	0	0	0
MYOSLID	27.2344	72.1375	193.984	0	239.581	133.197	54.5069	494.966	116.775	85.057	0	100.541	81.9347	55.2425	11.026	58.8602	169.666	0	42.148	12.9312	228.087	1864.15	183.226	5270.68	689.048	142.498	82.3637	53.6196	157.835	243.819	13956.4	44.373	854.361	109.387	31.3903	107.679	66.383	14.4103	1292.29	918.694	0	0	28.4215	825.818	52.9761	0	39.7008	0	106.391
AC007038.1	156.57	177.736	132.763	64.2951	298.789	109.393	298.437	104.905	211.483	256.138	164.822	174.321	59.8147	90.7394	78.4806	135.354	103.217	110.057	57.6923	73.1612	85.4461	57.1572	159.769	75.9424	14.7948	48.7631	25.7691	44.0369	133.555	35.1306	58.7107	93.1314	129.682	89.8376	21.4836	64.3166	163.558	493.121	62.4317	61.1763	170.802	140.601	276.214	25.9858	121.296	36.33	434.741	325.288	296.552
CPS1-IT1	0	0	0	0	0	0	0	0	0	0	0	0	0	0	0	0	0	0	0	0	0	0	0	0	0	0	0	0	0	0	0	0	0	0	0	0	0	0	0	0	0	0	0	0	0	0	0	0	0
LINC01878	0	0	0	0	14.2574	0	25.0228	0	19.2441	0	0	0	0	0	11.8108	12.6099	20.1935	37.9969	0	143.133	0	0	0	24.7624	0	0	0	0	143.452	0	0	0	0	0	0	0	0	0	13.5713	0	0	12.5033	7.61109	0	5.15878	0	0	9.35874	0
AC108066.1	0	0	48.9842	0	26.8881	0	15.7302	32.2547	36.2925	0	0	0	0	0	0	0	0	0	0	104.491	0	0	0	0	0	0	23.7694	18.0531	0	0	0	0	0	55.2441	15.8532	0	22.3504	0	25.5942	0	15.0046	0	43.0614	0	9.72898	0	0	0	97.6927
AC079610.3	223.063	0	0	0	109.015	0	0	0	73.5725	0	112.073	0	0	0	0	0	0	0	0	0	0	122.146	55.5817	0	0	145.891	192.742	73.195	156.696	0	202.676	121.145	0	0	64.2754	80.177	90.6181	59.0134	0	0	60.8348	191.208	116.393	0	39.4454	0	0	0	158.435
AC012462.1	0	0	0	0	0	0	0	0	0	0	0	0	39.8583	0	0	0	0	0	0	0	35.0389	87.0571	0	202.421	118.305	0	17.1716	26.0841	0	37.4556	0	10.7929	12.345	0	0	57.1443	0	0	0	0	0	0	41.4781	13.8528	0	0	0	0	0
AC012668.2	0	0	0	0	0	0	0	0	0	0	0	0	0	0	0	0	0	0	0	0	0	0	0	0	0	0	0	0	0	0	0	0	0	0	0	0	0	0	0	0	0	0	0	0	0	0	0	0	0
LINC01614	50.6022	357.422	45.0534	567.285	49.4607	1732.39	57.8716	59.3328	16.6901	158.038	50.8478	280.213	0	513.21	20.4866	0	0	0	195.78	736.813	7204.46	332.51	0	5841.47	326.343	165.478	284.206	1710.26	1013.08	7725.22	45.9775	164.892	1650.29	0	0	5547.43	0	13.3873	0	1637.76	0	130.127	673.3	4179.89	0	20.5478	24.5883	32.4668	0
AC122136.1	0	0	0	0	0	0	0	0	0	0	0	0	34.3966	0	0	0	0	0	0	0	0	0	0	0	0	0	0	0	0	0	0	0	0	0	0	0	0	0	0	0	0	0	0	0	0	0	0	0	0
AC098820.1	45.7007	80.7001	61.034	39.4104	11.1674	167.634	65.3323	66.982	52.7569	95.1532	57.4031	98.4162	57.2877	139.049	120.264	59.2621	94.9024	49.6034	176.816	18.0827	70.5051	112.613	45.5499	213.353	385.419	0	118.466	52.4862	164.531	75.368	193.778	93.075	149.044	149.14	85.596	65.706	37.1313	60.4528	21.2601	83.3305	43.6231	137.11	208.655	71.6774	56.5704	27.8361	0	388.515	121.724
AC098820.3	0	44.4946	0	0	32.8387	82.1565	19.2115	39.3931	0	0	50.6394	0	16.8459	0	13.6017	29.0441	69.7669	29.1725	25.997	0	0	36.7941	8.37142	0	50.0008	0	87.0895	22.0485	11.8004	0	91.5781	18.2463	31.3053	33.7351	0	36.2275	13.6484	26.6649	0	30.6299	18.3253	0	26.2957	11.7096	0	0	32.6501	32.3337	47.7253
LINC01280	0	0	0	0	0	0	0	0	0	0	0	0	0	0	0	0	0	0	0	0	12.2074	0	0	0	0	0	0	0	0	0	0	0	0	0	0	0	0	0	0	0	0	0	0	0	4.89736	0	0	8.88448	9.83528
AC007563.2	54.4086	64.0513	0	0	70.9083	0	10.3708	21.2653	0	0	0	44.6357	0	0	0	0	25.1078	0	28.0676	0	0	0	0	0	0	0	0	0	0	0	0	9.84975	0	0	0	0	0	9.59621	0	0	0	0	0	0	0	0	0	0	12.8816
AC007557.2	0	0	0	0	0	0	0	0	0	0	0	0	0	0	0	0	0	0	0	0	0	0	0	0	0	0	0	0	0	0	0	0	0	0	0	0	0	0	0	0	0	0	0	0	0	0	0	0	0
AC007557.3	10.4594	0	0	9.01977	0	0	5.98098	6.132	0	5.44437	0	6.43551	5.24452	0	4.23454	4.52106	0	4.54104	0	1.65541	0	0	0	0	25.9441	6.84083	0	0	1.83687	9.85674	9.50347	2.84025	0	0	0	3.75949	8.49816	2.76714	0	0	0	4.48286	2.72882	3.64548	9.24796	0	5.08237	3.35542	0
AC007749.1	0	0	0	0	0	0	0	0	0	0	0	0	0	0	0	0	38.7991	0	0	0	0	0	0	0	0	0	0	0	0	0	0	0	0	0	0	0	0	0	0	0	0	0	0	0	0	0	0	0	0
DIRC3-AS1	58.8694	25.9885	0	50.7665	1006.97	95.9722	993.063	0	252.418	0	59.1551	108.664	0	119.411	71.5007	0	40.7495	0	0	0	0	0	0	0	0	38.5027	0	0	31.0157	27.7387	0	63.9438	0	73.8902	0	0	23.9154	218.042	0	0	80.2758	0	0	0	10.4102	0	57.2109	0	20.9066
AC010136.1	144.323	993.922	102.798	448.051	197.495	329.398	165.056	67.6895	285.612	330.544	290.047	497.279	289.464	351.296	23.372	74.8602	319.683	100.255	312.696	0	0	0	143.847	98.0031	0	37.757	0	56.8292	111.522	27.2015	0	0	0	0	16.6347	249	46.9044	458.185	134.279	26.3159	31.4885	24.7425	15.0614	0	10.2086	23.4418	0	55.5593	41.0034
CATIP-AS2	0	0	0	0	0	0	52.5712	0	0	0	61.5876	37.7109	0	0	0	0	42.4252	0	0	9.70042	54.0319	0	0	0	60.811	0	79.4386	0	10.7637	28.8793	0	0	19.0368	15.3857	35.3214	0	49.7976	16.2149	0	0	0	157.612	15.9904	0	10.8383	24.8878	0	0	0
CATIP-AS1	42.31	37.3563	37.6705	0	20.6778	34.4881	72.5821	24.8049	27.9101	44.0467	85.0307	52.0654	148.504	0	51.3882	109.731	0	55.1077	0	20.0893	93.2486	46.3368	42.1704	143.654	230.885	27.6723	109.677	55.5338	22.2913	39.8721	51.2575	0	65.7075	0	12.1916	30.4155	0	11.1935	59.0483	115.722	11.539	18.1339	88.3083	44.2396	104.747	0	0	13.5732	0
AC009974.1	432.399	827.176	192.492	248.589	70.4408	411.204	350.282	42.2502	213.926	712.734	108.624	310.39	108.406	73.0901	204.235	62.3013	49.8846	62.5765	278.825	22.812	0	0	107.743	61.1712	214.509	47.1341	31.1353	70.9429	227.812	67.914	0	19.5696	67.1516	36.1818	0	181.323	0	19.0659	0	131.406	0	92.6621	18.8019	50.2355	63.7194	0	35.0181	0	51.1867
LINC01494	16.2167	0	0	0	0	0	0	0	0	0	0	0	0	0	0	14.0193	22.4505	0	0	0	14.2963	35.5203	48.4897	0	0	21.2127	0	0	11.3919	0	9.82308	8.80729	20.1477	0	0	23.3156	13.1759	17.1612	0	0	0	0	0	0	0	0	0	0	11.5183
LINC00608	0	3.59821	0	0	3.98342	0	0	0	8.065	4.24263	0	0	8.17378	0	0	0	0	0	6.307	2.58003	0	0	0	0	0	0	0	0	0	3.84053	0	2.21332	0	0	0	2.92966	0	0	0	0	0	0	0	0	1.44133	0	0	0	0
AC097468.3	647.176	1460.26	1536.56	1798.32	386.575	1817.05	945.743	1264.73	1517.92	1684.35	1481.28	2079.47	1334.07	2187.89	2358.11	1523.03	1941.23	1654.64	2003.14	102.429	855.801	1023.78	680.876	915.556	1747.98	705.46	1335.88	778.66	1325.99	406.591	871.152	820.121	670.044	974.767	518.009	1421.56	1197.71	551.698	1505.34	721.146	1294.34	1171.15	1388.29	651.629	2187.14	2248.36	1642.24	2606.74	1685.46
AC053503.2	10.2598	9.05856	0	53.0857	0	117.082	17.6005	12.0299	33.8397	64.0855	10.3096	88.3775	10.2888	0	24.9223	17.7391	14.2037	26.7262	190.536	9.74291	9.04476	22.4725	15.3389	52.252	10.1796	0	0	20.1996	61.2615	0	74.5767	27.8604	31.8669	61.8125	17.7381	118.008	16.6719	21.7146	0	9.35382	0	0	21.4139	14.3036	0	8.33225	0	177.734	51.0105
AC053503.1	31.5898	83.6739	225.007	326.901	0	51.4995	36.1279	111.12	0	65.773	0	349.861	63.3586	64.0771	0	54.6186	0	0	97.7768	19.9989	0	0	0	53.6279	31.3428	0	0	0	177.529	0	0	0	0	0	0	0	0	0	29.3914	28.8004	0	0	0	0	0	0	0	81.073	134.624
AC009955.1	0	0	0	0	0	0	0	0	0	0	0	0	0	0	0	0	0	0	0	0	0	0	30.1495	0	0	0	0	0	127.496	0	36.6462	65.7134	0	0	0	0	0	0	0	0	0	0	0	0	0	0	0	155.265	0
AC009502.1	0	29.4319	0	0	10.8609	0	19.0617	0	21.9895	11.5677	11.1655	0	5.57152	22.5388	4.49857	4.80296	0	0	0	15.8277	4.89784	24.3382	30.456	132.044	0	0	144.018	0	40.9794	15.707	20.1921	0	27.6101	13.9467	22.4125	19.9695	4.51402	20.5777	15.5074	15.1956	0	0	2.89897	3.87278	27.5088	0	0	3.56463	7.89222
AC019211.1	0	0	0	0	0	0	12.4339	50.9916	43.0311	0	0	0	0	0	0	37.5956	0	0	0	516.219	0	0	21.6724	0	0	0	75.1541	14.2701	129.835	20.4913	79.0276	23.6185	121.568	0	100.249	0	53.0008	161.074	80.9239	0	0	0	204.228	30.3145	46.1417	0	0	13.9512	123.554
AC067956.1	0	0	14.1584	0	15.5434	0	9.0933	0	20.9799	8.27745	7.98967	0	39.868	0	0	6.87368	11.0075	6.90406	0	203.864	7.00948	17.4156	19.8121	0	0	0	0	31.3085	58.6471	22.4788	24.0813	0	54.3314	0	18.3288	17.1475	12.9203	54.6919	14.7955	7.24899	0	0	120.316	0	36.5568	0	7.72708	10.2029	56.4741
AC068489.1	0	0	0	0	0	0	0	0	0	0	0	0	0	0	0	0	0	0	0	0	0	0	0	0	0	0	0	0	0	0	0	0	39.0217	0	0	0	0	0	0	0	0	0	0	0	0	0	0	0	0
AC097461.1	215.037	359.196	227.679	170.404	215.867	198.97	196.078	122.662	157.186	114.957	128.48	350.44	157.363	330.084	160	180.875	273.561	151.395	233.853	14.7174	30.7413	190.948	98.4747	78.9306	115.327	114.034	100.436	72.4685	195.967	71.2002	172.501	470.302	79.4267	102.126	103.83	325.881	132.217	83.0288	48.6662	26.4931	256.774	144.473	212.28	28.3587	78.1077	127.438	79.0732	309.499	260.061
AC010735.2	1403.69	991.478	199.963	532.614	1591.55	686.513	1236.11	691.268	1166.7	847.56	959.143	656.389	1069.83	455.562	818.34	970.79	1204.83	1267.6	564.811	826.446	1484.95	430.441	4169.2	2716.57	83.563	1248.57	72.7734	571.147	512.751	1375.72	357.113	335.431	767.338	42.2844	32.3578	40.3631	3467.07	2243.02	2037.37	0	5512.64	312.84	1611.36	156.556	843.955	410.392	245.547	396.272	398.8
RNU6-624P	0	0	0	0	0	0	0	0	0	0	0	0	0	0	0	0	0	0	0	0	0	0	0	0	0	0	0	0	0	0	0	83.2166	0	0	0	0	0	0	0	0	0	0	0	0	0	0	0	0	0
LINC01807	0	21.4136	1986.62	0	0	0	13.8686	0	47.9963	0	170.596	29.8452	364.827	0	824.796	0	167.881	1326.74	75.0682	0	1689.1	132.807	3082.07	164.692	0	0	0	15.9167	8.51862	22.8557	2394.64	0	3962.38	535.769	0	0	334.992	51.3312	744.655	287.45	489.469	0	0	118.343	0	0	0	918.098	0
RNU6-613P	151.807	0	0	0	0	0	0	0	0	0	0	0	0	0	0	0	0	0	0	192.212	0	0	0	0	0	0	0	0	53.3202	0	0	0	0	0	0	0	0	0	0	0	0	0	0	0	0	0	0	0	0
RNU6-451P	0	0	0	0	0	0	0	0	0	0	0	0	0	0	0	0	0	0	0	0	0	0	0	0	0	0	0	0	0	0	0	0	0	0	0	0	0	0	0	0	0	0	0	0	0	0	0	0	0
AC012507.2	7.23846	0	0	0	0	0	4.13916	0	0	15.0712	14.5472	0	0	0	5.86106	6.25763	20.0419	0	0	0	0	0	3.60729	0	0	0	0	4.75041	0	0	0	3.9312	4.49654	0	0	5.20354	0	0	0	6.5993	0	0	3.77698	5.04572	0	0	14.0691	4.64425	0
AC009407.1	137.083	0	0	0	26.7981	0	47.0327	0	0	28.542	0	0	109.977	0	0	23.7016	75.9113	23.8063	0	17.3569	0	0	40.9892	0	0	35.8629	260.589	17.9928	0	0	0	29.7798	34.0624	55.0593	63.2006	19.7091	0	0	0	0	14.9544	23.5013	28.6116	0	19.3929	22.2658	26.6442	35.1814	19.4732
AC017104.1	349.051	951.745	237.652	672.84	150.519	301.258	140.892	385.199	148.988	951.197	484.853	833.795	1369.27	708.018	432.257	230.753	255.826	303.087	1000.94	61.7438	144.807	112.433	66.5101	365.993	804.688	255.15	53.2244	269.497	425.493	357.963	192.777	89.209	70.1511	61.8512	11.8328	280.444	66.7294	92.3448	57.3105	187.194	22.3988	3115.23	637.463	565.345	58.0936	225.112	79.8159	375.451	167.711
RNU2-22P	77.3355	0	0	400.146	0	252.153	398.003	0	0	0	0	0	232.664	0	62.6193	200.569	0	134.303	119.684	48.9597	68.1771	84.6958	308.321	0	76.7308	0	334.117	0	271.631	364.397	93.6899	546.011	96.0818	116.482	44.5683	111.189	62.8343	163.679	0	70.5066	126.548	132.583	201.766	53.9083	0	62.8064	150.314	645.047	54.9291
AC019130.1	0	0	0	0	0	0	0	0	0	0	0	0	0	0	0	0	58.0498	0	0	0	0	0	0	0	0	0	0	0	0	0	0	0	0	0	0	0	0	0	0	38.2287	0	0	21.8795	0	0	0	0	0	29.7825
AC106876.1	0	0	0	0	0	0	23.0632	0	0	0	20.2641	0	101.117	0	0	0	0	35.0213	0	0	0	0	0	34.2348	0	0	0	0	0	0	0	0	0	60.7481	0	0	0	0	0	0	0	0	0	0	14.2644	0	0	0	0
AC114812.2	247.287	0	44.0341	0	1111.86	0	466.639	57.9904	1027.68	102.975	496.974	60.8607	24.7987	0	120.138	235.157	136.938	343.557	0	156.553	130.801	0	135.559	41.9802	0	0	149.571	64.9151	130.285	139.823	0	0	276.507	161.399	28.5022	17.7768	100.459	26.1689	0	112.726	26.9765	0	25.8065	344.753	131.187	0	24.032	0	17.5641
AC122134.1	0	0	0	0	0	0	5.59046	22.9264	0	0	0	0	0	0	0	0	0	0	0	3.09465	8.61869	0	0	0	0	0	0	0	0	0	0	0	0	0	0	0	0	0	0	8.91318	0	0	0	0	0	0	0	0	0
LINC01891	0	0	0	0	0	0	0	142.928	0	0	0	37.5006	275.045	0	98.701	0	0	26.4613	0	0	0	0	15.1868	0	0	0	0	19.9994	10.7037	28.7183	0	0	0	0	0	131.442	0	0	0	27.7833	0	26.1222	15.9012	0	0	0	29.6157	19.5525	21.6449
LINC01173	0	0	0	0	0	0	0	0	0	0	0	0	0	0	0	0	0	0	0	0	0	0	0	252.262	0	0	0	0	0	0	0	80.7025	0	0	0	0	0	0	0	0	0	0	0	0	0	0	0	0	0
AC114814.3	0	0	0	0	0	0	0	0	0	0	0	0	0	0	0	0	0	0	0	0	0	0	0	0	0	0	0	0	0	0	0	0	0	0	0	0	0	0	0	0	0	0	0	0	0	0	0	0	0
AGAP1-IT1	24.6914	21.8006	131.903	42.5858	24.1345	40.2534	70.5963	28.9515	48.8637	128.525	49.6226	0	247.614	100.169	159.943	21.3457	170.915	21.44	38.2125	117.238	435.348	27.0414	110.745	41.917	146.99	193.789	533.379	64.8173	86.7256	23.2687	119.652	308.428	138.045	123.966	839.549	266.25	240.738	104.518	91.8925	112.556	53.8718	0	270.561	86.0585	261.979	160.421	47.9917	47.5266	455.978
RNU7-127P	0	0	0	0	0	0	0	0	0	0	0	0	0	0	0	0	0	0	0	0	0	0	131.782	0	0	0	0	0	0	0	0	0	0	0	0	0	0	0	0	0	0	0	0	0	0	0	0	0	0
AC019068.1	0	0	0	0	0	0	0	0	0	0	0	0	0	0	0	0	0	0	0	0	0	0	0	24.9622	0	0	0	9.64993	0	0	0	7.9858	0	0	0	0	0	0	0	0	0	0	0	0	0	0	0	0	0
AC093915.1	0	18.7629	0	0	0	0	12.1519	0	0	0	10.6771	0	0	0	0	0	29.4199	0	0	3.3634	0	11.6368	0	18.0382	0	13.8989	0	0	22.3924	0	6.43625	5.77069	13.2011	0	0	0	0	11.2443	0	0	0	0	5.54431	0	0	0	0	6.81739	0
AC084030.1	0	20.5619	62.2044	0	0	0	33.2926	122.88	38.4061	0	11.7008	14.3291	0	0	0	10.0664	16.1204	0	18.0206	3.68589	0	0	5.80292	0	11.5532	213.242	0	3156.07	16.3596	32.92	28.2134	0	21.7003	0	73.8163	0	9.46084	0	0	0	82.5678	0	6.0759	0	12.3547	0	0	7.47104	0
AC105760.1	7.34878	0	0	0	0	0	12.6067	0	0	0	0	0	0	0	0	0	0	0	11.373	30.2405	0	0	3.66226	0	0	0	0	0	5.16233	0	0	0	4.56507	3.68954	0	0	5.9708	0	0	13.3997	0	0	3.83454	5.12262	7.79713	0	7.14175	4.71503	5.21962
AC112715.1	281.059	289.512	166.826	403.957	0	381.832	214.29	329.551	185.403	146.298	235.353	634.082	422.783	285.051	151.718	0	583.65	366.073	144.989	44.4834	123.887	0	23.3443	0	743.631	61.2743	40.4759	153.71	98.7186	88.2883	113.499	76.3215	58.1981	0	0	269.395	0	0	0	85.4137	25.5506	361.382	122.212	293.877	0	0	45.5236	30.0549	0
AC112721.1	0	0	0	0	0	0	0	0	0	0	84.0546	0	0	0	0	0	38.6012	0	0	185.347	639.102	0	41.6862	426.014	110.659	182.364	72.2783	164.689	78.3481	157.658	557.36	15.1432	34.6417	0	0	340.752	0	0	51.8848	76.2623	15.2087	0	72.7455	97.1817	0	0	0	17.8898	0
RNU6-1140P	0	0	0	0	0	0	0	0	0	0	0	0	0	0	0	0	0	0	0	0	0	0	0	0	0	0	0	0	0	0	0	0	0	0	0	0	0	0	0	0	0	0	0	0	0	0	0	0	0
AC104667.2	19.8009	34.9652	70.5184	85.3773	29.0313	32.2805	79.2589	11.6086	52.2472	20.6137	159.176	48.7327	148.927	0	160.33	205.414	109.65	275.095	30.6438	12.5356	802.975	10.8427	226.959	201.688	39.2921	25.901	615.937	110.456	514.656	195.93	47.9765	26.8846	166.054	89.4714	102.701	163.695	185.012	921.978	101.326	234.681	124.205	25.4597	661.246	165.631	728.31	8.04043	28.8646	0	35.1599
RNU6-1333P	176.292	0	0	0	0	0	0	0	116.292	0	0	0	0	0	0	0	0	0	0	167.411	155.414	0	0	0	0	0	152.329	0	61.9203	0	0	0	219.025	0	0	0	0	0	0	0	192.317	0	0	0	0	0	0	0	0
AC012485.1	50.5762	26.0486	7.50504	36.3457	28.8373	13.742	21.6907	79.0697	50.0444	30.7138	4.23514	20.7458	8.45324	8.5491	44.3647	14.5743	17.5045	10.979	6.52264	5.33648	11.1467	4.61581	18.9035	21.465	0	11.0262	10.9254	2.76598	5.92142	0	7.65897	128.183	13.0908	2.11603	12.1446	3.02982	23.9707	0	50.9779	7.68504	4.5978	0	39.5855	17.6276	5.96244	20.5372	0	13.5209	29.9357
LINC01937	0	0	0	0	0	0	0	0	0	0	0	0	29.7316	0	0	0	0	0	45.8826	9.38468	0	0	0	50.3307	0	0	0	0	0	0	0	0	0	0	0	0	0	0	0	27.0297	0	0	0	0	0	0	0	0	0
LINC01940	4.69909	16.5957	8.36761	16.2092	0	30.6429	8.06121	16.5295	0	9.78395	9.44379	5.78255	0	0	0	4.06235	0	4.0803	7.2723	4.46236	0	0	0	0	0	0	0	3.08388	3.30099	0	76.8532	0	0	0	0	3.37805	0	0	0	0	2.56312	4.02802	0	3.2756	0	0	0	0	0
AC062017.1	187.22	613.973	285.755	553.546	313.709	261.614	290.585	344.963	405.789	751.776	671.888	164.562	1770.22	217.005	498.094	578.04	111.081	418.028	372.525	152.39	259.362	644.407	813.052	227.022	424.586	139.941	231.102	228.182	450.917	579.707	226.812	174.307	149.53	402.84	446.992	346.082	217.306	240.578	970.492	219.456	744.011	802.416	795.477	391.517	681.06	304.093	311.907	549.127	398.93
AC079612.2	0	0	0	0	0	0	0	0	0	0	0	0	0	0	0	0	0	0	0	0	0	0	0	0	0	0	0	0	0	0	0	0	0	0	0	0	0	24.9281	0	0	0	0	0	32.8407	0	0	0	0	0
AC093802.1	0	8.94107	0	0	0	0	2.89537	5.93694	0	0	0	0	10.1554	0	0	0	0	0	15.6721	1.60276	0	0	0	0	0	0	0	0	0	0	0	2.7499	0	0	0	0	0	0	0	0	0	0	0	0	0	4.11209	0	0	3.59635
PP14571	476.396	26.8481	8798.99	0	1134.4	8.26221	1156.32	2192.76	1156.74	263.804	122.223	43.656	162.637	20.5601	287.255	2067.98	266.617	704.107	23.5299	99.4631	9847.17	33.3024	118.706	25.811	4002.62	3513.56	1966.24	774.963	414.76	2402.34	18.4194	30.2769	97.5965	994.889	1010.56	87.4387	3767.72	171.622	80.1609	152.477	2192.14	482.215	2102.35	84.7869	586.12	65.8544	2314.88	55.2788	518.354
AC005104.1	704.768	196.501	528.409	319.875	761.382	120.942	890.855	304.45	758.529	386.156	484.55	182.582	0	225.719	480.553	673.403	205.407	0	401.836	352.244	425.104	284.363	998.207	1133.47	0	242.602	512.816	194.745	977.136	279.646	292.092	402.904	529.971	242.099	448.91	373.313	934.268	157.013	172.558	304.359	202.324	381.55	619.357	827.407	406.68	120.497	0	571.18	474.23
BOK-AS1	76.4936	22.5126	0	87.9532	0	83.1361	43.7412	0	16.8198	0	0	31.3769	818.242	0	61.9376	22.0428	70.5987	0	0	24.2133	0	1675.48	38.1206	0	0	100.059	0	0	17.9116	0	30.89	13.8479	31.6786	0	0	36.6594	20.7167	0	23.7234	0	1835.83	0	7823.11	35.5476	18.0357	0	173.457	0	0
AC114730.3	393.034	24.787	299.945	96.8389	493.93	45.7676	256.855	263.34	222.229	146.131	366.731	103.64	84.4601	0	45.4633	533.934	155.462	48.754	43.447	159.957	98.9968	122.983	531.642	333.613	27.8543	403.949	48.5156	110.545	374.702	423.3	119.038	381.172	174.395	1169.87	436.831	80.7261	889.578	430.778	313.441	127.974	122.503	433.164	292.975	665.362	635.449	205.196	381.961	774.532	1236.28
AC114730.1	34.7354	61.3372	0	0	33.9519	0	39.7254	40.7284	45.827	0	34.904	0	0	0	28.1256	90.086	48.0879	150.807	0	10.9952	30.6219	0	121.173	0	103.391	45.4364	60.0278	0	24.4008	32.734	42.0811	0	21.5777	0	0	24.9704	56.4443	55.1376	129.272	63.3365	18.9465	59.5498	72.4989	24.2131	49.1396	56.4193	33.7569	22.2865	98.6862
AC131097.3	7.28672	12.8672	415.212	37.7026	14.2447	0	29.1673	512.635	33.6472	30.3433	102.509	35.8672	328.831	14.7804	35.4008	18.898	20.1755	82.2534	11.2769	4.61309	32.119	15.9605	225.143	37.1105	354.258	47.6578	31.4812	4.78208	5.11874	0	17.6553	15.8296	896.251	29.2671	4.19933	94.2881	23.6815	0	223.727	73.0762	11.9236	62.4611	11.4065	10.1587	10.3084	11.8355	0	51.4273	429.57
LINC01238	494.037	101.441	235.275	317.051	409.897	18.7304	430.326	229.015	45.4737	352.844	265.535	190.867	622.175	163.134	102.332	233.411	63.623	49.8814	257.82	18.184	10.1286	37.7481	143.141	165.788	74.0961	82.658	1231.01	56.5505	54.4785	81.2041	34.7972	49.9183	42.8227	11.5366	19.8637	82.5929	14.0023	45.5938	90.8621	99.5097	6.2668	546.59	353.705	36.0396	26.4121	0	5.58278	291.177	530.43
LINC01880	0	0	0	0	0	0	0	0	0	0	0	0	0	0	0	0	0	0	0	0	0	0	0	0	0	0	0	0	0	0	0	0	18.1545	0	0	0	0	0	0	0	0	0	0	0	0	0	0	0	0
AC090044.1	329.882	611.644	0	341.372	451.416	376.454	358.408	116.039	43.5218	206.054	0	365.348	0	468.394	26.7108	114.073	274.014	0	357.367	10.4421	0	72.2556	0	112.004	0	129.453	0	64.9477	104.28	31.0874	0	2042.41	0	82.8105	0	237.143	107.21	17.4547	0	0	89.967	0	51.639	0	11.6669	0	64.1177	507.971	0
AC018814.1	0	0	0	0	0	0	0	0	0	0	0	0	0	0	0	0	0	0	0	0	0	0	0	0	0	0	0	0	0	0	0	0	0	0	0	0	0	0	42.7287	0	0	0	95.8528	0	0	0	0	0	0
CNTN4-AS1	0	0	0	0	0	0	0	0	0	8.21372	0	0	0	0	0	0	0	0	0	2.49746	0	0	3.93191	0	0	0	0	5.1779	0	0	0	38.5648	0	0	0	0	0	0	0	0	0	0	24.7012	10.9996	0	0	0	10.1244	0
ITPR1-AS1	324.845	691.724	170.132	725.05	149.42	498.429	284.097	89.6216	138.656	795.716	249.617	1058.15	114.976	542.639	154.724	346.905	476.171	199.107	1744.77	84.6808	84.2281	104.636	638.023	227.075	37.9183	124.977	231.156	87.7828	355.717	126.053	289.369	103.778	106.832	460.496	462.513	178.576	77.6274	171.882	17.7787	313.582	104.228	556.909	89.7364	399.6	189.227	124.149	389.974	159.382	352.878
EGOT	649.533	177.978	119.65	19.3149	76.6236	18.257	179.307	170.703	169.91	69.9512	56.266	68.9048	101.075	136.295	90.6782	48.4069	77.5187	19.4483	17.3313	60.2632	9.87264	36.7941	11.1619	0	0	29.2978	9.6766	22.0485	51.135	0	54.2685	0	326.967	101.205	6.45388	40.2528	0	5.92553	0	91.8898	18.3253	9.59956	777.184	78.064	7.92141	0	10.8834	21.5558	1447.67
AC026202.2	121.987	43.0821	43.4444	42.0788	0	159.097	125.561	114.428	48.282	76.1969	98.0637	150.114	244.666	49.4881	138.284	21.0916	337.76	105.924	0	270.298	107.541	0	36.4755	331.344	387.308	95.7411	84.3247	144.103	94.2626	160.942	29.5569	79.5015	15.1558	110.241	98.4217	210.465	39.6454	116.183	0	44.4863	0	522.833	127.305	51.0204	43.1434	158.511	94.8407	46.9608	51.9865
AC087857.1	315.966	0	0	0	343.154	0	2027.61	0	648.446	146.194	423.333	129.606	704.135	0	1108.64	273.152	48.6028	731.623	54.3321	1044.61	928.493	0	17.4957	0	0	1239.92	910.057	875.519	2145.6	33.0845	0	0	2137.25	3595.71	2164.86	858.082	3765.21	1467.5	0	192.044	1665.99	60.1873	2198.25	24.4723	1353.39	342.14	1057.67	67.5753	49.8714
AC069277.1	16.2704	0	28.9725	0	0	17.6833	52.7219	12.7184	0	5.64608	0	20.0218	27.1941	0	52.6971	0	52.5579	28.2557	0	6.86699	23.906	118.793	297.306	9.20704	0	7.09428	0	39.152	36.1935	30.6658	285.812	35.3457	134.762	59.9041	37.5064	7.79756	207.106	106.177	40.3682	49.4456	130.162	0	5.65985	83.1718	0	0	184.474	3.47973	0
GRM7-AS1	0	0	57.583	0	63.2161	0	18.4915	37.9168	0	0	0	0	64.8582	0	0	0	0	0	0	0	57.0159	0	16.1154	0	449.186	0	0	21.2222	0	30.4742	0	0	40.1762	16.2354	18.6361	23.2466	0	0	0	29.4821	17.6385	0	0	45.0831	0	0	62.853	0	0
AC018832.1	28.9666	0	0	0	56.6264	0	0	0	0	30.1557	0	0	0	0	0	25.0416	0	0	89.6575	9.16913	0	0	0	0	0	0	0	0	0	0	0	15.7318	0	43.6291	0	0	0	0	0	0	0	0	0	0	20.4893	0	28.1506	18.5852	0
AC023481.1	52.4364	0	0	0	17.0845	0	0	0	23.06	0	0	0	0	0	0	15.1104	24.1977	0	0	44.2621	0	0	0	0	0	0	0	11.4709	0	0	0	9.49272	0	8.77544	0	0	0	0	0	15.9354	0	0	0	0	6.18174	14.195	0	33.6436	0
AC034187.1	87.6744	0	0	0	0	0	0	0	0	0	0	0	0	0	118.318	25.2648	0	25.3764	0	18.5017	0	0	43.6925	0	0	38.2282	0	0	0	27.5409	17.7026	15.872	127.081	0	0	0	0	0	27.191	0	0	0	0	40.7436	51.6798	0	170.409	0	41.515
SRGAP3-AS4	43.4884	0	0	75.0052	85.0147	0	49.7358	0	57.3749	0	0	0	174.446	0	105.639	75.1911	60.2055	113.285	0	0	0	0	0	0	0	0	0	28.5402	76.3738	0	26.3425	0	0	21.8339	0	31.2626	0	0	40.4619	0	0	37.2779	113.46	0	15.3806	70.6363	42.2632	27.9025	61.777
AC022382.1	390.36	732.396	260.666	336.631	190.777	79.5484	167.414	228.855	225.316	355.585	147.095	600.456	538.265	0	355.588	253.099	67.552	423.695	226.545	77.2281	86.033	106.878	48.634	0	338.894	63.8274	42.1624	32.0228	222.802	275.901	88.6709	79.5015	30.3115	48.9962	112.482	350.774	198.227	180.729	226.996	133.459	26.6153	167.307	101.844	170.068	155.316	237.767	94.8407	31.3072	103.973
AC018809.1	88.9428	52.3529	316.759	204.535	115.915	0	169.533	34.7628	58.6718	185.187	297.915	145.934	445.974	0	144.036	410.084	123.133	51.487	137.648	159.539	392.049	487.039	916.042	50.3307	88.2474	116.344	153.706	136.198	208.267	195.575	197.545	209.321	294.674	357.238	136.687	298.38	361.325	1192.22	358.597	324.356	307.255	787.823	417.688	227.331	482.332	1757.67	1267.74	475.553	400.098
PRRT3-AS1	720.958	2546.19	1949.48	1657.93	443.697	957.69	916.143	1127.13	1285.84	1556.7	1261.09	2004.39	1981.56	2274.84	713.493	784.854	1700.46	741.95	3181.96	346.545	1200.54	4064.85	3233.6	1541.24	2013.5	908.137	1315.14	5187.07	656.516	2113.74	1876.24	333.544	3549.7	992.054	415.487	806.209	1214.93	5241.72	2186.26	1095.49	1558.42	297.555	849.913	1637.97	1577.11	7438.15	2620.94	1284.92	1043.12
ATP2B2-IT1	0	0	0	0	0	0	0	0	0	0	0	0	0	0	0	0	0	0	0	0	0	0	0	0	0	0	0	0	0	0	0	0	0	0	0	0	0	0	0	0	0	0	0	0	0	0	0	0	0
LINC00606	0	0	0	0	0	0	0	0	0	0	0	0	27.7729	0	0	4.78836	0	0	0	0	0	6.06605	0	0	0	0	0	0	0	0	10.0653	0	0	0	0	0	0	2.93074	0	0	0	0	0	0	0	0	5.38285	0	0
SLC6A1-AS1	0	24.787	99.9815	0	0	0	16.0534	0	18.5191	0	0	34.5468	112.613	0	0	0	38.8656	0	43.447	8.88652	0	0	13.9906	47.6591	0	73.4452	72.7734	0	29.5818	26.4562	17.0054	30.4937	0	0	0	40.3631	0	0	0	0	0	0	29.2975	0	0	22.7996	0	0	19.94
AC022001.3	110.034	24.2879	97.9685	47.4446	26.8881	179.384	47.1906	96.7642	72.585	229.102	304.063	135.405	137.933	167.396	89.0959	0	0	71.6585	42.5723	95.7835	24.2509	0	0	46.6995	81.8805	143.933	47.5388	0	9.66206	0	33.3259	74.6994	0	55.2441	0	39.5504	0	116.443	0	25.0795	0	0	14.3538	38.3509	19.458	0	133.668	0	0
RNU6-377P	0	0	0	0	314.221	0	91.9137	188.469	106.031	0	161.517	0	0	0	0	0	222.524	0	0	407.037	0	0	160.206	272.872	0	0	0	316.461	56.4567	151.475	0	261.887	99.8497	403.498	185.264	0	130.597	170.098	0	0	0	0	83.8712	0	0	0	0	103.13	0
LINC02022	0	0	0	0	0	0	0	0	0	53.7578	0	31.7722	77.6766	0	0	0	0	0	0	0	0	0	0	0	0	0	0	101.666	9.06864	0	0	0	1234.99	0	0	0	0	68.3069	0	0	1154.81	0	13.4722	0	0	0	150.55	0	0
LINC00620	0	0	0	0	0	0	0	0	0	0	0	0	0	0	0	0	0	0	0	0	0	0	0	0	0	0	0	0	0	0	0	0	0	0	0	11.5436	0	0	0	0	0	0	0	0	0	0	0	0	11.4055
AC093496.1	0	0	95.2516	0	0	0	0	0	17.643	0	0	0	0	0	0	0	0	0	0	0	0	0	0	0	132.683	0	0	0	9.3941	0	0	72.6278	0	0	0	0	0	0	24.8844	0	0	0	0	0	0	0	0	0	0
RNU6-905P	0	0	0	0	0	0	0	0	0	0	153.969	0	0	0	0	0	0	0	0	0	0	0	0	0	0	0	0	0	0	0	0	0	0	0	0	0	0	0	0	0	0	0	0	0	54.1913	0	0	0	0
AC090957.1	0	0	0	0	0	0	8.17367	0	0	0	0	0	0	0	0	0	0	0	0	0	0	0	0	0	0	0	12.351	0	0	0	0	38.815	0	7.17643	0	0	0	0	0	0	0	0	0	0	0	0	0	0	0
SH3BP5-AS1	857.934	512.566	921.72	665.863	1487.08	540.812	1376.93	707.523	697.996	1214.68	1425.34	1312.65	952.136	371.251	576.582	1253.44	542.396	322.815	823.197	187.384	352.956	153.466	1044.65	563.163	235.506	1275.61	526.335	469.199	963.279	587.51	200.944	869.76	305.558	1554.96	718.566	643.471	917.799	3274.49	335.256	380.659	471.08	1522.31	571.518	396.701	741.371	1539.82	2898.72	412.842	1397.48
RNU6-454P	0	0	0	0	0	0	0	0	0	0	0	0	0	0	0	0	0	0	0	0	0	0	0	0	0	0	0	0	0	0	0	0	0	0	0	0	0	0	0	0	0	0	0	0	0	0	0	0	0
RNU6-1024P	153.225	135.286	272.847	0	449.307	0	262.856	179.662	0	159.515	0	0	0	0	0	264.926	0	0	0	194.008	270.16	167.809	229.08	260.121	0	0	0	0	161.456	144.397	92.8143	0	0	230.786	88.3036	110.15	0	0	142.562	0	167.154	0	0	0	108.383	124.439	446.726	196.621	0
AC090948.1	418.09	421.875	531.778	154.519	379.469	48.6853	341.537	630.289	354.595	621.789	1200.34	183.746	1467.46	787.483	580.341	542.157	496.12	492.691	184.868	170.155	105.308	98.1176	133.943	253.487	533.342	312.51	387.064	215.585	230.763	168.857	72.358	324.378	37.1026	209.907	86.0518	794.321	291.166	363.432	166.712	381.172	162.891	665.569	280.487	270.622	242.923	824.605	638.491	134.125	127.267
AC010139.1	0	0	0	0	0	0	0	0	0	0	0	0	73.8946	0	0	0	0	0	0	0	0	0	0	0	0	0	0	0	0	0	0	20.0094	0	0	0	0	0	0	0	0	0	31.5815	0	0	0	0	0	0	0
AC091493.1	0	0	0	0	0	0	22.8107	46.7733	0	0	0	0	120.011	0	0	0	0	0	0	0	0	0	0	67.7199	0	0	7100.51	0	0	0	0	0	0	0	0	0	0	0	0	36.3684	0	0	0	27.8067	0	0	0	0	0
AC132807.1	0	0	0	0	0	0	0	0	0	0	0	0	0	0	0	0	0	0	0	362.601	0	39.2042	17.8395	0	0	0	0	0	0	0	86.7348	0	44.4745	0	0	0	0	0	0	0	0	0	0	0	0	0	34.7887	0	0
RNU6-138P	0	0	0	0	0	0	0	0	0	0	0	0	0	0	0	0	0	0	0	48.5021	0	0	0	0	0	0	0	0	0	0	0	0	0	0	0	0	0	0	0	0	0	0	0	0	0	0	0	0	0
RNU6-815P	0	0	0	0	0	0	0	0	0	0	0	0	0	0	0	0	0	0	0	91.8536	0	0	0	0	0	0	0	0	0	0	0	0	0	0	0	0	0	0	0	0	0	0	0	0	0	0	0	0	0
RNU6-922P	0	0	0	0	0	0	0	0	0	0	0	407.582	0	0	0	0	0	0	0	0	0	0	82.5304	0	0	0	0	0	0	0	0	0	0	0	0	0	0	0	0	0	0	0	0	0	0	0	0	212.51	0
LINC00691	4.75772	4.20069	8.47203	8.20574	9.3008	0	2.7206	0	0	9.90604	0	11.7094	4.7712	0	7.70475	0	6.58662	4.13121	0	12.0481	16.7772	5.21054	18.9681	0	9.44105	6.22345	4.11101	6.24473	0	4.48359	14.4097	15.5035	2.9555	26.2754	8.22561	6.8404	3.8656	25.174	0	4.33761	12.9755	0	0	16.5824	3.36533	0	110.969	9.15777	3.37927
THRB-IT1	158.904	8.2529	49.9338	0	45.6821	30.4769	42.7603	10.96	92.4899	38.9238	46.9632	11.5025	0	18.9601	45.4115	48.4841	25.8808	235.376	43.3975	1239.73	41.2017	0	32.6075	0	92.7419	61.1346	32.3068	6.13436	0	35.2348	22.648	40.612	121.937	61.0078	10.7736	33.5975	60.7565	108.808	43.4839	0	203.939	32.0496	9.75469	0	99.1757	129.05	145.343	5.99728	6.63909
AC092422.1	28.0738	793.183	0	48.4195	27.4405	320.373	32.1068	0	0	87.6786	84.6303	276.374	28.1534	740.288	22.7317	72.8092	116.597	0	1042.73	79.9787	0	0	13.9906	47.6591	0	0	0	36.8482	59.1635	0	0	487.9	0	0	0	20.1815	0	0	0	0	0	0	131.839	0	0	0	27.283	90.0619	0
AC114877.1	28.1703	24.8721	50.1625	0	110.139	45.9248	467.149	66.0613	0	58.6533	56.6141	207.993	0	57.1409	159.668	0	740.983	24.4608	0	0	0	0	0	0	0	0	0	36.9748	0	0	0	15.2993	0	0	0	0	0	0	0	0	0	96.5894	88.1945	0	0	0	0	0	0
LINC02084	329.099	39.6229	532.748	206.401	219.324	97.5484	171.08	263.1	197.357	404.9	541.14	386.571	1035.1	60.6861	484.5	181.049	600.572	324.73	92.6024	18.9406	52.7501	557.014	7.45484	431.715	1172.53	97.8376	12.9257	117.807	131.355	98.6799	190.286	16.2485	0	22.5311	8.62088	806.525	0	47.4907	417.54	545.526	40.7971	294.924	187.333	62.5651	21.1623	0	145.376	431.902	63.7498
LINC01981	5.78719	0	30.9156	0	0	0	0	0	0	0	0	0	17.4108	0	4.68595	0	16.0236	15.0754	0	115.409	10.2037	12.676	51.9129	9.82453	0	0	0	0	0	5.45374	35.0552	12.5721	21.5701	0	0	0	0	39.8075	16.1533	5.27618	6.31326	0	0	4.03409	0	0	5.62416	0	0
RBMS3-AS1	0	0	0	0	0	0	16.9227	0	0	0	59.4754	0	0	0	0	0	0	0	0	37.4709	0	0	0	0	0	0	0	0	0	0	0	0	0	0	0	0	0	0	0	0	0	0	0	0	0	0	0	0	0
RNU7-110P	0	0	0	0	0	0	0	0	0	0	0	0	530.373	0	0	0	0	0	0	0	0	0	0	0	0	0	0	0	0	0	0	0	0	0	0	0	0	139.919	0	0	0	0	137.982	0	0	0	0	0	0
AC112220.3	816.49	461.373	1512.07	281.643	223.46	212.974	485.568	2489.14	1120.3	238.001	1083	200.949	851.555	397.482	925.568	1863.45	452.141	623.896	404.352	227.438	1238.05	500.752	1188.14	720.772	680.489	2435.1	507.964	1414.62	940.645	800.222	791.326	124.162	953.544	672.283	978.728	680.865	822.603	2108.26	486.188	833.72	1549.83	307.951	426.039	660.216	1108.87	1246.62	1809.15	209.546	997.477
AC123023.1	0	78.2464	52.6029	0	0	337.113	0	69.275	19.4868	92.26	0	0	0	0	23.9194	0	0	0	91.4345	0	0	0	0	0	0	0	0	0	0	0	0	449.22	0	0	17.0243	21.2361	0	0	0	0	0	911.595	0	0	0	0	0	0	0
LINC02033	48.795	0	43.4444	0	23.8471	39.7742	139.512	57.2138	64.376	76.1969	61.2898	75.057	48.9332	49.4881	138.284	10.5458	16.888	31.7771	56.6363	23.1684	21.5082	26.7195	54.7132	62.127	60.5169	47.8705	84.3247	16.0114	42.8466	22.9917	36.9462	39.7508	7.57788	73.4943	21.0904	87.6936	29.7341	77.4551	90.7985	55.6079	33.2691	0	38.1914	42.517	47.4577	29.7209	142.261	0	51.9865
AC011816.2	117.95	78.1057	210.033	0	0	0	33.7237	34.5752	38.9035	153.49	118.523	0	88.7134	59.813	71.6293	50.9839	81.6456	51.2092	91.27	9.33404	0	0	44.0855	100.118	0	0	101.918	0	51.7858	0	0	48.0441	18.3177	0	16.9937	105.989	47.9168	327.652	0	134.419	0	126.383	107.705	41.1099	41.7156	71.8432	315.226	18.9195	62.8326
RNU6-1301P	0	0	561.435	0	0	257.002	0	184.844	0	0	0	0	158.092	0	127.647	0	0	0	0	99.8024	0	0	78.5626	0	0	206.212	272.434	0	55.371	0	0	0	97.9295	0	0	0	0	0	146.674	0	0	0	0	0	0	0	0	0	0
ACVR2B-AS1	664.403	810.909	231.979	640.36	426.577	669.003	558.712	114.564	472.653	861.203	445.085	985.922	137.176	660.628	759.492	1069.91	613.202	707.001	1401.21	237.115	465.132	456.557	279.167	110.58	135.719	170.409	174.479	265.038	514.772	705.92	516.877	1376.13	513.887	987.633	469.234	177.937	370.465	627.273	248.478	415.701	493.857	22.3341	258.311	358.704	426.189	354.43	544.402	693.759	763.377
RNU5B-2P	870.537	768.615	775.078	500.477	141.817	1419.2	580.764	680.489	1722.77	1510.45	1895.32	357.085	3346.51	294.301	2584.57	1379.72	401.725	1511.8	1347.24	505.195	895.352	1271.19	2602.99	492.618	431.865	2657.03	501.471	761.746	1223.06	410.189	263.658	315.192	540.779	2476.69	585.304	2816.13	1650.37	4529.41	404.977	793.668	1187.09	1616.8	1816.96	910.24	1590.73	2827.95	2397.04	1303.27	1030.53
AC099541.1	24.4703	21.6053	0	42.2044	0	0	13.9928	0	0	0	0	0	49.0793	49.6358	0	21.1545	0	0	0	15.4917	0	53.5986	12.1948	0	0	32.009	0	32.1184	0	23.0604	14.8226	0	30.402	0	0	0	0	0	0	22.3096	0	20.9757	0	34.1151	0	0	0	15.7003	0
RNU4-78P	390.36	0	463.406	0	127.185	0	520.844	305.14	343.338	541.845	0	160.122	0	0	105.359	1349.86	540.416	0	0	123.565	229.421	142.504	389.072	220.896	0	340.413	787.031	170.788	548.437	1103.6	0	70.668	242.492	849.268	299.952	0	740.048	688.49	0	0	283.896	111.538	0	0	966.412	634.045	379.363	500.915	277.261
HHATL-AS1	0	10.8757	0	0	0	20.0813	0	14.4431	0	12.8235	0	15.158	0	24.9857	19.9478	10.6488	17.053	0	76.2526	11.6974	0	0	0	0	0	16.1127	21.2871	16.1678	21.6325	23.2163	0	6.68984	0	98.9496	0	0	0	6.51764	0	11.2302	6.7188	31.6764	0	0	0	0	155.621	7.90325	0
KRBOX1-AS1	0	0	0	0	0	0	4.39325	0	0	15.9963	0	9.45423	0	0	6.22085	0	0	0	0	94.845	0	0	0	13.0426	0	0	13.277	5.04202	10.794	0	0	4.17253	14.3177	0	17.7104	55.2297	37.4532	28.4559	0	0	0	0	16.0354	5.35547	2.71718	24.9577	22.3991	0	0
AC092042.1	0	28.4393	0	111.108	0	52.5113	55.2565	0	0	33.5326	0	0	0	0	0	55.6917	89.1846	0	49.8489	91.7633	0	0	48.1562	54.6815	0	0	27.8321	42.2777	22.627	0	0	34.9869	0	48.5149	111.377	46.3105	0	34.0863	0	0	17.5692	0	16.8072	44.906	0	0	0	103.332	68.6344
AC006055.1	0	0	0	0	38.9909	0	0	0	0	0	0	0	0	0	0	0	0	0	0	0	0	0	0	0	0	0	0	0	0	0	0	0	0	0	0	0	0	0	0	0	0	0	0	0	0	0	0	0	0
AC006058.3	0	0	0	0	89.9455	0	17.5401	0	0	0	0	37.7462	46.1409	31.1095	111.766	13.2587	21.2324	173.125	0	9.7095	0	33.5931	45.8588	208.291	1810.82	200.617	0	0	10.7738	0	55.7407	233.224	19.0546	77.0006	0	165.379	236.76	235.336	0	0	50.193	249.786	0	21.3818	32.5452	24.911	104.334	629.776	0
RNU6-367P	0	0	0	0	0	0	0	0	0	0	0	0	0	0	0	0	0	0	0	0	0	0	0	0	0	0	0	0	0	0	0	0	0	0	0	0	0	0	0	0	0	0	0	0	0	0	0	0	0
AC006058.1	12.9427	2.85683	138.281	0	230.875	10.5499	81.4108	64.4967	51.2263	80.8436	65.0274	35.8354	90.8553	6.56325	175.537	19.5806	17.9179	53.3821	0	6.14532	5.70497	17.7181	148.349	554.79	365.982	1248.58	11.1834	33.9757	60.2339	18.2954	25.4795	142.34	26.13	372.012	27.9707	921.109	1180.4	751.592	6.02098	11.7998	155.311	1400.66	6.7534	13.5329	106.425	275.917	144.648	1334.89	0
AC104187.1	26.7894	47.3058	95.4072	0	52.3702	0	61.2758	62.823	159.046	27.8891	53.8389	32.9662	241.788	0	86.7666	115.797	74.1748	46.5234	82.9185	16.9599	23.6169	0	133.505	0	53.1599	70.0849	138.888	35.1623	37.6378	25.2458	48.682	14.5493	83.2081	80.6997	77.1935	77.0328	43.5322	184.272	149.55	170.967	146.123	0	97.8498	0	274.764	65.2694	416.555	68.7531	209.305
ZNF197-AS1	394.746	139.412	93.7226	90.7768	102.891	171.61	165.533	61.7137	173.598	136.983	79.3324	259.073	52.7819	53.3804	340.938	204.754	182.163	91.404	244.363	83.3022	69.5997	172.926	314.755	89.3512	0	103.271	45.4785	120.895	443.679	148.8	302.876	128.632	147.13	52.8499	45.4983	227.018	213.818	389.887	97.94	71.9779	215.314	135.349	82.3904	238.477	148.917	85.4892	153.45	287.042	579.445
RNU5B-3P	0	0	0	0	0	0	81.5234	0	282.135	0	0	0	0	0	115.437	123.248	0	0	0	0	0	0	0	0	0	0	123.187	0	250.373	134.352	0	0	0	0	0	102.487	0	0	0	0	0	0	0	0	0	0	0	0	0
AC098613.1	99.9702	242.731	178.016	0	97.7151	81.4886	200.08	293.046	296.757	468.332	602.733	307.551	150.38	304.171	283.314	64.818	830.396	130.209	0	23.7335	154.23	273.712	423.471	1018.28	1215.06	392.305	885.41	393.647	544.256	70.6575	45.4168	0	357.084	1016.37	115.225	4240.09	243.674	66.1203	418.559	979.784	845.196	107.117	91.2867	139.373	97.2304	0	170.019	112.248	195.266
LRRC2-AS1	7.13762	6.30195	0	12.3104	0	0	8.16299	8.3691	0	0	28.6891	8.78334	0	0	5.7794	6.17046	0	12.3954	22.0924	2.25935	0	0	28.4563	12.1171	49.5727	0	0	0	35.098	20.1791	0	3.87644	0	0	0	20.5242	0	26.4366	0	6.50736	3.89322	0	18.6218	4.97543	0	5.79667	0	0	15.2089
KIF9-AS1	204.186	91.6176	29.8026	127.01	127.6	190.994	199.065	78.4966	119.236	216.052	164.814	230.669	147.699	101.846	187.014	182.306	189.995	145.326	176.13	65.6927	120.987	201.624	160.141	340.95	119.561	210.169	130.154	54.9187	172.828	145.104	145.986	176.338	112.285	263.847	79.091	466.82	163.179	161.172	171.29	216.673	78.509	473.432	148.461	132.999	117.201	193.01	165.904	73.0203	282.922
RNU7-128P	0	0	0	0	0	0	0	0	0	0	0	0	0	0	0	0	0	0	0	0	0	0	0	0	0	0	0	0	0	0	0	0	0	0	0	0	0	139.919	246.035	482.174	0	0	0	0	0	0	256.988	0	0
AC134772.1	15.5995	27.5463	0	0	0	50.8625	17.8405	0	0	32.4797	47.0258	0	15.6437	0	12.6311	13.4858	21.5961	0	24.1418	9.87579	0	0	0	0	0	0	0	0	27.3957	44.1021	0	8.4721	9.69045	23.4958	0	0	25.3489	8.25402	0	14.2221	8.50878	93.6026	16.2795	10.874	5.5171	0	0	10.0088	11.0799
CELSR3-AS1	418.243	221.565	297.904	721.351	245.285	409.106	239.163	588.484	331.076	261.246	252.164	720.547	587.198	848.367	474.117	289.256	347.411	290.534	517.818	344.216	368.713	824.488	792.039	426.014	1244.92	109.418	1373.29	219.585	528.85	236.486	304.014	363.436	675.514	881.932	289.239	300.664	339.818	885.202	700.445	152.525	593.14	143.406	1134.83	466.472	295.84	543.467	81.2921	751.373	534.718
PRKAR2A-AS1	196.725	81.3027	208.693	166.038	61.3682	232.004	241.74	147.234	215.364	287.591	185.062	298.741	163.702	110.372	288.078	220.726	243.374	436.135	194.33	80.8204	287.816	233.784	202.333	213.17	257.48	54.7511	79.567	82.4075	163.187	94.667	271.287	150.032	130.006	672.463	86.8383	168.501	132.63	296.77	101.253	396.867	194.06	290.619	445.543	189.649	109.545	81.5825	203.386	276.61	341.887
AC137630.2	74.5233	43.8654	88.4685	0	121.404	40.4974	56.8194	87.381	98.3196	77.5823	124.808	61.1373	448.406	0	80.4563	128.85	206.341	150.99	0	94.3587	109.497	54.4107	49.5182	42.1711	123.234	32.4939	193.18	16.3025	78.5261	46.8195	15.0472	53.9647	30.8626	187.076	171.791	250.006	181.648	446.893	92.4494	90.5903	108.397	361.991	90.7334	69.264	79.0701	201.742	48.2826	127.506	52.9317
AC137630.1	83.8625	55.5329	74.6665	72.3196	40.9854	136.717	179.831	24.5829	110.641	43.6524	126.404	51.5993	147.175	85.0537	67.9043	163.122	116.1	109.229	64.8928	46.4553	166.345	22.961	73.1375	71.1839	83.2068	164.547	271.737	68.7959	81.0031	177.818	101.597	216.342	91.1671	326.307	169.155	271.289	85.1717	210.773	19.5066	95.5717	125.793	71.8862	175.036	43.8436	81.5641	102.161	81.5	147.969	148.913
AC137630.3	125.794	296.176	149.333	0	122.956	273.435	71.9324	294.995	138.301	305.567	252.809	515.993	1093.3	170.107	746.947	108.748	116.1	618.964	0	13.273	0	91.8441	1253.79	71.1839	208.017	987.284	507.242	110.073	324.012	0	101.597	91.0913	260.477	568.406	120.825	150.716	306.618	399.359	1404.47	152.915	297.328	611.033	809.54	146.145	370.746	1259.98	570.5	26.9034	119.13
AC121247.1	106.462	82.2476	23.6969	114.76	169.098	325.425	205.463	31.2075	114.121	193.956	187.212	180.137	0	269.935	32.3262	69.0269	128.963	46.2213	247.14	33.6995	93.8542	29.1486	13.2638	135.55	250.87	69.6299	68.993	87.335	205.664	50.1638	8.06099	21.6822	66.1342	100.22	30.6769	105.232	0	7.04138	49.5264	60.6632	29.0348	11.4073	55.5511	18.5529	56.4786	43.2303	38.7985	8.53833	9.45209
BSN-AS2	0	5.56112	0	21.7264	6.15647	0	7.20338	0	4.15488	0	6.32912	46.5048	0	25.5521	5.1	5.44508	0	27.3457	19.4953	3.9875	16.6579	0	15.6944	21.3852	62.493	0	10.8848	0	13.2737	17.8069	0	41.0488	0	44.2717	3.62985	22.6393	10.235	19.9961	11.7204	17.2271	0	48.5915	42.725	0	8.91044	0	30.6055	16.1648	13.421
BSN-AS1	0	0	0	0	0	0	0	0	23.4602	0	0	0	0	0	0	0	0	0	0	11.2575	31.3526	0	0	0	0	0	0	23.3398	0	0	0	19.3149	0	0	0	0	0	0	0	0	0	0	0	0	0	0	0	0	0
AC099668.1	0	0	0	0	37.8848	0	44.3272	0	102.271	0	38.9473	0	0	0	0	0	0	0	0	12.2689	0	0	38.6313	0	0	50.6998	33.4907	0	0	36.5259	0	0	0	0	0	0	0	0	36.0618	0	0	33.224	40.4485	0	0	31.4774	37.6672	24.8681	55.059
AC105935.1	124.61	0	95.0964	61.4049	0	0	101.794	41.7455	35.2285	37.0643	0	43.8118	0	36.1086	14.414	15.3893	123.222	46.3719	0	33.8093	62.7732	19.4957	35.4854	30.2203	35.3245	23.2856	0	0	31.2627	16.7757	10.783	38.6718	11.0583	35.7497	41.0358	38.3909	28.927	65.9336	99.3755	81.1477	38.8392	30.5185	92.8867	37.2266	37.775	14.4571	0	45.6861	37.9315
SEMA3F-AS1	561.515	142.351	326.694	67.1206	597.755	126.889	429.18	404.163	440.088	335.69	603.346	259.974	485.051	157.879	445.661	471.009	169.327	323.439	197.891	86.2315	259.762	286.168	335.243	254.828	82.7413	603.601	201.762	113.106	302.672	272.439	131.337	199.28	200.309	413.104	317.192	227.807	587.22	473.608	253.46	324.393	142.526	486.091	223.372	217.023	336.229	185.118	345.788	381.674	359.34
U73169.1	268.04	78.886	0	77.049	349.325	0	408.728	209.524	235.753	0	0	54.9736	403.199	271.847	108.517	38.62	61.846	0	0	183.832	39.3829	146.775	44.5259	303.356	44.3241	350.616	0	0	31.3819	252.596	0	24.2621	0	157.002	154.471	0	217.78	23.6375	0	0	0	38.2936	46.6205	0	0	0	0	143.314	126.921
U73166.1	212.356	44.1161	33.3653	43.0887	347.977	71.2753	167.861	153.791	300.764	123.541	50.2086	99.9159	87.6883	126.69	70.8015	221.377	86.4666	81.3495	115.991	144.324	148.665	41.0412	734.567	42.412	6.19693	147.058	80.9517	40.9892	111.881	235.435	56.7493	91.5858	124.156	1028.53	143.977	71.8386	228.358	396.57	29.0555	51.2482	102.203	37.4767	404.116	39.1837	114.865	81.1578	230.653	641.172	412.565
SEMA3B-AS1	582.075	642.408	86.3746	836.597	1232.71	632.621	471.533	2502.51	4287.67	353.481	438.675	477.522	632.368	688.734	510.588	335.468	402.914	42.1188	1276.16	245.667	513.143	53.1228	1281.17	82.3458	1010.67	317.249	293.39	159.167	477.042	822.805	176.292	158.062	421.85	2094.37	195.679	244.089	945.86	821.299	45.1306	265.339	185.204	41.5791	455.585	67.6247	428.881	236.36	1178.49	1431.61	999.124
LINC02019	191.011	217.836	127.549	370.62	217.819	259.498	150.185	625.241	351.755	339.705	359.884	215.465	335.216	193.724	212.662	89.4446	121.2	138.215	357.194	131.003	70.1628	392.232	134.853	175.644	173.724	312.32	116.908	114.909	226.43	300.009	120.523	25.9345	133.488	83.912	55.0397	394.774	316.855	176.868	140.694	174.145	65.117	68.2221	436.049	305.132	73.1846	232.688	54.1421	81.7027	322.215
RNU6ATAC29P	0	0	0	0	0	0	0	153.791	0	0	0	0	0	0	0	0	0	0	0	0	0	0	0	0	0	0	0	0	0	0	0	0	0	0	75.5879	0	0	0	0	0	0	0	0	0	0	0	0	84.1538	0
IQCF5-AS1	0	0	0	0	0	0	0	0	0	0	0	0	0	0	0	0	0	0	0	0	0	0	0	0	0	0	0	0	0	0	0	0	0	0	0	0	0	0	0	0	0	0	0	0	0	0	0	5.25961	0
GLYCTK-AS1	11.7866	0	41.9764	20.3285	46.0828	0	47.1793	27.6403	15.5502	0	23.6876	14.5042	11.82	0	9.5437	30.5684	65.2696	0	18.2409	48.5021	10.3908	51.6334	58.7384	20.0093	0	15.4177	0	23.2056	28.9792	33.3223	7.13956	25.6051	14.6437	136.105	88.3036	16.9461	57.4588	0	32.8989	0	12.858	40.4134	36.9009	41.0804	41.6856	19.1444	34.3636	15.1247	75.3449
RNU6ATAC16P	237.61	0	423.11	0	348.376	0	407.617	0	0	123.682	0	0	0	0	0	102.707	164.475	0	0	300.854	104.736	0	118.413	0	117.876	155.406	0	77.9686	166.915	0	71.9647	322.615	73.8019	238.59	0	341.624	96.528	0	221.075	216.629	0	101.839	185.975	82.8157	0	289.455	0	76.2263	0
ITIH4-AS1	41.5066	0	73.9104	71.5873	0	0	0	0	0	0	41.7081	0	0	0	0	0	0	0	0	0	36.5912	0	20.6848	70.463	0	0	35.8647	0	14.5787	39.115	50.2842	22.5422	0	104.194	23.9202	59.676	33.7237	0	38.6181	0	22.6398	35.5791	0	28.9331	29.3593	33.7087	0	79.8929	0
CACNA2D3-AS1	0	0	14.0494	0	7.71188	0	0	0	0	0	0	0	0	0	0	0	0	0	0	2.49746	0	0	27.5234	0	46.969	10.3205	88.6262	0	0	0	0	4.28497	0	0	0	5.67181	38.4625	0	0	0	0	6.76311	8.23375	5.49979	2.79041	6.40758	0	5.06219	5.60393
AC092059.1	0	0	0	0	0	0	0	0	0	0	0	0	76.6506	0	0	0	0	0	0	0	0	0	0	0	0	0	0	0	0	0	0	0	0	0	0	0	0	0	0	0	0	0	0	0	0	0	0	0	0
LINC02030	0	0	0	0	0	0	11.7044	0	0	0	10.2838	0	0	0	8.2867	0	170.019	26.6595	0	0	0	0	5.10019	0	0	0	0	0	3.59462	0	0	166.745	0	5.13818	0	0	0	0	0	0	0	0	0	7.13394	0	0	0	6.56631	0
AC025572.1	0	0	0	0	0	0	0	0	0	0	0	0	0	0	0	0	0	0	0	0	0	32.4693	0	0	0	0	0	0	0	0	0	0	0	0	0	0	0	0	0	0	0	0	0	20.6665	0	0	0	0	0
RNU6ATAC26P	0	229.771	0	0	0	0	0	0	0	0	0	0	0	0	0	112.488	0	0	0	82.3766	0	0	64.8453	220.896	0	0	0	0	0	0	0	0	0	0	0	0	0	137.698	0	0	0	0	0	0	92.0392	0	126.454	0	0
DENND6A-AS1	180.166	278.377	80.205	155.368	264.153	73.4293	25.756	105.625	118.848	0	362.081	110.853	361.353	182.725	0	155.753	124.711	312.883	209.119	142.575	79.415	49.3284	22.4464	0	44.6894	0	116.757	0	63.2812	0	0	146.772	27.9799	67.8409	25.9574	97.1374	36.5958	166.826	0	41.0643	73.7038	38.6092	94.0095	125.589	15.9299	0	306.409	57.798	95.975
AC135507.1	526.047	387.048	208.161	554.45	257.09	524.083	183.827	411.205	366.289	669.337	822.266	287.705	908.535	355.679	520.6	303.177	566.426	685.163	407.055	46.2543	128.819	320.063	131.078	198.452	376.952	191.141	151.514	134.256	256.621	385.573	53.1077	126.976	145.236	117.381	101.053	168.071	118.724	525.756	244.719	266.442	79.7034	1778.64	137.244	183.346	320.415	237.343	227.212	18.7508	228.333
FAM3D-AS1	19.9697	0	320.038	0	0	32.5557	57.0962	140.491	118.558	41.5788	0	24.5741	0	0	0	120.846	27.6461	34.6801	30.9051	6.32123	0	21.8703	29.8557	0	0	208.974	0	52.4223	0	0	0	54.2276	62.026	120.312	11.5085	0	194.702	10.5664	0	0	10.8925	0	270.921	0	261.32	0	58.2214	51.2508	113.471
AC138057.1	0	0	0	0	0	0	0	0	0	0	0	0	0	0	0	0	0	0	0	14.913	0	0	0	0	0	0	0	0	0	0	0	12.7934	0	0	0	0	0	0	0	0	0	0	0	0	0	0	0	0	0
SYNPR-AS1	293.819	0	575.521	0	258.472	0	168.014	0	0	0	265.721	72.313	117.861	0	975.424	76.2018	203.383	306.154	0	0	77.7072	64.3567	175.71	0	0	76.8674	0	0	0	0	765.302	271.274	200.773	1003.11	16.9328	0	572.94	31.0931	109.349	0	176.29	0	321.957	327.701	187.047	23.8619	713.855	75.4067	1147.8
PSMD6-AS2	133.511	82.5155	142.645	184.215	306.673	141.477	187.046	70.4456	83.6678	48.6469	120.743	221.797	20.0833	284.355	70.2682	115.42	138.625	75.3543	123.973	171.16	88.2748	43.8653	56.5548	113.326	0	113.517	115.363	13.1429	98.4774	62.909	88.9597	166.772	82.937	180.983	57.7066	76.7818	81.3571	81.2396	68.3207	18.2582	76.4647	200.277	118.431	69.7999	49.5797	48.7926	188.137	68.5292	303.452
AC012557.2	117.668	103.892	0	0	268.366	0	89.7148	0	103.494	0	236.479	144.799	118.002	0	254.073	67.8159	54.3002	34.0578	60.7011	124.156	0	0	58.64	0	0	205.225	0	51.4817	96.4356	36.9628	23.7587	21.3018	24.3652	157.538	45.2081	112.785	159.34	103.768	36.4932	35.7593	85.5763	168.107	81.8647	109.364	138.719	95.5618	38.1178	50.3312	167.153
PRICKLE2-AS3	0	5.79951	0	11.3289	25.6815	21.4169	22.5365	23.1056	12.999	20.5145	6.60044	16.1661	0	26.6474	21.2745	5.6785	18.1871	0	40.662	51.9804	0	0	0	11.151	6.5172	0	0	0	11.5356	6.19008	11.9365	0	0	3.29782	0	0	0	3.47555	0	0	0	0	10.2823	0	0	0	6.38351	0	4.66545
AC096888.1	0	0	0	0	28.3633	0	0	0	19.1419	0	0	0	0	0	0	0	0	0	0	9.18536	0	0	0	492.618	0	0	0	19.0437	30.5765	109.384	0	31.5192	108.156	0	0	41.7204	0	0	0	52.9112	15.8278	0	15.1414	0	0	0	28.2004	18.6181	0
AC121493.1	182.168	128.672	129.754	62.8377	569.788	118.792	208.338	384.476	192.27	75.8582	73.2209	44.8341	292.294	73.9022	206.505	157.484	302.633	474.539	112.769	23.0654	96.3569	0	90.7834	0	216.892	333.604	377.775	71.7312	115.172	206.006	44.1384	98.9352	67.8978	146.335	146.976	209.529	148.01	96.3886	0	0	99.3636	0	190.108	0	180.397	207.121	354.072	140.256	77.6331
MAGI1-IT1	51.095	11.2782	34.1191	11.0156	81.1564	10.4123	54.783	59.9106	58.9841	39.8943	19.2536	15.719	25.6199	25.9104	5.17152	88.343	35.3681	55.4584	29.653	139.498	56.3052	0	28.6461	10.8426	0	91.8995	44.1498	20.9577	15.7032	30.0944	15.4751	10.4061	27.7728	44.8925	14.723	22.9568	46.7034	114.9	0	0	10.4512	5.47478	26.6611	13.3563	47.4359	72.6175	117.932	24.5872	99.8011
MAGI1-AS1	0	0	0	0	0	0	15.8633	0	18.2998	0	0	0	0	0	44.9248	47.9646	0	0	0	316.126	0	0	0	0	0	0	0	0	0	0	16.8039	0	17.2329	13.9279	0	0	0	14.6785	0	0	0	0	0	0	9.81129	0	0	0	0
AC099328.2	0	0	0	0	0	0	0	0	0	0	0	0	0	0	0	0	0	0	0	0	0	0	0	0	0	0	0	0	0	0	0	0	0	0	0	0	0	0	0	0	0	0	0	0	0	0	0	0	0
AC138058.1	36.5147	0	0	0	0	0	20.8802	42.8148	72.2616	0	0	0	109.854	74.0668	29.5663	63.1338	0	31.7064	0	473.895	0	39.99	18.1971	0	0	0	0	0	12.8254	0	0	0	0	0	21.0434	0	0	0	0	0	0	0	0	0	38.7426	0	35.4861	0	0
FOXP1-AS1	23.4216	82.7176	41.7066	40.3957	206.039	76.3664	53.5725	109.85	61.8009	48.766	94.1411	86.4657	140.928	95.0172	94.8235	40.4958	32.425	40.6747	0	215.003	41.2958	0	58.3608	39.7613	69.7154	30.6371	0	0	24.6796	22.0721	0	0	0	35.2773	13.4978	50.5115	38.0596	61.9641	0	0	38.326	0	24.4425	16.3265	57.9847	0	22.7618	0	16.6357
AC097634.2	0	0	0	0	0	0	0	0	0	0	0	0	0	0	0	0	0	0	0	0	0	0	27.0547	0	0	0	0	0	0	0	0	0	0	13.6281	0	19.5133	0	14.3625	0	0	0	0	0	0	0	0	0	0	0
FOXP1-IT1	4.6327	8.18061	8.24939	0	0	7.55249	18.5438	0	3.05599	0	4.65518	0	4.64582	18.794	0	0	12.8271	0	0	287.422	0	0	13.8522	7.86462	0	6.0599	4.00298	0	1.62718	4.36577	0	0	14.3892	13.9554	13.3491	6.66065	15.0561	12.2563	12.9309	8.44725	10.1076	11.9133	0	3.22932	6.55379	7.52469	0	11.8895	9.87141
AC097634.3	39.9881	194.185	35.6032	275.873	39.086	97.7863	34.2995	70.3311	26.3784	104.074	40.1822	221.436	0	81.1122	16.1894	0	27.6799	86.8059	185.657	56.9604	0	21.897	0	0	59.5132	26.1537	0	26.2431	56.1813	75.368	36.3334	21.7175	24.8406	30.1148	11.5225	57.4927	16.245	0	18.6026	36.4571	65.4346	34.2774	20.8655	83.6237	14.1426	0	0	0	14.2012
AC112219.1	0	0	0	0	0	0	0	0	0	0	0	0	0	0	0	0	0	0	0	5.48017	0	0	0	0	0	0	0	0	0	0	0	0	10.7547	0	0	0	0	0	0	0	9.44322	0	0	0	0	0	0	0	0
AC104435.2	0	0	0	32.6524	0	0	54.1293	22.1984	12.4886	0	0	0	303.77	0	76.6472	0	0	98.6339	0	11.9855	0	20.7339	56.6086	0	56.352	0	16.3586	86.9719	66.4964	0	0	0	0	418.222	0	13.6097	46.1462	30.0519	0	86.3014	0	0	118.543	0	40.1742	61.5009	55.196	0	26.8937
RNU7-119P	0	0	0	448.841	0	0	0	0	0	0	0	0	0	0	0	0	0	0	0	576.636	0	0	0	0	0	0	0	0	0	0	0	0	0	0	0	0	0	0	0	0	0	0	0	0	0	0	0	0	0
LINC02005	20.9656	37.022	74.6665	36.1598	409.854	0	203.809	122.914	193.622	43.6524	231.741	25.7996	63.075	85.0537	16.9761	362.494	58.0498	600.759	32.4464	0	0	45.922	146.275	0	0	329.095	0	82.555	29.4557	19.7576	12.6997	11.3864	195.358	52.6302	0	0	119.24	0	0	19.1143	0	0	21.8795	0	1001.01	0	20.375	0	74.4564
LINC02047	0	0	0	0	0	0	0	0	0	0	0	0	11.9924	0	0	0	0	0	0	0	0	0	0	0	0	0	0	0	0	0	0	0	0	0	0	0	9.71616	0	0	0	0	0	0	0	12.6881	0	0	0	0
LINC00960	396.864	68.2596	18.3556	115.561	755.671	235.269	117.89	271.95	747.983	482.908	269.313	272.725	325.627	83.6366	342.211	570.328	1063.16	290.899	223.34	789.635	109.049	95.9585	1633.59	52.4984	25.5689	849.48	329.558	125.152	372.923	529.424	355.91	3126.68	1072.58	1252.43	418.811	25.9359	2257.13	804.501	829.603	145.668	2004.45	48.5983	723.439	714.959	1044.49	104.644	70.1243	56.2172	1288.6
RNU6-386P	0	0	0	0	0	0	0	0	0	0	0	0	0	0	0	0	0	0	0	0	0	0	0	0	0	0	0	0	0	0	0	0	0	0	0	0	0	0	0	0	0	0	0	0	0	0	0	0	0
LINC02077	0	0	0	0	0	0	0	0	0	0	0	0	0	0	0	0	0	0	0	0	0	0	0	0	0	0	0	0	0	0	0	0	0	0	0	0	0	0	0	0	0	0	0	0	0	0	0	0	0
AC068756.1	0	0	0	0	0	0	23.2635	0	53.6732	0	0	0	0	0	32.9412	0	0	70.6509	0	12.8777	35.8649	0	0	0	0	0	1195.19	26.6989	0	0	0	0	0	1102.96	0	0	0	0	0	0	754.473	0	0	0	14.3883	0	632.585	0	0
LINC02027	0	0	0	0	0	44.8461	0	0	0	0	27.6421	0	0	0	0	0	0	0	0	8.70759	0	0	0	0	0	0	0	0	0	0	0	0	0	27.622	0	0	0	0	0	0	90.0275	0	0	0	0	0	53.4673	0	0
RNU2-28P	0	0	0	149.614	0	0	49.6042	0	114.446	0	0	0	0	175.958	0	0	0	0	0	164.753	0	0	0	0	0	0	0	56.9295	30.4687	0	0	94.224	0	0	49.992	124.72	0	91.7987	0	0	47.316	0	90.5277	0	0	0	0	111.315	0
AC017015.2	0	153.996	0	0	0	0	0	0	0	90.7878	0	53.6578	0	0	0	37.6956	60.3657	0	269.926	0	38.4403	0	21.7301	0	0	0	0	0	0	0	0	165.769	0	43.7838	0	0	0	46.1435	40.5695	39.7537	0	224.262	22.7523	0	0	0	0	195.837	0
AC129807.1	0	0	0	0	0	0	0	0	0	0	0	0	0	0	0	0	0	0	0	0	0	0	0	0	0	0	0	0	0	0	0	0	0	0	0	0	0	0	0	0	0	0	0	0	0	0	0	0	0
CADM2-AS1	0	5.45014	0	0	0	0	3.52982	0	4.07197	0	0	0	12.3807	0	4.99823	16.0093	0	16.08	0	0	0	0	0	0	0	0	0	0	0	0	0	23.4673	0	27.8924	0	0	0	29.3956	0	0	16.835	5.29132	0	4.30292	0	15.0395	0	31.6844	0
LINC02070	0	0	0	0	0	0	0	0	0	0	0	0	0	0	0	0	0	10.7768	0	0	0	0	0	0	0	0	0	0	0	0	0	0	0	0	0	0	0	0	0	0	0	0	0	0	0	0	0	7.96308	0
LINC00506	101.427	66.4415	17.4783	118.503	89.5446	42.6713	136.577	11.509	36.6908	71.5287	65.7541	80.5241	29.5298	73.0026	84.7753	87.683	77.0021	28.4098	91.1425	56.9617	66.3403	7.16644	257.621	44.4349	61.6787	51.3574	16.9625	36.5026	65.5038	163.415	31.7099	81.7386	44.7142	78.8477	5.65665	397.493	143.549	72.7098	9.1324	59.6584	7.13847	25.2412	73.4103	150.526	78.6861	2.65714	47.6948	12.5954	53.4493
RNU6ATAC6P	0	0	0	0	0	0	0	0	0	0	0	0	0	0	0	0	0	0	0	0	0	0	0	0	0	0	0	0	0	0	0	0	0	0	0	374.159	0	0	0	0	0	0	0	0	0	0	0	0	0
RNU6-488P	0	0	0	0	0	0	0	0	0	0	0	0	0	0	0	0	0	0	0	0	0	0	0	0	0	0	0	0	0	0	0	0	0	0	0	0	0	0	0	0	0	0	0	0	0	0	0	0	0
AC110491.1	220.233	1073.07	232.395	773.748	55.8094	624.989	209.892	200.846	112.994	1825.69	483.586	682.548	8.17988	1389.8	85.8601	289.112	451.691	63.744	568.054	33.5654	0	8.93309	52.8441	0	0	10.6697	7.04804	101.708	160.438	15.3736	0	57.5892	30.402	0	4.70074	17.5911	0	0	0	0	26.6947	13.9838	4.25615	11.3717	0	0	0	31.4007	0
AC110491.2	0	22.408	45.1929	0	0	0	0	89.2747	0	0	0	0	0	0	0	0	70.2709	0	0	88.37	0	0	12.6478	43.085	0	0	0	0	17.8284	23.9171	15.3733	27.5671	0	0	0	0	0	0	0	23.1384	0	0	13.2428	0	8.97596	61.8341	0	0	0
AC117473.1	0	36.9275	0	0	0	0	0	0	0	0	0	0	41.9427	0	33.8655	36.157	0	0	0	0	0	0	0	0	0	0	0	0	0	0	0	0	0	0	0	0	0	0	0	0	0	0	0	0	14.792	0	0	0	0
AC021660.2	42.2555	0	0	0	0	68.8873	0	49.5459	0	0	0	0	0	0	68.4293	0	116.997	0	0	0	37.2514	0	21.058	0	0	0	36.5117	0	0	0	0	22.9489	0	0	0	0	0	0	0	0	0	0	0	0	14.9445	0	0	27.1114	30.0128
RNU6-26P	0	135.286	0	0	0	499.594	262.856	0	202.153	319.03	0	0	0	0	0	0	0	0	948.526	242.511	0	0	305.439	4161.93	0	0	132.398	0	53.8185	0	1113.77	249.65	0	153.857	88.3036	110.15	0	81.0746	0	139.695	83.5769	0	79.952	0	0	0	0	98.3105	108.832
RNU6-1263P	154.671	0	0	0	0	0	88.4452	0	0	0	0	380.666	0	0	0	0	0	0	0	0	0	0	77.0803	0	0	0	0	0	0	0	93.6899	84.0016	0	0	0	0	0	81.8394	0	0	0	0	0	0	0	0	0	198.476	0
AC107029.1	70.5166	0	0	60.8107	0	0	20.1617	0	0	0	0	0	0	0	28.549	0	0	0	0	0	0	0	0	0	0	0	0	0	24.7681	0	0	0	0	0	0	0	0	0	0	0	0	0	0	24.5776	0	0	0	0	0
AC069222.1	4.8795	47.3903	17.3777	84.1576	9.53885	87.5032	19.5317	22.8855	12.8752	81.2767	9.80637	78.0593	19.5733	287.031	15.8039	25.3099	40.5312	0	37.7575	10.8119	12.9049	37.4073	60.7924	57.9852	0	38.2964	59.0273	25.6183	41.1327	4.59835	115.272	58.3011	18.1869	26.9479	11.2482	3.50774	11.8936	167.819	0	102.319	37.2614	50.192	28.007	108.843	6.90294	43.5906	18.9681	115.837	38.1234
RNU6-865P	0	0	0	0	0	0	0	0	0	0	0	0	0	0	0	0	0	0	0	0	0	0	0	0	0	0	0	0	53.8185	0	0	0	0	0	0	0	0	0	0	0	0	0	0	0	0	0	0	0	0
AC106712.1	0	6.71098	0	0	0	0	4.3464	0	0	0	0	0	30.4897	0	0	0	0	0	0	0	0	16.6486	11.3637	258.07	0	0	6.56771	0	0	7.16293	46.0414	0	9.44336	0	0	0	0	0	14.1439	34.6486	0	19.5462	0	5.29836	0	0	0	0	0
RNU1-43P	0	0	0	0	0	0	0	0	0	0	0	0	0	0	0	0	0	0	0	31.4529	0	0	0	0	0	0	0	0	0	0	0	0	0	0	0	0	0	0	0	0	0	0	0	0	0	0	0	0	0
LINC00636	12.9708	171.783	0	0	0	21.1458	0	30.4174	598.941	0	0	15.9615	78.0454	26.3101	0	0	35.9137	0	80.2945	12.3174	0	113.643	6.46401	110.098	38.6082	16.9668	0	0	54.6701	24.4469	31.4276	7.04444	16.115	26.0486	14.9501	37.2975	21.0773	13.7262	12.0682	59.1274	42.4496	0	6.76809	0	4.5874	0	0	16.6443	27.6384
MORC1-AS1	0	0	0	0	0	0	0	0	0	0	0	0	0	0	0	0	0	0	0	0	0	0	0	0	0	0	0	0	0	0	0	0	0	0	0	0	0	0	0	0	0	0	0	0	0	0	0	0	0
RNU6-1236P	0	0	0	0	0	0	0	0	0	0	0	0	0	0	0	0	0	0	0	0	0	0	0	0	0	0	0	0	0	0	0	0	0	0	0	0	0	0	0	0	0	0	0	0	0	0	0	0	0
LINC01205	0	0	0	0	0	0	3.58105	0	0	0	0	0	0	0	45.637	0	0	0	0	0	0	0	0	0	0	8.19175	10.8224	61.6482	0	11.8032	0	3.40114	0	0	0	0	0	56.331	0	45.6758	3.41586	0	0	96.0384	0	0	0	88.3968	0
AC078980.1	0	0	0	0	0	0	0	0	0	0	0	0	0	0	101.338	0	0	0	0	0	0	0	0	0	0	0	0	0	0	0	0	0	0	0	0	0	0	66.2212	0	114.102	0	0	0	174.482	0	0	0	401.497	0
AC117402.1	384.918	148.685	21.4194	103.731	305.691	58.8296	61.9052	28.2081	87.283	137.747	132.958	133.219	36.1883	0	77.9181	51.9939	133.221	94.0026	111.694	163.726	74.2295	2279.02	311.714	2552.54	0	31.4688	322.203	126.306	88.7236	181.37	633.902	346.237	1778.39	18.1175	173.303	17.2942	117.278	343.689	167.874	460.595	229.637	20.6218	12.553	150.928	42.542	0	116.898	185.225	59.8054
AC092916.1	0	0	71.0331	0	0	0	205.296	0	0	0	0	0	0	0	0	103.456	0	0	0	37.8812	0	0	19.8796	0	0	0	0	0	0	0	0	0	0	20.0277	0	28.6764	97.2326	0	0	0	0	0	0	862.009	14.1082	0	38.767	0	0
AC092894.1	0	9.26141	0	0	0	34.2012	11.9964	0	13.839	0	0	0	0	0	0	0	43.5652	9.10823	32.4671	16.6018	0	0	0	0	0	123.489	117.828	0	22.1059	138.392	12.7078	0	0	15.7992	0	0	0	0	0	0	0	0	5.47336	0	18.5492	0	10.194	0	0
LINC02042	0	7.15904	14.4385	0	0	0	4.63659	0	0	0	0	0	8.13133	0	13.1309	0	33.6758	0	0	297.729	0	8.88008	24.2448	55.0601	32.1799	10.6063	0	10.6426	5.69593	15.2823	19.6462	0	45.3323	0	0	0	0	34.3224	7.54409	0	4.42271	0	0	5.65211	0	0	31.5198	0	0
AC092892.1	0	0	0	0	0	0	0	0	0	66.4991	0	0	0	0	172.406	0	0	0	0	235.897	0	0	10.611	0	0	0	0	0	0	60.1966	12.8976	11.5639	13.2268	0	0	0	0	0	19.8106	0	0	0	33.3306	0	0	0	0	0	0
LINC02044	19.6584	115.712	11.6685	22.6035	0	42.731	7.49416	23.0501	4.32261	68.2178	52.6769	32.2547	65.7137	26.5835	5.30587	11.3298	0	73.9689	50.7056	0	0	0	9.79677	88.9941	78.0188	17.1431	11.3242	0	18.4127	12.3505	63.5084	56.9412	0	9.86974	7.55275	28.2638	10.6482	20.8033	6.09678	17.9225	21.4454	39.3191	75.2226	45.6777	0	5.32172	25.4728	130.334	13.9628
CFAP44-AS1	0	0	57.0765	0	0	0	54.9865	0	21.144	16.6844	32.2086	0	0	0	0	41.5646	22.1872	0	0	60.8765	0	0	23.9604	27.2071	31.8024	0	0	0	11.2582	30.2061	9.70786	17.408	19.9114	16.0926	92.3606	0	65.1068	93.2793	29.8224	29.2227	52.45	0	33.4501	0	22.6724	13.0156	0	0	11.3832
AC108693.2	108.219	0	0	186.647	0	0	278.471	63.445	35.6936	0	0	0	0	0	175.251	0	224.728	0	83.7395	411.067	0	0	134.827	91.8577	0	70.7789	0	106.531	38.0105	0	65.552	205.707	67.2255	0	0	0	0	57.2606	50.3437	49.3314	59.0279	0	28.2339	37.718	19.1369	0	52.585	34.7169	269.026
AC128687.2	57.9333	0	0	0	169.879	0	16.5639	33.9644	19.1081	0	145.536	35.6454	29.0487	0	70.3637	100.166	40.1016	150.913	0	18.3383	0	95.1706	129.92	98.3494	0	113.671	150.175	19.01	40.6967	109.19	52.6385	157.318	53.9823	261.775	16.6934	62.47	23.5351	199.249	53.9016	79.2265	157.999	49.6599	105.802	80.7673	122.936	164.672	197.054	111.511	61.7224
ZBTB20-AS5	0	7.80355	0	15.2436	0	0	5.05401	10.3632	0	0	0	10.8762	8.86337	17.9278	21.4695	7.64072	0	0	0	103.515	0	0	8.80917	0	0	0	15.2739	0	3.10436	0	5.35371	4.80009	0	0	0	0	0	9.35307	0	8.0579	0	83.3376	4.61179	0	9.37758	0	0	0	0
ZBTB20-AS3	0	0	0	0	0	0	0	0	0	0	0	0	0	71.6724	0	0	0	0	0	167.771	0	0	17.6089	0	0	0	0	0	0	0	21.4033	95.9501	0	0	0	0	0	18.6961	0	0	19.2731	0	18.4372	0	0	0	0	0	0
ZBTB20-AS4	48.5781	42.8906	0	0	0	237.584	83.335	0	16.0225	50.5722	48.8139	89.6681	0	0	19.6671	62.9935	67.2518	0	37.5897	146.081	0	0	96.8357	0	0	0	0	0	17.0625	45.7791	14.7128	329.784	0	24.3892	13.9978	0	19.7346	38.5554	0	0	0	0	12.6739	16.9312	0	39.4517	0	31.1681	86.259
AC092468.1	0	25.7573	0	0	0	47.5592	0	0	38.4881	0	58.6288	0	0	0	0	0	0	0	0	27.7032	0	0	0	0	0	0	0	0	10.2466	0	17.6711	15.8437	18.1222	0	0	0	0	15.4359	0	0	0	0	0	0	10.3176	0	0	0	0
LSAMP-AS1	0	0	475.138	0	0	96.6664	0	0	0	0	0	72.9668	237.853	60.1374	96.0238	0	41.0443	51.487	0	150.155	26.1366	162.346	236.398	50.3307	0	38.7812	51.2353	38.9138	20.8267	0	413.049	112.711	1970.63	89.3096	34.1717	0	361.325	1741.27	413.765	27.0297	549.824	25.4137	1748.1	82.6659	41.9419	0	230.499	19.0221	0
LINC00901	0	0	0	0	0	0	0	0	0	0	0	0	0	0	0	0	0	0	0	0	0	0	0	0	0	0	0	0	0	0	0	0	0	0	0	0	0	0	0	0	0	0	0	0	0	0	0	0	0
LINC02024	0	0	0	0	0	0	19.3502	0	0	17.6141	0	20.8208	0	0	0	0	23.4236	0	0	0	0	0	0	0	0	0	0	0	0	0	0	18.3781	0	0	0	0	0	0	0	0	9.22882	0	0	0	5.98397	0	0	0	0
IGSF11-AS1	10.2214	0	0	0	0	0	5.84488	0	0	0	0	0	0	0	8.27636	0	0	0	0	61.4743	0	0	10.1877	0	0	0	35.3281	0	0	0	12.383	0	0	10.2635	0	51.4352	0	21.6334	0	0	0	0	0	0	0	0	29.8003	0	0
ARHGAP31-AS1	499.21	742.338	233.931	770.366	154.089	599.672	210.341	184.844	207.984	437.644	158.411	678.977	131.743	1545.55	297.843	204.426	436.49	228.144	853.901	241.189	23.1627	0	314.25	401.436	0	378.055	771.896	103.458	184.57	123.802	190.983	171.234	212.181	171.487	0	528.86	21.3475	139.022	0	335.358	114.65	585.573	411.292	0	0	64.0142	25.534	134.862	149.295
RNU6-1127P	0	0	0	0	0	0	0	0	0	0	0	0	0	0	0	0	0	0	0	97.0042	0	0	0	0	0	0	0	0	0	144.397	0	0	0	0	88.3036	0	0	0	0	0	0	0	0	0	0	0	0	0	0
AC073352.2	37.3465	32.974	0	0	0	0	21.3558	0	0	0	0	0	74.9046	75.754	0	32.2859	0	32.4286	0	0	0	0	0	0	0	0	32.2701	0	0	0	0	0	0	0	0	0	0	19.7608	0	0	0	0	0	0	13.2084	0	0	0	0
AC069444.1	0	0	0	0	0	0	70.4901	0	0	0	0	0	0	0	0	53.284	0	0	0	0	0	0	0	0	0	0	0	0	0	0	0	33.4743	0	0	0	0	0	0	0	0	0	0	0	0	0	0	0	0	0
AC092910.3	156.927	125.358	252.825	115.995	124.17	170.554	277.752	122.668	157.742	233.383	105.126	174.718	119.902	151.577	272.283	219.645	186.215	97.3302	127.212	210.522	441.38	196.414	681.496	317.148	74.1428	263.921	258.278	201.07	230.973	176.053	380.226	434.251	292.449	656.558	223.939	134.298	127.501	162.112	285.059	231.637	191.572	134.516	483.502	328.168	145.358	78.8944	188.817	632.88	551.995
AC092903.2	422.357	169.503	0	132.445	300.239	62.5954	153.692	135.062	379.924	239.833	655.901	283.494	577.572	155.766	124.359	165.966	53.1557	500.099	118.843	97.2314	203.094	252.302	153.077	195.547	342.863	50.2248	165.885	75.5949	188.806	108.551	186.063	125.117	143.11	192.772	0	165.611	0	101.581	0	840.135	41.8863	98.7383	100.174	321.177	27.1591	62.3651	111.943	24.6352	81.8148
AC117422.1	129.777	38.1942	0	0	126.849	0	74.21	0	57.0721	0	0	53.233	0	0	105.081	74.7944	0	37.5624	0	13.6932	38.136	0	0	0	0	0	0	113.559	75.9708	0	0	0	53.7449	0	0	0	105.442	0	0	0	0	0	0	0	76.497	0	0	0	491.608
ALDH1L1-AS1	37.5174	0	66.8069	0	73.3422	0	235.989	0	148.492	39.0574	263.897	0	0	0	30.3782	64.8674	51.9393	32.577	0	0	0	0	18.6968	0	0	0	64.8355	73.865	171.308	0	0	0	0	207.197	43.2425	26.9703	152.413	119.107	0	0	0	32.1596	58.7291	52.3047	119.419	0	364.605	24.0715	159.885
ALDH1L1-AS2	639.162	37.267	128.847	20.7995	365.416	0	1658.5	98.9825	823.368	269.926	884.629	712.332	181.407	73.3858	703.068	3007.77	442.43	2157.15	167.972	120.247	983.415	26.4149	57.0944	0	0	189.299	57.3123	1040.75	715.852	323.897	0	13.0992	134.847	163.477	152.899	34.6775	1332.58	1330.44	5.6102	5.49739	9.86693	165.399	339.803	42.0322	3177.54	852.078	298.858	0	3833.12
AC016924.1	164.982	163.875	73.4455	746.939	60.4728	268.964	271.232	96.7236	149.644	150.285	373.012	279.155	372.262	83.6629	150.286	267.425	114.201	286.514	1212.8	0	0	45.1711	205.547	35.0099	0	0	766.241	81.2051	123.14	233.214	112.428	11.2002	0	10.3539	95.0791	0	50.2674	600.156	19.1876	37.6035	11.2487	0	0	100.629	525.144	133.987	40.0836	0	190.421
AC063919.1	129.095	227.962	0	333.98	189.275	420.917	184.551	75.6843	0	201.592	389.166	158.861	0	0	52.2649	223.205	0	448.383	499.47	0	0	0	96.502	0	0	0	1227.02	254.165	90.6864	121.657	156.396	0	0	32.407	74.3975	0	0	341.535	0	0	35.2076	221.319	0	0	205.458	0	0	0	0
AC016968.1	0	0	0	0	0	0	0	0	0	0	0	0	0	0	0	0	0	0	0	0	0	0	0	0	0	0	0	0	0	0	0	0	0	0	0	0	0	0	0	0	0	0	0	0	0	0	0	0	0
RUVBL1-AS1	27.8829	49.2367	49.6507	0	0	136.369	15.9442	0	0	87.0822	0	0	0	0	0	0	38.6012	0	43.1515	44.1303	73.7425	0	0	0	0	0	0	0	29.3805	157.658	33.7794	75.7158	17.3209	13.9989	48.2066	60.1327	0	0	25.9424	0	0	0	14.5491	0	0	0	0	0	0
DNAJB8-AS1	0	24.1528	0	0	0	0	0	0	0	0	0	0	18.2887	0	0	0	0	0	0	0	0	0	0	0	0	0	0	0	0	0	0	0	0	0	0	0	0	0	0	0	0	0	0	0	0	0	0	0	0
GATA2-AS1	1307.01	393.117	1035.81	99.087	1460.03	901.479	3433.05	1052.55	4457.76	1293.38	2222.6	662.79	468.113	145.668	4971.69	4085.06	2425.84	2855.96	244.506	529.657	3450.36	1156.14	1610.48	1036.27	741.026	4321.14	5044.86	2728.8	1664.77	3701.88	178.352	11.7006	901.14	5411.86	5322.27	3164.62	3798.46	1918.91	708.252	1086.85	3086.67	320.103	3559.84	1471.75	5366.7	1971.29	2672.99	271.85	5488.38
AC112484.2	168.906	188.898	421.076	97.105	583.338	73.4293	193.17	369.689	319.404	128.949	237.616	138.567	67.7537	114.203	136.765	165.488	249.423	195.552	191.692	117.624	138.976	172.649	303.027	267.624	11.1723	162.023	116.757	310.375	142.383	159.174	177.342	562.626	160.884	395.739	220.638	161.896	338.511	1018.83	157.151	71.8625	73.7038	656.357	587.559	259.027	107.527	201.187	3797.28	1293.23	247.936
LINC02014	68.9837	20.3024	122.838	39.6591	44.9517	0	144.638	188.733	75.8426	71.8153	115.531	56.5928	46.1194	93.2847	111.714	159.03	159.169	219.632	35.5864	211.083	385.157	50.3661	309.402	234.218	114.074	30.0785	178.82	241.451	129.225	86.6785	264.645	49.9533	1485.56	115.447	675.839	264.483	298.925	863.847	171.155	586.995	288.475	177.397	479.936	64.1154	439.155	74.6982	0	88.5208	408.309
AC055733.2	289.326	0	0	0	141.4	0	110.296	0	0	0	48.455	0	0	0	78.09	0	66.7573	125.613	0	885.306	0	0	0	0	0	0	0	0	0	0	0	0	0	0	27.7897	0	0	0	0	0	0	41.3346	0	0	0	0	46.8625	0	0
AC010210.1	140.53	13.7863	13.9022	0	221.301	6.36387	227.683	22.8855	110.727	24.383	58.8382	67.2511	11.744	7.9181	75.8588	293.595	54.0416	98.2973	60.4121	27.1843	72.2677	12.8254	77.8144	132.538	19.3654	20.4248	26.9839	17.9328	113.801	25.7507	33.1038	27.5605	33.9489	90.153	17.9971	53.3177	79.2909	125.994	0	81.8548	29.8091	46.8458	79.438	38.0952	102.164	25.3618	91.0471	25.0458	133.085
AC107027.3	557.047	1254.58	697.712	1017.74	286.083	815.777	580.382	525.846	625.928	540.596	450.647	1156.03	274.578	957.558	584.831	522.376	679.683	450.901	920.532	195.754	312.127	144.761	301.13	256.451	135.831	259.353	252.901	402.752	499.088	182.398	471.822	876.829	64.5156	182.498	674.697	760.169	333.693	244.788	544.634	344.311	584.509	149.723	236.472	299.453	207.029	402.554	211.036	236.251	650.482
AC079942.1	0	0	0	0	0	0	0	0	0	0	0	0	0	0	0	0	59.108	0	0	0	0	0	21.2774	0	0	0	0	0	0	0	0	46.3759	0	0	0	0	0	0	0	0	0	0	0	0	0	0	0	27.3938	0
LINC02000	0	0	0	0	0	0	0	0	33.7974	0	0	0	0	0	0	0	0	0	0	0	0	0	12.7664	43.4889	0	0	66.4057	0	0	0	0	0	0	0	0	0	0	0	23.8346	23.3553	0	0	13.367	0	0	0	0	0	0
RNU6-1174P	0	0	0	0	0	0	0	0	0	0	0	0	0	0	0	0	0	0	251.218	0	0	0	0	0	0	0	0	0	0	305.949	0	88.1601	0	0	0	0	0	0	0	0	0	0	84.7016	0	0	0	0	0	0
AC072039.2	0	0	133.005	0	36.5041	60.8844	42.7116	43.79	0	116.639	0	91.9149	0	0	0	32.2859	51.7027	32.4286	115.595	35.4651	32.9238	163.604	55.8349	126.801	111.164	97.7039	64.5401	24.5095	52.47	35.1946	45.2443	60.8486	46.3994	37.5005	64.5683	26.8474	30.3436	39.5215	0	34.0488	101.853	0	19.4872	52.0664	39.6251	151.651	181.472	47.9236	26.5261
RNU6-789P	0	0	0	0	0	0	0	0	0	0	0	0	161.192	0	130.15	0	0	0	0	0	0	0	400.515	0	0	0	0	0	0	0	0	0	0	0	0	0	0	0	0	0	0	0	0	112.045	0	0	0	0	0
AC007159.1	0	0	0	0	0	0	0	0	0	0	0	0	6.98749	0	0	0	0	0	0	0	0	0	0	0	0	0	0	0	0	0	0	11.3525	0	1.74912	0	0	0	0	0	0	0	0	0	0	0	0	0	1122.11	0
AC016252.1	0	0	0	0	33.8086	0	118.673	0	22.8168	36.0087	34.7567	42.564	0	70.1603	28.0069	0	191.54	0	160.589	0	0	37.8808	0	58.7192	102.955	90.4895	0	0	24.2978	0	20.9518	0	21.4866	34.7315	0	0	0	54.9049	0	0	18.8665	0	18.0482	48.2218	48.9322	28.0906	33.6144	22.1925	0
LINC01391	0	3.72219	45.0418	0	0	6.87278	0	0	0	0	4.23623	10.3756	0	0	0	0	11.6727	0	0	24.0203	0	9.23401	8.40371	93.0387	0	5.51453	40.07	27.6669	8.88442	59.5929	0	4.57916	0	2.11658	2.42954	54.5508	0	6.69193	11.7671	3.84351	0	0	2.19976	0	0	0	4.097	10.8195	0
BPESC1	0	0	0	0	0	0	0	0	0	0	0	0	4.66824	0	0	4.02428	0	0	0	0	0	0	0	0	0	0	0	0	0	0	0	0	0	4.67426	0	0	0	0	0	0	0	0	0	0	0	0	4.52392	0	0
AC024933.1	329.787	249.579	419.463	0	322.348	307.221	457.984	386.686	217.546	294.278	236.705	115.95	47.2459	477.816	267.032	366.557	456.559	245.451	291.644	104.391	332.265	309.578	117.392	239.939	46.7441	616.264	162.834	61.8372	264.762	44.3978	171.226	127.934	117.065	165.573	325.81	643.489	267.948	49.8562	131.501	257.714	179.882	161.537	172.081	328.407	383.232	229.568	228.926	60.4553	100.388
AC016933.1	0	0	0	0	0	0	0	0	0	0	0	0	0	0	0	0	0	0	0	0	0	0	0	0	0	0	0	19.9623	0	0	0	0	0	0	17.5297	0	0	0	0	0	0	0	0	0	0	0	0	0	0
AC010181.2	0	0	0	0	0	0	0	0	0	0	0	0	0	0	0	0	0	0	0	0	0	0	0	0	0	0	0	0	0	0	0	0	0	0	0	0	0	0	0	0	0	0	0	0	0	0	0	0	0
AC108727.1	83.4357	73.6671	74.2865	71.9516	122.33	68.0108	214.699	0	82.5585	86.8606	209.602	0	83.672	0	33.7794	72.1299	115.509	36.2243	0	567.833	404.552	91.3767	103.95	354.108	0	0	180.236	164.27	102.57	157.256	252.701	135.942	51.8304	62.8349	336.587	179.939	169.477	132.442	77.6292	76.0682	68.2651	0	217.681	174.482	14.7544	0	81.0852	53.533	88.8929
AC108727.2	0	36.9275	0	72.1351	0	0	0	0	0	0	0	0	0	0	0	0	0	0	0	0	0	0	0	0	0	0	0	0	0	0	0	0	0	0	0	0	0	0	0	0	0	0	0	0	0	0	0	0	0
AC117383.1	0	0	69.1815	67.007	189.873	0	22.2161	45.5541	0	121.337	0	0	0	0	31.458	33.5866	268.928	0	180.377	61.4896	34.2501	0	116.168	65.9547	0	0	234.99	25.4969	13.6459	36.6124	0	0	48.2686	136.539	111.949	0	63.132	41.1136	0	0	84.7652	0	40.5444	27.0819	0	0	75.513	24.9271	55.1895
RASA2-IT1	26.7894	0	143.111	0	0	0	15.3189	62.823	17.6718	55.7781	0	0	0	0	0	0	0	46.5234	0	237.438	0	0	0	0	0	0	46.2959	0	0	25.2458	32.4547	0	16.6416	13.4499	0	19.2582	21.7661	28.3496	74.7753	0	0	0	41.9356	0	0	0	0	0	0
RNU6-509P	0	0	272.847	0	299.538	0	0	179.662	0	0	153.969	0	0	0	124.068	0	0	0	0	436.519	0	167.809	0	0	0	0	0	0	53.8185	0	0	0	0	0	0	0	0	81.0746	0	0	0	0	79.952	106.809	0	0	0	0	108.832
RNU6-1294P	0	0	0	0	0	0	0	0	0	0	0	0	0	0	0	0	0	0	0	64.0707	0	0	100.87	0	0	0	0	0	0	0	0	0	0	0	0	291.013	0	0	0	0	0	0	105.616	0	0	0	0	0	143.765
AC021074.3	7.9588	0	0	13.7267	0	12.9749	0	0	0	0	0	0	0	0	0	0	0	0	0	0	0	0	0	0	0	0	20.6309	0	0	0	0	0	0	19.979	0	0	0	0	0	0	0	0	0	0	0	0	108.284	0	0
AC018450.2	0	0	0	0	0	0	0	0	0	0	0	0	0	0	0	0	0	0	0	0	0	0	22.2025	0	0	0	0	0	0	0	0	0	0	0	0	0	0	0	0	0	0	0	0	0	0	0	0	0	0
AC018450.1	131.864	77.6171	78.2697	37.9048	128.89	71.6575	314.182	283.461	217.463	274.554	132.504	81.134	242.436	222.895	88.9764	113.996	121.702	95.4166	34.0122	6.95674	0	0	153.334	0	43.6111	172.488	37.98	14.4231	23.1578	62.1332	0	11.9359	0	11.034	37.9966	0	107.138	104.658	0	40.0735	191.801	150.71	34.4029	61.2792	116.591	71.3938	939.762	296.118	46.8296
SLC9A9-AS1	0	0	0	0	61.8737	0	36.1977	37.1116	0	0	0	0	0	64.2008	0	0	0	0	0	100.188	0	0	15.7732	0	0	0	0	20.7716	22.2339	0	0	0	0	0	0	0	0	0	29.4482	0	0	27.1308	16.5152	44.1257	0	0	30.7592	0	0
AC055758.2	0	0	26.1132	0	0	0	0	0	0	0	0	0	0	0	0	0	0	0	0	0	0	0	21.9244	0	0	0	0	0	0	0	0	31.8575	0	7.36258	0	0	11.9149	0	54.5765	0	0	0	0	20.4447	0	0	0	0	0
AC055758.1	0	0	0	0	0	0	0	0	0	0	0	0	0	0	0	0	0	0	0	0	0	0	0	0	0	0	0	0	0	0	0	93.8929	0	0	0	0	0	0	53.6174	0	0	0	0	0	0	0	0	0	0
AC107021.1	40.6323	843.064	0	140.158	19.8578	331.205	23.2347	23.8213	26.8034	126.9	0	100.002	0	494.513	0	0	84.3773	0	62.8824	655.95	71.6408	0	50.6227	482.851	40.3146	0	0	39.9988	57.0863	57.4366	61.5312	518.583	0	0	0	29.2095	33.0133	10.7497	56.7069	18.5222	22.1629	0	31.8025	56.6472	0	0	0	13.035	14.43
LNCSRLR	0	816.676	82.3543	119.649	0	75.3971	52.8925	0	15.2541	48.147	46.473	284.56	0	469.055	74.8958	19.9909	96.0401	0	178.936	490.425	40.7716	151.951	34.572	157.026	412.983	120.993	19.981	91.055	138.076	65.3756	84.0435	489.792	0	46.4393	26.653	199.481	56.3647	12.2355	64.545	21.0824	37.8395	0	24.1322	48.3578	32.7135	0	0	29.6734	16.4245
PLSCR5-AS1	0	0	0	0	0	0	0	0	0	0	0	0	0	0	0	0	0	0	0	0	0	0	0	0	0	0	0	0	0	0	0	0	0	0	0	0	0	0	0	0	0	0	0	0	0	0	0	0	0
AC092957.1	0	0	0	0	0	0	0	0	0	0	0	0	0	0	46.58	0	0	0	0	0	228.214	0	0	0	0	0	0	0	0	27.106	0	0	53.6035	0	0	0	0	106.535	0	0	0	0	0	20.0501	0	0	27.9531	0	0
LINC02010	0	0	0	0	0	0	0	0	0	0	0	0	8.68545	0	0	0	0	0	0	0	0	0	0	0	0	0	0	0	0	0	0	0	0	0	0	0	0	4.58266	0	0	0	0	0	0	0	0	0	0	0
RNU6-505P	0	0	0	0	0	0	0	0	0	0	0	0	0	0	0	0	0	0	0	0	0	0	0	0	0	0	0	0	0	0	0	0	0	0	0	0	0	81.0746	0	0	0	0	0	0	0	0	0	0	0
AC092925.1	0	0	0	0	0	0	0	0	0	0	0	0	0	0	0	0	0	0	0	0	0	0	0	0	0	0	0	0	0	0	0	0	0	0	0	0	0	0	0	0	0	0	0	0	0	0	0	0	0
AC092958.1	0	5.10603	0	0	0	0	0	0	3.81487	0	0	0	5.79949	0	0	0	0	0	0	0	0	6.33352	0	0	0	0	0	0	0	0	0	100.506	0	0	0	0	0	0	0	0	0	0	0	0	0	0	0	0	0
AC092958.2	0	0	0	0	0	0	0	0	0	0	0	0	0	0	0	0	0	0	0	0	0	0	0	0	0	0	0	0	0	0	0	0	0	0	0	0	0	0	0	0	0	0	0	0	0	0	0	0	0
AC025566.1	0	0	0	0	0	0	0	0	0	0	0	0	0	0	0	0	0	0	0	0	0	0	0	0	0	0	0	0	0	0	0	0	0	0	0	0	0	14.3625	0	0	0	0	0	0	0	0	0	0	0
LINC02045	0	0	0	0	0	0	0	0	0	0	0	0	0	0	39.1025	0	0	0	0	0	0	0	0	0	0	0	0	0	0	0	0	0	0	24.2456	0	0	0	38.3283	0	0	0	0	0	16.8315	0	0	0	0	0
LINC02046	0	0	0	0	0	0	0	0	0	0	0	0	0	0	404.949	0	0	0	0	0	0	0	0	0	0	170.658	0	0	0	0	0	0	0	1331.87	0	0	141.335	609.779	0	277.538	11.8604	0	0	1061.01	0	0	0	362.732	0
AC092979.1	0	0	0	0	0	0	0	0	0	36.2124	0	14.2683	69.7662	0	18.7769	10.0237	0	0	0	0	0	12.6984	0	39.3676	0	0	0	0	4.07255	0	7.02343	0	0	0	6.6821	0	9.42069	0	0	0	0	0	6.05012	8.08244	4.10076	0	0	0	0
TM4SF1-AS1	193.712	46.6453	62.7167	30.3727	68.8519	28.7092	40.2801	268.431	243.951	91.6654	53.0871	216.706	547.463	71.4415	28.5183	76.1199	146.278	244.66	27.2536	33.4461	465.742	115.718	26.3282	0	139.78	69.1063	0	23.1142	278.342	16.5955	992.047	9.5641	1017.37	822.253	548.032	50.6381	0	0	131.077	80.2761	28.8165	15.0953	91.889	491.023	0	100.112	0	112.988	525.337
WWTR1-AS1	62.9855	161.272	67.2945	206.401	49.2517	112.951	93.6439	22.1558	70.633	98.3563	94.9368	116.262	37.8983	102.208	127.5	130.682	104.637	65.6296	107.224	13.9562	83.2897	103.47	62.7776	74.8484	12.4986	98.8674	38.0968	37.2021	75.2178	35.6138	87.7511	13.6829	74.3406	107.517	79.8566	45.2786	66.5275	29.9942	128.925	120.59	65.2754	5.39906	108.456	70.2486	91.3321	40.9218	18.3633	44.4531	80.5261
AC020636.1	0	0	0	0	0	0	33.1865	136.098	0	0	0	0	203.701	0	0	0	0	0	44.9081	9.18536	0	0	0	0	0	37.9575	0	0	0	0	52.7317	0	0	0	0	0	0	0	0	0	0	0	0	0	0	0	0	0	0
LINC02066	0	24.9579	0	0	55.2596	46.0832	0	0	18.6468	0	28.4046	34.785	85.0425	0	0	0	0	0	43.7467	0	0	0	0	0	0	0	0	0	0	0	0	30.704	0	0	0	0	0	0	0	0	0	0	0	0	0	0	0	90.683	0
MBNL1-AS1	724.522	14038.1	1569.46	34439.1	472.119	16678.3	3418.35	951.703	1189.09	9947.97	1923.92	6777.19	207.236	29210.7	534.237	473.527	3060.8	395.629	17007.9	185.995	204.127	381.742	250.637	143.708	96.3417	400.586	116.172	1055.54	2990.79	448.145	90.4887	144.684	256.743	182.503	120.527	434.928	97.0997	297.729	162.155	220.182	272.967	162.2	120.82	305.456	95.1002	111.211	171.794	333.868	157.388
AC026347.1	0	0	61.592	59.656	0	0	0	40.5566	0	36.0087	0	42.564	763.11	0	0	0	0	0	0	0	0	0	0	0	0	0	0	0	0	0	0	0	0	0	0	24.865	0	0	0	31.5346	0	2875.98	0	0	0	0	0	0	0
AC078788.1	0	0	0	0	25.2765	0	0	0	0	80.7639	103.941	0	129.665	0	41.8779	44.7115	0	0	0	171.899	45.5948	311.531	64.4362	131.701	0	0	0	16.9711	27.2488	73.1094	704.891	0	96.3848	0	14.903	0	63.0324	13.6829	48.1203	94.3054	0	88.6672	13.4935	18.0261	45.7293	0	100.525	0	0
LINC02006	17.4664	5.14048	456.166	0	17.0724	0	19.9756	170.666	26.8843	6.06112	5.85039	0	0	23.6193	14.1427	5.03321	0	5.05546	9.01032	86.6183	10.2653	31.8812	58.0292	19.7677	17.3298	0	5.03074	15.2836	12.2697	0	91.6937	18.972	32.5504	17.5384	26.8423	33.483	0	21.5642	10.8339	53.0803	22.2298	4.99068	21.2656	16.2338	0	4.72832	39.6068	11.2066	8.27058
RNU6-901P	0	0	0	0	0	0	0	0	0	0	0	0	0	0	0	0	0	0	0	0	0	0	0	0	0	0	0	0	0	0	0	0	0	0	0	0	0	0	0	0	0	0	0	0	0	0	0	0	0
AC073359.1	0	0	0	0	0	0	0	110.694	41.5169	32.7603	0	38.7242	0	0	0	0	0	0	0	9.96109	0	275.709	0	0	0	0	0	0	0	0	38.1234	0	0	15.7992	0	0	0	0	58.5572	57.3797	0	0	16.4201	0	0	0	0	0	134.107
LINC01487	0	0	31.5617	0	0	0	0	0	0	0	0	0	0	0	0	15.3227	0	0	0	0	0	0	0	0	0	0	0	0	0	0	0	0	11.0104	0	0	0	14.4009	0	0	16.1594	0	0	0	0	0	0	17.2251	0	0
AC104831.1	0	0	0	0	0	0	0	0	0	0	0	0	0	0	0	31.9224	0	0	0	0	0	0	0	0	0	0	0	0	0	0	0	0	0	37.0782	0	0	0	0	0	0	0	0	0	0	26.1192	29.9886	107.657	23.692	0
PLCH1-AS1	12.5345	0	0	0	0	0	0	0	0	0	0	0	12.57	0	0	0	17.3528	0	0	3.96768	0	0	6.24656	0	0	0	10.8307	0	4.40259	0	0	6.80747	0	6.29309	0	9.01071	0	0	11.6622	0	0	0	0	0	0	0	12.1814	8.04222	17.8058
KCNAB1-AS1	0	0	0	0	0	0	0	0	0	0	0	0	0	0	0	0	0	0	0	0	0	0	0	0	0	0	0	0	0	0	0	0	0	0	0	0	0	0	0	0	0	0	37.5213	0	0	0	0	0	0
TIPARP-AS1	300.708	173.153	209.531	202.945	255.587	127.886	411.193	337.26	465.725	122.498	564.922	257.42	891.568	106.08	857.494	734.672	253.401	874.15	182.103	157.264	391.882	272.053	273.653	221.953	376.189	153.919	1310.46	403.273	303.083	221.777	570.209	127.811	592.887	341.333	293.852	216.171	403.662	1279.8	304.11	548.31	477.801	549.15	416.146	273.411	430.03	626.461	355.766	704.637	872.909
LINC00880	56.8711	28.6929	0	14.0124	23.8235	0	13.9374	133.366	21.4374	59.2055	97.9665	19.9954	40.7373	16.4797	46.0491	7.02356	33.7425	0	25.1467	2.57172	0	0	0	137.923	32.2437	0	35.1005	5.33185	14.268	15.3126	63.9766	26.4742	5.04691	24.4738	0	70.0853	0	0	7.55904	37.0352	0	20.8926	12.7178	5.66331	0	0	15.7911	5.2127	0
AC104411.1	153.704	45.2362	182.466	0	50.079	167.052	117.19	720.893	270.379	0	154.45	126.096	308.279	0	373.367	177.169	496.508	266.928	158.582	0	45.1673	56.111	331.927	173.956	101.668	67.0188	398.434	201.744	35.9911	0	744.835	333.906	286.444	360.122	147.633	184.156	83.2554	108.437	95.3384	46.7106	111.784	131.754	80.2019	107.143	217.443	208.046	49.7914	98.6178	218.343
AC079943.1	0	0	0	0	0	0	0	0	0	0	0	0	0	0	0	0	0	0	0	0	0	0	0	0	0	0	0	0	0	0	0	0	0	0	0	0	0	0	0	0	0	0	0	0	0	0	0	0	0
AC079943.2	0	0	0	0	0	0	0	0	0	0	0	0	0	0	206.681	0	0	17.0493	0	0	0	21.5036	19.5701	0	0	0	0	0	0	0	118.936	0	97.5776	0	0	0	0	0	18.2684	0	0	0	0	0	0	0	0	0	0
AC080013.3	56.7305	200.354	454.587	342.455	166.352	231.213	162.201	66.5184	355.516	354.355	199.521	244.338	341.347	115.073	252.644	490.434	78.538	147.78	395.082	116.724	225.055	279.584	339.26	96.3076	112.574	148.415	245.096	148.923	438.37	106.923	137.455	107.836	352.411	1338.67	670.221	407.821	138.279	465.267	211.13	206.885	293.965	194.516	518.028	237.271	130.415	575.906	578.889	254.791	141.029
AC080013.5	217.314	42.6379	85.9929	124.935	47.2026	118.092	234.725	141.56	79.6404	125.686	339.684	415.986	121.072	97.9558	78.2049	187.867	33.4278	83.8655	149.473	22.9296	63.8595	132.22	132.365	40.991	23.9572	0	41.7277	126.771	144.177	113.774	0	118.023	59.998	72.7366	41.7459	173.579	19.6184	114.985	157.259	44.0277	131.704	103.489	151.191	201.978	85.3972	176.487	187.726	185.907	51.4505
IQCJ-SCHIP1-AS1	83.0834	268.972	49.3152	0	54.1395	180.596	15.8365	129.891	0	57.6625	0	0	0	224.703	0	23.9418	38.3404	48.0951	85.7198	122.73	0	0	0	0	27.4779	0	47.86	0	29.182	0	0	30.0817	0	0	15.9603	0	0	29.3074	51.5343	25.249	0	0	0	0	0	0	0	0	0
RNU7-136P	0	0	0	0	0	0	0	0	0	0	0	0	0	0	0	0	0	0	0	0	0	0	0	0	0	0	0	0	0	0	0	0	0	0	0	0	0	0	0	0	0	0	0	0	0	0	0	0	0
LINC02067	11.5256	0	10.2617	29.8175	11.2656	0	19.7719	0	34.2132	0	5.79075	7.0915	34.6746	0	9.33237	4.98191	23.9341	15.0118	8.91848	3.64831	5.08033	6.31125	2.87188	0	0	0	4.97946	7.56392	10.1205	5.43074	6.98146	6.25952	10.7395	37.6126	0	12.4281	32.7754	33.5412	5.36174	5.25392	12.5733	9.87962	39.0908	12.0512	6.11438	32.7609	448.035	14.7898	24.5588
AC128685.1	0	0	0	0	0	0	5.11188	0	0	0	0	0	0	0	0	0	0	0	0	0	0	0	0	0	0	0	7.7244	0	0	0	0	29.1303	0	0	0	0	0	4.73009	0	0	0	0	0	361.427	0	0	0	0	0
LINC01324	0	497.384	0	0	0	443.36	0	0	12.8142	121.337	19.5198	95.6176	0	39.4028	0	0	0	33.735	270.566	6.14896	0	0	0	0	0	0	0	0	20.4689	36.6124	0	0	0	9.7528	0	0	0	0	0	0	0	0	0	0	0	0	0	0	0
LINC02023	0	0	0	0	0	0	0	0	0	0	0	0	8.44022	0	0	0	0	0	0	0	0	0	0	0	0	0	0	0	0	0	0	0	0	0	0	0	0	0	0	0	0	0	0	0	0	0	8.17928	0	0
AC069439.2	0	0	0	0	0	0	0	0	0	0	0	0	20.8385	0	33.6509	0	0	0	0	6.5776	0	0	0	0	0	0	17.9551	0	0	0	0	0	0	62.5959	0	0	0	0	0	0	0	0	0	0	0	0	525.05	13.3324	0
AC124893.1	0	0	0	0	0	0	0	0	0	0	0	0	0	0	0	0	0	0	0	9.52243	0	0	0	0	0	0	0	0	0	0	0	32.6759	0	45.3103	0	0	0	0	0	0	0	0	0	0	0	73.2933	0	19.3013	21.3669
LINC02082	115.459	40.7763	0	0	45.1416	0	52.818	0	0	24.0396	23.2038	28.4159	23.1571	0	56.0928	139.739	127.873	20.0509	35.7367	0	0	0	23.0155	0	0	0	0	15.1545	162.214	195.851	0	338.609	0	405.771	0	0	0	0	0	0	0	98.9701	12.0491	0	98.0023	693.878	201.971	44.4474	0
LINC01997	0	0	0	0	0	0	0	0	0	0	0	0	0	0	0	0	0	0	59.1447	0	0	0	0	0	0	0	0	0	0	0	0	0	0	0	0	0	31.051	0	0	0	0	0	0	0	0	0	0	24.5203	0
RNU6-637P	0	0	0	0	0	0	0	0	0	0	0	0	0	0	0	0	0	0	0	0	0	0	0	0	0	0	0	0	0	0	0	0	0	0	0	0	0	0	0	0	0	0	0	0	0	0	0	0	0
AC078802.1	311.177	360.602	103.895	0	190.098	126.824	289.152	136.824	205.27	121.481	117.258	215.395	312.058	276.147	78.7384	201.758	80.774	354.637	120.394	36.9375	102.872	0	455.533	66.033	19.2965	203.521	33.6099	12.7636	840.22	73.3117	306.298	126.75	132.896	97.6437	89.6653	55.9241	158.017	30.8718	54.2852	17.7312	95.4739	116.698	71.0368	81.3421	268.257	268.51	18.9006	37.435	96.6961
AC078795.1	67.8131	27.6339	37.1551	17.9936	61.1846	17.0081	92.4693	6.11639	17.2052	16.2915	26.2085	57.7722	20.9247	21.1619	33.7901	36.0764	36.108	0	8.07288	112.282	50.5851	34.2772	67.5893	115.122	0	40.9405	40.566	37.6571	78.7843	49.1583	69.5148	269.137	16.2021	175.47	75.155	104.998	76.2888	44.1615	77.6539	38.0462	39.834	129.672	73.4907	54.5429	33.2079	105.91	5.06944	70.2844	62.9858
AC008040.1	6.1659	7.25866	0	10.6344	2.00894	3.35067	2.35056	2.40991	0	14.9777	2.06527	7.58756	12.3667	4.16899	8.32098	3.5536	5.69073	0	3.18078	1.30117	1.8119	2.25091	4.09703	0	0	0	0	0	1.4438	9.68437	3.73491	11.1623	2.55351	7.22321	1.18447	4.4325	3.33982	17.4	0	5.62144	0	174.417	0	1.43269	0	0	1.9974	3.95608	2.91964
SEC62-AS1	142.154	41.8369	84.3775	81.7253	324.211	0	81.2878	55.5602	62.5154	98.6596	0	0	0	96.1156	0	40.964	0	0	73.3326	239.987	41.7732	0	47.2284	160.884	0	0	0	186.584	116.503	0	57.4054	360.284	29.4355	71.3702	109.231	68.1272	153.998	75.2165	132.261	43.2006	25.846	162.471	49.4501	99.0916	0	0	0	60.8048	269.248
TMEM212-AS1	0	0	0	0	0	0	0	0	0	0	0	0	0	0	0	0	0	0	0	0	0	0	0	0	0	0	0	0	0	0	0	0	0	0	0	0	0	0	0	0	20.9432	0	0	0	0	0	0	0	0
RNU6-1233P	160.736	0	0	0	0	0	0	0	0	0	0	0	0	0	0	0	0	0	0	0	0	0	0	0	0	0	0	0	0	0	0	0	0	80.6997	0	0	0	0	0	0	0	0	0	0	0	0	0	0	0
NAALADL2-AS1	0	0	0	0	0	0	11.6607	0	0	0	0	0	0	0	0	0	0	0	0	77.4586	0	0	0	0	0	0	0	0	0	0	0	11.0748	0	0	0	0	0	0	0	0	0	0	0	0	0	0	0	0	0
LINC01208	0	0	0	0	0	0	18.0292	0	0	0	0	0	0	0	0	0	0	0	0	4.99012	27.7953	0	675.638	0	0	41.2423	136.217	10.3458	22.1484	0	28.6475	51.3702	29.3788	7.91478	9.08508	11.3327	12.8085	33.3653	0	28.745	25.7963	0	41.1292	54.945	5.57545	0	245.127	30.3439	0
AC092920.1	24.1816	0	43.0599	0	0	0	13.8277	0	0	0	0	0	24.2501	0	0	0	0	0	0	30.6179	0	0	325.374	0	0	0	146.262	15.8697	25.4805	0	14.6477	13.133	30.0433	0	13.9358	0	0	0	0	44.0926	13.1899	0	0	33.7126	0	0	23.5004	0	0
LINC01209	0	0	0	0	0	0	0	0	0	0	0	0	0	0	0	0	0	0	0	0	0	0	10.2131	0	0	0	11.8055	0	2.39941	0	4.13797	3.71007	8.48722	0	0	0	5.55036	3.61457	0	0	0	0	0	4.7619	0	5.54789	0	0	0
TBL1XR1-AS1	38.3512	0	68.2915	0	0	0	54.8257	22.484	0	0	57.8059	70.7906	19.2299	38.8959	15.5267	0	26.5468	16.6505	0	1517.46	33.8094	21.0006	372.69	195.319	76.1026	0	82.8453	88.0909	53.8815	0	46.4614	20.8285	71.4713	9.62733	66.3052	27.5696	31.1599	50.7309	89.2055	17.4823	31.378	16.4371	40.0228	53.467	6.78183	0	18.6354	0	0
RNU6-681P	157.645	0	0	0	0	0	180.292	0	0	0	158.411	0	0	0	0	0	0	0	0	1796.44	0	0	235.688	0	0	0	0	0	0	0	0	0	0	0	0	226.654	0	0	0	0	85.9877	0	0	0	0	0	0	0	0
AC026355.2	0	0	0	0	0	0	0	0	0	0	0	0	0	0	0	0	0	0	0	71.7804	39.9821	24.8347	33.9025	38.4964	202.493	0	0	0	0	0	0	0	28.1733	11.385	0	16.3015	0	0	0	62.0224	12.3689	0	11.8325	0	0	0	22.0377	0	0
AC007953.2	0	0	0	0	0	0	0	0	0	0	0	0	0	172.311	0	0	0	0	0	26.8898	0	0	0	0	0	0	0	0	0	0	0	46.1356	52.7703	0	0	0	0	0	0	0	0	0	0	0	0	0	0	0	0
RNU6-1120P	0	0	0	0	0	0	0	0	0	0	0	0	152.237	0	0	0	0	0	0	48.053	0	0	0	0	0	0	0	0	0	0	0	0	0	0	0	0	0	0	0	0	0	0	0	0	0	0	0	0	0
AC007620.3	65.9763	58.2518	58.7417	0	0	53.7792	56.5907	0	0	34.3423	132.593	0	0	0	26.7108	0	45.669	28.6442	0	31.3263	87.2447	0	82.1983	224.007	0	129.453	28.5041	43.2985	23.1734	93.2623	39.9643	89.5792	61.4769	66.2484	0	0	0	104.728	0	0	17.9934	56.5543	0	68.9853	46.6678	26.7906	128.235	63.4963	23.4305
AC090425.2	163.624	288.934	291.363	338.646	479.799	320.099	205.843	383.709	151.11	238.476	295.953	523.511	196.905	331.896	529.952	226.324	407.739	56.831	506.448	113.946	86.5482	215.036	326.168	111.109	97.4068	556.483	169.659	322.146	252.872	30.8392	336.985	586.502	121.972	213.588	188.593	517.549	478.594	242.414	121.79	59.6703	303.446	224.411	239.058	114.058	208.328	398.651	159.014	188.968	255.678
PEX5L-AS2	0	0	0	0	0	0	0	0	0	0	0	0	0	0	0	0	0	0	0	0	0	0	0	44.1792	0	0	0	0	0	0	0	98.9352	0	0	0	0	0	0	0	0	0	0	0	0	0	0	0	0	0
LINC02053	0	0	0	0	0	0	0	0	0	0	0	0	0	0	0	0	0	0	0	0	0	0	0	0	0	0	0	0	0	0	0	0	0	0	0	0	0	0	0	0	0	0	0	0	0	0	0	0	0
AC125618.1	58.242	0	0	0	0	47.4747	16.6522	34.1453	57.6296	0	0	0	0	59.0693	23.5796	0	0	25.2863	0	9.21799	0	31.8926	0	49.4368	0	38.0924	50.3252	0	0	0	52.919	31.6312	0	14.6205	0	20.9343	0	46.2255	0	0	0	74.8868	75.9757	40.5988	10.2992	0	28.3006	18.6842	62.0514
RNU6-486P	0	0	0	0	0	0	0	0	0	0	0	0	0	0	0	0	0	0	0	0	0	0	0	0	0	0	0	0	0	0	0	0	0	76.9287	0	0	0	0	0	0	0	0	0	0	0	0	0	0	0
CCDC39-AS1	0	51.1505	0	0	0	0	33.1279	0	0	60.3113	58.2145	0	0	0	93.8183	50.0831	0	0	0	0	0	0	57.7421	0	0	0	0	0	0	109.19	0	31.4635	35.9882	0	0	0	0	30.6536	0	0	0	0	30.2292	0	0	0	0	74.3408	0
AC022294.1	56.8617	0	0	32.6901	18.5263	0	0	0	50.0123	0	0	0	19.0076	0	15.3472	32.7712	26.2399	0	0	0	0	0	0	0	0	0	0	0	0	0	0	30.8815	0	0	0	0	0	0	0	0	0	0	9.89002	13.2122	0	0	0	2371.39	0
AC084211.1	0	0	0	0	0	0	0	0	0	0	0	0	0	0	0	0	0	0	0	15.8223	0	0	0	0	0	0	0	0	0	0	0	0	0	0	28.8064	0	0	0	0	0	0	0	0	0	0	0	0	0	0
LINC02031	304.639	0	3008.23	0	162.418	0	585.95	649.454	438.452	0	55.6577	34.0799	138.865	0	156.971	215.476	76.6807	745.475	0	0	0	181.982	0	94.03	0	362.264	0	308.977	9.72734	26.0987	33.5511	0	189.242	542.269	0	0	0	0	25.7671	0	0	23.7394	130.057	57.915	39.1788	89.9659	53.8285	0	255.717
AC083801.2	138.942	0	346.377	0	81.4844	0	254.243	830.86	476.6	28.929	0	17.0977	0	0	56.2512	120.115	76.9406	72.3873	0	43.9807	12.2488	15.2165	463.919	0	0	127.222	24.0111	136.776	4.88016	39.2808	589.135	22.6377	181.253	530.156	288.259	0	293.511	911.608	0	63.3365	45.4715	0	101.498	67.7966	230.956	0	283.558	115.89	19.7372
AC092953.2	844.384	559.143	1921.25	849.523	871.189	344.141	858.387	1567.61	835.506	708.119	636.362	779.304	94.0862	380.612	1234.47	709.691	357.185	285.131	435.589	193.037	661.678	642.186	397.421	199.091	0	490.896	304.003	446.396	378.963	176.829	483.059	878.953	291.407	871.418	770.477	910.507	552.654	806.686	261.874	128.304	703.648	301.583	697.607	261.598	705.107	704.797	455.887	2001.51	483.125
MCCC1-AS1	300.041	37.8447	228.977	184.817	628.442	139.756	1078.45	150.775	268.612	535.47	538.389	184.611	193.43	43.4719	173.533	1371.03	207.689	130.266	99.5022	278.142	604.592	140.828	1036	400.212	85.0558	224.272	259.257	210.974	398.961	545.31	285.601	419.02	186.386	1076	1247.45	46.2197	783.58	782.449	79.7603	195.391	198.727	404.16	301.936	448.179	568.477	278.483	895.594	206.259	304.444
HTR3E-AS1	0	0	0	0	62.2341	0	0	0	0	0	0	0	0	0	0	0	0	0	0	10.0771	0	0	63.4603	0	0	0	0	0	0	0	0	0	0	0	0	0	51.7315	0	0	0	0	0	0	44.3828	0	180.98	0	0	0
AC107294.3	187.017	220.161	0	376.309	152.332	355.699	124.765	292.378	514.028	194.693	125.283	613.698	0	379.346	151.429	161.675	129.453	243.585	241.189	49.332	164.869	0	279.599	0	804.069	163.087	26.9326	40.9113	284.645	205.614	245.446	135.425	38.725	78.2449	0	112.034	50.6497	560.74	0	0	85.0069	80.1545	32.528	260.728	11.0237	25.3136	0	99.9926	44.2775
AC112907.3	150.289	114.598	97.3153	141.385	200.316	55.6839	164.066	40.0496	90.1263	49.782	68.6446	168.128	34.2532	110.853	94.0333	135.83	75.6583	59.3173	84.5769	248.674	90.3346	52.3703	102.131	92.7763	108.446	89.3583	41.3191	62.7647	105.574	45.0638	161.381	140.983	195.206	96.0326	173.222	19.6434	72.1546	180.729	82.6266	62.2808	108.058	87.8359	128.323	42.8571	48.3206	94.3142	73.0274	907.283	145.562
AC112907.1	0	0	0	0	0	0	0	0	0	0	0	0	0	0	0	0	0	0	0	9.6106	0	33.251	0	0	0	0	26.2344	0	0	0	0	0	0	30.4865	0	0	0	0	0	0	0	0	15.8423	21.164	0	0	0	155.84	0
LINC02043	0	15.803	31.8718	0	17.4948	0	5.11746	20.9867	0	18.6333	17.9855	0	170.518	36.3057	14.4927	15.4733	12.3895	23.3125	0	5.66564	0	0	62.4384	15.1926	8.87933	11.7063	30.9313	17.6195	15.7167	8.43365	75.8929	29.1621	38.9152	67.3966	5.15747	19.3002	7.27121	0	41.6325	8.15906	4.8814	38.3563	56.0362	24.9532	0	7.26798	0	780.903	6.35642
ADIPOQ-AS1	0	4.20435	0	8.21289	0	0	0	0	0	0	0	0	0	0	0	0	0	0	0	0	0	0	0	0	0	0	0	0	0	13.4625	0	7.7585	0	0	0	0	0	0	0	0	0	0	0	0	0	0	0	0	0
LINC02041	799.762	0	712.064	0	0	0	114.332	156.291	307.748	0	334.851	164.027	2472.92	0	2212.55	0	1199.46	289.353	0	843.858	352.525	1240.83	1328.54	452.567	132.252	610.252	345.526	87.477	46.8178	1130.52	1534.08	470.546	6210.16	0	192.042	574.927	108.3	1904.26	2666.37	425.333	581.641	0	904.173	929.152	141.426	0	0	726.939	0
AC108681.1	63.2203	0	37.5252	0	0	0	12.0504	0	27.8025	0	21.1757	0	42.2662	0	68.2534	0	29.1741	0	0	46.6942	167.2	23.0791	31.5058	0	20.9087	137.828	18.2089	124.469	14.8036	0	38.2949	11.445	143.999	0	145.735	0	136.975	55.7518	98.0343	19.2126	34.4835	0	0	132.207	59.6244	0	0	0	0
LINC01991	9.571	0	17.043	0	0	0	0	11.2223	0	29.8916	38.4698	106	124.775	0	7.74973	0	0	0	0	3.02961	0	0	9.53941	0	0	12.5196	0	69.093	0	0	0	0	0	14.4157	0	0	0	5.0642	0	0	0	607.109	4.99408	0	0	0	0	6.14082	0
AC092941.2	0	14.3607	0	0	0	0	9.30079	0	0	0	0	0	0	0	0	14.061	22.5173	14.1232	0	0	0	0	0	0	0	0	42.1624	0	0	0	0	0	0	0	0	0	0	0	0	0	0	0	0	0	0	0	0	0	0
TPRG1-AS1	47.0448	124.61	83.7722	162.278	137.951	153.39	53.8031	772.263	186.201	48.9759	94.5463	28.9459	47.1781	95.4261	228.556	162.68	97.6936	20.4249	182.016	14.8916	103.684	1081.97	35.1672	359.392	163.369	61.538	101.625	138.934	66.0956	133.002	484.446	25.55	1008.24	11.8097	13.5559	84.5482	0	24.8923	87.5417	128.672	12.8303	0	220.929	229.555	0	0	0	60.3686	1303.17
P3H2-AS1	67.3772	19.8296	0	0	0	73.2281	25.6855	52.668	59.2611	23.381	67.7042	82.9123	112.613	45.5562	72.7413	19.4158	0	292.524	0	7.10921	0	73.7898	11.1925	457.527	44.5669	0	77.625	0	47.3308	0	204.064	12.1975	41.8548	33.8275	0	0	18.2478	0	0	0	0	0	11.719	15.6556	55.6018	0	87.3054	14.4099	111.664
RNU6-1109P	0	0	0	0	0	0	0	0	0	0	0	0	0	0	0	0	0	0	0	0	0	0	0	0	0	0	0	0	0	0	0	0	0	0	0	0	0	0	0	0	0	0	0	0	0	0	0	0	0
FGF12-AS1	0	0	0	0	0	0	0	0	0	0	0	0	15.2237	0	36.8758	0	0	0	0	38.4424	0	0	0	0	0	0	13.1172	0	0	14.306	0	0	0	0	0	0	0	8.03239	0	0	8.2803	0	0	0	0	0	0	0	0
FGF12-AS2	0	0	0	0	0	0	32.3283	0	0	88.2833	0	0	56.695	0	274.661	0	0	171.816	0	17.8956	49.8398	0	42.2612	0	0	36.9759	537.352	37.1023	0	133.193	0	276.336	87.7988	28.384	16.2905	0	45.934	59.8274	0	0	200.44	0	501.492	39.4088	0	0	27.4711	54.4098	0
RNU1-20P	0	0	0	0	0	0	0	0	0	0	0	0	0	0	81.9462	0	0	0	0	64.0707	89.2194	0	151.306	0	0	0	0	0	0	0	0	54.964	0	0	58.324	0	0	53.5492	0	0	0	86.7516	0	141.093	0	0	0	0	0
ATP13A5-AS1	0	0	0	0	0	0	0	0	0	0	34.6107	0	0	0	0	0	0	0	53.3048	0	0	0	0	0	0	0	0	0	0	0	0	130.944	0	0	0	0	0	0	0	0	0	0	17.9724	0	0	0	0	88.3968	0
ATP13A4-AS1	0	13.839	0	0	0	0	8.9629	36.7568	0	0	0	0	0	0	0	0	0	0	0	0	0	0	0	0	0	0	0	0	0	0	0	0	0	0	0	0	0	0	0	0	0	0	8.17865	0	0	0	0	0	11.1329
LINC02038	66.6468	0	89.0079	0	195.43	0	867.015	195.364	659.461	17.3456	83.7129	143.524	0	0	202.367	1051.49	553.597	462.965	0	52.7411	0	0	33.2134	0	0	261.537	2821.79	10.9346	292.611	78.5083	0	0	20.7005	585.565	86.4191	0	67.6873	26.4481	0	0	9.08814	57.1291	417.311	0	106.07	27.0629	48.577	0	153.846
AC024559.1	57.9333	25.5752	103.161	0	0	0	16.5639	33.9644	114.648	0	0	0	0	0	0	0	40.1016	50.3045	0	18.3383	0	0	0	0	0	0	25.0292	19.01	0	27.2976	0	0	53.9823	14.543	0	20.8233	0	30.6536	0	0	31.5997	0	0	0	0	0	0	0	20.5742
AC080129.1	0	0	215.724	0	0	0	0	47.3493	0	42.0397	81.1561	0	0	0	0	34.9102	0	0	0	0	0	0	261.617	0	0	0	0	0	0	0	1027.36	0	2608.88	0	0	0	0	42.7339	450.861	0	0	103.845	147.498	168.895	0	0	0	0	0
LINC02037	13.7198	0	0	0	0	44.7335	15.6907	0	9.05035	0	0	16.8831	0	0	11.109	0	37.9874	0	0	4.34287	0	0	0	0	0	0	11.8549	18.0078	4.8189	0	0	0	0	0	0	0	0	0	0	0	7.48345	0	0	19.1273	4.85228	0	0	0	9.74475
LINC01968	0	0	6.98268	6.76321	0	0	6.727	4.5979	0	4.0823	0	0	11.7973	0	0	3.38999	0	0	0	1.24126	0	4.29455	11.7252	0	0	0	3.38832	0	0	0	9.5012	0	0	0	11.2993	2.81895	0	2.07486	0	0	2.1389	0	6.13839	5.46691	0	0	0	2.51596	5.57042
LINC01972	0	0	52.7931	0	0	0	0	0	0	0	29.7915	0	0	60.1374	0	25.6303	0	0	0	9.38468	0	0	0	0	0	0	0	38.9138	0	0	0	16.1016	0	14.8849	0	0	0	0	0	0	0	0	15.4699	0	0	48.1553	0	0	0
XXYLT1-AS1	38.0397	0	0	0	0	0	43.5044	0	150.559	0	0	0	0	0	30.8011	0	0	0	58.8702	132.452	0	0	0	64.5775	0	0	0	74.8933	13.361	35.8479	0	41.3187	47.2606	19.0983	0	0	123.627	0	0	34.6808	0	32.6073	39.6978	0	0	0	0	0	0
XXYLT1-AS2	606.452	110.783	521.332	72.1351	490.57	34.0922	370.703	1078.89	275.897	457.181	210.136	334.54	125.828	42.4184	474.117	0	1939.71	526.593	194.182	119.152	18.4356	45.8049	31.2647	710.023	373.475	109.418	90.3479	54.8963	66.1062	98.536	12.6673	11.3574	0	41.9968	0	691.526	0	0	272.395	133.459	0	125.48	87.2945	14.5773	7.39601	0	0	0	89.1197
AC069213.1	62.9976	41.7164	28.0448	54.3265	246.306	25.6756	72.0476	36.9334	124.67	147.563	174.084	116.284	331.674	95.8386	165.782	149.768	109.018	68.3773	0	24.9266	69.4214	17.2483	204.066	0	31.2525	103.007	54.4344	31.0077	44.2542	89.0515	38.16	34.2139	78.2683	79.0717	18.1527	33.9655	51.1849	41.6665	29.3067	186.663	77.3147	40.5007	57.5255	54.8922	22.2804	38.3716	0	60.6296	22.3727
AC233280.1	29.2075	17.1919	86.6823	0	9.5162	31.7438	22.2689	11.4156	44.9561	10.1355	19.5661	11.9806	0	19.7482	78.8319	0	26.9566	8.45378	30.1343	110.944	85.8286	191.924	218.333	66.1114	67.6179	25.4703	159.836	19.1681	68.3917	91.7485	47.1788	52.8751	24.1916	122.2	33.6644	48.9917	134.474	108.18	27.1748	44.3807	90.2769	41.7273	50.8009	74.6522	89.5251	134.415	208.154	18.7397	110.641
LINC01983	191.247	0	495.349	0	67.9757	0	417.559	713.504	1708.86	180.998	209.646	42.7897	69.7415	0	309.71	1202.42	96.2778	679.35	0	11.0068	183.926	0	8.66438	0	483.005	45.4846	5092.75	1334.97	305.333	131.075	1063.67	47.2119	97.2025	436.446	100.196	162.479	28.2521	101.193	582.343	15.8509	9.48327	59.613	2848.6	24.2387	141.426	14.1198	253.445	0	209.931
AC124944.1	22.1257	0	118.197	38.1605	0	36.0705	50.6083	25.9431	0	92.1355	44.4661	27.2272	465.955	0	35.8307	38.2551	0	57.6363	0	0	19.5054	0	209.5	75.1225	0	57.8839	382.363	101.643	77.7137	104.254	67.0117	60.0821	54.978	111.085	267.771	31.8111	89.8843	70.2427	20.5859	40.3439	96.5476	284.489	46.1801	15.4232	31.3008	89.8445	365.54	14.196	62.8609
RNU2-11P	0	0	0	0	85.6967	0	501.347	102.801	289.175	0	176.2	107.889	0	0	0	606.354	242.754	0	135.685	0	77.2917	192.038	305.848	0	0	0	1212.11	115.077	677.48	165.245	106.215	190.464	54.4635	440.18	0	126.054	0	1020.59	81.5729	0	47.8221	526.076	548.975	183.346	124.031	284.812	170.409	393.768	186.818
RNU7-18P	0	0	0	0	0	0	0	0	0	0	0	0	0	0	0	0	0	0	0	1255.58	0	0	263.565	0	0	0	228.493	173.543	92.8804	249.201	160.18	287.231	164.269	132.764	0	0	0	419.757	0	0	0	0	137.982	0	280.571	0	0	0	0
AC069257.1	76.4341	0	136.105	0	112.065	0	0	0	25.2102	0	0	0	0	77.5198	61.8895	0	0	0	0	48.3891	0	0	76.1819	129.757	0	0	0	0	67.1163	72.03	23.1495	62.2669	71.2214	0	44.0489	27.4732	62.1019	40.4428	0	0	0	0	99.7071	0	0	0	0	0	27.1445
TM4SF19-AS1	76.7562	27.1078	218.686	79.4297	7.50247	75.0794	92.1718	62.9994	30.3797	71.9162	23.1386	75.563	46.1841	31.1386	24.8601	106.169	31.8785	39.9892	35.6363	60.7412	60.8997	1017.14	118.579	1172.73	45.6936	20.0805	92.8519	40.2984	110.535	50.6335	1743.53	158.408	219.333	366.095	53.0814	99.3204	31.1818	77.1651	392.78	307.905	20.9333	138.169	200.254	551.097	81.4392	18.7008	59.6751	64.0215	207.167
UBXN7-AS1	127.423	0	0	0	41.5163	69.2442	97.1523	49.8027	0	88.4358	0	52.2677	0	0	34.3919	73.438	0	0	262.933	201.673	0	0	84.6685	0	0	55.5596	73.4018	27.8748	44.7558	120.081	128.642	46.1356	26.3851	0	0	0	69.02	89.8961	39.5185	0	0	218.452	44.3257	29.6077	15.0219	0	0	54.5038	30.1683
NCBP2-AS1	204.21	77.2718	155.843	0	171.088	47.5592	50.0455	342.061	57.7322	30.3703	58.6288	35.8992	0	0	118.108	100.879	201.935	0	135.443	73.8751	25.718	159.747	261.689	148.574	86.8342	305.281	201.659	134.017	81.9727	274.919	229.724	285.187	54.3665	278.285	252.184	83.8862	331.836	92.6154	54.2852	53.1936	47.737	125.033	228.333	142.349	134.128	189.537	56.7019	112.305	310.809
MELTF-AS1	964.419	406.689	640.795	620.653	393.949	1055.99	452.709	455.701	474.766	704.303	737.673	655.388	1660.03	700.741	454.553	846.181	478.261	612.442	846.511	268.827	850.208	1592.19	1700.1	904.141	3327.65	640.179	1069.64	396.757	490.415	732.505	1769.99	2900.31	1314.44	6699.28	1036.93	2245.45	806.97	2521	1459.79	2139.09	1413.25	3430.15	2073	3100.46	824.716	2338.01	685.451	2234.99	1594.92
AC128709.1	0	0	0	0	0	0	15.6253	0	18.0253	0	27.4578	0	0	55.4267	0	23.6226	75.6583	0	0	17.2991	72.2677	29.9259	40.8525	0	0	0	0	0	28.7929	154.504	82.7595	14.8403	50.9233	13.7189	31.495	19.6434	0	43.3749	25.4236	24.9123	0	0	0	0	9.66412	0	0	0	58.2248
LINC02012	76.0353	41.9582	643.128	98.3547	139.35	92.9678	157.612	869.251	200.629	178.102	85.9549	140.35	409.848	19.2788	446.358	271.146	223.685	123.793	102.963	21.0598	50.2732	124.908	227.353	48.405	18.8602	261.082	57.4875	399.199	50.0746	17.9136	310.888	108.399	88.5623	534.442	345.075	252.801	61.7779	206.188	88.4298	51.991	217.736	154.795	123.984	66.2526	181.517	725.568	489.543	85.3735	60.7564
LMLN-AS1	0	0	107.729	0	0	0	0	0	19.9542	0	0	0	0	0	0	26.1504	41.8773	0	0	9.57514	0	0	0	0	0	0	0	0	10.6247	0	18.3231	98.5702	0	121.496	17.4326	0	24.5772	16.0055	0	0	0	0	78.9194	21.0859	0	0	0	0	0
AC092574.2	21.7731	19.2239	0	112.657	42.5638	70.9914	174.306	25.5296	28.7255	22.6668	0	26.7933	0	88.3294	0	18.8228	60.2855	0	134.784	220.546	0	23.8453	32.5518	73.9254	0	28.4807	37.627	0	38.2376	20.5185	26.3775	35.4748	40.5764	54.6571	25.0956	0	70.7615	0	20.2578	0	0	0	22.7221	15.1774	0	0	0	0	15.4648
AC107464.1	6.96775	0	0	0	54.4846	0	0	0	0	36.2688	14.0031	8.5743	41.9249	0	5.64186	24.0944	0	0	0	8.82231	0	0	31.2514	11.8287	0	45.5716	30.1032	4.57275	9.78935	0	0	64.331	0	17.4912	0	5.00893	5.66123	33.181	32.4142	12.705	3.80056	304.607	14.5429	9.71404	2.46429	67.9045	6.77146	44.7056	29.6939
AC139887.4	319.237	181.196	406.045	117.985	66.8649	371.742	456.372	106.948	255.713	189.909	114.567	196.422	22.8673	138.759	166.172	177.416	284.113	376.199	176.447	57.7438	221.125	49.9458	306.82	154.842	135.746	0	295.547	14.9648	320.366	85.9552	124.312	396.291	99.1553	228.967	275.964	98.3533	500.227	36.196	127.295	103.946	124.377	117.277	107.085	111.266	72.5817	240.743	88.6411	73.1518	275.333
AC019103.1	60.2762	0	0	0	0	0	0	0	0	0	0	0	0	0	0	0	83.4466	0	0	0	0	0	0	0	0	78.8456	0	0	0	0	73.0231	0	0	0	0	0	0	0	0	0	0	0	0	0	0	0	0	0	0
AC092535.3	31.8352	56.2159	0	54.9067	0	51.8995	54.6128	0	42.0006	33.1419	0	0	415.03	0	51.5545	0	44.0728	0	0	30.2314	0	0	63.4603	0	0	0	0	0	0	0	57.8513	0	39.5521	0	0	0	0	0	0	0	0	54.5777	0	0	0	0	0	81.7027	0
CTBP1-AS	286.893	63.326	247.921	72.7663	647.444	89.4152	446.323	173.143	300.576	127.374	330.681	124.603	135.391	25.6737	150.312	401.206	175.225	80.5959	143.646	45.4068	185.969	337.301	359.536	250.682	4.18604	209.714	171.34	96.909	278.593	270.363	145.67	403.277	201.806	398.223	265.024	200.174	455.912	263.419	172.718	119.241	89.7494	365.267	211.34	155.871	232.774	147.335	246.01	360.025	410.541
CTBP1-AS2	1094.41	910.74	1373.86	2014.1	553.302	2433.57	1676.03	904.651	1453.55	1425.25	1508.42	1741.48	611.828	1590.5	1731.56	1821.53	1747.3	1585.64	1732.64	270.768	1676.39	2567.04	1213.04	1341.82	592.849	685.614	1048.9	729.236	1416.08	1280.29	2227.52	2817	1325.83	1684.17	727.364	1380.56	1362.75	502.528	1517.61	1288.31	1156.15	1184.32	763.593	1128.24	1222.72	452.913	1055.42	1260.42	1571.03
AC078852.2	0	0	0	0	0	0	35.5795	0	20.5221	0	0	0	0	0	25.1903	26.8947	0	0	0	59.0861	54.8521	0	108.527	52.8138	30.867	0	26.8815	40.8337	0	146.589	37.6893	33.7919	0	62.4772	89.6441	22.3643	50.5536	49.3832	57.8905	28.3632	33.9382	0	16.2331	65.0583	22.0056	0	181.403	0	0
AC147067.1	622.958	600.024	403.38	195.35	415.163	692.442	744.834	763.641	971.31	1739.24	1735.68	1045.35	2669.27	976.428	1490.32	1566.68	1411.24	1868.65	482.044	89.6326	1048.44	341.124	889.019	1249.84	3202.82	851.914	269.14	650.412	1641.05	587.063	600.328	123.028	1846.96	369.63	97.9118	1221.35	276.08	299.654	790.37	593.766	4293.74	776.719	576.234	769.8	2123.1	850.869	302.704	181.679	281.571
RNU6-204P	0	0	272.847	264.271	0	249.797	175.237	0	0	0	0	377.109	0	0	248.136	0	0	0	0	48.5021	0	0	152.72	0	0	0	397.193	0	53.8185	0	0	83.2166	380.735	0	0	110.15	0	162.149	142.562	419.086	250.731	0	0	0	108.383	0	148.909	0	108.832
LINC00955	0	0	0	0	0	0	0	0	0	0	0	0	0	0	0	0	0	0	0	0	0	0	0	0	0	0	0	0	0	0	0	0	0	0	0	0	0	0	0	0	8.56993	0	0	0	0	0	0	0	0
LINC02171	0	0	0	0	0	0	0	0	0	0	0	0	0	0	0	0	0	0	0	0	0	0	0	0	0	0	0	0	0	0	0	0	0	0	0	0	0	0	0	0	0	0	0	0	0	0	0	0	11.273
AC226119.1	48.0795	0	0	0	0	0	0	0	0	0	24.1564	0	0	0	0	0	0	20.8741	0	0	0	0	0	0	0	0	0	0	0	0	0	0	0	0	0	0	0	0	0	0	0	0	0	0	0	0	0	0	0
STX18-IT1	30.2493	0	0	0	0	0	0	35.4683	0	0	0	0	0	0	0	0	0	0	46.8138	76.6011	26.667	0	0	0	0	0	0	0	0	0	0	0	18.7909	0	0	0	24.5772	32.011	0	0	0	0	15.7839	0	21.3966	0	29.3971	0	0
LINC01396	0	27.4679	0	53.6565	0	50.7178	0	0	0	0	0	38.2833	0	0	0	0	0	81.0408	0	0	0	0	15.5038	0	0	0	0	0	10.9271	0	0	67.5839	0	0	0	0	25.2768	0	0	0	33.9382	0	0	0	0	0	0	0	0
LINC02482	2836.12	2435.47	2144.63	1407.15	1898.73	3166.86	1421.83	1321.07	2998.52	1779.61	2264.29	2103.59	779.221	1970.14	3649.13	3493	2904.42	4722.9	3246.79	270.554	2431.76	2212.53	3601.22	593.593	4625.67	1372.14	1846.35	586.428	3629.82	1318.05	1011.94	4937.38	2727.17	1579.95	1679.23	1061.3	1546.74	1336.19	144.589	247.943	40984	1365.41	1419.05	1408.26	3462.59	2776.58	2982.76	1495.62	1793.66
AC097382.2	0	3.36641	13.5789	6.57604	22.3609	6.21587	13.0817	26.8239	5.03031	11.908	0	4.69194	3.82362	0	6.17455	16.4808	5.27849	0	5.90071	15.6899	6.72258	4.1757	9.50059	19.4183	0	29.9247	13.1782	7.50675	5.35682	7.18626	4.61913	16.5659	14.2112	7.65709	10.9866	0	18.5873	0	7.09495	6.95228	2.0797	6.53663	1.9895	7.97342	2.69696	0	7.41081	19.5707	21.6651
LINC02447	108.923	130.792	85.3417	142.775	51.1037	213.087	79.7253	107.282	86.2224	303.897	144.476	150.122	30.5849	150.24	38.8063	112.997	66.3493	143.761	337.139	12.4123	11.5229	9.54319	28.2266	14.7929	73.4886	17.0975	3.7647	40.0307	105.592	45.1647	52.7831	2.36624	70.3697	15.3121	7.53268	9.39623	31.8596	9.22134	12.1612	31.7776	477.674	108.307	22.7342	6.07418	26.1956	3.53839	12.7026	36.3407	139.257
AC097381.1	12.6506	22.3389	0	21.8186	12.3652	144.366	28.9358	0	8.34503	0	0	31.1348	0	0	0	0	35.027	10.9847	19.578	16.0177	0	0	0	0	37.6549	16.5478	43.7239	8.30222	4.44335	0	0	0	0	0	0	0	0	0	11.7702	34.6005	13.8005	0	0	0	4.47413	0	0	0	8.98532
AC104825.1	0	84.529	42.6199	82.5605	0	468.232	54.7457	56.128	15.7886	74.7508	48.1013	176.718	48.0045	679.685	0	0	0	0	74.082	0	0	26.2124	0	0	23.7473	0	0	0	126.1	0	0	0	0	0	0	17.2059	0	0	0	0	13.0551	0	0	16.684	8.46492	0	0	0	17
AC105345.1	184.652	90.097	181.709	125.713	337.224	71.2965	147.269	85.4645	208.354	192.231	126.954	137.532	68.2222	39.4262	55.0842	315.061	53.8174	164.556	105.282	50.759	34.2704	239.478	116.237	98.9907	28.9276	50.85	54.5836	82.9139	201.397	119.061	41.208	81.8107	9.05572	275.68	120.416	181.646	193.457	64.2781	40.6898	66.4526	667.921	58.3143	144.525	44.0342	235.445	217.049	198.339	18.7064	169.118
LINC02360	0	22.0329	44.4362	0	0	0	0	0	16.4614	0	0	61.4165	25.0252	0	20.2059	0	0	0	0	15.7983	0	0	24.8722	127.091	0	0	0	16.377	8.76497	23.5167	0	0	0	0	0	0	0	0	0	0	13.6115	0	0	0	0	0	0	0	17.7245
AC007370.2	0	0	0	20.9926	0	0	3.48003	0	8.02907	6.3356	0	14.978	0	0	0	5.26115	0	0	0	5.77921	0	6.665	0	0	0	0	0	3.99394	2.13756	17.2054	3.68639	23.1363	0	3.05544	3.50723	4.37491	9.88928	3.22011	0	0	6.63899	0	0	0	0	24.7122	5.91434	0	8.64512
LINC01096	77.8249	0	138.582	0	12.6782	0	14.8342	0	25.6689	0	0	0	0	52.6203	189.047	33.6397	17.9569	157.679	0	8.21159	68.6086	0	879.105	176.158	0	84.8339	481.932	76.6116	9.11169	183.352	141.424	457.889	16.115	214.901	0	83.9194	52.6933	6.86312	108.613	106.429	742.869	111.185	0	72.3327	9.1748	158.01	25.2108	615.841	73.7024
AC073848.1	0	0	0	0	0	0	0	0	0	0	36.0497	0	35.9771	0	0	0	0	0	0	0	0	39.29	0	0	0	0	0	0	0	33.8084	0	0	0	0	20.675	0	0	0	0	0	0	0	0	0	12.6881	0	0	23.018	0
AC092546.1	0	0	0	0	0	0	0	0	0	0	0	0	76.001	0	0	0	0	0	39.0956	0	0	0	0	85.7716	0	0	0	0	8.87301	0	0	0	15.6929	0	0	36.3205	0	0	0	0	0	0	13.1816	17.6095	0	0	0	0	0
AC006296.2	0	0	0	0	0	0	0	0	0	0	0	0	0	0	0	0	0	0	0	0	0	0	0	0	0	0	0	0	0	0	0	0	0	0	0	0	0	0	0	0	0	0	0	0	0	0	0	13.7686	0
AC116651.1	29.4876	260.352	52.5083	101.716	28.8224	144.217	269.79	242.027	194.517	61.3961	148.154	254.006	59.1423	478.504	214.888	178.444	122.468	307.255	228.175	149.345	259.956	129.176	161.647	350.414	555.884	192.86	203.835	116.112	238.215	138.943	267.926	176.162	183.177	88.8277	101.962	21.1979	239.584	93.6148	82.3066	134.419	176.924	126.383	123.092	246.66	104.289	95.791	343.883	75.6779	83.7767
AC106894.1	0	0	0	0	0	0	0	0	0	0	0	0	72.9116	0	0	0	0	0	0	11.5072	0	0	0	0	0	0	31.4114	0	0	0	0	0	0	0	0	0	0	0	0	0	0	0	0	0	0	0	0	0	0
LINC02493	0	0	0	0	0	0	0	0	0	0	0	0	0	0	0	0	0	0	0	0	8.48213	0	0	0	0	0	0	0	0	0	0	0	0	0	0	0	0	0	0	0	0	0	0	0	0	0	0	0	0
AC006160.1	65.5805	193.008	116.778	75.4052	106.835	142.551	25.0005	0	43.2606	91.0299	43.9325	80.7013	0	44.3413	35.4008	56.6941	121.053	132.871	33.8308	62.2767	154.171	47.8814	130.728	445.326	0	142.973	56.6662	28.6925	115.172	144.204	66.2076	118.722	40.7387	76.8261	25.196	62.8587	17.7612	57.8332	427.116	179.369	59.6182	56.215	91.2519	182.857	30.9252	17.7533	42.4886	168.308	31.0533
LINC02438	0	0	45.5454	0	25.0004	0	0	0	16.8723	0	0	0	51.2997	0	165.682	0	0	0	0	0	496.065	224.094	165.705	260.526	76.1323	0	817.726	16.7858	0	0	0	13.8911	270.108	0	0	0	0	203.003	0	139.913	83.7073	0	0	320.927	0	0	0	213.338	0
AC024230.1	0	0	0	0	0	0	0	0	0	0	0	0	0	0	328.522	0	0	0	0	0	308.906	60.5923	1084.5	187.849	73.1921	0	318.708	0	0	52.1387	0	0	630.097	0	0	0	0	165.888	0	302.647	110.652	0	0	784.187	0	0	17.9227	130.159	0
AC110296.1	0	0	0	0	0	0	0	0	0	0	0	0	0	0	0	0	0	0	0	15.2191	0	0	0	0	0	0	0	0	0	0	0	26.1119	0	0	0	0	0	0	0	0	0	0	0	0	0	0	0	30.8482	0
AC096576.3	0	0	0	0	0	0	0	0	0	0	0	0	22.8038	0	0	0	0	0	35.1915	14.3959	0	0	0	0	0	0	0	0	0	0	0	0	0	0	0	0	0	0	0	0	0	0	0	0	0	0	0	14.5898	0
AC096576.2	0	15.2696	0	0	0	0	0	0	0	18.0043	0	21.282	0	0	0	0	0	0	26.7648	0	0	0	0	0	0	0	0	0	0	0	0	0	0	0	0	0	0	0	0	0	0	0	0	0	0	0	0	0	0
RNU6-420P	0	0	0	0	0	0	0	0	0	0	0	0	0	0	0	0	0	0	0	0	0	0	0	0	0	0	0	0	0	0	0	0	0	0	0	0	0	0	0	0	0	0	0	0	0	0	0	0	0
AC114912.1	0	0	0	0	0	0	0	0	0	0	0	0	0	0	24.3137	0	0	52.1471	0	0	0	0	0	0	0	0	0	0	0	0	0	32.616	429.024	0	0	0	0	158.882	0	0	0	0	0	0	0	0	0	0	0
AC093607.1	0	0	0	0	0	0	0	0	0	0	0	0	0	0	0	0	0	0	0	0	0	0	11.6223	0	0	0	0	0	24.5743	0	0	12.666	0	0	0	0	0	0	0	0	0	0	0	0	0	0	0	0	0
ERVH-1	0	0	0	0	0	0	0	0	0	0	0	0	0	0	0	0	0	0	0	0	0	0	0	0	101.827	0	0	0	9.01187	0	0	13.9345	0	0	0	18.4445	20.8464	0	0	0	0	0	0	0	0	0	0	16.462	0
AC092834.1	37.093	0	0	0	0	0	0	0	0	0	0	0	0	0	0	0	0	0	0	11.7415	0	0	55.4559	0	0	0	0	0	13.0285	0	0	20.1452	46.0845	0	0	0	0	0	0	0	0	0	0	0	0	0	0	0	0
LINC02473	0	0	13.3005	0	0	0	0	0	4.92718	0	7.50556	0	7.49046	15.1508	18.1439	0	10.3405	0	0	0	0	32.7208	3.72233	0	0	0	25.816	0	0	7.03893	4.52443	24.3394	0	7.5001	8.6091	0	0	0	0	0	0	6.40262	0	0	5.28334	0	0	359.427	5.30523
AC104662.3	331.215	116.31	281.491	337.558	36.789	331.342	348.664	238.312	89.3815	258.608	192.886	342.74	124.557	381.726	319.997	3.25379	333.48	343.158	174.746	32.1677	109.497	65.9523	219.456	134.181	85.8906	152.623	208.14	123.504	129.555	223.457	437.736	188.059	392.797	364.705	314.516	297.627	195.715	657.195	185.599	401.48	244.303	483.945	139.439	267.611	210.321	229.252	160.942	282.541	267.332
RNU7-126P	0	0	0	0	0	0	0	0	0	0	0	0	0	0	0	0	0	0	0	0	0	0	0	0	0	0	0	0	0	0	0	0	0	0	0	0	0	0	0	0	0	0	0	0	0	0	0	0	0
AC092436.4	67.8887	0	60.4443	0	66.3573	0	97.0517	0	0	35.3377	0	83.5417	34.0405	0	54.9701	29.3448	0	0	0	53.7239	0	0	16.9162	0	33.679	88.8033	0	0	0	31.9885	0	0	0	17.0422	0	0	0	0	0	61.894	0	0	35.4239	0	12.0051	0	0	0	0
AC024132.2	0	30.0323	0	0	0	0	0	0	0	0	0	0	0	0	0	0	0	0	0	0	0	0	0	0	0	0	0	0	0	0	0	0	0	0	0	0	0	0	0	0	0	0	0	0	0	0	0	0	0
LINC02261	0	0	0	0	5.71923	0	0	0	0	0	0	7.20033	0	0	0	5.05836	0	0	0	0	0	0	0	0	0	0	0	0	0	5.51408	0	9.53337	0	2.93768	0	0	0	0	0	0	0	0	82.4345	0	0	0	0	0	0
AC097480.1	0	0	0	0	0	0	0	0	0	0	0	0	0	0	0	0	0	0	0	0	0	0	11.4754	39.0911	0	30.1208	0	0	0	0	0	0	0	0	0	0	0	12.184	0	20.9935	0	0	0	16.0514	0	0	0	0	0
AC109349.1	0	0	0	0	0	0	0	0	0	0	0	0	0	0	0	0	0	0	0	0	0	0	0	0	0	0	0	0	0	0	0	0	0	0	0	0	0	0	0	0	11.7978	0	0	0	0	0	0	0	0
AC097716.1	0	0	162.192	157.094	0	0	0	0	120.168	0	91.5261	112.085	0	184.756	0	0	126.097	0	0	144.159	0	0	45.3917	154.627	0	119.144	0	0	287.929	0	0	0	56.5815	0	0	65.4778	222.014	0	0	83.0411	0	0	0	63.492	0	0	0	0	64.6943
LINC02497	32.3375	28.5514	0	0	0	0	0	0	0	0	0	0	0	0	0	0	0	0	0	0	0	0	0	0	0	0	0	0	0	0	0	0	0	0	0	0	0	0	0	0	0	0	0	0	0	0	0	0	0
LINC02501	0	0	0	0	0	0	0	45.1263	380.815	0	0	0	0	0	0	0	0	0	0	0	0	0	0	0	0	0	0	0	0	0	0	0	0	0	0	0	0	0	0	0	0	0	0	0	0	0	0	0	0
LINC02353	0	0	0	0	0	0	0	0	0	0	0	0	0	0	0	16.6944	0	0	0	0	17.0242	0	19.2474	0	0	0	0	0	0	0	23.3949	0	0	0	0	0	15.6901	0	0	0	10.5332	0	0	53.8448	0	0	0	0	0
AC097535.1	0	0	0	0	0	0	0	0	0	0	0	0	0	0	0	0	0	0	0	0	0	0	0	0	0	0	0	0	0	0	0	0	0	0	0	0	0	0	0	0	0	0	0	0	0	0	0	0	0
AC104078.1	27.5548	16.2191	32.711	0	17.9555	0	0	0	0	0	46.1476	0	36.8438	0	14.8743	0	25.4314	0	0	0	0	0	0	31.1853	18.2263	12.0146	0	0	0	0	11.1273	0	11.4114	4.61141	0	79.2337	0	4.85993	17.0915	58.6173	0	4322.41	9.58528	19.2077	0	0	44.6309	170.901	0
AL136537.2	25.8802	0	0	0	6.3241	0	0	0	0	0	0	0	0	0	487.215	0	0	11.2361	0	0	0	0	0	0	0	8.4633	234.805	21.2306	0	18.2918	0	0	490.343	373.562	3.72868	0	0	256.757	0	1297.72	0	0	0	0	0	0	157.195	62.2685	0
AC027607.1	245.62	569.265	109.343	52.9531	270.089	250.265	544.253	179.998	182.278	287.665	647.881	302.252	61.5789	62.2772	248.601	132.711	510.056	186.616	95.0302	58.3115	108.266	33.6246	137.705	104.243	91.3872	200.805	397.937	40.2984	237.245	289.334	55.7929	100.047	76.2896	292.876	88.469	242.783	324.291	178.698	314.224	251.923	133.973	78.9537	448.57	214.018	195.454	49.8687	328.213	78.7957	21.8071
AC098680.1	0	0	79.5493	0	0	0	0	0	0	0	0	0	0	0	0	0	0	0	0	0	0	0	0	0	0	0	0	0	0	0	27.0603	0	0	0	0	32.1145	0	0	0	0	0	0	0	0	0	0	0	0	0
LINC01258	31.8506	0	28.358	0	0	0	4.55328	0	5.25263	0	0	9.7986	15.9704	0	0	13.7674	11.0235	27.6565	0	10.082	0	0	15.8728	0	0	0	6.88031	5.22568	2.79679	7.50386	0	4.32451	0	15.991	4.58887	0	0	0	0	0	0	0	0	0	5.63232	0	0	0	0
LINC01259	0	0	0	0	0	0	0	25.3947	0	0	21.7631	0	0	0	17.5367	0	29.9835	0	0	0	0	0	0	0	0	0	0	0	0	0	13.1191	47.0498	0	0	0	15.5694	0	11.4597	0	0	0	0	0	0	0	0	0	0	0
AC079921.1	0	489.66	185.167	239.129	0	254.286	99.1035	20.3212	11.4325	54.1272	156.736	191.943	52.1402	808.55	70.1654	29.9652	215.938	135.439	214.571	21.9439	152.786	132.863	86.369	58.8433	0	90.6808	14.9752	56.8693	115.659	130.659	136.474	37.6498	53.8302	43.5062	39.9513	87.2115	28.1625	0	80.6245	110.604	18.9064	14.856	45.216	96.6475	67.4241	14.075	33.6855	22.2394	12.3097
AC095057.2	0	0	0	0	0	0	0	0	0	0	0	0	0	0	0	0	0	0	0	0	0	0	0	0	0	0	0	19.4569	0	0	0	16.1016	0	0	0	0	0	0	0	0	0	0	0	0	0	0	0	0	0
AC105389.3	0	0	0	0	0	0	0	0	0	0	0	0	0	0	0	0	0	0	0	0	0	0	0	0	0	0	0	0	0	0	0	29.4515	0	0	0	0	0	0	0	0	0	0	0	0	0	0	0	0	0
RNU1-49P	0	0	0	0	0	0	0	0	0	0	0	0	103.406	0	0	0	0	0	0	0	0	0	0	0	0	0	0	0	0	0	0	0	0	0	0	0	0	0	0	0	0	0	0	0	0	0	0	0	0
AC106052.1	0	0	0	113.791	32.244	0	18.8636	38.6797	21.7609	103.027	66.2966	121.783	66.1632	0	53.4217	114.073	0	0	51.0525	41.7684	58.1631	72.2556	427.431	0	0	129.453	57.0083	21.6492	34.7601	124.35	319.715	89.5792	61.4769	149.059	76.0442	118.572	160.815	104.728	0	30.0753	35.9868	84.8315	0	45.9902	128.336	53.5813	224.412	338.647	93.7221
AC024022.1	0	0	0	0	0	0	0	0	0	0	0	0	0	0	0	0	0	0	0	0	0	0	18.4853	0	0	0	0	0	0	0	0	0	23.0422	0	0	0	0	19.6266	0	0	0	52.993	12.9033	0	0	0	0	0	0
AC097451.1	0	0	0	0	23.532	0	0	0	0	0	0	0	24.1433	0	0	0	0	0	0	0	0	105.466	0	40.8706	0	31.4919	0	0	0	0	174.998	0	0	0	0	0	0	0	0	21.9492	0	0	0	16.782	0	0	0	0	0
LINC02475	5.80769	0	175.809	0	0	0	0	0	0	0	5.83588	0	0	0	202.21	0	32.1608	5.04292	0	12.8686	122.878	0	390.726	49.2967	0	30.3875	5.01826	0	8.15953	5.47306	7.03587	384.807	28.862	11.6633	3.34697	4.175	42.4682	3.07296	0	5.29486	31.6781	0	12.1217	222.661	12.3241	0	5.64408	0	4.12503
AC108467.1	0	0	0	0	0	0	0	0	0	0	0	0	0	0	0	0	0	0	0	0	0	0	0	0	0	0	0	0	0	0	0	0	0	0	0	0	0	0	0	0	0	0	0	0	0	0	0	0	0
AC095060.1	0	0	0	0	0	0	17.0769	0	0	0	30.0085	0	0	0	0	0	0	0	0	0	0	0	0	0	0	0	0	0	10.4892	0	0	0	0	0	0	0	0	0	0	0	0	0	0	0	0	24.2531	0	0	0
RNU6-158P	0	0	0	0	0	0	0	0	0	0	0	0	0	332.56	0	0	0	0	0	51.8973	0	0	0	0	0	0	141.666	0	0	0	0	267.125	0	0	0	0	0	173.5	0	0	0	0	0	0	0	0	0	0	0
LINC02480	0	0	0	0	0	0	0	0	0	0	0	0	0	0	0	0	0	0	0	0	0	0	0	0	0	0	0	0	0	0	0	0	0	0	0	0	0	0	0	0	0	0	0	0	0	0	0	0	0
RNU6-1252P	0	0	0	0	0	0	0	0	0	0	0	0	0	0	0	0	0	0	0	0	0	0	0	0	0	0	0	0	0	0	0	0	0	0	0	0	0	0	0	0	85.9877	0	0	0	0	0	0	0	0
USP46-AS1	1016.87	1919.95	1922.16	2725.17	428.156	2167.85	1699.7	1100.6	1001.02	993.468	1021.81	1443.84	596.163	2697.29	798.038	1744.64	1494.4	529.781	2106.35	207.985	1572.24	565.393	1044.7	717.069	496.7	736.695	1013.83	667.346	1296.78	1459.54	1554.11	679.708	1564.63	1193.86	586.023	686.018	927.884	562.88	2095.99	1540.38	930.112	214.561	718.347	992.366	553.289	457.384	1231.48	2961.04	1388.95
AC023154.1	6.77484	5.98165	18.0958	5.84235	13.244	27.6118	11.6221	15.8875	4.46907	3.52647	17.0193	8.33691	6.79403	0	10.9713	0	4.68956	8.82407	0	13.9393	2.98627	7.41964	20.2575	5.7506	6.72187	4.43099	8.78092	4.44615	11.8979	6.38448	0	5.51912	6.31281	3.40139	1.95217	9.7405	8.25673	16.1312	6.30337	9.26492	9.23835	0	1.76753	7.08382	4.79212	8.25307	19.752	6.52018	4.81197
AC124017.1	5.29729	0	0	0	5.1778	0	6.05828	6.21125	0	11.0295	42.584	0	0	0	8.57854	4.57949	22.0008	0	16.3962	0	0	0	2.63991	0	0	27.717	0	0	1.86061	0	3.20877	0	0	0	3.05282	0	4.30399	0	0	0	0	0	0	0	1.8735	0	5.14806	0	0
AC105384.1	314.158	52.0081	0	33.8646	153.536	128.04	314.378	46.0451	25.9046	347.494	138.111	193.297	0	0	286.174	33.9486	598.018	34.0986	91.1607	12.4305	34.6193	0	39.1401	33.3328	19.4814	179.787	16.9659	0	20.6895	74.0141	35.6807	21.3274	60.986	29.5738	0	28.23	31.9063	62.3352	36.5369	17.9011	32.1296	16.8308	51.2267	27.3738	20.8328	15.946	19.0817	12.5979	0
AC110792.4	715.223	728.637	587.811	474.446	645.313	358.769	471.906	838.623	689.557	114.551	1492.67	338.512	606.903	446.389	400.932	523.184	152.332	716.585	340.578	278.643	145.505	0	329.014	0	218.348	359.832	190.155	72.2126	309.186	51.8471	333.259	776.874	341.767	220.976	253.651	276.853	223.504	349.328	153.565	100.318	390.119	282.961	143.538	230.105	369.701	580.853	0	388.294	234.463
AC098587.1	0	0	0	0	0	0	0	0	0	0	0	0	0	0	0	0	0	0	0	0	0	0	0	0	0	0	0	0	0	0	0	0	0	0	0	0	0	0	0	0	0	0	0	0	0	0	0	0	0
LINC02260	0	6.5323	0	0	0	0	0	0	0	7.70221	0	0	0	0	0	0	0	0	0	0	0	0	0	0	0	0	0	0	0	0	0	4.01813	0	0	0	0	0	0	0	0	0	0	0	0	0	0	0	0	0
LINC02358	0	0	0	0	0	0	0	0	0	0	0	0	70.7164	0	0	0	0	0	0	0	0	0	0	0	0	0	0	0	0	0	0	0	0	0	0	0	0	0	0	0	0	0	0	0	0	0	0	0	0
RNU6-410P	0	0	0	0	0	0	0	0	0	0	0	0	0	0	0	0	0	0	0	0	135.08	0	0	0	0	200.43	132.398	0	0	0	0	0	0	0	0	0	0	0	0	0	0	0	0	0	0	0	0	0	0
AC024243.1	21.0734	111.637	0	72.6914	123.588	34.3551	12.0504	148.256	97.3086	0	21.1757	51.8646	42.2662	0	68.2534	109.307	0	54.8952	32.6132	40.0236	55.7334	115.395	94.5174	0	62.726	55.1311	0	69.1496	14.8036	59.5776	12.765	103.005	52.3633	74.0611	36.4338	30.2982	102.732	44.6014	58.8206	96.063	68.967	90.3197	43.9839	73.4484	81.9835	51.343	122.878	175.771	59.8713
RNU6-276P	0	0	0	0	0	0	0	0	0	0	0	0	0	0	0	0	0	0	0	0	0	0	0	0	0	0	0	0	0	0	0	0	0	0	0	0	0	0	0	0	0	0	0	0	0	0	0	0	0
AC068620.3	58.554	284.342	156.4	353.462	343.399	286.374	66.9657	308.954	135.189	274.309	205.934	180.137	205.519	237.543	237.059	303.719	364.781	101.687	271.854	46.3368	103.24	256.507	904.592	99.4032	174.289	421.261	126.487	115.282	596.425	275.901	248.278	302.106	218.243	323.375	134.978	189.418	333.022	356.294	27.2395	266.918	399.229	476.824	213.872	306.122	465.948	404.204	512.14	1070.71	311.919
AC105390.1	0	25.8493	0	0	0	0	0	34.3283	0	0	0	36.0274	58.7198	0	0	0	0	0	0	0	0	0	0	0	0	0	0	0	0	0	0	0	0	0	0	0	0	0	0	0	0	0	0	0	0	0	0	0	0
LINC02380	15.7949	0	0	0	0	0	9.03198	0	0	0	0	0	0	0	0	0	0	0	0	0	0	0	0	0	0	0	0	0	0	0	0	0	0	23.7901	0	0	0	0	0	0	0	0	0	0	0	0	0	0	0
AC107396.1	0	0	0	0	0	0	0	0	0	0	0	0	44.7389	0	0	0	0	0	0	0	0	0	0	0	0	0	0	0	0	0	0	0	13.8567	0	0	0	0	0	0	0	0	0	0	15.5491	0	0	86.7115	0	0
AC093725.1	0	0	0	0	0	0	0	0	0	0	0	0	0	0	0	0	0	0	0	0	0	0	0	0	0	0	5.30185	0	0	0	0	0	0	0	0	0	0	0	0	0	0	0	0	4.27716	0	0	0	0	0
LINC02494	0	0	0	0	0	0	0	0	0	0	0	0	77.0096	0	0	0	0	0	0	0	0	0	0	0	0	0	0	0	0	0	0	0	0	0	0	0	0	0	0	0	0	0	0	0	0	0	0	0	0
LINC02429	0	0	0	0	0	0	0	0	0	0	0	0	0	0	0	0	0	0	0	0	0	0	0	0	0	0	0	0	0	0	0	0	0	0	0	0	0	0	0	0	0	0	0	0	0	0	0	0	0
AC097501.1	0	0	0	0	0	0	0	0	0	0	0	0	0	0	0	0	0	0	0	0	0	0	0	0	0	0	0	0	0	0	0	0	0	0	0	0	0	0	0	0	0	0	0	0	0	0	0	0	0
AC097501.2	0	0	0	0	0	0	0	0	0	0	0	0	0	0	87.0511	0	0	0	0	0	0	0	0	0	0	0	0	0	0	0	0	0	0	0	0	0	0	0	0	0	0	0	0	0	0	0	0	0	0
AC096588.1	29.3819	0	0	0	0	0	0	0	0	0	0	0	0	0	0	0	0	0	0	0	0	0	14.6425	0	0	0	0	0	10.32	27.689	0	0	0	0	0	0	0	0	0	26.7875	0	0	0	0	0	0	0	0	0
AC093857.1	0	0	0	0	0	0	0	0	0	0	0	0	0	0	0	0	0	0	0	0	0	23.6257	0	0	0	0	0	0	0	0	0	0	0	0	0	0	0	0	0	0	0	0	0	0	0	0	0	0	0
LINC02271	0	0	0	0	0	0	0	0	0	0	19.873	0	19.833	0	0	0	0	0	0	0	0	0	0	0	0	0	0	0	0	0	0	0	0	0	0	0	0	0	0	0	21.5747	0	0	0	0	0	0	0	0
AC020741.1	7.88606	0	14.0426	0	0	0	0	0	0	0	0	0	23.7252	0	0	0	0	0	0	7.48878	0	77.7295	0	80.3258	7.8244	0	0	0	2.76988	0	0	0	34.2918	0	0	0	6.40734	0	0	0	0	0	4.11489	0	2.78907	6.4045	0	5.05975	0
AC093730.1	0	0	0	0	0	0	0	0	0	0	0	0	0	0	325.956	0	0	31.7771	0	0	32.2624	0	0	0	0	0	0	0	0	0	0	0	22.7336	0	0	0	0	154.91	0	133.459	0	0	0	306.122	0	0	0	0	0
LINC02232	0	3.54881	0	0	0	0	0	0	0	4.18438	0	0	0	0	32.5455	0	0	0	0	0	0	0	0	0	0	0	0	0	0	3.7878	0	4.36586	0	0	0	0	0	0	0	0	0	0	2.09729	8.40542	0	0	0	0	0
AC097110.1	0	0	0	0	0	0	0	0	0	0	0	0	0	0	0	0	0	0	0	0	0	0	0	0	0	0	0	0	0	0	0	0	0	0	0	0	0	0	0	0	0	0	0	0	0	0	0	0	0
AC096721.1	0	0	0	0	0	0	0	0	0	0	29.8455	0	0	0	0	0	0	0	0	75.2134	0	0	29.6033	0	0	0	0	0	20.8644	0	17.9912	0	0	0	0	0	24.132	0	0	27.0786	0	0	0	0	0	0	0	0	0
RNU6-95P	0	0	0	0	0	0	0	0	0	0	0	0	0	0	124.068	0	0	0	0	0	0	0	0	0	0	0	0	100.558	0	0	0	0	0	0	0	0	0	0	0	0	0	0	0	0	0	0	0	0	0
AC021146.12	481.198	303.471	0	118.562	638.323	112.068	334.126	40.3015	294.753	429.386	138.153	211.481	1413.22	209.157	250.477	742.848	523.422	1731.02	106.386	467.837	0	0	154.161	0	0	314.721	1336.47	0	169.015	323.909	20.82	224.004	1622.71	1190.7	475.396	0	865.716	18.1865	31.9793	94.0088	0	58.9256	233.151	838.574	4509.92	0	567.851	44.1058	659.149
AC009570.1	352.11	12280	313.499	569.335	279.636	287.015	151.01	748.31	406.476	229.102	1194.14	622.862	617.938	2946.17	249.469	285.373	304.664	611.486	783.33	34.8304	194.007	988.156	471.586	224.158	109.174	374.226	399.326	57.77	633.831	580.688	226.616	1780.83	464.804	309.367	697.539	189.842	268.205	163.02	552.835	341.082	300.091	1395.94	229.661	582.934	210.146	53.6172	449.125	155.317	125.047
RNU6-891P	0	130.411	0	0	0	0	0	0	97.4339	0	0	0	0	0	0	0	0	0	0	0	0	0	73.6082	0	0	0	0	0	51.8791	0	178.939	160.436	0	74.1564	85.1215	0	0	0	0	0	0	0	0	0	0	0	0	0	0
AC053527.1	382.952	359.248	127.86	165.121	116.973	195.097	232.669	112.256	236.828	199.335	96.2026	235.624	168.016	291.293	193.8	206.913	331.35	436.437	444.492	106.067	274.301	78.6373	345.905	40.632	308.716	93.9241	268.854	141.368	142.914	270.665	231.968	519.952	223.022	228.315	110.347	240.882	136.126	164.635	89.0753	305.494	182.771	143.615	124.889	266.945	50.7895	0	907.148	322.487	237.999
LINC02499	0	0	0	0	0	0	0	0	0	0	13.8095	0	0	0	0	0	0	0	0	0	0	0	6.84871	0	0	0	0	0	9.65395	0	0	22.391	0	0	0	0	0	0	0	25.0585	0	0	0	9.57969	0	0	26.7112	0	0
AC112518.1	0	25.1749	0	0	0	0	0	0	0	0	0	0	0	0	0	0	0	0	0	0	0	0	0	0	0	0	0	0	0	0	0	46.4566	0	14.3154	0	0	0	0	26.5289	0	0	0	14.878	0	0	0	0	0	0
AC110760.2	9.8145	38.9944	0	0	0	16.0002	16.8366	0	12.9484	25.5434	19.7243	0	14.7634	49.7695	19.8672	89.0883	13.5872	4.26105	0	54.3671	0	0	0	8.33071	0	19.2571	12.7206	0	8.61805	4.6245	2.9725	15.9907	0	7.39123	2.82804	0	11.9613	2.59652	4.56574	0	0	16.8258	2.56057	0	27.7688	0	4.769	0	24.3983
AC110760.1	0	0	49.4824	0	0	0	15.8902	0	73.3231	0	27.9232	0	111.468	0	22.5005	624.596	0	120.645	0	114.35	0	0	55.3933	0	0	0	0	0	9.76031	0	0	30.1836	0	0	0	0	22.5777	0	51.709	0	15.1572	0	0	0	58.9675	0	54.011	0	296.059
LINC02562	11554.4	14.0131	2713.15	0	8144.5	0	9865.28	3591.67	6417.9	1123.55	8085.84	1210.91	2514.78	64.3872	8173.36	16300.2	3405.72	18770.2	0	1667.95	5204.95	1738.19	3899.38	1023.86	15.7473	4297.5	1412.54	562.461	2341.34	3380.25	2566.9	1327.44	11170.6	3745.15	4719.67	410.742	6215.54	5450.2	1565.29	1056.3	1558.27	2108.74	1349.9	4027.1	10036.5	476.915	4503.88	1649.68	9604.57
AC025244.2	0	0	0	0	0	0	0	0	0	0	0	0	0	0	0	0	0	0	60.1258	12.2979	0	0	0	0	0	0	0	0	0	0	0	0	0	0	0	0	0	0	0	0	0	0	0	0	0	0	0	0	0
AC096759.1	0	0	0	0	0	0	0	0	0	0	0	0	34.7602	0	0	0	0	0	0	0	0	0	0	0	0	0	0	0	0	0	0	18.8249	0	0	0	0	0	0	32.2498	0	0	0	0	24.1619	0	0	0	22.2394	0
AC107072.2	59.0815	730.3	0	0	0	0	16.8922	103.913	58.4603	123.013	29.6841	36.3519	0	179.762	23.9194	51.0758	81.7927	0	0	0	0	0	0	0	0	0	0	155.094	72.6308	0	17.8939	128.348	0	29.6626	0	0	0	0	54.9699	0	16.113	0	15.4142	82.368	0	0	0	0	20.9819
AC092674.1	28.713	0	0	0	0	0	0	0	0	0	0	0	28.7943	0	0	0	0	0	0	109.066	0	0	0	0	28.4885	0	0	18.8436	10.0851	0	0	0	0	0	0	0	0	0	0	0	0	0	0	0	0	0	0	0	0
AC098818.2	7.06686	56.1553	0	0	13.8149	0	8.08206	16.5723	0	0	0	0	0	14.3345	11.4442	0	0	6.13628	10.9367	4.4739	0	7.73945	17.6089	11.9969	0	18.4879	0	0	2.48215	0	42.8066	19.19	0	14.192	4.07262	10.1604	0	3.73921	0	19.3285	0	36.3459	11.0623	9.85221	4.99868	5.7392	0	18.1366	0
AC092542.1	92.3669	0	82.2383	159.307	0	0	52.818	162.455	121.861	240.396	46.4076	454.655	46.3142	93.6789	373.952	39.9254	0	160.407	142.947	14.6189	40.7142	0	0	0	0	0	119.717	60.6179	162.214	0	0	0	0	46.3739	26.6155	33.2	37.5236	0	0	0	0	0	48.1964	0	0	0	44.8824	0	0
PCAT4	0	12.8844	0	0	0	11.8951	4.17232	0	0	0	7.33186	0	0	0	0	0	0	0	0	2.30962	19.2971	7.99088	0	0	0	0	0	9.57692	10.2511	0	0	0	0	0	0	0	0	3.86069	0	0	3.97985	0	11.4217	5.08614	0	0	0	4.68146	5.18245
AC021127.1	0	204.602	0	0	0	0	16.5639	33.9644	19.1081	0	58.2145	0	0	58.7562	70.3637	0	0	75.4567	0	18.3383	0	0	0	98.3494	0	0	0	19.01	10.1742	27.2976	52.6385	267.44	0	0	16.6934	0	70.6053	30.6536	26.9508	52.8177	0	24.83	90.6876	0	0	0	0	18.5852	0
RNU6-499P	0	0	0	0	0	0	0	0	0	0	0	0	0	0	0	0	0	0	0	0	0	0	0	0	0	0	0	0	0	0	0	0	0	0	0	0	0	0	0	0	0	0	0	0	0	0	0	0	0
AC124016.2	542.395	1654.35	702.427	1743.39	337.374	1406.75	324.255	982.872	650.536	1103.65	2452.62	2336.09	2052.1	2100.38	838.439	831.23	546.105	1455.73	1526.2	85.8451	130.408	567.016	675.756	83.708	220.154	709.492	234.334	275.059	788.017	92.935	388.285	2570.83	30.6306	235.182	639.371	1701.44	420.659	2021.99	229.386	269.728	2165.08	443.803	192.967	549.946	837.072	2943.3	622.954	474.552	542.848
RNU6-615P	0	0	0	0	0	0	0	0	0	0	0	0	0	0	0	0	0	0	0	0	0	0	0	0	0	0	0	0	0	0	0	84.0016	0	0	0	0	0	0	0	0	0	0	0	0	0	0	0	0	0
AC021192.1	0	0	0	0	0	0	0	0	0	0	0	0	0	0	0	0	0	0	0	0	0	0	0	0	20.565	0	0	0	0	0	0	0	0	0	0	0	0	0	0	0	0	0	0	0	0	0	20.1432	0	0
AC104063.1	0	0	41.5878	0	0	0	0	0	0	0	0	0	0	0	0	0	0	0	0	0	0	0	0	0	0	0	0	0	0	0	0	0	0	0	0	0	0	0	0	0	0	0	0	0	0	0	0	0	0
WDFY3-AS1	0	58.7245	0	0	0	0	0	0	0	0	0	0	0	0	26.9276	0	92.0791	0	0	31.5805	0	0	16.573	0	0	0	0	0	0	0	0	36.1224	0	0	0	0	0	0	0	30.3193	0	0	0	0	0	0	0	0	0
AC107067.1	29.7372	8.75186	105.905	0	58.1328	32.3195	17.0046	58.1131	65.3879	20.6386	39.8421	24.3958	69.5834	40.2128	16.0523	17.1385	27.4456	25.8213	46.0213	0	8.73854	21.7116	4.93985	33.6553	19.6698	12.9661	42.8251	6.50524	31.3345	28.0238	24.0173	10.7668	6.1576	4.97664	0	7.12576	0	5.24485	18.4452	27.1114	5.40673	84.9683	10.3445	20.729	0	0	28.8995	6.35987	7.04049
FAM13A-AS1	207.211	125.177	453.131	181.825	444.16	165.94	236.978	311.162	191.843	227.07	350.681	263.934	273.418	95.8599	288.465	307.984	85.5559	69.4447	191.283	184.114	855.675	147.307	465.592	283.883	115.419	318.599	157.057	69.1864	454.558	284.343	110.101	311.942	621.016	177.038	293.301	243.038	457.812	538.58	125.145	145.828	257.773	370.82	163.13	301.552	192.854	262.756	346.221	156.272	358.903
AC104785.1	27.8829	24.6183	198.603	240.45	54.5077	90.9124	143.498	65.3872	91.9656	232.219	112.073	102.935	55.9237	0	248.347	313.36	154.405	169.478	0	97.0867	73.7425	244.293	514.13	142.005	55.3297	36.4728	216.835	182.988	332.979	394.144	135.117	181.718	103.925	433.967	369.584	300.664	453.091	398.341	25.9424	279.628	197.713	95.6038	43.6473	427.599	710.017	384.956	758.726	572.475	435.696
AC097478.3	0	0	0	0	0	0	0	22.0457	12.4027	0	0	23.1368	0	0	0	0	0	0	0	0	0	0	0	31.9185	0	0	0	0	26.4155	0	0	204.224	0	0	0	202.741	15.2762	39.7935	0	0	0	0	0	39.3185	0	0	109.632	0	40.063
SNCA-AS1	0	0	9.76408	0	5.35963	0	3.13552	0	0	0	0	6.7476	16.4965	0	4.4399	0	7.59113	4.76126	8.48598	0	0	0	2.73261	0	0	0	0	0	5.77784	0	6.6429	2.97798	0	2.75297	0	0	0	0	0	4.99913	0	0	0	7.64453	0	0	0	0	0
AC004054.1	0	0	0	0	0	0	34.7229	0	40.0561	0	0	0	0	0	49.1677	0	0	0	0	326.761	0	0	0	0	0	0	0	0	21.3281	0	0	32.9784	0	0	34.9944	0	49.3365	32.1295	0	0	0	52.0509	31.6847	0	42.9516	0	0	0	0
AC093810.1	0	0	0	0	0	0	0	0	0	0	0	0	0	0	0	0	0	0	0	0	0	0	0	0	0	0	0	0	0	0	0	0	0	0	0	0	0	0	0	0	0	0	0	0	0	0	0	0	0
LNCPRESS2	0	0	0	0	0	0	0	0	0	0	0	0	0	0	0	0	0	0	0	0	0	0	0	0	0	0	68.993	0	0	0	0	0	0	0	0	0	0	0	0	0	0	0	0	0	0	0	0	0	0
AC110800.1	0	0	0	0	0	0	0	0	0	0	0	0	0	0	0	0	0	0	0	0	0	0	0	0	0	0	0	0	0	0	0	0	0	0	0	0	0	0	0	0	0	0	0	0	0	0	0	0	0
AC096746.1	0	0	0	0	0	0	0	0	0	16.3801	0	0	0	0	0	0	0	0	0	0	0	0	0	0	0	0	0	0	0	0	0	0	0	0	0	0	12.7839	16.6506	0	0	0	0	0	0	0	0	0	0	0
BMPR1B-AS1	0	0	0	0	94.0819	0	0	0	0	0	0	0	0	65.0802	51.9581	0	0	0	0	0	0	0	0	0	0	0	0	0	0	0	19.4347	34.85	0	0	36.9804	0	0	0	59.7031	0	0	0	0	0	0	0	0	0	22.7886
AC106881.1	201.922	721.822	157.856	1002.31	67.3938	1413.09	292.887	98.1691	230.663	1184.36	376.112	999.978	29.6333	239.755	59.8166	144.758	286.361	89.8045	1051.81	17.1484	60.7839	48.543	12.2717	66.8859	34.205	77.3061	34.044	80.8026	508.568	111.388	5.96644	21.3978	48.95	0	17.0294	53.1061	0	0	4.5822	175.112	2.68631	29.5513	23.1282	78.9598	5.22542	3.99968	19.1448	72.6772	13.9922
LINC02267	13.5329	0	0	0	0	0	0	0	0	0	0	0	6.78562	0	832.788	0	0	240.893	0	0	11.9303	0	3.37206	551.374	0	0	333.262	0	0	535.632	0	0	0	0	0	0	0	0	6.29556	0	0	0	0	396.203	0	0	0	8.68281	0
AC108515.1	0	0	0	0	0	0	0	0	0	0	0	0	0	0	0	0	0	0	0	9.88519	0	0	0	0	0	40.8495	0	40.9892	10.9687	0	0	0	0	0	0	22.4495	0	0	0	0	0	0	16.295	0	0	0	0	20.0366	0
STPG2-AS1	61.0619	0	0	0	29.8422	0	17.4585	71.5971	60.4199	0	0	0	0	0	0	52.7878	0	0	0	86.9786	0	0	45.6453	0	0	0	0	20.0366	0	0	0	0	113.795	0	0	0	0	16.1545	0	0	0	0	31.8617	148.976	0	0	89.0125	0	21.6852
AC108159.1	0	29.6024	0	0	65.5431	54.659	38.3443	39.3125	44.2338	0	0	0	33.6228	0	54.2957	0	0	0	0	84.9035	0	0	0	0	0	0	0	0	0	0	0	18.2089	0	0	0	48.2046	0	0	0	30.5673	0	0	17.4946	0	0	0	0	21.5117	0
AC083902.1	0	40.322	0	78.7659	0	0	26.1147	0	0	0	45.8905	56.1987	45.7982	0	0	39.4806	0	0	0	0	0	0	0	0	0	0	0	0	16.0406	0	110.653	0	0	0	0	32.8301	0	0	0	0	0	0	0	0	0	0	0	0	32.4372
LINC01216	0	0	0	0	0	0	0	0	0	0	0	24.4846	0	0	0	0	0	0	0	0	0	0	0	0	0	0	0	0	0	0	0	0	0	0	0	0	0	0	0	0	0	0	0	0	0	0	0	0	0
LINC01218	0	0	60.6956	0	0	0	0	0	0	0	0	0	0	0	0	0	0	0	0	0	0	0	0	0	0	0	0	0	0	0	0	0	21.1739	17.113	0	0	0	0	0	0	0	0	0	0	0	0	0	0	0
AP002075.1	27.1893	0	0	0	0	0	15.5476	0	0	0	0	0	0	0	0	23.505	37.6409	0	0	0	23.9694	29.777	0	46.1574	0	35.5655	0	0	19.0998	0	0	0	16.89	0	15.6691	0	22.091	14.3864	0	0	14.8304	0	0	0	0	0	396.349	0	0
RNU7-151P	0	0	0	0	0	0	0	0	612.179	0	0	0	0	0	0	0	0	0	0	0	0	0	308.321	0	0	0	267.293	0	434.61	0	0	672.013	192.164	155.309	0	0	0	491.036	0	0	337.461	530.33	0	215.633	218.81	251.225	1503.14	0	659.149
CXXC4-AS1	0	14.6317	0	0	0	9.00548	9.47628	0	0	0	5.55077	0	0	0	0	0	0	0	0	27.977	0	0	11.0115	0	0	0	0	0	3.88045	5.20568	3.34607	6.00012	6.86298	2.77337	3.18345	0	8.97632	5.84567	5.13954	0	0	0	0	0	1.95366	17.9447	0	0	0
AC004053.1	28.5133	0	50.7732	0	0	0	48.914	200.596	150.472	0	28.6516	0	0	0	0	0	0	173.31	0	153.435	301.639	0	170.515	0	0	111.892	0	74.8499	40.0597	0	86.3577	0	212.55	0	16.4321	0	115.834	45.2607	26.5289	25.9955	0	0	14.878	19.8758	10.0843	0	110.84	0	101.261
TET2-AS1	0	53.9128	108.732	0	0	99.5466	34.9169	0	60.4199	95.3525	0	75.1409	0	61.9292	0	26.3939	42.2672	26.5105	141.749	376.907	80.746	0	60.8604	51.8303	0	0	0	0	42.8945	0	0	0	37.9317	15.3284	17.5949	21.9479	24.8061	0	28.4062	27.835	0	0	0	21.2822	21.5958	0	29.6708	0	0
RNU6-553P	0	0	304.11	0	0	278.419	97.6583	0	0	0	171.611	210.16	0	0	0	0	236.432	0	264.303	54.0596	0	0	85.1095	289.926	0	0	0	0	119.97	0	0	185.504	0	0	98.4217	0	0	0	0	0	0	0	178.226	0	60.4007	0	0	219.151	121.302
AC109361.2	28.0738	0	0	0	0	45.7676	16.0534	0	111.115	87.6786	0	69.0936	0	0	0	0	0	0	0	8.88652	24.7492	0	0	0	0	0	24.2578	18.4241	39.4424	26.4562	0	381.172	0	14.0948	0	0	0	0	52.2402	0	0	746.004	29.2975	19.5695	0	0	81.8489	126.087	59.8201
LINC02173	0	0	0	0	0	0	0	0	0	0	0	0	0	0	0	0	0	0	0	0	0	0	0	0	0	0	0	0	0	0	0	0	0	0	0	0	0	0	0	0	0	0	0	0	0	0	0	0	0
AC104663.1	0	0	0	0	0	0	0	34.5131	0	0	0	0	0	0	0	0	0	25.5586	0	0	0	0	0	0	0	0	0	0	0	55.4774	0	127.888	0	0	0	0	0	93.4468	0	0	0	0	0	0	10.4102	0	0	37.771	0
RNU6-551P	0	0	0	0	0	0	0	0	0	0	0	0	0	0	0	0	0	0	0	0	0	0	0	0	0	0	0	0	0	0	0	0	0	0	0	0	0	0	0	0	0	0	0	0	0	0	0	0	0
AC096564.1	95.2282	28.0263	9.42065	9.12455	25.8556	34.4992	39.328	117.861	41.8786	27.5381	31.8968	26.0411	42.4435	107.312	42.8373	4.57358	14.6483	45.9379	49.125	58.6126	9.32787	0	7.90949	17.9625	10.4982	6.9203	22.8566	3.47198	14.8657	4.98562	9.61387	20.1127	9.85931	5.31227	12.1955	19.0158	8.59688	8.39785	19.6891	14.4699	17.3141	22.6747	2.76052	33.1904	7.48431	4.29653	15.4242	0	15.0306
AC096564.2	10.4195	0	18.5539	0	20.369	8.49325	11.9164	6.10862	3.43666	5.42361	15.7051	19.2329	5.22452	21.1351	8.43679	0	7.21242	0	16.1252	6.59641	4.5928	0	2.59628	0	10.3381	0	9.00321	10.2571	9.14932	14.7287	6.31149	2.82942	0	18.3094	3.00238	0	4.23288	0	4.8472	0	2.84167	13.3973	5.43684	29.0526	5.52762	0	5.06299	3.34262	18.5017
RPL34-AS1	25.1129	31.6752	6.38832	30.9376	3.50663	11.6973	34.8749	4.20653	35.4983	29.8785	14.4199	8.82946	43.1726	0	43.5732	21.71	49.6663	15.5757	33.3126	10.2205	22.1389	15.716	8.93929	6.09035	10.6785	4.69278	12.3996	9.41766	59.2239	0	26.0774	33.1227	4.45718	16.2106	4.135	18.053	11.6594	1.89824	3.33789	49.0615	37.1798	21.5265	13.1037	15.0047	6.34406	2.91356	6.97297	23.018	15.2888
ZCCHC23	0	0	0	0	8.21388	0	4.80533	0	5.54339	8.74839	0	0	0	0	6.80435	0	0	0	39.0155	2.66003	0	0	0	0	0	10.9923	0	0	0	0	0	4.5639	0	0	0	0	0	0	0	0	0	0	4.38486	0	5.9441	0	0	0	17.9062
AC004067.1	163.951	268.832	417.066	565.539	228.933	343.649	200.897	357.014	247.204	268.213	706.058	461.15	516.735	475.086	512.047	182.231	259.4	284.723	253.731	192.761	330.367	179.555	268.46	437.374	557.723	275.734	141.666	184.452	156.304	331.081	56.7493	572.411	72.7476	270.459	269.957	875.532	247.387	297.428	392.249	619.25	204.405	662.534	171.097	195.918	190.521	266.299	68.2853	360.659	365.985
AC126283.1	0	39.7681	80.205	233.052	0	0	77.2681	105.625	0	46.8904	181.041	110.853	361.353	0	182.353	77.8765	124.711	78.2207	0	0	158.83	147.985	157.125	0	0	58.9176	0	118.238	110.742	42.4463	0	97.848	55.9597	45.2273	103.83	32.3792	73.1916	119.162	83.814	123.193	122.84	231.655	94.0095	94.1915	159.299	256.057	131.318	231.192	0
RNU6-205P	0	0	0	0	0	0	0	0	0	0	0	0	0	0	0	0	0	0	0	0	0	0	0	0	0	0	0	0	0	0	0	0	0	0	0	0	0	0	0	0	0	0	0	0	0	0	0	0	0
LINC01438	0	0	0	0	0	0	0	0	0	0	0	0	0	0	23.8764	0	0	0	0	0	0	0	0	0	0	0	0	0	0	0	0	0	0	0	0	0	0	0	0	0	0	0	0	0	0	0	0	0	0
RNU6-289P	0	0	0	0	0	0	0	0	0	0	0	0	0	0	0	0	0	0	0	48.5021	0	0	0	0	0	0	0	0	0	0	0	0	0	0	0	0	0	0	0	0	0	0	0	0	0	0	0	0	0
AC083795.2	0	0	0	0	0	0	0	0	0	0	0	0	0	0	0	0	0	0	0	0	0	0	0	0	0	0	0	0	0	0	0	29.194	0	0	0	38.6427	0	14.2213	0	0	0	0	0	18.7354	9.50569	0	0	0	0
AC139718.1	0	0	0	0	0	89.0942	0	0	0	0	0	0	0	0	0	0	0	0	0	0	0	0	0	2226.63	0	0	0	0	0	0	0	0	0	0	0	1492.9	0	0	0	0	0	0	0	0	0	0	53.1108	0	0
AC023886.1	0	0	0	0	0	0	0	0	0	0	0	0	17.2705	0	0	0	0	0	0	0	0	0	8.58246	0	0	0	0	0	0	0	0	1187.85	0	0	9.92488	61.9013	0	0	0	15.7011	0	369.059	0	12.0048	0	0	0	187.843	0
AC093879.1	0	0	0	0	0	0	0	0	0	0	0	0	0	0	0	0	0	0	0	35.3043	0	0	0	0	0	0	0	0	0	0	0	1196.31	0	0	0	0	0	0	0	0	0	0	0	0	0	0	0	0	0
AC106892.1	0	0	0	0	0	0	0	0	0	0	0	0	0	0	0	0	0	30.4191	0	0	0	0	0	0	0	0	0	0	0	0	0	0	0	0	0	0	0	0	0	0	0	0	0	0	0	0	0	0	0
LINC02262	0	0	0	0	0	0	0	0	0	0	0	0	0	0	0	0	0	0	0	7.06085	924.24	0	0	37.8679	0	0	0	43.917	0	21.021	0	0	0	0	0	240.531	0	0	0	0	73.0018	0	0	0	0	0	0	0	0
RNU6-1217P	0	0	280.717	0	0	0	0	0	0	0	0	0	0	0	0	0	0	0	0	0	0	0	0	0	0	0	0	0	0	0	0	0	0	0	0	0	0	0	0	0	0	0	0	0	0	0	0	0	0
PP12613	0	0	13.0918	0	0	0	0	0	4.84985	0	22.1633	9.04723	0	14.913	11.9061	0	20.3565	0	11.3781	0	0	0	0	0	0	9.61704	19.0581	9.64993	5.16465	0	0	3.9929	0	0	0	10.5704	0	0	13.6808	26.8115	0	18.9064	0	5.12492	0	0	0	0	0
IL21-AS1	345.575	7.72443	0	0	230.887	21.394	340.188	87.1945	43.2837	22.7696	316.483	69.9784	118.442	0	81.4652	37.8163	333.074	26.5883	0	6.92333	0	0	6.5399	29.7043	0	131.606	7.55953	5.74155	1.53644	0	0	0	2.71736	2.1962	7.56282	91.1938	28.433	13.8874	12.2098	27.9167	4.772	48.7457	59.3454	12.197	4.64125	3.55255	12.7534	5.61325	9.32095
AC093821.1	0	0	0	0	0	0	0	35.6657	0	0	0	0	0	0	0	0	0	0	0	0	26.8155	0	0	0	0	0	1156.45	19.9623	0	0	18.4251	0	18.8955	0	0	0	0	16.0946	0	0	0	0	0	0	10.7578	0	0	0	0
AC096732.1	0	0	0	0	0	0	0	0	0	0	0	0	0	0	0	0	47.5838	0	0	10.8799	0	0	0	0	0	0	0	0	0	0	0	0	0	0	0	0	0	0	0	0	0	0	0	0	0	0	0	0	0
AC121154.1	610.051	0	0	65.7604	111.804	0	130.817	0	830.001	357.239	766.265	46.9194	0	0	123.491	0	844.558	662.147	0	12.0691	201.677	0	3629.23	0	0	149.623	98.8364	0	1419.56	143.725	0	0	23.6853	19.1427	0	0	1641.87	0	0	0	311.956	0	0	26.5781	0	0	0	0	1597.8
LINC02516	64.8028	8.17368	0	15.9667	63.341	0	105.875	21.7096	97.709	67.4629	102.327	22.7841	129.973	37.5562	44.9756	96.0375	51.2648	32.154	0	23.4431	40.8061	0	272.196	0	36.7407	96.8764	15.9984	0	113.806	34.8965	5.60764	0	40.2556	13.9436	0	6.655	451.3	9.7967	34.4532	0	25.2477	15.871	28.9832	64.5317	137.513	97.7382	197.928	23.7588	52.6029
AC105919.1	0	0	0	0	0	0	0	0	0	0	0	0	0	0	0	0	0	0	0	0	0	0	20.7901	70.8216	0	0	0	0	0	0	0	0	0	0	0	0	0	0	0	0	0	0	0	0	0	0	0	26.7665	0
AC096773.1	0	0	0	0	0	0	0	0	0	0	0	0	0	0	0	0	0	0	0	0	0	0	0	0	0	33.0957	0	0	8.8867	0	0	0	15.7171	0	0	0	0	0	0	0	0	0	0	0	0	0	0	0	0
RNU6-583P	0	0	0	0	0	0	101.904	0	235.112	0	0	0	0	0	288.593	0	0	0	0	338.46	0	0	177.62	302.531	0	0	153.984	0	62.5933	167.94	0	677.491	0	89.4714	513.505	128.109	144.792	282.88	165.806	487.415	97.2036	1069.31	0	496.894	126.054	0	173.187	114.339	0
AC110609.1	108.219	334.419	96.3518	279.97	158.666	705.696	123.765	126.89	107.081	168.991	0	199.756	0	329.267	87.6257	46.7773	0	93.968	334.958	34.2556	47.7014	0	53.9307	0	161.059	0	0	0	76.0209	0	65.552	0	134.451	190.164	0	38.8977	0	85.8909	100.687	0	29.5139	185.528	56.4678	37.718	114.821	0	105.17	0	115.297
AC078850.2	0	0	0	0	0	0	47.1115	32.2007	0	0	27.5958	0	27.5403	0	0	23.7413	38.0192	0	0	8.69301	0	0	13.6859	0	0	0	0	0	0	0	16.6351	29.8297	68.239	13.7879	15.8266	0	0	14.5309	0	0	0	0	0	0	29.138	0	0	0	136.541
AC082650.1	0	0	0	0	0	0	0	0	0	0	0	0	0	0	0	0	0	0	0	0	0	0	0	0	0	0	0	0	0	0	0	0	0	0	0	0	0	0	0	0	0	0	0	0	0	0	0	0	0
RNU6-224P	0	0	0	0	0	0	0	0	0	0	0	0	0	0	0	0	0	0	0	0	0	0	0	0	0	0	0	0	0	0	0	83.2166	0	0	0	0	0	0	0	0	0	0	0	0	0	0	0	0	0
SNHG27	54.7416	0	0	23.6035	0	0	0	0	36.1107	0	0	33.6817	41.1725	0	77.5685	0	0	71.2996	0	0	0	0	34.1006	0	0	0	319.28	0	0	25.7937	837.266	0	586.596	625.254	0	0	0	43.4473	0	12.477	0	0	0	553.303	9.68025	0	13.2999	8.78065	0
AC096711.3	56.3406	24.8721	0	0	0	0	0	0	0	0	0	0	0	0	91.2391	24.3531	0	146.765	0	0	24.8343	0	0	95.6457	0	0	243.412	0	0	0	0	0	87.4971	127.289	0	0	0	89.4328	235.889	873.216	0	24.1473	14.6991	864.015	0	0	27.3767	18.0743	0
AC114741.1	0	0	0	0	0	0	0	0	0	0	0	0	0	0	0	0	0	0	0	0	0	0	0	0	0	0	0	0	0	0	0	0	0	0	0	0	0	0	0	0	0	0	0	0	0	0	0	0	0
AC110751.1	35.4873	0	0	0	0	0	0	0	0	36.9439	0	0	0	0	0	0	0	0	0	0	0	0	0	0	0	0	0	0	0	0	0	0	0	0	0	0	0	0	0	0	0	0	0	0	0	0	0	0	0
AC079380.1	0	23.3854	0	0	0	86.3595	0	0	69.8879	220.589	0	97.7802	0	107.451	64.339	0	36.668	114.993	40.9904	16.7681	0	0	0	269.786	0	34.6462	0	34.7647	46.5152	99.8413	0	43.1543	98.7205	0	15.2641	0	0	322.334	0	72.443	0	0	27.6409	590.814	0	0	0	0	112.875
AC093722.1	0	0	0	0	0	0	0	0	0	0	0	0	33.6228	0	0	0	0	0	0	0	0	0	0	0	0	0	0	0	0	0	0	0	0	0	0	0	0	0	0	0	0	0	0	0	0	0	0	0	23.8138
AC107463.1	14.6254	0	0	0	0	0	0	0	0	0	0	0	0	0	0	0	0	0	0	0	0	0	0	0	0	0	0	0	0	0	0	0	0	0	0	0	0	0	0	0	0	0	0	0	5.17259	0	0	0	0
LINC02485	0	0	0	0	0	0	0	0	0	0	0	0	16.76	0	0	0	0	0	0	0	0	0	8.32875	0	0	0	0	0	5.87012	0	20.247	9.07663	0	0	0	0	13.5789	79.5869	0	0	0	0	0	11.6499	0	0	16.2418	0	0
AC105362.1	0	0	0	0	0	0	0	0	0	0	0	0	29.1517	0	0	0	40.2438	0	0	0	0	0	0	0	0	0	0	0	0	0	0	0	0	0	0	0	0	0	0	0	0	0	0	0	0	0	0	0	0
LINC02510	0	0	0	0	0	0	0	0	0	0	0	0	10.4325	0	0	0	0	0	0	0	0	0	0	0	0	0	0	0	0	0	0	0	0	0	0	0	0	0	0	0	0	0	0	0	0	0	0	0	0
AC116563.1	0	36.5545	0	71.4065	0	134.991	23.6747	0	54.622	43.1013	124.808	101.896	0	83.9798	0	0	286.584	143.8	64.0734	0	0	0	20.6326	0	41.0781	54.1566	35.7741	108.684	14.5419	39.0163	0	0	0	0	0	59.5253	0	0	0	75.4919	0	70.9785	21.6032	28.86	0	33.6236	0	106.255	0
AC131956.2	0	28.2726	0	0	0	104.407	0	0	0	166.681	64.3543	0	0	64.9531	0	0	88.6621	0	0	0	0	0	15.958	54.3611	0	0	27.669	63.045	11.2472	0	0	0	0	0	0	69.0587	0	0	29.7933	87.5824	0	0	16.7087	66.9643	11.3251	0	0	20.5454	0
AC093903.1	0	0	72.0854	0	0	0	208.338	0	0	0	0	0	0	0	0	0	0	0	0	0	0	0	0	0	0	0	0	0	0	0	0	0	0	0	0	87.3038	0	0	0	0	0	0	0	28.2187	0	0	0	0	0
AC093766.1	0	0	0	0	0	0	0	0	0	0	0	0	30.8472	0	0	0	0	0	0	0	0	0	0	0	0	0	0	0	0	0	0	0	0	0	0	0	0	0	0	0	0	0	0	0	5.43946	0	0	0	0
AC109927.1	24.6914	21.8006	43.9678	0	0	0	0	0	32.5758	0	74.4339	0	74.2841	50.0843	59.9787	0	136.732	0	38.2125	0	0	0	0	0	73.4952	0	106.676	16.2043	8.67256	0	0	0	0	0	0	17.75	0	26.1294	22.9731	0	13.468	0	25.7677	189.329	17.4653	0	23.9958	31.6844	17.5376
AC109927.2	0	0	0	0	0	0	0	0	0	0	0	0	0	0	0	0	0	0	0	0	0	0	0	0	0	0	0	0	0	0	0	0	0	0	0	0	0	0	0	0	0	0	28.2339	0	0	0	0	0	0
AC112236.1	0	0	638.133	0	0	0	0	1208.05	59.0992	0	0	0	0	0	0	0	0	0	23.1084	18.9061	0	0	29.7651	0	74.0753	0	0	39.1973	0	0	397.969	8.10945	853.36	134.94	0	21.4681	0	0	13.8927	40.8399	16.2891	0	23.3739	31.2256	10.5619	24.2531	0	0	10.6056
AC107220.1	0	0	0	0	0	0	0	0	0	0	0	0	0	0	0	0	0	0	0	0	0	0	0	0	0	0	0	0	0	0	0	0	0	0	0	0	0	0	0	0	0	0	0	0	0	0	0	0	0
LINC02432	100.557	46.3219	31.1409	90.4863	21.367	14.2551	55.0011	25.6318	11.5362	0	0	32.2805	4.38441	0	31.8607	0	66.5793	64.5373	13.5323	1447.59	69.377	0	19.6092	14.8442	43.3785	62.9083	128.443	34.4309	219.594	168.925	21.1864	66.4845	2843.56	15.3652	10.0784	84.8593	3.55223	39.3266	1261.01	47.8317	11.9236	0	928.488	45.7143	1.54626	7.1013	12.7466	14.0256	9.31598
AC097504.2	108.338	31.8845	192.916	186.852	35.298	58.8728	0	42.3432	0	112.785	72.5757	0	0	0	58.4814	0	99.9889	62.7144	111.776	57.1556	63.672	0	0	0	250.812	94.4758	0	47.3994	63.4205	34.0318	0	117.676	157.032	18.1308	0	77.8811	29.3411	95.5394	33.5994	98.7714	0	0	37.6866	0	0	58.6562	0	0	0
AC139720.1	0	28.2726	57.0207	0	31.2994	0	18.3109	75.0931	295.727	266.689	96.5314	0	289.012	0	0	0	44.331	27.805	0	101.362	0	0	0	326.167	0	125.66	0	0	0	0	58.1902	0	79.5677	32.1538	0	736.626	0	0	119.173	204.359	0	27.4487	33.4174	625	0	0	0	0	0
AC097658.2	0	46.3961	0	0	0	0	15.0243	0	17.332	27.3527	0	64.6645	0	0	0	0	72.7484	22.8144	0	8.31687	0	0	0	0	0	68.7372	0	17.2431	0	0	31.8306	0	0	0	15.1418	0	0	0	0	0	14.3313	0	0	18.315	0	0	0	0	37.3236
HHIP-AS1	4054.03	436.964	37.5011	544.836	2202.58	257.498	3113.02	222.241	291.738	986.595	1883.43	1580.85	411.831	405.821	1040.2	591.702	2930.12	2825.29	293.33	29.9984	157.81	34.5964	188.913	53.6279	73.1333	110.191	18.1972	207.315	340.263	555.7	121.189	714.85	130.824	52.8668	36.4104	60.5575	102.666	891.456	9.79714	134.402	103.384	478.387	269.228	535.829	100.551	119.723	163.733	263.487	29.9164
LINC02266	185.175	0	0	0	83.5375	0	114.034	66.8074	18.7926	14.8289	57.2535	35.057	99.9921	0	276.809	135.455	39.4396	160.791	22.0444	94.6866	37.6721	62.3997	0	24.1815	98.9301	74.53	24.6161	28.0443	5.00311	26.847	0	0	345.093	0	8.20893	10.2398	11.5733	30.1476	0	38.9593	93.2343	36.6301	14.8651	0	0	11.5682	83.0577	0	0
SMAD1-AS2	0	0	0	0	14.7021	0	8.60109	0	9.92216	0	0	18.5095	15.084	0	0	0	0	0	0	152.359	0	0	0	0	0	0	12.9968	0	0	14.1747	0	0	0	0	0	0	0	0	0	0	0	0	7.8485	0	0	0	0	0	0
AC097372.3	0	0	0	0	0	0	0	0	0	32.6975	0	38.65	0	0	0	0	0	0	0	9.942	0	0	0	0	0	0	0	0	0	0	0	0	0	0	0	0	0	0	0	0	0	0	0	0	0	0	0	0	0
RNU1-44P	0	0	0	0	0	0	0	0	0	0	0	0	0	0	0	0	0	0	0	0	0	0	0	0	0	0	0	0	0	0	0	0	0	0	0	0	0	0	0	0	0	0	0	0	0	0	0	0	0
AC092435.2	0	0	0	0	0	0	0	0	0	0	0	0	31.377	0	0	0	0	0	0	0	0	0	0	0	0	0	0	0	0	0	0	0	0	0	0	0	0	0	0	0	0	0	0	0	0	0	0	0	0
AC092435.1	0	0	0	0	0	0	0	0	0	0	0	0	0	0	0	0	0	0	0	0	0	0	0	0	0	0	0	0	14.3785	0	0	0	0	0	0	0	0	0	0	0	0	0	0	0	0	0	0	0	0
LINC02507	0	0	0	0	0	0	72.9587	0	0	0	0	19.6258	0	0	12.9137	0	0	13.8484	24.682	0	0	0	7.94796	0	0	62.5856	0	0	0	0	0	0	0	0	0	0	0	0	0	14.5403	8.69915	0	0	0	5.64053	0	0	20.4654	0
AC093835.1	0	0	0	0	0	0	16.5056	0	0	0	0	71.0399	0	0	23.372	0	0	0	44.6709	0	50.8927	63.2237	14.3847	0	0	0	0	0	10.1383	0	17.4844	0	17.9307	14.4918	0	0	0	15.2728	0	0	0	49.485	15.0614	20.1207	10.2086	0	28.0515	92.5988	20.5017
AC002460.1	0	0	0	0	0	0	0	0	0	0	0	0	0	0	0	0	0	0	0	0	0	0	0	0	0	0	0	0	0	0	0	0	0	0	0	0	0	0	0	0	0	0	0	0	0	0	0	0	0
AC108156.1	0	511.611	121.391	411.515	0	277.84	58.4731	0	0	141.938	0	209.723	0	207.418	0	58.9336	141.564	0	211.003	0	0	0	0	0	0	0	0	44.7388	47.8884	0	0	18.5118	0	0	19.6434	0	0	0	0	0	0	0	0	0	0	0	0	0	72.6297
LINC02355	0	28.7214	0	11.221	0	10.6064	0	0	0	0	0	0	0	39.5905	0	0	0	11.2985	0	6.17824	0	7.12521	3.24226	0	0	0	28.1082	4.26971	4.5703	6.13113	11.8228	0	0	0	0	4.67699	5.28606	0	0	0	0	0	3.39479	0	0	0	6.32272	4.1743	4.62102
AC093893.1	0	0	0	0	0	0	0	0	0	0	0	0	0	0	0	0	0	0	0	0	0	0	0	0	0	0	166.665	0	0	0	0	0	0	0	0	0	0	0	0	0	0	0	0	0	0	0	0	0	0
AC110813.1	0	19.659	13.2162	38.4024	0	0	4.24409	0	0	23.1799	0	9.13324	0	0	6.00964	6.41627	0	0	0	202.045	0	0	0	0	0	0	0	0	5.21375	0	4.49576	4.03086	0	0	8.55454	5.33545	0	3.9271	0	0	0	0	3.87273	0	0	0	0	0	5.2716
AC092611.2	1348.28	523.788	2208.8	186.033	2688.45	0	1850.37	1833.85	960.557	56.1451	379.352	265.465	0	0	1615.74	1771.69	298.651	655.613	83.464	3124.08	380.356	649.706	671.917	824	0	423.276	279.603	318.543	435.682	609.886	1568.07	761.541	1239.58	676.922	590.531	348.928	438.186	142.681	1103.92	491.691	323.585	0	984.935	902.255	57.2217	0	0	449.835	2872.94
AC092611.1	19.1756	0	68.2915	11.0242	199.926	0	62.1358	104.925	50.5972	33.2712	83.4975	31.4625	6.40996	12.9653	119.038	49.7317	26.5468	11.1003	19.7841	24.2794	39.4444	70.002	44.5954	54.2552	0	8.36101	55.2302	8.38961	80.8222	6.02357	120.025	34.7141	79.4126	105.901	77.356	4.59494	25.9666	91.3155	23.7881	17.4823	27.8915	5.47905	46.6932	133.667	70.079	15.573	118.024	118.931	59.0194
AC112242.1	0	0	0	0	0	0	0	0	0	0	0	0	0	0	0	0	0	0	0	0	0	0	0	0	0	0	0	0	0	0	0	0	0	0	0	0	0	0	0	0	0	0	0	0	0	0	0	0	0
AC097375.1	0	29.6631	0	0	0	0	57.6344	0	22.1622	104.927	67.5192	0	101.075	68.1475	108.814	0	0	87.5174	0	0	0	0	0	0	66.6678	0	0	88.194	0	0	0	0	0	0	19.3617	72.455	0	0	0	122.52	0	0	17.5305	0	0	0	0	21.5558	23.8626
AC097375.3	0	0	0	0	5.34711	0	3.12819	0	0	0	5.49706	0	21.944	0	0	0	0	0	0	0	0	0	2.72623	0	0	0	0	0	1.92145	0	3.31369	0	3.39829	2.74654	0	0	0	0	0	0	0	0	0	0	1.93476	4.44276	0	0	0
AC079340.1	0	0	0	0	0	0	0	0	0	30.9205	0	0	0	0	0	0	0	0	0	0	0	0	0	50.4219	0	0	0	0	0	0	0	0	0	0	0	0	0	0	0	0	0	0	0	0	0	0	0	0	21.096
AC079340.2	0	0	0	0	0	0	0	24.4267	0	65.0627	41.8671	0	0	0	118.078	0	0	18.0892	0	0	0	45.6303	0	0	82.6782	0	0	27.3435	7.31713	19.6321	12.619	0	0	0	12.0057	0	16.9261	11.0228	19.3827	0	0	0	0	43.5651	0	67.6744	0	13.3662	0
AC080078.1	0	0	0	0	0	0	0	0	0	41.6295	0	0	0	0	0	0	0	0	0	0	0	0	0	0	0	0	34.5526	0	0	0	24.2223	0	0	0	23.0451	0	0	0	0	36.4571	0	0	0	0	0	0	0	0	0
AC093599.1	0	0	51.9477	0	0	0	33.3637	68.4122	38.4881	0	29.3144	71.7983	0	0	0	25.2198	0	0	0	18.4688	0	31.9493	58.1531	0	0	0	0	0	10.2466	27.4919	742.184	0	90.6109	0	0	0	23.7026	0	0	26.5968	47.737	0	15.2222	101.678	10.3176	0	0	0	41.4412
AC020703.1	0	27.7842	0	0	0	0	0	0	0	0	0	0	0	0	25.4804	0	0	0	0	19.9222	0	34.4636	0	160.266	0	0	0	0	0	29.6554	19.0617	0	19.5483	0	0	67.8657	0	0	0	0	0	0	49.2603	0	0	0	0	20.1905	0
AC009567.1	0	27.5725	0	0	0	50.911	0	0	0	0	0	0	0	0	0	0	0	0	0	0	0	0	0	0	0	0	0	0	0	0	0	0	0	0	0	0	0	0	0	0	0	0	0	0	0	0	0	0	0
AC097467.1	0	0	0	0	0	0	0	0	0	0	0	0	0	0	0	0	0	0	0	0	0	0	0	0	0	0	0	0	0	0	0	0	0	0	0	0	0	0	0	0	0	0	0	0	0	0	0	0	0
AC104083.1	1605.03	2214.24	725.678	1319.23	637.334	1594.5	996.675	2153.95	2622.11	1879.78	2186.13	4320.53	1873.65	1297.17	1898.65	1029.82	3775.68	609.732	1057.62	718.425	1779.75	617.972	262.456	2671.53	783.799	3747.92	1787.75	1049.22	1175.94	3013.28	398.764	783.159	1639.67	396.617	314.347	1189.87	66.2222	96.2043	233.333	2200.67	290.681	714.78	1423.08	2193.94	108.652	468.442	517.907	651.669	115.782
LINC02272	0	0	0	0	0	0	0	0	0	0	0	0	0	0	0	0	0	0	0	0	0	0	0	0	0	0	0	0	0	0	0	0	0	0	0	0	0	0	0	0	0	0	0	0	0	0	0	0	0
AC096736.2	0	0	0	0	0	0	0	0	0	0	0	0	93.9518	0	0	0	0	0	0	0	0	0	0	0	0	0	0	0	0	0	0	0	0	0	0	0	0	0	0	0	0	0	0	0	0	0	0	0	0
AC092608.1	0	0	0	0	0	0	35.1131	0	0	0	0	0	0	0	0	0	0	0	0	77.7487	108.266	0	0	0	0	0	0	0	0	0	0	0	0	0	0	0	0	0	0	0	0	0	32.0407	0	0	0	0	0	0
AC093817.1	0	0	0	0	0	0	0	0	0	0	0	0	0	0	0	0	0	0	0	0	0	0	10.0622	0	0	0	0	0	0	0	12.2305	0	0	0	0	0	0	0	18.7859	0	0	0	0	56.2984	0	0	0	0	0
RNU4-79P	0	0	0	0	0	0	0	0	0	0	0	0	0	0	0	0	0	0	0	0	0	0	0	0	0	0	0	0	0	0	0	0	0	0	0	0	0	0	0	0	0	0	0	0	0	0	0	0	0
AC121161.2	0	0	0	0	24.3176	0	0	0	0	0	0	0	0	0	0	0	0	0	0	0	0	0	0	0	0	0	0	0	0	0	0	0	0	0	0	0	0	0	0	0	0	0	0	0	0	0	0	0	0
LINC02233	0	40.4346	0	0	0	0	0	0	30.2099	0	0	0	0	0	0	0	63.4008	0	0	0	0	0	0	0	0	0	0	0	0	0	0	0	0	0	0	0	0	0	0	0	0	0	0	0	0	0	0	0	0
LINC02477	0	0	144.222	0	0	0	6.61623	0	0	0	0	0	0	0	0	0	16.018	0	0	0	0	0	0	39.2843	0	0	9.99757	0	8.12785	0	0	12.5676	21.5625	0	0	0	0	0	0	0	0	0	6.03731	24.196	0	0	0	0	8.21805
AC023136.1	0	0	0	0	0	0	0	0	0	0	0	0	0	0	0	0	0	0	0	0	0	0	0	0	0	0	0	0	0	13.9823	0	0	0	0	0	0	0	0	0	0	0	0	0	0	0	0	0	0	0
AC022272.1	84.4022	223.561	0	109.177	412.491	275.194	205.12	98.9643	27.8383	87.8667	63.6089	77.897	0	856.01	17.0853	109.448	58.4234	0	65.3103	120.225	0	46.2176	84.1236	107.463	0	138.005	36.4647	69.2386	103.758	19.8847	89.4697	114.597	13.1077	31.7813	72.9613	15.1686	17.144	0	0	0	23.0186	18.0872	33.0304	44.1257	7.46264	17.1364	41.0122	40.6148	104.91
RNU6-284P	0	0	0	0	0	0	0	0	0	0	0	0	0	0	0	0	0	0	0	0	0	0	0	0	0	0	0	0	0	0	0	0	0	0	0	0	0	0	0	0	0	0	0	0	0	0	0	0	0
LINC01179	0	0	0	0	0	0	0	8.88757	0	0	0	0	0	0	12.2749	0	0	0	0	0	0	0	0	141.545	0	0	0	0	0	0	151.515	0	0	0	0	0	0	0	0	0	0	0	0	42.2693	0	0	0	0	0
AC116634.1	0	0	0	0	35.8507	0	0	0	0	0	0	0	0	0	0	0	0	0	0	0	0	0	0	0	0	0	0	0	0	0	0	0	0	0	0	0	0	0	0	0	0	0	0	0	0	0	0	0	0
AC079858.1	0	0	0	0	0	0	0	0	0	0	0	0	0	0	0	0	0	0	0	150.595	0	0	18.2377	0	0	0	0	0	12.854	0	0	0	0	0	0	0	0	0	0	0	0	0	0	0	0	0	0	0	0
AC080188.2	148.507	288.463	105.778	153.679	0	193.683	16.984	69.6515	215.519	61.8409	149.227	182.747	59.5709	361.478	72.1483	51.3534	205.593	154.741	183.863	404.272	26.1839	32.5281	59.2066	50.4219	235.753	77.7029	0	19.4922	41.7289	111.96	0	32.2615	0	0	0	21.3515	0	0	82.903	0	0	25.4597	30.9959	62.1118	0	0	0	57.1697	0
LINC02275	0	0	0	0	0	0	0	0	0	0	0	0	3.76668	0	0	0	0	0	0	2.37788	0	0	0	0	81.9868	0	0	2.46499	0	3.53962	0	2.0399	2.33326	3.77153	0	0	3.05174	0	0	6.84875	0	0	0	0	0	0	3.65023	0	0
AC084866.2	0	0	0	0	0	0	0	0	0	0	0	0	0	0	0	0	0	0	0	0	0	0	0	0	0	0	0	0	0	0	0	0	0	0	0	0	0	0	0	0	0	0	0	0	0	0	0	0	0
LINC01612	5278.6	0	0	0	5945.41	0	5197.34	0	599.561	473.103	4531.42	1118.46	1121.81	0	1585.11	3958.92	1016.31	0	0	11.0655	61.6356	0	0	0	0	8733.88	3836.15	45.8835	9294.77	889.471	0	0	1498.38	1825.29	181.314	0	3578.74	147.974	0	0	1086.86	239.723	255.369	0	6453.73	0	1664.67	67.2872	24.8294
LINC02382	0	0	0	0	52.1996	0	0	0	0	0	0	0	294.556	0	0	0	36.9666	0	0	0	0	0	0	0	0	34.9283	0	0	0	25.1636	0	0	0	13.4061	0	0	0	0	0	0	0	0	0	18.6133	0	0	0	51.3969	0
LINC02431	0	0	0	0	0	0	0	0	0	0	0	0	0	0	0	0	0	0	0	0	0	0	0	0	0	0	0	0	0	0	0	0	0	0	0	0	0	0	0	0	0	0	0	0	0	0	0	0	0
LINC02504	0	0	0	0	3.23808	0	1.89436	3.88439	0	0	0	0	0	0	0	0	0	0	0	0	0	3.62811	0	0	0	0	0	0	0	0	0	0	0	0	0	0	0	0	0	0	0	0	6.91442	0	1.17164	2.69043	0	0	0
LINC02174	0	0	0	0	0	0	0	0	0	0	0	0	0	0	24.006	0	0	0	0	0	0	0	0	0	0	0	0	0	0	0	0	0	0	0	0	0	0	0	0	0	0	0	0	0	0	0	0	0	0
AC097534.1	188.811	222.274	280.179	1031.21	30.7587	1179.94	161.951	147.592	166.068	262.082	94.8639	542.139	0	191.493	254.804	108.818	435.652	81.9741	779.211	139.455	27.7419	137.854	266.6	0	0	41.1632	54.3822	144.564	221.059	88.9661	76.2467	734.893	58.6449	126.393	181.353	769.145	102.272	183.157	204.95	86.0695	291.797	242.771	65.6803	131.615	11.1295	178.896	0	423.999	178.81
AC097534.2	407.414	1833.38	585.062	1915.35	205.535	2067.56	375.759	462.296	307.766	1778.64	990.463	2345.03	210.874	1332.91	537.396	335.166	1046.18	268.176	2593.24	203.845	579.3	79.1626	520.686	345.82	130.396	197.699	113.56	306.187	724.728	408.709	234.844	963.578	314.316	336.513	405.206	392.08	304.324	219.048	195.644	269.592	469.538	349.232	198.871	742.055	167.331	240.149	153.266	265.616	130.685
RNU6-1096P	0	0	0	831.675	0	0	0	0	0	0	0	0	0	0	0	0	0	0	0	101.759	0	0	0	0	0	0	0	0	0	0	0	0	0	0	0	0	0	0	0	0	0	0	0	0	0	0	0	0	0
AC106895.1	0	0	23.7355	0	0	0	0	0	0	0	0	65.6108	0	0	0	0	0	0	20.6285	0	0	0	46.4988	0	0	0	0	17.4954	0	0	24.2223	21.7175	0	0	0	9.58213	0	0	0	0	0	0	0	46.4576	0	0	0	0	0
LINC02269	27.0994	1627.01	386.044	607.604	26.4881	1192.83	15.4962	31.7749	89.3815	2172.3	190.616	1067.12	163.057	659.623	21.9426	0	37.5165	0	838.779	8.57806	0	0	148.555	0	0	0	0	160.061	266.513	0	65.6604	14.7176	50.5025	0	15.6173	38.962	0	28.6776	0	0	0	0	0	94.451	0	0	0	17.3872	0
AC106895.2	0	94.4218	102.54	113.505	16.0816	201.166	23.5203	9.64567	0	51.3842	49.5977	50.6155	0	200.237	13.3219	0	56.943	0	76.3866	5.20795	0	0	4.0996	0	0	0	0	26.9937	72.2351	15.5047	4.98301	0	5.11022	0	0	0	0	0	0	0	0	0	0	5.73435	0	0	0	0	0
AC012055.2	0	0	0	0	0	0	0	0	0	0	0	0	0	0	0	0	0	0	0	0	0	0	0	0	0	0	0	0	0	0	0	0	0	0	0	0	0	0	0	0	0	0	0	0	0	0	0	0	0
AC116616.1	0	0	0	0	131.355	0	25.6153	52.5241	0	0	0	0	0	0	0	0	0	0	0	0	0	0	0	0	0	0	0	0	0	0	0	0	27.827	0	0	0	0	0	0	40.8399	0	0	0	0	0	0	0	0	0
AC096751.2	165.607	18.2773	36.8619	0	809.357	33.7478	355.121	339.815	1010.51	64.6519	62.4041	25.4739	166.076	41.9899	335.235	89.4793	286.584	107.85	32.0367	32.7634	0	0	299.173	35.1425	0	487.409	107.322	163.025	36.3547	58.5244	0	11.2426	154.313	405.332	47.7196	0	420.482	109.533	77.0411	0	609.731	70.9785	118.818	101.01	183.033	386.671	301.766	0	205.845
AC095050.1	0	0	64.5185	0	0	0	0	0	0	0	0	0	0	0	0	0	0	0	0	0	0	0	0	30.7546	0	0	172.19	0	0	34.1446	0	0	0	0	0	13.0232	0	0	16.8554	0	0	0	0	0	6.40715	0	17.6058	0	12.8674
AC097537.1	13.5162	0	0	0	0	22.0348	0	31.6963	17.8321	0	13.5818	0	13.5545	0	0	35.0541	0	0	0	0	0	0	0	0	0	0	0	0	0	0	0	7.34062	0	0	0	0	0	0	0	0	0	0	0	0	0	0	0	0	0
AC092673.1	0	0	0	0	0	0	0	0	0	0	0	0	0	0	0	0	0	0	0	0	0	0	0	0	0	0	0	0	0	0	0	0	0	0	0	0	0	0	0	0	0	0	0	0	0	0	0	0	0
AC097518.1	0	0	0	0	0	0	0	0	0	0	0	0	0	0	0	0	0	0	0	0	0	0	0	0	0	0	0	25.5574	0	0	0	0	0	0	0	0	0	0	0	0	0	0	0	0	0	0	0	0	0
AC078881.1	121.389	53.5885	148.607	52.3405	126.066	37.1054	104.121	53.3748	115.108	134.27	30.4946	140.042	38.0415	61.5567	67.5744	131.176	73.5226	105.404	58.7068	31.22	100.325	33.2356	86.9605	12.8796	15.055	59.5447	288.444	179.245	90.6025	78.6464	96.508	49.4447	122.536	102.844	201.125	27.2698	92.4632	32.1147	35.2942	103.753	41.3824	58.5302	35.6288	132.214	67.0808	73.9377	110.596	43.8098	134.717
LINC01098	0	0	0	0	0	0	0	0	10.4595	0	0	0	47.7028	0	0	13.7075	0	0	0	10.0382	0	0	23.7055	80.7531	0	20.7408	0	0	0	14.9424	9.60458	0	19.6995	0	0	0	12.8828	0	59.0102	43.3677	0	0	16.5471	0	11.2156	12.8771	0	0	0
LINC01099	123.426	0	18.3153	0	0	0	5.88155	0	33.9246	0	10.3354	12.657	10.3147	0	24.9849	0	42.718	160.76	47.7536	0	0	0	0	34.9221	0	13.4542	0	0	43.3519	9.69287	0	5.58606	0	15.4919	11.8551	0	25.0706	5.44227	28.7092	0	0	26.45	10.7338	0	10.9131	0	9.99576	0	0
LINC00290	0	0	0	0	0	0	0	0	0	28.7826	0	34.0225	55.4521	0	0	0	0	24.007	0	0	0	0	0	0	0	0	0	0	0	0	0	15.0155	0	0	0	0	0	0	0	0	0	0	0	0	0	0	0	0	0
LINC02500	0	0	0	0	0	0	0	0	0	0	0	0	0	0	0	0	0	0	0	0	0	0	0	0	0	0	0	0	0	0	0	19451.9	0	0	0	0	0	0	0	0	0	0	0	0	0	0	0	0	0
AC108142.1	0	0	0	0	0	0	0	0	0	0	0	0	0	0	0	0	0	0	0	18.1459	0	0	0	0	0	0	0	0	0	0	0	0	0	0	0	0	0	30.3321	0	0	0	0	0	0	0	0	0	36.7805	0
AC079226.2	0	0	0	0	0	0	0	0	0	0	0	0	0	0	0	0	43.8175	0	0	10.0188	0	0	0	0	0	0	0	0	0	0	0	34.379	0	0	0	0	0	0	0	0	0	0	0	0	0	0	0	0	0
AC079766.1	115.188	0	0	66.2224	150.12	0	175.648	225.103	101.313	359.749	38.5824	236.245	115.514	233.649	186.538	66.3865	106.311	233.38	237.687	97.2314	101.547	42.0504	153.077	0	0	50.2248	0	50.3966	134.861	0	46.5158	20.8529	0	77.1088	88.5104	193.213	187.178	81.2644	35.724	70.0113	83.7726	230.389	60.1044	80.2944	162.955	187.095	111.943	0	272.716
AC019193.3	0	0	0	0	0	0	16.9227	0	58.5658	61.6177	0	0	0	0	95.8504	127.92	0	0	0	0	26.0894	32.4107	0	0	0	0	0	0	0	0	0	0	18.3839	0	17.055	21.2744	24.0449	0	0	0	0	0	0	20.6292	20.9331	0	0	0	21.0198
AC107214.1	58.6587	233.059	365.585	151.755	86.0033	191.258	150.942	275.117	38.6947	122.133	58.9434	72.1836	205.887	118.984	118.741	101.421	243.622	178.27	90.7802	18.5679	491.265	96.3624	175.395	248.953	174.6	153.46	278.769	115.488	164.825	138.197	159.893	366.361	255.072	382.854	388.757	231.925	166.809	294.856	245.594	160.437	255.964	351.972	168.343	429.338	51.8647	47.6384	171.019	131.726	208.318
AC074194.1	52.7174	69.8179	187.747	45.4614	25.7641	42.9715	211.017	0	69.5509	0	26.4866	0	26.4334	0	64.0287	45.5741	182.456	0	0	33.3744	139.423	28.8674	197.038	44.7474	0	34.4791	0	51.8955	92.5817	74.5198	207.564	0	212.863	79.4022	30.381	113.691	42.8324	13.9469	0	24.0312	28.7547	22.5945	0	146.991	9.3223	21.4067	25.6161	0	168.496
AC099343.2	167.297	211.014	510.693	206.1	350.407	506.512	259.663	504.415	772.511	422.97	432.281	264.691	1318.2	290.869	309.628	1074.38	231.607	456.553	258.909	234.521	105.346	628.181	1155.31	933.173	545.393	375.149	103.255	125.477	268.622	337.838	101.338	155.758	415.701	719.944	247.919	309.254	368.945	139.103	1289.71	370.417	312.865	532.649	598.591	566.43	557.87	368.781	441.3	122.673	271.603
LINC02365	0	11.4161	23.0241	0	25.2765	0	7.39369	15.1607	8.52931	0	12.9927	0	12.9665	0	62.8168	0	17.9002	11.2273	0	0	34.1961	14.1605	154.647	21.9502	76.9728	33.8265	44.6894	0	90.8294	24.3698	15.6642	14.0444	8.03207	123.341	7.45149	9.29496	10.5054	0	12.0301	11.7882	28.2105	33.2502	6.74674	99.1437	4.57293	0	0	0	0
AC084871.1	78.3206	69.1509	46.4882	0	102.072	0	59.7146	183.667	68.8864	54.357	104.934	0	104.723	52.9554	0	67.708	72.285	45.3381	404.03	512.362	23.0152	0	13.0104	44.3199	25.9028	136.599	135.349	0	91.6972	24.6026	31.6278	14.1786	32.4352	13.1073	60.1814	18.7675	21.2116	0	24.29	47.6032	28.48	0	68.112	0	9.23323	0	25.3714	0	111.258
LINC02437	0	0	769.122	0	0	0	0	63.3057	11.8717	0	0	0	0	0	43.7167	0	0	0	0	17.0902	31.7312	0	1237.68	0	0	23.5412	0	0	0	50.8796	65.4081	29.3222	78.2576	27.1066	0	25.8749	0	0	0	0	39.2655	0	65.7344	12.5451	0	0	0	34.6407	25.5652
AC112722.1	27.9304	73.9808	49.7353	96.344	0	0	15.9714	98.2478	18.4245	58.1537	140.33	137.481	28.0095	0	22.6155	24.1457	0	24.2524	302.575	44.2055	0	0	41.7573	47.4155	0	36.5349	144.803	54.9898	68.6714	157.926	16.9185	106.183	69.4015	70.1138	32.1925	60.2352	68.0794	14.7785	77.9598	25.4641	30.4693	167.592	29.1478	233.633	88.9033	90.7322	81.4305	89.6016	79.3525
AC106897.1	416.12	771.541	370.49	789.458	203.366	542.706	142.769	146.374	54.8993	606.481	585.395	204.826	959.786	422.03	235.855	251.814	576.078	144.53	386.392	92.2033	146.736	136.717	20.7373	565.135	371.58	217.726	143.823	54.6176	204.62	431.358	50.4118	67.7983	155.096	41.7836	71.9428	299.137	0	0	77.4322	303.501	68.0918	1783.47	151.99	1102.25	29.4339	33.7943	0	240.287	0
AC093797.1	82.4796	48.5486	195.827	173.866	26.873	119.523	214.859	10.7456	30.2268	181.271	18.4178	214.271	9.19036	92.9458	51.9436	118.839	63.4362	7.95761	439.667	14.5045	48.4747	0	13.7012	77.789	36.371	299.693	0	36.0861	138.412	43.1818	5.55122	34.8402	17.0788	151.836	5.28143	6.58805	14.892	0	0	8.35517	4.99873	164.969	927.694	19.1647	3.24118	0	0	11.7599	117.166
AC108865.2	37.9517	0	4933.35	65.4559	74.1911	0	0	444.996	25.0351	197.547	0	0	0	0	0	0	0	0	0	0	0	0	0	128.856	0	99.2871	0	0	79.9803	0	91.9549	41.223	23.5756	0	0	0	123.341	0	2507.05	0	20.7008	0	0	79.365	67.1119	0	0	0	1563.44
AC110772.1	34.5889	0	307.96	59.656	0	0	0	40.5566	0	36.0087	0	0	0	0	0	0	0	30.0341	0	32.8464	0	0	0	0	0	45.2447	0	0	48.5956	0	0	0	0	0	0	99.4601	0	0	1126.36	0	0	0	0	0	48.9322	0	0	0	319.377
LINC02374	0	0	0	0	0	0	0	0	0	0	0	0	27.1537	0	0	0	0	0	0	0	11.9352	0	0	0	0	0	0	0	0	0	0	0	0	0	0	0	0	0	0	0	0	0	0	0	0	0	0	0	0
LINC02514	0	0	0	0	0	0	0	0	0	0	0	0	0	0	0	0	0	0	0	0	0	0	0	0	0	0	0	0	0	0	0	0	0	0	0	0	0	0	0	0	0	0	0	0	0	0	0	0	0
AC097521.1	0	0	0	0	0	0	0	0	0	0	0	0	0	0	0	0	0	0	0	0	0	0	0	0	0	0	0	0	0	0	0	0	0	0	0	0	0	0	0	0	0	0	0	14.9981	15.2191	0	0	0	0
AC138781.1	0	0	0	0	0	0	0	0	0	0	0	0	0	0	0	0	0	0	0	0	0	0	0	0	0	42.4673	0	21.3063	0	0	0	0	0	0	0	0	0	0	0	0	0	0	0	0	11.4821	0	0	0	0
LINC02508	0	0	0	0	0	0	0	0	0	0	0	0	0	0	0	0	0	0	0	0	0	0	0	0	0	0	0	0	0	0	0	0	0	0	0	0	0	0	0	0	0	0	20.0818	0	0	0	0	0	0
AC122138.1	0	0	0	0	0	0	0	0	0	0	0	0	25.4513	0	0	0	0	0	0	0	0	0	0	0	0	0	0	0	0	0	0	0	0	0	0	0	0	0	0	0	0	0	0	0	0	0	0	0	0
LINC01262	0	16.4682	0	0	0	0	0	0	0	0	0	0	0	0	0	0	0	0	0	0	0	0	0	0	0	0	32.2333	0	0	0	0	0	0	0	0	0	0	0	0	0	0	0	0	0	0	0	0	11.9673	0
AC021087.3	22.7631	185.906	20.267	137.41	72.3112	185.548	100.879	73.3988	63.8173	59.2437	34.3104	42.0173	39.9482	57.7161	59.9024	118.072	47.27	19.7656	70.4563	28.8218	100.337	174.507	272.256	154.574	5.64628	44.6637	34.4206	22.4082	73.9561	64.3545	86.1778	305.975	53.0267	148.57	59.0325	98.1827	97.0976	123.455	100.6	290.543	46.5605	48.7808	121.746	178.509	54.3418	18.4866	60.835	237.331	40.4199
PP7080	1778.21	1130.41	4243.03	1778.81	1419.45	1652.4	1762.51	4788.58	3339.17	1678.43	2412.24	2589.39	3001.8	1755.38	2927.67	2961.79	2182.77	2187.41	1797.95	675.452	1781.87	7114.7	3107.51	1750.88	1352.64	1860.82	2412.31	1727.15	2327.58	2211.99	4631.66	4023.94	2665.83	4669.2	2029.07	4538	2432.04	3785.5	2829.13	7949.25	2301.96	787.538	2053.66	8251.21	2536.57	914.62	3225.82	1947.16	2723.9
AC106772.2	0	0	66.0511	0	0	0	42.4217	86.9856	0	0	0	0	0	0	0	0	51.3518	0	0	0	0	0	0	0	0	0	0	0	0	34.9558	0	0	0	0	0	0	0	0	0	0	0	0	0	0	0	0	0	0	0
AC106772.1	27.7413	0	0	0	0	0	0	0	0	0	0	34.1376	0	0	0	0	0	0	0	8.78126	0	91.1447	13.8249	94.1892	137.622	0	47.941	0	29.2314	0	16.8039	0	17.2329	208.918	15.9873	0	0	14.6785	0	75.8751	0	95.1185	57.901	19.3377	29.4339	0	0	231.387	19.7038
AC026740.1	787.629	292.806	479.81	71.4968	243.114	236.533	474.093	510.367	492.22	151.045	583.175	102.024	2265.65	168.172	772.014	931.762	487.809	665.914	32.0772	45.9268	164.452	862.591	836.676	211.122	308.475	108.45	2274.53	530.502	94.6417	214.861	954.192	1699.79	798.292	2768.07	370.295	312.903	421.013	1151.55	1022.09	1020.43	293.946	906.121	356.903	2369.51	769.708	673.322	4169.64	970.801	603.595
AC122719.1	0	0	0	0	28.6678	0	0	0	38.6947	0	0	0	29.4124	0	0	0	0	0	0	18.5679	103.424	0	0	0	0	0	0	0	10.3016	0	0	0	18.2194	0	0	21.0841	0	0	0	0	0	0	0	0	0	0	0	0	0
AC116351.1	70.628	29.1008	8.38443	40.6045	4.60232	353.102	150.779	22.0837	55.9083	49.0181	94.6278	179.619	37.775	19.1017	49.5631	20.3526	306.37	44.9735	14.5738	10.4331	112.075	15.47	7.03949	79.9336	37.3738	55.4319	260.385	98.8827	41.3454	168.615	5.70427	2.5572	23.3996	2.36398	13.5676	37.2332	3.82563	7.47413	4.38086	12.8783	10.2731	40.3611	14.7413	78.7724	6.66108	7.64787	13.7277	9.06309	0
CTD-3080P12.3	46.5506	16.4402	0	0	54.6006	0	37.2665	43.6657	61.4149	0	0	114.567	364.123	0	22.6155	32.1943	38.6669	0	0	0	0	0	4.6397	0	0	73.0698	16.0892	0	6.54013	0	0	0	0	0	26.827	0	15.1287	0	8.6622	0	0	151.63	0	6.48982	0	0	27.1435	29.8672	0
LINC01511	29.0694	0	0	0	0	0	5.54089	0	0	0	9.73682	0	0	0	7.84592	8.37679	0	0	0	0	0	0	33.8023	0	0	0	8.37267	3999.9	17.0171	0	0	563.089	0	9.72975	0	6.96573	7.87285	0	9.01546	8.83416	15.8559	0	15.1682	0	0	0	37.6672	62.1704	20.6471
AC026412.3	128.318	52.2899	87.8826	102.144	135.072	96.55	79.0203	115.736	45.5786	82.2064	119.022	97.1719	9.89859	100.108	111.893	68.2651	150.314	42.8542	122.206	62.4892	95.7188	140.531	152.49	83.7835	9.79346	51.646	571.438	200.813	107.475	74.4151	23.916	3597.05	24.5266	188.315	17.0653	35.4787	40.0989	161.905	202.042	26.9971	10.7679	219.987	103.009	13.7611	62.8371	48.0973	86.333	164.66	147.227
AC112176.1	0	4.7869	9.6543	0	0	0	0	6.35708	0	0	27.2399	0	27.1851	0	4.38998	4.68701	0	0	8.39057	0	0	5.93767	0	18.408	0	0	0	0	1.90429	5.10927	6.56821	0	3.36795	0	0	0	0	0	0	0	0	0	0	0	0	0	0	3.47858	0
LINC02116	0	0	0	0	0	0	0	0	0	0	0	0	0	0	0	0	0	0	0	0	0	0	0	0	0	0	0	0	0	0	0	0	0	0	0	0	0	0	0	0	0	0	0	0	0	0	0	0	0
CTD-2194D22.4	0	0	0	0	0	0	0	11.7577	0	0	0	0	0	0	0	0	0	0	0	0	0	0	0	0	0	0	0	13.1617	0	0	0	0	0	0	5.77889	0	0	0	0	0	0	0	0	0	0	0	0	0	0
AC126768.2	36.9259	880.272	756.167	796.086	162.418	240.795	401.191	519.563	560.245	576.625	352.499	340.799	18.5153	299.604	104.648	15.9612	204.482	416.825	314.306	0	16.2765	60.6605	174.819	31.3433	36.6372	0	0	36.3502	110.243	86.9957	682.206	0	0	0	21.2804	79.6352	0	0	0	0	0	15.8263	9.63386	51.48	65.2981	14.9943	17.9428	23.692	1272.03
AC126768.3	0	0	104.266	50.4946	0	0	33.4828	0	77.2511	0	0	0	0	0	0	0	0	0	0	0	0	0	14.5902	0	0	0	0	0	10.2832	0	141.873	0	0	0	0	0	0	0	0	0	0	0	0	0	10.3544	0	0	0	374.303
LSINCT5	0	0	0	0	0	10.0976	0	14.525	0	0	0	0	12.4228	0	5.01522	0	0	5.37823	0	0	0	0	0	0	0	0	0	0	0	0	0	0	3.84763	3.1097	0	0	0	0	0	5.64692	0	0	0	0	0	5.0302	6.01936	0	0
AC094105.1	0	0	0	0	0	0	0	0	0	0	0	0	0	0	0	0	0	0	0	0	0	0	0	0	0	0	0	0	0	0	0	0	0	0	0	0	0	0	0	0	0	0	0	0	0	0	0	0	0
LINC01377	0	0	0	0	0	0	0	0	0	0	0	0	0	0	0	0	0	0	0	0	0	0	0	0	0	0	0	0	0	0	0	0	0	0	0	0	0	0	0	0	0	0	0	0	0	0	0	0	0
LINC02162	0	0	0	0	0	0	0	0	0	0	0	0	0	0	0	0	0	0	0	0	0	0	0	0	0	0	0	0	0	0	17.3016	0	0	0	0	0	0	0	0	0	0	0	0	0	0	0	0	0	0
AC025773.1	0	0	0	0	0	0	0	0	0	0	0	0	0	0	0	0	0	0	0	0	0	0	0	0	0	0	0	0	0	0	0	0	0	0	0	0	0	0	0	0	0	25.1409	0	0	0	0	0	0	0
AC106799.3	19.8729	0	17.6937	0	9.71229	0	31.2506	81.5556	131.093	0	0	6.11373	9.96458	0	8.04563	38.6551	20.6341	4.31399	0	0	0	70.7339	22.2832	8.43421	0	6.49879	4.29289	0	0	0	9.0283	13.4912	117.278	0	0	3.57152	0	15.7727	23.1123	0	0	0	2.59238	266.667	0	0	43.4543	6.37529	0
AC106799.2	22.7394	0	40.4918	0	0	0	39.0091	133.314	210.003	0	0	0	0	0	18.4123	0	125.922	98.7251	0	0	20.0465	323.747	226.644	38.6032	0	0	0	0	0	0	0	0	254.263	0	0	0	0	0	42.3139	0	12.4032	0	23.7306	538.934	0	0	44.1976	29.1795	0
LINC02114	0	0	0	0	40.0132	0	0	0	0	0	0	0	0	0	0	0	0	0	0	0	0	0	0	0	0	0	0	0	0	0	0	0	0	0	0	0	0	0	0	0	0	0	0	0	0	0	0	0	0
AC026719.2	0	0	0	0	0	0	0	0	0	0	0	0	0	0	0	0	0	0	0	0	0	0	0	0	0	0	0	0	0	0	0	0	0	0	0	0	0	0	0	0	0	0	0	0	0	0	0	0	0
AC010451.3	0	0	0	0	0	0	0	0	0	0	0	0	0	0	0	0	0	0	0	0	0	0	0	0	0	0	0	24.2335	0	0	0	0	0	0	0	0	0	0	0	0	0	0	0	0	0	0	0	94.7678	0
AC010451.2	0	0	0	0	0	0	0	0	0	0	0	0	0	0	0	0	0	0	0	0	0	0	0	0	0	0	0	0	0	0	0	0	15.864	0	0	0	0	0	0	0	0	0	0	0	0	0	0	0	0
LINC02121	0	0	0	0	0	61.871	0	0	0	0	0	0	0	0	0	0	0	0	0	0	0	0	0	0	0	0	0	0	13.3301	0	0	0	0	0	0	0	30.8353	0	0	0	0	0	0	0	0	0	0	0	26.9559
LINC02145	50.481	34.6661	69.9152	29.0219	38.3773	36.5765	57.733	59.1907	14.8001	122.624	107.088	151.85	78.7485	45.5094	36.3333	92.1304	23.2954	9.74078	138.888	0	0	12.2857	0	0	0	44.0219	9.69316	25.7673	68.9532	21.1433	0	0	6.96864	59.1374	0	24.193	22.7863	2.96783	5.21866	10.2274	3.05943	4.80799	49.7546	7.81975	21.8211	0	223.491	61.1792	27.8874
LINC02102	0	25.8185	17.3571	8.40576	33.3463	39.7269	25.0823	0	6.42994	10.1475	9.7947	23.9897	68.425	9.88585	19.7314	12.6399	6.74717	0	7.54253	6.1709	4.29653	0	38.8609	24.8212	9.67119	6.37515	16.8449	9.59542	1.71183	4.59288	5.90436	21.1752	9.08264	176.177	8.42612	7.00714	27.7188	7.7363	9.06905	4.44334	2.65836	37.5992	35.6029	30.5758	13.7895	15.8323	9.4728	15.635	6.92329
AC122710.2	0	0	0	0	0	0	15.7302	0	0	0	27.6421	67.7024	0	0	22.274	0	0	23.8862	0	8.70759	72.7527	60.2534	27.4178	46.6995	0	179.916	0	36.1063	57.9723	25.9236	16.663	0	68.3535	13.811	0	19.7752	156.453	58.2213	25.5942	300.954	30.0091	0	14.3538	115.053	0	0	0	52.9491	39.0771
LINC02236	0	0	52.8888	0	0	0	0	0	0	0	0	0	0	0	0	0	0	0	0	28.205	0	97.5843	0	0	0	0	0	0	0	0	0	0	18.4505	0	0	0	24.132	0	0	27.0786	0	0	0	41.4078	0	0	0	0	0
AC122710.1	0	0	0	0	0	0	0	0	0	0	0	36.4834	0	0	72.0178	0	0	0	0	0	0	0	0	0	0	0	0	0	0	0	0	0	0	0	0	0	0	0	27.5843	0	0	0	0	557.995	0	0	0	0	0
LINC02196	0	0	0	0	0	0	0	0	0	0	0	0	57.8928	0	0	0	39.9604	0	44.6709	27.4105	0	0	0	0	0	0	0	0	10.1383	0	0	0	35.8615	0	0	0	0	0	0	26.3159	0	0	15.0614	40.2414	0	0	0	0	20.5017
AC027343.3	0	0	0	0	0	0	0	0	0	0	0	0	0	0	0	0	0	0	0	0	0	0	0	0	0	0	0	0	0	0	0	0	0	0	0	0	0	0	0	0	0	0	0	0	0	0	0	0	0
AC027343.1	0	0	0	0	0	0	0	0	0	0	0	0	0	0	0	0	0	0	0	0	0	0	0	0	0	0	0	0	0	0	0	0	0	0	0	0	0	0	0	0	0	0	0	0	0	0	0	0	0
LINC02142	0	0	0	0	0	0	0	0	0	0	0	0	0	0	0	0	0	0	0	0	50.0989	0	0	0	0	0	0	0	0	0	0	0	0	0	0	0	0	0	0	0	0	0	0	0	0	0	0	0	0
AC093305.1	0	0	0	0	0	0	0	0	0	0	0	0	0	0	0	0	0	0	0	0	0	0	0	0	0	0	0	0	0	0	0	0	0	0	0	0	0	0	0	0	0	0	0	0	0	0	0	20.1518	0
AC025174.1	111.153	0	0	0	0	0	0	0	0	0	55.8464	0	55.7341	0	0	0	0	0	0	0	0	0	0	0	0	72.6983	0	36.4735	0	261.872	33.6649	0	0	27.9029	0	0	0	58.8134	0	0	0	0	0	77.4818	0	0	324.066	0	0
LINC02226	0	0	0	0	10.0978	0	0	0	0	0	0	0	0	20.9553	0	0	0	0	0	3.27015	0	0	0	0	0	0	0	0	0	0	0	5.61069	0	0	0	0	0	0	0	0	0	0	0	0	0	0	0	0	14.6755
AC027328.1	0	0	0	0	0	0	0	0	0	0	0	0	0	0	0	0	0	0	0	0	0	0	0	0	0	0	0	0	0	0	0	0	0	0	0	0	0	0	0	0	0	0	0	0	0	0	0	0	0
AC091932.1	0	0	0	0	0	0	0	0	50.6565	119.916	38.5824	0	77.0096	0	0	33.1933	0	0	59.4217	0	0	0	0	0	0	0	0	0	0	0	0	0	0	0	0	0	0	0	0	0	0	0	0	0	0	0	0	0	0
LINC02199	0	4.08569	0	0	0	15.0879	0	0	0	0	0	0	0	0	0	4.00043	0	0	0	1.46478	0	0	0	54.9902	0	0	3.99846	0	1.62534	0	0	0	0	0	0	0	0	2.44848	0	8.43771	0	0	0	0	0	0	0	0	0
AC021088.1	20.3666	0	0	0	19.9072	0	34.9386	0	0	0	0	0	0	0	0	0	28.1956	0	0	25.7875	0	0	0	0	0	0	17.5982	66.8302	0	19.1931	0	0	0	10.2253	0	29.282	16.5477	0	0	0	0	0	10.6272	0	7.20307	0	39.5857	0	0
AC027335.1	30.1936	0	53.7654	0	29.5125	0	0	0	0	0	0	0	0	61.2449	0	26.1023	41.8002	0	0	449.203	0	0	15.047	0	0	0	0	19.8152	0	0	0	0	0	106.113	17.4005	0	0	63.904	0	0	0	0	31.5096	0	0	0	0	0	0
LINC02221	0	0	0	0	0	0	0	0	0	0	0	0	0	0	0	0	0	0	0	0	0	0	0	0	0	0	0	0	0	0	0	0	0	0	0	0	0	0	0	0	0	0	0	0	0	0	0	0	0
AC034229.4	74.3543	32.8245	198.603	128.24	72.677	60.6083	212.589	87.1829	73.5725	116.11	224.145	137.247	484.672	226.231	301.027	96.4186	154.405	64.5631	690.424	58.8404	0	325.724	296.436	252.453	36.8865	340.413	160.619	121.992	78.3481	70.0701	135.117	383.626	184.756	242.648	85.7005	400.885	181.236	609.806	0	0	40.5566	509.887	58.1964	362.812	184.078	211.348	397.428	834.859	132.029
AC012640.1	0	0	42.434	0	23.2926	0	0	0	0	0	0	0	0	48.3372	0	82.4042	32.9905	20.6921	36.8795	0	21.008	78.2944	59.3787	40.4548	47.2876	0	61.7728	15.6391	16.7401	22.457	28.8696	38.8263	162.836	167.499	54.9331	51.3925	77.4469	100.872	22.1717	130.355	38.9944	20.427	24.8688	33.2226	58.9961	58.0594	69.4764	91.7374	16.9258
AC012640.3	38.1282	100.992	67.8944	197.281	0	186.476	0	44.7066	0	158.773	0	0	0	0	0	164.808	0	132.429	0	0	33.6129	41.757	19.0012	0	37.8301	0	98.8364	0	80.3523	71.8626	0	124.244	23.6853	38.2854	43.9464	164.456	92.9362	0	0	0	0	0	0	79.7342	0	0	0	0	0
AC092336.1	0	0	0	0	0	0	0	0	0	0	0	0	0	0	0	0	0	0	0	0	0	0	78.7519	0	0	103.354	0	51.8538	0	0	0	0	73.6241	0	0	0	0	0	36.757	0	0	0	0	0	0	0	0	0	0
AC012629.1	0	0	85.3643	0	0	0	0	0	0	0	0	0	0	0	0	0	0	0	0	0	0	0	0	0	0	0	0	31.461	0	0	0	0	0	0	0	0	0	0	44.6028	0	0	0	0	33.4169	0	0	0	0	0
RNU6-429P	0	0	270.32	0	0	0	0	0	0	0	0	0	0	0	0	0	0	0	0	0	0	0	0	0	0	0	0	0	0	0	0	0	0	0	0	0	0	0	0	0	0	0	0	0	0	0	0	0	0
AC106771.1	0	0	0	0	0	0	0	0	0	0	0	0	0	0	1570.2	0	0	535.77	0	0	1631.85	868.815	0	0	0	0	1028.22	0	0	830.669	0	0	903.478	1703.8	0	0	0	2378.62	0	321.45	0	0	0	1198.16	0	0	0	904.88	0
AC016553.1	0	0	0	0	0	0	0	0	0	0	0	0	0	0	0	0	0	0	0	0	0	0	0	0	0	0	0	0	0	0	0	0	0	0	0	0	0	0	0	0	0	0	0	0	0	0	0	0	0
AC010491.1	29.3084	36.2278	135.692	10.1097	51.5651	19.1121	63.6856	27.4921	104.401	67.1252	58.9013	28.8528	135.201	11.8899	42.7163	258.438	56.8046	81.4368	63.5007	70.5075	46.5076	224.685	219.088	109.461	58.1585	53.6725	75.9736	80.7841	117.354	93.9069	67.4621	114.605	112.88	379.638	91.2081	67.4209	142.877	313.254	136.344	219.107	67.1424	502.458	55.0546	290.107	234.261	95.2088	501.296	191.806	295.6
AC016575.1	42.9192	151.577	0	0	0	0	73.6272	0	0	89.3618	86.2549	52.815	430.407	87.0576	34.7521	0	0	0	0	27.1713	0	94.008	42.7775	218.583	255.502	112.283	0	0	0	40.4462	0	0	0	43.0962	24.7343	61.7069	0	0	79.8646	0	0	183.95	22.3949	179.506	30.3585	34.8559	83.4201	82.6117	30.4842
LINC02149	0	0	0	0	0	0	0	0	0	0	0	0	0	0	0	0	0	0	0	9.30058	0	0	0	49.8797	0	0	50.7762	0	0	27.689	0	0	0	0	0	0	0	0	0	0	0	0	0	0	0	0	0	0	0
CTD-2350J17.1	51.8833	0	0	0	0	0	0	91.2523	17.1126	54.013	0	0	104.06	0	0	0	0	0	0	8.21159	0	0	12.928	0	0	0	0	0	18.2234	0	0	0	0	0	0	0	0	0	0	0	0	0	0	0	0	0	0	0	0
AC092335.1	0	0	0	0	0	0	0	0	0	0	0	0	15.9163	0	0	0	0	0	0	2.51197	6.9959	8.69096	15.819	0	0	0	0	0	0	0	0	0	0	0	0	0	0	0	7.38342	0	0	0	0	0	0	0	0	15.2748	0
LINC02150	7.73355	0	0	0	0	0	0	0	0	0	0	0	31.0218	0	0	6.68563	0	0	0	2.44798	0	8.46958	3.85401	13.1287	0	0	0	0	0	0	0	0	4.80409	3.88272	0	0	0	4.09197	0	0	0	0	4.03531	0	0	0	0	9.9238	5.49291
AC022113.1	9.79398	0	34.8801	16.8919	28.7191	0	16.8014	11.4838	25.8427	0	29.5245	12.0522	98.2172	0	15.8606	33.8675	94.9118	8.50428	15.1571	21.7014	8.63413	0	29.285	66.5063	9.7174	12.8112	0	6.42752	10.32	27.689	5.93258	106.382	0	9.83437	0	28.1625	7.9575	15.5466	9.11239	8.92916	5.34213	109.139	5.11043	6.8271	20.783	0	0	50.2711	90.4329
AC026790.1	0	9.84399	0	0	0	0	15.9388	19.6095	3.67737	11.607	33.6104	13.72	11.1809	0	9.02774	4.81929	46.3057	38.7247	25.8821	17.6461	54.0595	67.1577	11.1126	37.855	5.53109	14.5842	48.1692	7.31702	3.91607	26.2673	27.0143	18.1656	0	2.79883	3.21268	12.0225	18.1175	0	0	10.1648	3.04071	66.8999	0	3.88595	11.8296	0	0	14.307	7.91905
AC026785.3	0	0	0	0	0	0	65.7908	0	0	0	0	0	461.517	0	0	298.39	238.921	0	0	0	152.143	378.011	0	97.6593	0	0	0	37.7532	0	0	662.076	0	0	28.882	132.61	41.3544	0	0	0	314.682	0	0	0	80.2005	61.0365	0	0	0	0
AC106744.2	0	0	0	0	0	0	0	0	0	0	0	0	0	0	57.3694	0	0	0	0	0	0	0	0	0	0	0	0	0	0	0	0	0	0	7.1144	0	0	0	37.4891	0	0	0	0	0	385.233	0	0	0	0	0
CDH18-AS1	0	0	0	0	0	0	0	0	0	0	0	0	0	0	0	0	0	0	0	0	0	0	0	0	0	0	0	0	0	0	0	0	24.0204	0	0	0	0	0	0	0	0	0	0	0	0	0	0	0	0
LINC02146	0	0	0	0	0	0	0	0	0	0	0	0	0	0	0	0	0	0	0	0	0	0	0	0	0	0	0	0	0	0	0	0	0	0	0	0	0	0	0	0	0	0	0	0	0	0	0	0	0
AC093274.1	0	0	5.35288	0	0	9.80134	10.3137	0	3.96596	0	0	0	3.01459	0	2.43405	0	0	0	0	0	7.95024	3.29217	2.99615	0	0	0	2.59746	0	2.11169	2.83286	23.6716	13.0608	0	9.05541	1.7324	0	0	0	0	19.1844	1.63966	0	6.2742	12.5727	0	0	8.76416	1.92872	0
AC091946.1	0	0	0	0	0	31.3712	33.0112	0	12.6939	0	19.3365	23.68	0	78.0657	0	16.6356	0	0	29.7806	0	0	63.2237	0	0	0	0	0	0	6.7589	0	0	0	0	0	0	0	0	0	53.7118	122.807	10.4962	0	20.0818	40.2414	0	0	0	24.693	13.6678
AC010445.1	0	0	0	0	0	0	0	0	24.5799	0	0	0	0	0	0	0	0	0	0	0	0	0	0	0	0	0	0	0	0	0	0	0	0	18.7076	0	0	0	0	0	33.9714	0	0	0	0	0	0	0	0	0
AC010387.1	0	0	0	0	0	0	0	0	0	0	0	0	0	0	0	0	0	0	0	0	0	0	0	0	0	0	0	0	0	0	0	0	0	0	0	0	82.0587	0	0	0	0	0	0	0	0	0	32.7171	0	0
AC106754.1	119.198	19.1349	0	93.4467	0	0	0	0	0	0	32.6663	0	10.8669	0	78.9674	0	0	0	0	0	19.1058	0	10.8004	0	32.2543	14.1745	0	0	0	234.871	39.3832	0	6.73144	1425.39	0	0	0	1244.2	0	0	0	18.5773	0	1193.47	0	0	10.5309	0	0
AC113347.4	0	0	0	0	0	0	0	0	0	0	0	0	0	0	0	0	0	0	0	0	0	0	0	0	0	0	0	0	0	0	0	0	0	0	0	0	0	0	0	0	0	0	0	0	0	0	0	0	0
AC113386.1	0	37.9937	0	0	0	0	0	0	0	0	0	52.9536	0	0	0	0	0	0	0	0	0	0	0	0	0	0	0	0	0	0	0	0	0	0	0	0	0	0	0	0	0	0	0	0	0	0	0	0	0
AC022447.7	0	0	0	0	0	0	0	0	0	0	0	0	0	0	0	0	0	0	0	11.9304	0	0	0	0	0	0	0	0	0	0	0	0	0	0	0	0	0	0	0	0	0	0	0	0	0	0	0	0	0
RNU6-760P	0	0	0	0	0	0	0	0	111.496	0	0	0	0	0	0	0	0	0	0	0	0	0	0	0	0	0	0	0	0	0	0	0	0	0	0	0	0	0	0	0	0	0	0	0	0	0	0	0	0
AC025178.1	176.926	138.855	175.028	67.8105	76.8599	64.0965	179.86	207.451	259.356	102.327	256.8	0	157.713	199.377	95.5057	50.9839	163.291	85.3487	91.27	31.1135	207.965	452.117	117.561	100.118	253.561	154.288	356.712	77.4077	165.715	111.154	119.078	117.441	73.271	493.487	169.937	98.9234	303.473	821.73	109.742	268.838	128.672	808.849	112.834	274.066	243.341	207.547	1776.73	378.389	55.8512
RNU6-1079P	0	131.596	0	0	0	0	0	0	0	155.165	0	0	0	604.655	0	0	0	0	0	47.1793	131.396	0	74.2773	0	0	0	0	0	52.3508	0	90.283	161.894	92.5879	0	0	0	0	0	0	135.885	0	0	155.543	0	0	0	144.848	95.6293	0
AC010343.3	16.7468	0	208.746	0	16.369	27.3016	9.5763	0	0	0	0	20.6081	0	0	339.001	0	0	0	0	5.30105	14.7636	770.309	433.98	1279.35	0	21.906	43.4113	0	0	0	436.199	0	499.35	0	0	192.621	0	8.86106	31.1627	1251.98	255.767	0	0	35.0211	0	0	179.025	53.7244	11.8948
AC034223.1	0	0	97.4778	47.207	0	0	0	0	0	0	0	0	0	0	0	0	0	0	0	0	0	0	136.402	696.984	0	0	0	0	0	0	281.852	0	17.0028	0	0	137.733	0	0	0	74.8618	14.9294	0	0	0	0	0	0	52.684	0
AC034231.1	641.15	296.52	706.76	421.258	29.8422	746.599	384.086	501.18	422.939	731.036	368.15	0	306.174	247.717	49.4424	0	1310.28	397.658	283.498	164.293	1022.78	234.057	730.325	207.321	272.63	359.43	316.571	60.1099	53.6181	517.892	2126.78	762.741	341.385	1379.56	439.874	373.114	24.8061	1777	255.656	2894.84	799.35	392.563	1019.57	638.467	280.745	421.516	830.784	1175.33	997.521
AC034232.2	0	0	0	0	0	0	0	0	0	0	0	0	0	0	0	0	0	0	0	0	0	0	0	0	0	0	0	0	0	0	0	0	0	0	0	0	0	0	0	0	0	0	0	0	0	0	0	0	0
AC026801.3	502.854	268.238	447.713	271.025	215.036	580.678	1108.25	110.552	393.907	632.556	273.701	837.953	998.05	403.747	856.744	1575.84	565.624	609.472	697.151	135.961	1043.61	275.356	1336.52	71.1384	384.586	315.181	307.772	763.146	1361.45	1105.72	203.065	438.097	748.394	909.921	476.952	346.426	868.197	1225.03	350.894	1709.64	639.99	125.72	344.381	1263.35	1244.91	399.874	682.126	436.901	870.583
RNU7-130P	0	0	0	0	0	0	0	0	0	0	0	0	0	0	0	0	0	0	0	0	0	0	0	0	0	0	0	0	0	0	0	0	0	0	0	0	0	0	0	0	0	0	0	0	0	0	0	0	0
AC008957.2	0	0	0	0	0	0	0	48.545	0	0	0	0	83.0382	0	0	71.5835	0	0	0	78.6322	0	181.369	0	140.57	0	0	214.645	0	43.6256	0	0	0	0	20.7863	0	0	0	21.9065	77.0411	0	0	0	0	28.86	0	0	0	0	0
AC008957.1	28.2918	49.9589	75.5684	24.3977	13.8268	92.2459	56.6233	149.279	27.9944	58.9063	241.648	52.2226	170.232	229.55	11.4541	36.6873	156.669	0	109.461	49.2554	0	46.4768	7.04962	288.175	70.1766	18.5039	61.1154	74.2687	64.5915	0	0	15.3653	52.7248	21.3064	16.3045	620.316	0	22.4546	92.1303	51.5872	15.4318	363.773	44.2875	88.7464	0	0	0	45.3806	90.4269
AC026741.1	34.0148	0	121.139	0	33.2475	110.906	0	0	44.8762	35.411	34.1799	0	170.556	68.9959	137.711	0	47.0902	0	0	21.5341	0	111.756	33.9025	0	0	133.481	29.3912	0	35.8418	32.0549	61.812	110.84	0	34.155	39.2053	0	0	89.9894	31.6476	93.0336	55.6601	58.3143	70.9947	118.554	12.03	27.6244	66.113	43.6483	72.4791
AC008869.1	0	0	0	0	0	0	0	0	0	0	0	0	37.1981	0	0	0	0	0	0	0	0	0	0	0	0	0	0	0	0	0	0	0	0	0	0	0	0	0	0	0	0	0	0	0	0	0	36.0481	0	0
AC034226.1	0	0	0	0	0	0	0	0	0	0	0	0	0	0	27.2593	0	0	0	0	0	0	0	0	0	0	0	0	0	0	0	0	0	0	0	0	0	0	0	0	0	0	0	0	0	0	0	0	0	0
LINC02119	0	5.62596	0	0	0	0	0	0	0	0	0	0	0	12.925	0	0	0	0	0	0	0	0	0	0	0	0	11.0117	0	0	0	0	0	0	0	0	0	0	0	0	0	0	0	0	0	0	0	0	0	0
EGFLAM-AS4	0	18.3351	0	0	0	0	0	0	0	0	0	0	0	0	0	8.97627	0	0	0	0	9.1536	0	0	0	0	0	0	0	0	0	0	5.63912	0	5.21302	0	0	0	0	0	0	0	0	5.4179	0	0	0	0	0	0
EGFLAM-AS1	0	0	0	0	0	0	0	0	0	0	0	0	0	0	0	0	0	0	0	0	0	162.739	0	0	0	0	0	0	0	0	0	26.9008	0	0	57.0906	0	0	0	46.085	0	0	0	0	34.5274	0	0	0	0	0
AC010457.1	0	3469.35	40.213	77.898	0	184.079	12.9135	105.916	134.072	70.5293	226.924	166.738	90.5871	229.036	18.2855	39.0455	125.055	39.2181	139.797	0	39.8169	0	0	536.722	492.937	59.0799	97.5658	74.1024	31.7277	148.971	0	0	28.0569	0	26.0289	32.4684	0	0	42.0224	41.1774	12.3178	19.3578	23.5671	62.9673	23.9606	18.3401	87.7865	0	0
OXCT1-AS1	39.6976	315.449	70.6891	547.738	0	543.626	122.581	74.4749	99.5099	281.024	151.583	576.438	111.468	563.661	96.4307	82.3643	164.873	6.89403	700.37	25.1318	20.9979	43.4758	39.5666	53.9136	15.7549	51.9274	6.86032	98.9994	345.794	29.9282	28.8556	86.239	39.4563	103.639	9.15108	68.4901	19.3523	67.2153	36.935	144.769	17.3225	20.4171	128.427	94.085	11.2319	19.3437	30.8634	35.6584	107.145
AC025171.1	1065.92	478.36	1478.61	761.772	564.108	902.463	1188.74	1298.16	1021.69	1011.58	982.327	1355.17	1009.88	728.67	1544.97	1288.04	1214.77	1048.28	802.022	218.103	1583.45	1322.16	695.55	1089.72	490.813	739.517	432.528	780.695	870.82	560.523	663.502	2353.98	2052.3	2388.99	352.961	1079.54	708.149	1177.85	1775.27	3430.82	761.288	489.66	943.371	2372.74	376.984	176.959	623.823	1813.66	2074.68
AC025171.3	207.533	78.5294	105.586	0	57.9576	48.3332	237.347	173.814	176.015	61.7291	59.583	109.45	0	120.275	552.137	153.782	41.0443	77.2305	45.8826	56.3081	182.956	97.4078	59.0995	301.984	0	0	0	38.9138	166.614	55.8786	35.9173	64.4063	128.92	59.5397	102.515	234.441	72.2651	62.7485	0	270.297	97.0277	25.4137	92.8195	185.998	31.4564	0	86.4371	95.1106	273.752
AC025171.5	338.595	110.14	95.1998	184.415	87.0939	116.21	366.855	271.641	258.623	278.284	304.424	328.945	839.949	108.443	505.038	246.496	197.369	355.904	165.477	28.205	314.207	97.5843	257.549	242.025	424.355	163.176	123.187	46.7812	275.411	83.9698	64.7683	96.7845	132.843	214.731	61.6206	281.839	159.271	235.733	232.128	503.662	116.644	76.3791	306.859	211.18	151.264	57.8911	103.912	34.3018	379.727
AC114947.2	124.753	208.699	222.146	181.19	51.3425	74.929	86.3554	200.168	238.219	54.6835	79.1735	96.9579	441.163	53.2735	95.6969	79.4672	163.618	119.727	40.6457	141.33	40.5185	28.7633	114.525	22.2931	45.6021	128.831	102.122	4.30904	41.5116	37.1256	39.7723	85.5828	40.7876	92.3021	98.3823	80.2412	96.0254	177.182	79.4168	107.751	93.1161	90.0521	68.5211	123.577	65.0209	47.9914	248.857	122.17	46.6358
AC114956.3	278.896	228.654	106.42	343.584	155.774	389.719	387.311	140.149	131.411	311.083	400.357	416.744	19.9776	404.083	241.955	172.218	220.632	17.2979	246.64	214.399	316.116	370.892	426.892	101.456	0	0	275.413	300.696	307.871	131.413	229.273	476.043	259.876	410.068	252.572	143.208	258.972	463.79	222.418	544.863	315.114	307.372	239.079	513.799	169.093	145.607	96.7998	306.758	325.437
AC114956.1	32.0217	141.363	1311.48	110.457	0	0	128.176	75.0931	126.74	100.008	64.3543	118.215	64.2248	0	285.211	83.048	0	111.22	99.1135	30.4086	451.673	315.624	1133.02	1087.22	127.085	0	83.0071	210.15	247.439	0	77.587	52.1729	556.974	112.538	18.4541	115.098	546.363	237.206	1072.56	116.777	17.4663	137.244	16.7087	625	79.2759	52.0115	0	143.818	68.2323
FGF10-AS1	17.3127	206.357	77.0713	149.298	33.8443	183.457	19.7998	30.4496	11.4204	153.198	147.872	74.5656	34.7235	386.289	14.0183	97.284	83.8872	7.51645	160.759	13.7004	7.63122	0	0	0	94.4753	0	0	11.3618	30.4044	24.4727	0	4.70125	5.37733	0	0	0	0	0	0	7.89198	0	0	0	6.03409	0	0	0	283.253	0
LINC02224	20.3413	17.9598	0	70.1662	0	0	0	23.8509	0	0	20.4401	0	0	41.2605	0	0	0	0	62.9605	6.43887	17.9324	0	0	0	0	0	0	0	28.5786	19.1693	0	11.0474	0	0	0	0	0	0	0	0	0	0	0	56.7174	0	0	0	26.1023	0
AC093297.1	0	0	0	47.846	0	0	0	0	0	0	0	68.2752	0	0	0	0	76.8104	0	0	26.3438	0	0	13.8249	0	0	0	0	0	9.7438	0	0	0	0	0	0	0	22.5395	0	0	0	0	0	0	0	0	0	0	0	19.7038
AC093297.3	1035.69	1938.13	2122.61	3190.57	592.114	2888.39	1892.17	1603.89	1649.99	2651.42	1721.43	2749.36	1267.25	2919.97	2051.68	2241.19	2218.35	1510.15	3558.48	482.477	1998.34	1655.02	1291.96	1271.67	316.678	1465.52	771.084	1585.95	1862.33	1104.92	1992.54	3810.01	776.899	1756.16	1415.21	3867.8	2048.14	3198.4	739.375	2072.56	1680.54	1742.06	649.177	3732.33	1239.4	2047.23	2183.94	2938.03	2549.22
AC122694.1	29.121	0	51.8554	0	0	0	0	0	19.2099	0	0	0	0	0	0	0	0	0	0	0	25.6724	0	130.612	0	0	0	0	0	0	0	0	0	759.78	0	0	20.9343	0	0	27.0944	0	0	0	121.561	20.2994	61.7954	0	0	0	0
AC022441.1	0	0	0	0	0	0	0	0	0	0	0	0	0	0	0	0	0	0	0	0	0	0	0	0	0	0	0	0	0	0	0	0	0	0	0	0	0	0	0	0	0	0	0	0	0	0	0	0	0
AC008808.2	28.8139	76.3212	0	99.3918	28.1639	46.9741	16.4766	0	57.0219	59.9933	0	106.373	0	116.893	116.655	373.643	438.792	0	0	9.12078	0	0	0	48.9155	0	0	0	56.7294	0	0	0	7214.1	0	0	0	41.4271	0	15.246	53.6174	52.5392	0	24.699	0	120.512	0	0	0	55.4617	20.4657
LINC02106	108.219	23.8871	0	0	26.4444	0	0	31.7225	0	0	27.186	0	0	0	197.158	93.5546	149.818	46.984	0	0	0	0	0	0	80.5294	35.3894	23.3772	0	0	0	0	3276.62	0	0	0	38.8977	0	0	0	0	0	0	0	0	0	0	0	0	0
RNU6-1296P	0	0	0	0	0	0	0	0	0	0	0	0	0	0	0	0	0	0	0	0	0	0	0	0	0	0	0	0	0	0	0	0	0	0	0	0	0	0	0	0	0	0	0	0	0	0	0	0	0
AC010478.1	80.2334	6.07197	8.16404	15.8149	22.4067	14.9487	79.9618	53.7579	220.779	47.7296	6.91053	47.9559	0	27.8993	29.6986	51.5257	101.555	93.5542	17.7384	7.25633	2.02091	0	0	3.89162	45.4892	14.993	13.8655	19.5576	2.41551	21.603	16.663	1827.65	8.54418	1.15092	0	6.59173	0	1.21294	0	0	5.00152	9.82505	7.1769	31.9591	2.43224	5.58513	0	308.87	786.426
AC008966.2	289.539	766.918	257.789	873.902	1839.55	295.014	434.612	424.367	47.7491	527.491	400.048	489.909	145.179	2202.38	293.053	406.746	450.943	125.706	728.145	103.107	95.7188	118.911	306.619	245.765	0	236.711	125.091	71.2561	394.075	204.642	21.923	255.528	112.414	181.708	125.146	520.354	294.059	210.651	134.694	98.9894	59.2234	62.0475	188.849	807.316	128.002	88.1784	175.864	371.54	257.063
AC008966.1	518.443	253.799	338.197	646.28	180.623	736.408	692.719	331.03	694.148	422.16	428.115	568.497	241.939	322.773	985.048	1096.07	760.373	597.259	953.277	107.239	226.261	455.353	414.409	670.987	295.392	147.718	297.169	239.179	737.401	464.384	662.283	632.826	398.586	407.187	369.775	210.333	404.547	293.33	229.242	725.375	386.38	514.806	348.194	862.331	433.887	250.124	214.505	385.332	1060.95
RNU6-272P	0	0	0	0	0	0	0	0	0	0	0	0	0	0	0	0	0	0	0	49.9012	0	0	0	0	0	0	0	0	0	0	95.4917	0	0	0	0	0	0	83.4132	0	0	0	0	0	0	0	0	0	0	0
AC112198.3	0	0	0	0	0	0	0	0	0	0	0	0	37.2824	0	0	0	0	0	0	0	0	0	0	0	0	0	0	0	0	0	0	0	0	0	0	0	0	0	0	0	0	0	0	0	0	0	0	0	0
AC026704.1	255.508	75.1978	37.9151	0	249.745	0	255.687	74.898	168.548	110.832	149.77	104.807	106.763	0	258.61	460.18	58.9545	295.816	0	202.197	112.625	93.2754	21.2221	108.44	126.755	0	73.5925	27.9472	89.7442	60.1966	128.976	370.044	145.495	235.182	73.6246	168.372	155.698	428.116	59.4317	155.298	58.0696	36.5033	199.984	163.265	67.7743	501.472	82.7701	68.3066	226.85
AC008892.1	0	0	0	0	0	0	0	0	0	0	0	0	0	0	0	0	0	0	0	0	0	0	0	0	0	0	73.7841	0	0	0	0	0	0	0	0	0	34.6897	0	0	0	0	0	0	0	0	0	0	0	0
RNU6-299P	0	0	0	0	0	0	0	0	0	0	0	0	0	0	0	0	0	0	0	0	0	0	0	0	0	0	0	0	0	0	0	0	0	0	0	0	0	0	0	0	0	0	0	0	0	0	0	0	0
AC008937.2	0	46.7709	0	0	0	86.3595	15.1457	31.0563	17.472	0	26.615	0	0	0	21.4464	22.8975	0	22.9986	0	226.369	93.3993	29.0073	13.1995	44.9643	0	34.6462	0	0	18.6061	0	16.0438	14.3848	49.3603	39.8935	15.2641	0	0	0	0	0	0	0	82.9228	18.463	0	0	0	0	0
AC016644.1	37.7768	0	0	0	73.8492	0	21.6018	0	0	39.3274	0	0	0	0	0	0	52.2984	0	0	71.7474	0	0	18.8261	64.1311	0	98.8295	0	0	0	0	0	41.0331	0	18.9663	65.3121	54.3134	0	0	35.1478	34.441	20.6054	0	59.135	0	0	0	0	24.2379	0
AC025470.2	402.11	16.1378	0	0	214.385	0	407.617	107.156	24.1141	57.084	55.0993	44.984	0	0	88.7979	189.612	1138.67	0	28.2866	0	0	0	0	0	0	0	0	35.9855	6.41983	51.6737	11.0715	0	0	0	0	0	0	0	0	0	0	15.6675	28.6116	12.7409	0	0	0	0	25.9643
AC008780.1	0	0	0	0	0	0	22.9222	0	0	0	0	0	0	0	0	0	0	0	0	0	0	0	0	0	0	0	0	0	0	0	0	0	0	0	0	0	0	0	0	0	0	0	0	0	0	0	0	0	0
AC106822.1	0	0	0	0	0	0	0	0	0	0	0	0	0	0	0	0	0	0	0	0	0	34.136	0	0	0	0	0	0	0	0	0	0	0	0	0	0	0	0	0	0	0	0	0	0	0	0	0	0	0
LINC02101	22.614	19.9663	0	0	0	73.7331	12.9313	53.0312	0	23.5422	0	0	22.678	0	18.3107	0	31.3069	0	0	7.15824	39.8718	0	0	0	0	29.5807	0	29.6818	0	42.6219	0	0	14.0478	0	0	0	0	11.9655	0	0	0	19.3845	0	0	0	0	21.9769	0	16.062
LINC02108	0	0	0	0	0	0	0	0	0	0	0	0	0	0	11.2122	0	19.1702	0	0	8.76643	0	0	34.5038	23.5075	0	18.1132	0	9.08756	0	0	16.7756	7.52042	60.2134	0	0	0	0	0	0	0	0	0	0	0	4.89736	0	0	0	0
AC092343.1	0	496.419	0	38.7887	21.9826	0	12.8603	26.3701	0	23.413	45.1981	55.3507	0	45.6187	0	0	93.4053	19.5283	0	7.11897	0	0	11.2078	38.1796	0	0	0	0	7.89929	0	0	268.713	13.9707	0	0	48.5021	36.5456	0	0	0	0	115.669	35.2052	0	0	0	0	43.289	0
AC034234.1	0	100.945	0	0	0	0	0	0	0	23.8049	0	28.1385	0	0	0	0	0	0	0	0	0	0	0	0	0	0	0	0	8.0315	0	0	0	0	0	0	0	0	0	0	0	0	0	0	0	0	0	0	0	0
RNU6-806P	0	0	0	0	0	0	0	0	0	162.553	0	0	0	0	0	0	0	0	0	0	0	0	0	0	0	0	0	0	0	0	0	0	0	0	0	0	0	0	0	0	0	0	0	0	0	0	0	0	0
PART1	84.0603	2787.65	667.596	4221.83	52.585	4111.2	720.059	33.5116	1113.46	2210.52	532.15	3047.4	316.962	2994.13	72.1483	100.284	882.111	194.156	3439.62	15.9651	34.0885	11.0473	56.1345	14.2704	1.66806	8.79655	1.45268	286.866	1257.77	229.729	159.884	104.089	66.8395	112.261	30.0352	35.0486	79.2258	141.44	6.25683	3.0655	33.0125	79.2613	811.449	16.4069	58.8647	2.73071	233.64	613.765	192.252
AC022445.1	80.3682	0	71.5554	0	628.442	0	68.9352	141.352	185.554	41.8336	40.3792	49.4493	0	0	65.075	34.739	0	0	0	63.5996	35.4253	0	140.18	68.2179	0	52.5637	69.4439	0	112.913	37.8687	24.341	0	49.9248	20.1749	23.1581	28.8873	97.9475	127.573	37.3876	36.6358	109.592	103.336	41.9356	0	28.4239	65.2694	0	25.7824	28.5416
C5orf64-AS1	10.8938	0	0	0	0	0	0	0	0	0	10.9466	0	0	0	0	0	0	0	0	3.44832	0	0	0	0	0	0	0	0	3.8263	0	0	5.91639	13.5344	0	0	0	8.85107	5.7641	0	0	0	0	28.4215	0	0	0	0	0	15.475
AC026434.1	0	0	0	0	0	0	0	0	0	0	0	0	0	0	0	0	0	0	0	0	0	0	0	0	0	0	0	0	0	0	0	0	0	0	0	0	0	0	0	0	0	0	0	0	0	0	0	0	0
AC092354.1	174.416	461.987	232.936	225.614	85.2409	426.515	224.406	153.382	201.346	226.969	175.263	321.947	218.638	530.681	105.92	226.173	241.463	227.173	67.4816	41.4074	0	0	86.9203	0	216.316	171.112	37.677	114.465	153.154	41.0916	0	142.088	0	21.8919	75.3869	31.3458	70.8556	184.574	121.709	119.261	166.487	74.754	91.0092	30.3951	92.5288	141.648	84.7513	55.9533	123.883
AC025176.1	44.9181	39.6591	0	0	0	73.2281	77.0564	52.668	88.8918	46.7619	180.545	0	540.544	0	36.3707	38.8316	62.1849	78.0064	0	28.4369	0	147.58	201.465	305.018	178.268	411.293	426.937	0	141.992	211.65	544.172	1341.72	27.9032	293.172	77.6588	613.518	109.487	950.682	125.377	409.518	98.0025	1116.6	1429.72	688.845	15.8862	218.876	436.527	1469.81	0
AC113378.1	0	0	0	0	0	0	21.0678	0	0	0	0	0	0	0	0	0	51.0056	0	0	0	0	0	0	0	0	0	0	0	0	0	0	0	0	0	0	0	0	0	0	0	0	0	0	0	0	0	0	47.2774	0
LINC02229	0	0	0	0	0	0	0	0	0	0	0	0	0	0	0	0	0	0	0	0	0	0	0	0	0	0	0	0	0	0	0	0	0	0	0	0	0	0	0	0	0	0	0	17.2898	0	0	0	0	0
AC024581.1	57.9333	25.5752	0	0	84.9396	0	33.1279	0	38.2161	0	0	0	116.195	0	0	50.0831	200.508	100.609	0	385.103	127.681	222.065	57.7421	49.1747	0	0	0	0	20.3484	109.19	193.008	15.7318	827.729	0	0	0	47.0702	107.288	269.508	26.4088	47.3996	0	15.1146	40.3836	10.2446	47.0493	56.3012	18.5852	0
AC010280.2	119.964	35.3063	142.413	0	0	65.1909	91.4653	0	131.892	0	160.729	98.4162	40.1014	0	64.7575	34.5696	55.3597	138.889	0	25.3157	35.2525	218.97	139.496	67.8851	79.3509	156.922	69.1051	104.972	758.447	0	48.4446	65.1525	99.3626	220.842	23.0451	57.4927	0	0	111.616	218.742	0	68.5549	62.5966	222.996	42.4278	32.4755	0	0	85.2071
AC093523.1	229.992	0	0	0	160.574	0	112.728	0	43.3473	68.4092	99.0463	0	98.847	0	106.415	198.827	0	313.823	0	10.4003	0	0	98.2426	0	0	128.934	0	0	138.483	92.8885	0	0	0	16.4957	18.9348	0	26.6951	17.3847	0	29.9547	0	0	0	0	11.6202	0	31.9303	0	186.693
LINC02198	575.748	12.1033	97.6408	70.9288	334.977	0	478.166	16.0734	244.155	228.336	537.218	50.607	233.701	0	255.294	497.733	227.734	547.545	0	26.0354	24.1698	105.091	430.386	0	0	89.6572	0	26.9891	500.746	38.7553	8.30362	59.5597	349.14	158.296	39.5004	68.9817	345.273	94.2932	38.2629	24.9957	74.772	35.2519	21.4587	28.667	67.8751	0	532.884	70.3627	204.469
AC010273.1	34.662	45.9057	123.444	59.7822	0	141.27	89.1931	101.606	11.4325	90.212	69.6604	106.635	208.561	70.3087	42.0992	89.8956	119.966	60.1952	134.107	54.8597	122.229	132.863	103.643	29.4217	85.9774	136.021	104.826	45.4954	54.7857	48.9972	62.9882	207.074	96.8943	69.6099	79.9026	112.129	84.4875	110.042	112.874	47.4019	37.8128	89.1358	54.2592	48.3237	49.0357	126.675	151.585	33.3591	123.097
AC145146.2	0	0	0	0	37.5299	0	21.956	0	0	0	0	0	38.5048	0	0	0	53.1557	0	0	97.2314	33.849	168.202	0	0	38.0959	0	0	75.5949	0	0	0	0	23.8517	96.386	132.766	0	31.1964	304.742	35.724	0	146.602	65.8255	20.0348	0	54.3182	0	37.3144	24.6352	0
AC145141.2	0	0	0	0	0	0	0	0	0	0	0	0	0	0	0	0	0	0	0	0	0	0	0	0	0	0	0	0	0	0	0	0	0	0	0	0	0	0	0	0	0	0	0	0	0	0	0	0	0
AC063979.2	0	13.3909	0	0	0	0	0	17.7834	0	0	0	0	0	0	12.2806	0	20.9968	39.5083	0	28.8051	0	0	7.55829	0	15.048	0	0	0	0	0	27.561	8.23698	9.42152	15.2292	0	0	12.3227	0	0	0	8.27264	13.0007	0	0	0	0	0	0	43.0896
AC116345.3	0	0	0	0	0	0	0	0	0	38.0136	0	0	0	0	29.5663	31.5669	0	0	0	11.5584	0	0	0	0	0	0	0	0	0	0	0	0	0	0	0	0	0	0	0	0	0	0	0	0	0	0	0	0	0
LINC01385	0	0	0	0	0	0	0	0	0	0	0	0	0	0	0	0	0	0	0	0	0	0	0	0	0	0	0	0	0	0	50.9289	102.74	0	21.1061	0	241.764	0	0	0	0	0	0	120.646	43.956	0	0	0	0	0
LINC01386	0	0	0	0	0	0	0	0	0	0	0	0	0	0	0	0	0	0	0	0	0	40.808	0	0	0	0	0	0	0	0	0	60.7103	0	0	0	0	0	0	0	0	0	0	19.4429	25.974	0	0	0	0	0
AC099522.2	220.365	428.041	313.92	380.067	129.236	718.502	189.016	155.031	232.584	917.64	509.298	1003.34	751.361	625.785	446.078	381.009	427.103	267.885	1227.73	376.674	271.975	603.344	1131.13	224.459	174.913	403.554	266.575	809.868	743.043	643.769	614.022	526.591	574.941	486.801	444.485	285.145	429.705	373.117	410.058	984.439	889.465	264.452	701.407	491.551	467.619	590.582	578.223	480.717	234.778
RNU7-196P	0	0	0	0	0	0	0	0	0	0	0	0	0	0	0	228.605	0	0	0	83.7053	0	0	0	0	0	0	0	0	0	0	0	0	0	0	0	0	0	0	0	0	0	0	0	0	0	0	0	0	0
LINC02122	85.2433	0	252.986	0	0	0	0	0	112.463	0	0	34.9659	0	0	23.0074	0	0	0	0	0	0	0	70.8016	0	0	0	0	0	628.754	0	0	0	776.647	14.2658	556.757	0	554.074	0	1480.47	0	15.4987	0	1186.12	79.2275	0	184.609	0	0	242.183
AC106732.1	0	0	0	0	0	0	0	0	0	0	0	0	0	0	0	0	0	0	0	0	0	0	0	0	0	0	0	0	0	0	0	0	0	0	0	0	0	0	0	0	0	0	0	0	0	0	0	0	0
LINC01332	0	0	0	0	0	0	0	0	0	0	0	0	0	0	0	0	0	0	0	0	0	0	0	0	0	0	0	0	80.2989	0	0	0	0	0	0	0	0	0	0	0	0	0	0	0	0	26.5238	0	0	0
AC010501.1	91.9196	22.1339	29.76	14.4123	16.3357	13.623	47.7839	19.5962	27.5616	43.4967	33.5876	41.1322	25.14	0	33.831	303.409	69.4113	65.3035	64.6612	18.5158	14.7335	0	20.8219	14.186	33.164	43.7227	483.771	5.48403	58.7012	118.123	5.06174	72.613	5.19096	46.1494	62.6046	48.0571	33.9471	61.901	23.3244	38.0923	9.11593	28.6519	0	11.6499	94.5724	61.0777	48.7255	21.4459	83.0936
AC116337.3	116.277	17.1106	103.527	0	170.482	0	144.063	159.062	89.4871	60.5252	97.3682	47.6958	272.083	39.3097	47.0755	201.043	134.146	201.931	0	73.6131	34.1691	127.344	0	0	115.368	101.4	385.143	152.619	108.909	146.103	0	10.525	36.1158	282.163	346.221	97.5202	141.711	133.303	18.0309	17.6683	10.5706	49.836	20.2243	0	760.792	204.603	357.839	24.8681	27.5295
LINC01336	640.919	456.355	184.077	427.899	525.419	640.4	1064.02	412.112	286.404	344.375	270.077	559.719	82.9335	880.676	485.477	661.312	228.978	269.284	351.959	1335.06	18.2264	158.498	82.4263	140.393	123.079	135.221	1339.84	325.639	522.847	740.375	137.758	0	115.589	778.503	679.147	520.19	218.375	317.244	76.944	75.3967	90.2167	53.1668	204.972	43.2354	438.724	67.1624	361.663	145.916	234.955
AC026774.1	0	0	0	0	0	0	0	0	31.3029	0	0	0	0	48.1274	0	20.5116	32.8473	20.6023	0	0	0	0	0	0	0	0	0	15.5712	16.6674	0	0	0	29.478	0	0	0	0	0	0	0	0	0	235.228	0	0	0	0	0	337.047
AC025188.1	0	24.126	0	0	0	0	0	0	0	28.4468	0	134.502	0	0	0	0	0	0	0	0	48.1785	29.9259	0	139.164	0	35.7433	23.6109	0	19.1953	25.7507	66.2076	59.3611	0	0	0	39.2867	0	0	25.4236	24.9123	0	0	28.5162	57.1428	19.3282	0	0	0	0
SCAMP1-AS1	768.521	1082.44	1889.83	1483.28	804.841	1953.91	1663.68	665.11	1840.75	1743	2261.59	2499.4	2220.34	1206.27	1822.39	2871.09	2153.22	1207.53	2095.54	622.651	798.494	2975.89	2133.82	1941.47	1888.13	1220.7	1691.76	1489.06	2394.05	2008.9	1778.96	2002.45	1756.17	1773.05	1687.23	2216.45	2386.16	818.12	3311.31	2585.77	1896.34	1090.11	2133.94	1485.97	2598.31	1382.02	1849.39	915.736	2287.41
LINC01337	0	0	0	0	0	0	85.229	87.381	49.1598	38.7911	37.4425	0	411.039	0	60.3422	64.4251	0	161.775	0	0	0	0	74.2773	0	36.9703	48.7409	257.574	73.3614	52.3508	0	67.7123	141.657	138.882	74.8306	64.4215	53.5728	121.099	216.874	173.343	33.9714	40.6488	191.642	174.986	77.922	52.7134	90.7837	217.271	262.981	52.9317
AC026427.1	0	52.1643	0	0	0	0	0	0	0	0	0	0	0	0	0	0	40.8964	0	0	9.35086	26.0424	0	0	0	0	0	0	38.7736	0	0	107.364	32.0871	0	0	0	0	0	0	0	0	0	0	15.4142	0	0	0	0	18.9536	0
ATG10-IT1	0	0	0	0	0	0	0	0	0	0	0	0	0	0	0	0	0	0	0	74.5956	29.6787	0	0	0	0	0	0	0	0	0	0	18.2837	0	0	0	0	0	17.8131	0	0	0	0	0	0	0	0	0	0	0
AC026782.2	25.7785	0	0	0	0	0	0	0	0	26.8366	0	0	0	0	0	22.2854	71.3757	22.3839	0	293.758	22.7257	56.4639	218.394	43.7624	127.885	168.601	0	16.9177	0	48.5863	78.075	28.0005	160.136	0	0	203.846	62.8343	13.6399	23.9845	0	84.3654	22.0971	0	53.9083	9.11709	0	175.366	0	0
AC108174.1	0	0	0	0	0	0	12.5842	0	29.034	22.9102	0	0	0	0	0	0	0	0	0	62.6947	0	0	0	0	0	28.7866	0	0	7.72964	20.7389	66.6519	23.9038	27.3414	33.1464	0	0	17.8803	0	0	0	12.0037	0	0	15.3404	0	0	0	0	15.6308
RNU6-620P	0	0	0	0	0	0	0	0	0	0	0	0	0	0	0	0	0	0	0	0	0	0	0	0	0	0	0	0	0	0	0	0	0	0	0	0	0	0	0	0	0	0	0	0	0	0	0	0	0
AC010486.1	0	0	0	0	0	0	0	0	0	0	0	0	0	0	0	0	0	0	0	12.2399	0	0	38.5401	0	0	0	0	0	0	36.4397	0	0	0	0	0	0	0	0	179.884	35.2533	0	0	0	0	0	0	0	0	0
AC026414.1	0	0	0	0	0	0	0	0	0	0	0	0	0	0	0	0	0	0	0	52.046	0	0	0	0	0	0	0	0	0	0	0	0	14.5912	0	0	0	0	0	0	0	0	0	0	0	0	0	0	15.0705	0
AC016550.1	0	0	0	0	0	0	0	0	0	0	0	0	0	0	33.8224	0	0	0	0	0	0	0	31.2249	0	0	0	54.1397	0	0	0	0	0	0	0	0	0	0	0	0	0	0	0	0	0	0	0	0	0	0
AC016550.3	0	0	0	0	0	0	0	0	0	0	0	0	64.3086	0	0	0	0	0	0	0	0	0	10.6525	0	0	0	36.9402	0	0	20.144	0	0	0	0	0	0	0	11.3103	0	0	0	0	0	0	7.55993	0	0	0	0
AC008539.1	0	0	0	0	0	0	0	0	0	0	0	0	0	0	0	0	0	0	0	0	0	0	0	0	0	0	0	0	0	0	0	0	0	0	0	0	0	0	0	0	0	0	0	0	0	0	0	0	0
AC109492.1	0	0	0	0	0	0	0	0	0	0	0	0	0	0	0	0	0	0	0	0	0	0	0	42.8858	0	0	0	0	0	0	15.3022	0	0	0	0	0	0	0	0	0	0	0	0	0	0	0	0	0	0
LINC01949	0	0	0	0	0	0	0	0	0	0	0	0	9.77791	0	0	0	6.74918	0	0	0	0	0	0	0	0	0	223.261	0	0	0	0	0	0	0	0	0	0	0	0	0	0	8.35787	2.54382	0	0	0	0	0	0
RNU6-606P	0	130.411	0	0	0	0	0	0	97.4339	0	0	0	0	0	0	0	0	513.015	0	467.543	0	0	0	0	0	0	0	0	0	0	0	0	0	0	0	0	0	0	0	0	0	0	77.0709	0	52.2385	0	0	0	0
LINC02488	0	0	0	0	0	0	0	0	0	0	0	0	0	0	0	0	0	0	0	0	0	0	0	0	0	0	0	0	0	0	0	40.9701	15.6207	0	0	18.0767	0	0	0	0	0	0	0	0	0	0	0	0	0
LINC02060	9.52651	0	0	16.4305	0	31.0613	5.44753	0	31.4212	9.91755	0	0	28.6605	0	0	8.23564	13.1885	0	0	3.01553	0	0	4.74753	0	0	0	0	0	13.3843	0	5.77056	5.17384	5.91788	4.7829	0	13.6967	23.2206	0	0	0	0	0	14.9126	6.64065	0	7.73675	0	67.235	13.5328
AC008525.1	0	0	0	0	0	0	0	0	0	0	0	0	0	0	0	0	0	0	0	0	0	0	0	0	0	0	0	0	0	0	0	0	0	0	0	0	0	0	0	0	0	20.7896	0	0	0	0	0	0	0
AC074131.1	64.8028	629.373	0	447.067	0	0	148.224	151.967	42.7477	607.166	455.822	558.211	324.932	262.893	0	0	179.427	0	601.733	0	0	0	0	0	0	0	55.9943	0	91.0448	0	39.2535	140.777	40.2556	0	0	0	52.6516	0	0	0	0	1610.9	0	0	0	0	0	0	0
AC113167.1	0	0	0	99.2174	0	0	0	0	0	59.8881	0	106.186	0	0	0	0	0	0	89.0283	0	0	0	0	0	0	0	0	0	0	0	0	0	0	0	0	0	0	0	0	0	0	0	0	0	0	0	0	0	0
AC093510.1	24.4703	43.2107	43.574	42.2044	23.9183	39.8929	55.9713	57.3846	16.142	25.4748	49.1782	0	0	99.2717	19.8139	21.1545	0	63.744	75.7405	38.7293	21.5724	80.3978	73.1687	0	24.279	0	0	48.1776	60.1643	0	29.6452	106.318	60.804	110.571	14.1022	17.5911	79.5275	129.477	68.3021	89.2383	0	83.903	12.7685	34.1151	34.6177	79.4922	0	47.101	52.1417
RNU4-90P	0	0	0	0	0	0	0	0	0	0	0	0	0	0	0	0	0	0	0	36.8066	0	0	0	0	0	0	0	0	0	0	0	0	0	0	0	0	0	0	0	0	0	0	0	0	0	0	0	0	0
AC114316.1	0	0	0	0	0	0	0	0	116.71	0	0	0	0	0	0	0	0	0	0	18.6681	51.9911	0	0	0	0	0	0	0	0	0	0	0	73.271	0	0	0	0	0	0	0	96.5042	0	0	123.33	0	0	114.628	0	0
AC026780.1	12.0111	0	0	0	35.2204	0	0	0	7.92319	0	0	0	0	24.3634	9.72548	0	49.8846	0	0	0	0	0	0	0	0	47.1341	10.3784	0	0	0	0	0	0	0	0	0	0	6.35529	0	0	0	0	0	0	0	0	0	0	0
LINC02058	69.5691	20.4747	0	0	22.6666	0	92.8237	27.1907	0	0	0	0	46.5108	0	0	0	128.416	40.272	0	0	0	0	0	0	0	0	0	0	0	0	0	12.5943	0	0	0	0	0	0	0	0	0	0	0	0	0	0	0	0	0
AC025766.1	40.0859	106.178	71.3805	69.1368	78.3632	0	91.6889	47.002	0	41.7313	161.122	0	0	0	64.9158	34.6541	55.4951	0	0	88.8217	35.3387	87.8021	439.489	340.255	0	0	0	52.6145	56.3187	75.5523	145.689	217.706	199.211	120.754	23.1014	201.717	0	0	372.962	292.37	65.5946	68.7225	250.998	27.9427	28.3544	65.1098	0	282.913	28.4718
AC008534.1	0	29.8466	0	0	33.0418	13.7774	4.83257	0	0	0	0	0	0	0	6.84293	0	0	0	0	2.67512	0	0	8.4232	0	0	0	0	0	0	0	0	0	0	0	0	6.07526	0	0	0	15.4097	0	0	0	5.89101	0	0	0	0	0
AC008592.4	0	0	64.8769	62.8377	0	0	0	0	96.1347	0	0	0	73.0736	0	88.5019	62.9935	0	0	0	0	32.119	0	90.7834	0	0	47.6578	283.331	0	25.5937	68.6687	0	19.787	22.6326	128.043	20.9966	0	177.612	77.1109	0	66.4329	0	31.2306	38.0216	101.587	103.084	0	0	0	51.7554
AC104123.1	132.219	505.867	78.4801	266.047	43.0787	305.363	88.2074	90.4347	50.8778	137.646	0	244.056	0	312.893	80.2941	95.2522	61.0148	47.8366	426.295	38.3649	19.4268	12.0669	32.9456	37.4098	0	28.8253	0	7.23096	119.97	20.7667	46.719	17.952	102.668	33.191	25.3992	23.7621	35.8088	5.82996	30.7543	0	12.0198	0	40.2447	0	23.3809	0	0	0	140.867
AC008592.2	0	0	0	0	0	0	0	0	0	0	0	0	0	0	0	0	0	0	0	145.421	0	0	14.3091	0	0	0	0	0	0	0	0	0	0	0	0	0	0	0	0	0	0	0	0	0	0	0	27.9041	0	0
MIR583HG	209.597	287.867	124.409	40.1661	45.5264	75.9325	106.536	163.839	107.537	48.4889	93.6062	28.6581	70.0635	0	18.8569	40.2657	32.2408	222.44	36.0413	73.7177	0	178.535	11.6058	39.5354	46.2129	30.4631	0	15.2836	65.4384	0	84.6403	25.2959	217.003	93.5383	80.5269	66.966	0	0	21.6678	84.9284	25.4055	59.8881	97.2144	32.4675	74.1282	0	203.692	29.8842	49.6235
AC099509.1	0	0	0	0	0	0	43.1374	0	16.5877	0	25.2679	0	0	0	0	0	0	0	0	39.7985	0	0	0	0	0	0	152.095	0	167.812	0	0	0	62.4826	63.124	14.4915	0	0	0	0	0	0	0	0	0	26.6801	0	0	0	0
AC008906.2	115.256	0	0	99.3918	0	0	115.336	168.926	228.088	59.9933	144.769	141.83	317.851	0	93.3237	0	39.8901	50.0392	0	27.3623	0	94.6688	71.7971	48.9155	0	37.6907	24.8973	0	10.1205	108.615	34.9073	62.5952	53.6977	115.731	49.8163	62.1407	117.055	76.23	26.8087	26.2696	62.8662	49.3981	225.524	0	101.906	163.804	1848.14	110.923	61.397
[truncated: 4,407 more rows]
[truncated: 206 more columns]
