# Supplementary material for: Identification of novel lactate metabolism-related lncRNAs with prognostic value for bladder cancer
Source: Front Pharmacol. 2023 Sep 13;14:1215296. doi: 10.3389/fphar.2023.1215296 (PMC10533998; doi:10.3389/fphar.2023.1215296)
Supplement: Supplementary file 4 [file Table6.XLS]

## Sheet: Sheet1
2023-03-01	0.579374	1.00959	1.32505	0.988453	1.17073	1.99135	2.34836	1.86499	1.49299	2.60402	5.3582	1.64236	3.21144	1.80315	3.18546	1.03712	2.47825	0.507883	1.63681	5.37301	3.25396	2.06243	3.69028	4.47005	3.59748	1.08423	1.3335	1.85693	2.45006	1.97002	1.97181	1.73404	1.53785	1.68101	1.81872	12.2636	1.22185	1.34215	2.93368	7.72533	1.38288	2.99559	2.06284	4.7617	0.485789	0.661987	0.800911	3.36694	1.56046
TOMM40	39.6156	26.5375	55.5368	25.6472	64.2115	24.5267	35.3738	53.8005	48.4175	34.4885	57.6945	29.6988	202.437	28.5445	49.7248	50.6731	88.0832	45.4216	25.8693	61.5366	54.4571	119.251	88.2836	172.587	84.0095	97.904	270.802	105.209	41.6613	113.969	103.587	118.842	60.4841	51.8277	104.564	69.6186	81.8971	94.092	89.3511	93.966	105.43	80.2794	72.1248	115.737	56.7872	75.9415	64.3974	90.7371	43.096
SLC17A7	1.18556	1.557	0.101499	3.84444	0.795674	1.46896	0.808702	0.399483	0.722625	1.657	0.906257	3.98191	0.663267	1.89516	1.1422	0.194315	1.40184	0.348759	2.05662	0.239174	0.717555	0.131059	1.00717	0.300528	0.266658	0.0988978	0.0671819	0.690914	2.01819	1.22046	0.0727086	0.110989	0.229101	0.295713	0.0596966	0.199444	0.130535	0.273652	0.195108	0.0790665	0.190461	0.222497	0.163177	0.376145	0.064432	0.0688365	0.0677093	5.65456	0.296003
ATP2C1	39.9391	22.8289	22.4943	21.5042	41.4165	25.1676	55.1662	16.5269	31.3141	28.4412	27.6098	30.0653	18.1672	24.067	54.1955	45.4005	52.8495	23.6634	26.7487	140.327	53.3774	24.6503	56.5034	78.7567	11.2744	43.9169	32.0597	34.8881	42.4375	35.3156	62.1436	90.7368	34.8661	56.649	51.0943	79.2911	42.3029	42.4033	35.2374	56.1249	48.6412	12.8118	27.9575	17.7671	23.7643	27.9565	20.0395	50.6058	67.5441
EPCAM	70.7503	0.588775	56.331	0.0475487	107.597	0.295728	75.706	11.6685	43.8285	40.679	40.7091	13.4479	119.123	0.192505	183.977	108.336	131.11	144.539	0.0846426	253.604	136.714	53.4684	60.8858	165.236	5.75906	122.444	544.382	117.813	161.713	218.093	85.1792	364.573	93.4251	197.517	178.352	390.224	80.4954	272.068	28.3276	89.5554	57.2091	6.19631	193.871	85.3803	139.756	96.527	226.573	504.392	274.57
SLC25A51	4.44273	4.75692	6.70865	6.37425	4.87007	10.5179	7.90291	6.95071	6.33458	6.52797	4.64509	6.49472	3.66928	8.17211	9.37505	6.99538	11.7716	4.99812	7.26745	21.4302	7.51537	12.1461	6.10063	22.7958	5.6307	8.0877	6.98186	3.71261	8.26721	6.37969	10.9318	14.9222	4.92245	11.1318	4.60293	9.81786	5.12752	2.93387	4.89688	11.1246	3.30135	7.53972	8.0134	6.91288	3.01748	5.39624	3.95512	14.5232	8.91861
SMPDL3B	1.85263	0.121511	2.11438	0	3.28516	0.15943	5.6419	1.93018	2.15236	2.4271	2.49154	0.830325	8.735	0.090809	24.2421	2.5436	6.11254	4.05803	0.0399278	3.80635	57.1964	1.66359	7.99545	6.76807	0.486143	3.19237	4.41789	1.14651	2.61726	24.8761	15.6285	4.86447	7.15451	4.78507	4.65163	55.4616	5.25885	14.1525	0.439396	20.952	4.68248	0.405633	24.3375	7.57258	15.8454	4.47847	1.72817	14.1111	12.393
ACTR6	17.9329	16.5432	12.985	18.0621	16.4791	17.1366	22.997	12.4277	24.2861	20.8406	20.1565	19.9312	14.5069	18.1861	25.0125	23.0779	23.7999	20.9124	19.4594	40.5585	25.4841	11.6115	23.8044	21.037	4.68571	16.2717	39.6019	19.827	25.2913	18.6373	21.7853	45.7895	14.4997	18.9987	26.8864	14.1123	20.3563	10.018	20.8861	25.4982	23.8279	22.0214	9.04149	20.9407	14.1438	8.93756	5.44556	30.5416	26.1826
TAS2R16	0	0	0	0	0	0	0	0	0	0	0	0	0	0	0	0	0	0	0	0	0	0	0	0	0	0.0994103	0	0	0	0	0	0	0	0	0	0	0	0	0	0	0	0	0	0	0	0	0.0680602	0	0
CTXN1	3.08329	34.4515	3.65278	87.058	9.38851	92.4699	16.6782	1.54266	5.9411	27.6585	14.3874	26.7289	10.6845	43.4867	5.79936	6.07594	23.3684	11.7968	75.9807	5.49374	35.3457	5.51092	15.8652	4.41288	14.1439	26.2172	18.6445	38.917	33.2855	25.6661	12.049	135.474	3.85667	35.0476	25.4143	14.6521	12.3904	11.3936	4.22516	17.2283	12.3978	3.80049	9.69701	6.40192	10.745	48.1925	9.48067	105.704	5.71529
ZNHIT6	10.4237	10.9344	9.08526	17.1825	13.4594	14.013	19.5405	8.85891	10.8794	15.2545	13.7841	16.9	11.6543	14.4764	17.6487	20.0918	17.2342	8.88711	19.0438	14.5278	15.1802	20.1504	16.1371	26.5036	7.44186	10.7797	13.1808	10.1883	15.0336	27.9117	15.2309	16.5185	11.3817	41.0208	28.0353	16.4747	15.945	11.9866	10.9692	16.0854	13.5293	9.273	7.08895	21.3235	7.32721	11.993	16.0524	22.1084	15.5618
CCT4	137.003	158.106	103.597	157.612	166.693	174.107	146.782	128.708	145.416	172.37	160.246	189.265	255.322	169.851	183.597	181.661	232.548	191.607	179.462	376.326	147.265	282.289	150.119	424.454	141.401	161.031	181.913	230.883	142.05	190.58	377.411	186.499	138.846	170.435	135.946	202.653	150.695	71.87	181.062	206.186	131.082	265.121	112.617	224.408	105.998	65.3942	65.6261	374.041	237.278
POLDIP3	70.4908	42.8557	48.198	73.4075	57.3908	80.9082	88.4066	51.5238	76.3809	88.328	63.4025	92.6389	60.6666	67.6563	73.6415	90.412	74.0232	58.6856	84.6141	46.6251	64.5326	125.599	116.394	64.6641	37.8	63.7847	94.2068	74.7174	70.9221	71.6429	73.8244	129.227	47.2909	82.0769	86.7197	72.7984	64.6563	38.0777	93.9684	63.6508	76.8725	73.343	64.3695	69.9841	43.1586	22.4534	24.5955	144.536	166.948
TMEM156	0.482681	0.0180904	1.19109	0	1.21384	0.249226	0.783965	2.13087	0.674752	4.14191	6.62955	2.49214	17.1912	0.567822	4.26482	0.598573	1.50505	0.799045	0.083222	0.748455	0.260916	0.587229	0.797792	3.33076	2.32457	1.16056	0.567632	0.896131	6.2668	0.652651	0.568822	0.100188	0.501853	0.925383	0.196151	3.1749	0.54465	0.0229379	1.91248	3.09281	0.0931273	10.9662	1.02707	2.46117	2.77239	0.17951	0.0529711	0.521719	0.315781
ANKRD12	14.1781	16.2436	8.37487	17.7727	14.8389	15.9473	19.1457	9.50341	11.8025	19.6693	13.3258	15.2575	6.29096	20.1753	13.9292	11.1279	18.4586	8.87193	23.1104	41.5452	11.4328	7.02269	7.32177	10.3081	2.92275	9.80443	11.3092	9.70852	11.1179	13.3366	14.7175	21.9559	4.17894	17.5553	8.37915	19.5851	8.57029	9.4731	8.63482	8.11651	8.05044	7.99212	11.9834	8.87775	5.90272	5.65308	5.69897	16.453	21.837
ZIC2	0.241744	0.0280046	11.04	0.0723717	0.120453	0.128604	0.0159685	0.039584	0.0423462	0.0734178	0.662805	0.0267911	2.69793	0.0732507	0.314386	0	0.189641	0.392204	0.0322076	2.6359	0.110157	5.82226	1.28075	4.45854	0.484415	2.99432	0.0244088	7.96014	1.32851	0.140323	1.90787	16.2385	0.13873	5.15311	2.47256	9.51468	0.579657	0.0887716	5.5042	1.67572	0	0.0384944	11.4799	14.2874	0.764714	1.01429	1.84503	8.55593	0.024442
USP49	2.19141	1.90551	1.35519	2.33606	1.30697	2.51408	3.233	0.675851	1.71983	2.03234	1.62653	2.63089	0.944727	1.7206	1.62939	2.41391	1.77359	1.07899	2.44042	4.39835	2.19797	2.37473	5.6563	2.46363	0.566303	2.15086	4.12066	1.13122	3.36481	2.31363	2.8957	15.235	1.63142	7.68254	3.74042	5.24234	3.56962	1.22689	1.6872	2.72809	1.4856	4.88851	2.27876	5.7612	1.86602	0.745381	1.18054	7.45826	7.008
IPO5	43.9044	103.79	22.837	94.0268	45.3983	96.5821	55.9874	27.9496	33.9678	64.202	40.7748	81.9758	26.1688	81.2922	66.0675	46.5294	53.7611	37.1679	96.6422	99.2874	54.4421	36.2914	58.3398	67.9737	33.8303	43.0534	34.7115	46.9712	76.3856	42.7153	69.448	176.851	36.4802	56.6361	34.1474	57.3661	50.8429	31.1973	38.548	41.319	50.0227	46.8177	53.5458	47.3481	21.7691	25.6702	14.4819	118.344	72.73
LRRC73	0.205779	0.327777	0.359685	0.960009	0.413549	0.752615	0.373803	0.247097	0.90316	0.687448	0.600598	1.21249	3.35193	0.971669	1.44735	0.241009	0.887851	0.706232	1.05552	1.53693	0.57303	0.405329	4.46143	1.75132	6.40775	1.72897	0.723747	0.773182	0.900019	4.16074	2.10708	5.05862	0.432999	2.51503	0.406173	0.688339	1.31579	0.19395	1.72446	1.19548	1.01241	0.180221	0.0841098	0.678597	0.219196	2.40685	0.159962	2.00875	1.02988
SYNDIG1L	0.278495	0.195185	0.0584143	0.275135	0.152641	0.244456	0.344007	0.050162	0.393524	0.899359	0.514792	0.543208	0	0.139238	0.11952	0.39141	0.377642	0.0382317	0.36733	0.40377	0.162859	0.082284	0	0	0.555401	0.0758898	0.123726	0.251136	0.391518	0.0355643	0.0557934	0.982705	0.0703209	0.025213	0.604673	0.139737	0.066778	0	0	0.0303361	0.0365379	0.0487812	0.204897	0.262398	0.0197769	0.0176074	0.0259786	0.159916	0.0929209
OR4N5	0	0	0	0	0	0	0	0	0	0	0	0	0	0	0	0	0	0	0	0	0	0	0	0	0	0	0	0	0.0367726	0	0	0	0	0	0	0	0	0	0	0	0	0	0	0	0	0	0	0	0
RNF146	18.953	31.0217	14.3966	38.2748	11.4336	36.1002	31.6863	11.9519	19.1922	45.2128	30.2207	49.3951	12.1598	37.15	18.3621	29.9556	33.6401	13.5217	43.9436	40.7231	40.3111	20.9126	20.3497	21.4065	9.70737	26.784	29.687	17.6552	33.7092	24.0444	30.7417	34.2439	18.1558	29.8682	17.5589	23.113	30.1314	16.4842	16.997	26.2244	20.4041	13.2937	18.2948	29.1112	18.8708	10.2128	11.9928	24.481	40.0134
CREB3L4	16.5325	4.78798	7.69721	5.23811	11.5052	8.50185	10.7022	7.77536	11.2783	13.947	7.77402	12.0925	20.9288	3.96585	22.7366	25.373	12.4134	18.3113	6.42434	61.8381	22.0981	11.4469	44.3156	8.91922	11.6738	10.1023	16.8041	24.8849	13.0883	21.848	30.8794	20.5063	22.9756	40.1851	20.6424	18.2424	32.4042	37.4173	7.50946	35.1441	37.9743	18.7351	22.4686	20.2971	14.3018	11.941	25.6797	42.9208	33.041
CDH11	22.1257	19.3066	2.31473	16.9893	13.2294	44.4734	26.9236	3.49565	5.028	15.334	15.5175	24.0435	6.2526	19.6689	8.69838	4.04396	50.4691	7.45172	13.3448	57.393	28.5161	1.22071	3.75651	16.3783	29.3521	18.9691	9.12929	25.5039	19.3534	76.7047	0.588113	2.15613	11.6369	0.664421	4.98423	24.1556	0.241151	0.311819	0.716877	11.109	1.3159	4.90869	7.13601	21.359	0.689098	1.31293	1.21199	4.28283	0.640889
LSM2	61.8686	68.6393	59.9971	81.852	36.5752	85.6694	67.1371	51.0548	71.623	99.0554	95.7404	105.393	162.131	62.5848	120.729	88.96	121.645	119.194	72.7543	62.8498	86.4432	174.016	131.511	151.848	155.4	97.0875	122.127	108.82	157.844	111.352	124.263	239.999	90.8585	219.949	145.249	175.161	135.393	82.2845	113.801	172.381	175.189	138.301	107.254	298.463	71.1786	89.2906	43.0952	181.198	74.1424
MAPKBP1	12.6845	24.1427	12.7357	24.9218	9.48531	28.3183	16.2441	15.5772	12.2523	23.7139	7.58474	15.9343	3.85075	23.1879	8.043	7.98159	13.6799	5.92977	26.9581	6.4708	6.2665	13.4402	13.332	13.5609	3.31008	10.517	5.8194	7.67418	16.6113	9.10373	8.61608	5.20453	6.85446	8.67954	5.46907	5.9054	6.9554	5.50389	18.3572	6.59486	4.81469	3.00795	5.28801	10.2109	4.83554	3.96538	5.27412	12.0588	17.232
ADAM22	3.19618	1.13219	0.450268	0.736383	2.35317	3.00093	7.81202	0.576406	0.934516	1.52726	1.92604	2.67512	1.32194	1.09315	2.05581	3.32834	4.98387	2.32892	1.44194	2.82939	1.13081	0.234911	2.9042	0.296266	0.187769	0.422479	3.39093	0.797622	1.36923	2.30731	0.426083	12.5322	0.207031	5.4093	0.464915	0.75227	1.35118	0.78041	0.107485	0.818425	1.55684	0.950479	1.93036	0.292154	0.292184	0.893494	1.32942	5.01967	2.93795
FGF11	0.156858	0.0416421	1.27491	0.0430459	0.100302	0.0573692	0.142468	0.266833	0.36941	0.174672	0.114453	0.350572	0.0778981	0.0653531	0.224392	0.0656117	0.209479	0.00897225	0.0574703	8.52815	2.6208	1.69932	2.53019	0.162361	0	0.320578	0.798493	0.500964	0.13476	0.784549	1.40539	1.31916	0.445581	0.840217	0.154806	0.196761	2.06864	0.116161	1.46331	1.28147	0.0600232	0.0915841	0.0721282	0.184739	0.204215	0.0578496	0.0121934	1.72635	0.33437
STEAP2	19.1894	11.2213	2.31975	7.44902	9.43336	19.379	29.0145	2.02962	8.12743	15.6897	13.7724	14.4796	6.12823	19.1965	8.4718	17.5044	12.0799	13.5268	20.1104	16.2821	3.27034	2.31819	4.7775	19.9058	3.04887	5.08355	9.16859	1.85036	7.12273	11.661	1.99549	2.47994	3.86747	28.141	14.2759	7.26933	8.92634	2.3736	0.332583	3.76414	1.2922	2.09802	10.5831	9.43728	9.20524	7.28776	3.8152	1.43787	27.8774
AC092718.3	1.22336	0.839414	0.789538	0.464846	1.13472	1.10137	1.70944	0.564998	1.9946	0.733545	1.28174	1.1472	0.560806	1.25464	0.942344	2.07836	2.08811	0.968899	1.24122	1.24032	0.70754	0.463402	0.587593	0.389624	0.19755	1.15396	4.80786	1.55577	1.05837	0.841213	1.19401	2.1916	0.653448	1.02235	1.11448	0.607083	0.676937	0.304097	0.178554	1.02507	1.04943	0.576918	1.90398	2.83729	0.467789	0.416472	0.175565	1.40495	1.25593
KRTAP10-10	0	0	0	0	0.0724907	0	0	0	0	0	0	0	0	0	0	0	0	0	0	0	0	0	0	0	0.0694118	0	0	0	0	0	0	0.0933391	0	0	0	0	0	0	0	0	0	0	0	0	0	0	0	0	0
NANOG	0	0.00859404	0.0141459	0.0222094	0.0147858	0	0.0294024	0	0.0259903	0.0300405	0	0.0164433	0	0.0449582	0.00964785	0.0135409	0	0	0	0	0	0.0265685	0.028074	0	0	0	0	0.0101361	0.0126417	0.0172249	0	0.0380764	0.00851466	0.0488458	0.0133119	0.0096684	0	0	0.0127964	0.0293854	0.0265447	0.0118131	0.0165397	0.0127087	0.00478928	0	0.0251645	0.0464715	0.0150015
NINJ1	85.0498	41.8494	24.7767	57.5808	66.5803	58.0727	48.7039	23.7999	48.9628	62.6499	127.002	70.5612	105.887	62.7209	32.2835	52.2598	96.8521	63.8086	61.2348	41.9281	91.8661	58.9801	31.6471	84.6214	140.538	102.967	62.1508	37.7776	57.6075	48.5869	38.4327	8.5884	20.4627	56.2814	35.272	193.897	48.184	9.18786	58.013	181.038	19.8767	26.1281	37.5927	101.979	63.0109	12.4702	65.7035	35.0187	117.749
RGS20	0.136735	0.0435598	1.0277	0.150094	0.0999245	0.100019	0.0827941	0.643075	0.219558	0	0.155198	0.111126	2.87915	0.0379793	0.277107	0.0686333	1.12372	0.594412	0.100195	3.54433	0.494992	8.16969	0.498037	15.0653	3.27706	1.58356	1.06307	0.29113	1.132	0.698451	4.76339	0.353823	0.963851	1.73306	0.47231	11.6143	0.0819662	0.312981	8.06425	7.12446	0.119595	0.119752	4.28946	11.1224	0.161833	0.172896	1.02039	17.7706	0.0253456
NCAPD3	5.84242	4.49034	5.40737	4.84936	4.06836	16.8959	10.6593	5.86542	6.64381	5.69714	5.23362	6.11041	8.02889	5.97238	9.95631	6.87472	10.4983	2.55296	5.56782	50.7789	18.0963	9.73148	8.14826	27.6483	4.38984	10.5158	14.0151	13.3511	11.5647	13.0565	16.7201	62.8723	9.64341	26.7862	15.7855	19.6518	12.4206	7.90522	13.7053	11.4936	14.9323	14.9309	18.9329	10.844	4.12056	4.45069	4.92875	34.6297	12.463
EXOC3L1	4.08986	2.59077	3.02479	1.051	2.04727	2.42099	4.08829	1.95875	6.92403	2.44829	6.39394	4.26534	13.1868	1.45775	3.179	4.79403	6.14917	3.76467	1.83627	2.99129	4.04869	4.14438	8.26641	3.84998	17.5684	35.8826	19.4565	5.4362	4.98527	5.67568	1.43664	8.82581	2.86531	4.17354	6.13619	7.15106	3.3445	1.94807	21.9346	7.46798	6.23426	1.01453	2.52202	4.78899	3.8277	3.45264	7.0348	2.98649	6.49434
NKX2-2	0	0	0	0	0	0	0	0	0	0	0	0	0	0	0.0497427	0	0	0.0238674	0	0	0	0	0.0361862	0	0.0729953	0	0	0	0.0162946	0	0	22.7235	0	0.0629602	0	0	0	0	0	0	0	0	0.0213189	0.360383	0	0	0	0.239599	0.232036
POTEB2	0	0	0	0	0	0	0	0	0	0	0	0	0	0	0	0	0	0	0	0	0	0	0	0	0	0	0	0	0	0	0	0	0	0	0	0	0	0	0	0	0	0	0	0	0	0	0	0	0
SPATS2	11.7409	5.74602	6.97086	6.81178	9.36126	9.10169	15.5708	9.9672	13.1081	9.77026	9.21878	9.91801	10.7742	5.65385	10.2236	11.0286	14.8275	9.63573	6.98247	20.4369	19.2438	14.2132	24.4038	39.2619	7.62414	14.9393	10.985	10.5971	13.5057	22.3679	21.0786	53.4755	13.6215	20.7871	18.504	18.4173	10.8633	11.6073	8.44476	19.1723	9.88553	15.5452	7.07459	16.1325	9.61021	8.4652	11.7359	14.0577	38.4408
YLPM1	25.3984	17.5315	7.63609	19.0017	22.8563	20.3311	29.7038	11.0125	19.256	18.0621	15.9229	22.575	8.80644	22.3945	17.5511	24.0245	21.2066	22.4043	21.5064	20.1409	15.8583	11.2356	11.1038	24.1602	6.09244	13.4983	13.4582	18.138	18.0088	18.7524	23.9752	56.2817	9.68953	23.1799	19.9071	17.0417	16.4563	12.7007	14.6038	18.1742	8.38184	12.411	11.1378	21.1337	8.85667	6.12752	4.05056	28.6853	35.6385
ENGASE	33.6788	5.33827	5.45011	7.60601	53.1039	5.80973	49.8161	3.18378	17.938	16.6916	17.8273	9.92661	18.7643	5.9309	10.8478	37.3469	8.49808	10.5475	7.44334	21.8531	11.2227	13.7411	43.2651	7.52989	8.60873	33.2835	23.6502	50.2718	24.2312	30.774	10.4662	11.069	13.0699	90.3298	36.9248	13.9456	36.4643	31.8062	7.848	13.0801	21.2426	16.1102	30.9442	13.4345	37.7283	22.1124	50.3561	46.3917	51.5588
SUPT6H	50.4748	64.0182	25.7673	74.9441	61.1263	61.3066	50.4867	36.1444	40.6947	61.8668	44.2815	73.256	45.6198	72.6238	36.7645	47.9482	48.8219	39.0653	78.7107	60.2707	56.8787	51.0398	49.2844	53.5997	46.7105	42.7246	53.9228	63.7489	64.835	50.8293	64.7196	78.6242	29.4197	48.9086	44.1427	54.8961	41.2656	31.287	45.299	45.3193	35.7169	28.0448	57.3743	43.0913	29.4986	17.0191	29.7812	69.3179	62.1933
PSMG4	2.12266	2.7983	3.1122	3.4031	3.031	2.95213	3.93703	1.58046	2.58769	3.94214	3.65468	3.83043	4.46069	2.81605	3.15142	4.78755	5.22475	2.32926	3.21316	4.63832	2.86408	7.96327	8.15292	5.21335	8.01788	5.30856	5.83186	5.03194	3.33422	3.34375	5.29698	5.28247	7.90744	6.87137	6.67744	2.65764	5.60876	7.27675	7.22701	3.21728	8.45997	4.81878	5.07724	9.76298	5.48158	3.95541	9.90028	8.25138	4.46528
ACP5	29.9864	12.1551	17.5405	11.1518	16.4637	24.7708	19.1776	31.1804	27.4952	47.526	116.567	20.6098	122.256	25.6332	43.3405	18.8923	49.3934	26.3493	20.7987	71.55	47.9853	115.05	21.5214	220.622	73.4769	30.1844	97.0435	183.282	25.233	77.9068	43.1224	5.56419	48.3183	21.7883	22.7568	163.948	4.46288	14.5351	92.358	204.318	9.97102	58.0709	24.9147	93.5033	18.605	12.9767	38.1479	64.3325	21.9939
TCF21	102.649	210.199	2.88326	21.3706	45.8534	20.7181	43.007	7.17829	11.642	22.7652	51.2856	21.3367	9.25873	61.0545	15.663	6.35426	83.0524	23.4677	11.9702	1.66431	1.57566	0.220388	1.48043	1.12504	0.520093	4.35562	1.08292	4.33612	9.45272	5.34788	0.010674	0.214325	1.58413	0.926128	2.77636	1.42069	0.459918	0.206607	0.0909835	0.922787	1.60425	6.25743	6.05633	2.04817	0.652668	0.27285	0.939338	1.45016	0.728857
MYLIP	37.8704	38.2028	26.2849	68.7928	47.1919	46.1047	68.174	15.2061	27.4201	68.0244	43.0969	59.9085	10.491	110.278	44.9973	53.6679	46.1226	25.7637	104.217	117.562	39.0105	10.3459	68.688	13.3725	8.53402	47.6771	76.5576	156.098	59.1177	33.6293	4.5166	25.2874	13.3989	79.4272	204.793	47.8438	36.9781	21.5459	17.4518	79.2639	52.7216	34.5532	23.0716	40.4269	43.9759	21.3651	27.4959	47.9537	107.577
ART5	5.80738	0.246676	0.0902296	0.212493	0.801642	0.692263	1.00023	0.0516551	0.967043	2.34726	0.33481	1.20616	1.28179	0.788604	3.63077	1.7274	1.74997	3.80902	0	0.340191	0.395309	0.169466	0.67151	0.356214	1.89641	0.175835	3.15336	1.64865	0.362855	1.26349	0.114908	2.21618	0.244397	0.155781	0.297184	0.308348	0	0.139011	0.0816215	0.0937171	1.24164	0.188374	0.421992	0.243187	0.229112	1.0063	0.0401277	15.2161	0.478433
DERA	20.2319	19.6049	32.9138	21.9419	21.1406	27.1288	21.8931	20.8544	28.388	23.0709	26.9993	23.3545	27.9551	19.4803	23.4724	23.2635	27.8415	12.8689	23.8405	53.501	23.7823	36.8286	29.9719	33.0055	16.5646	22.7567	15.3404	12.532	37.5761	35.4722	95.908	68.9722	39.5418	50.6891	32.5887	32.5244	24.5322	24.0729	34.821	61.7409	34.7821	29.9724	15.0389	36.7031	30.6874	10.1877	6.53746	33.4572	36.4405
PARP10	37.0406	10.5709	16.7297	6.80969	26.0909	10.1957	33.5112	17.6348	50.447	26.1153	45.1157	17.5505	90.3796	11.2328	36.2396	46.1904	30.8571	27.5765	9.6482	40.6679	27.3479	96.615	100.258	94.7685	80.5927	36.9802	21.6546	29.4749	22.9628	50.2117	9.18727	10.5685	36.3216	50.2574	33.9737	100.213	47.5886	25.8231	84.7967	75.5603	41.8495	32.5141	33.2073	23.1074	43.6428	32.7414	60.1627	9.08377	64.1405
PAFAH1B1	54.6176	72.889	35.4833	85.3179	62.5693	89.2004	66.7737	57.1039	54.3796	65.5151	55.4965	71.973	39.5471	83.3111	36.3518	48.4683	66.8657	49.0398	83.2317	78.7827	55.6776	31.8144	34.5021	52.5868	38.8858	53.8061	54.2398	41.1578	57.2876	58.3059	59.3067	47.4706	44.264	66.2454	40.4758	47.0219	43.4182	14.9394	45.5573	56.5107	30.0273	33.5121	28.1359	76.4066	25.9208	16.5016	17.3251	44.0675	98.1947
MAPK11	13.1792	11.7766	5.08027	5.74814	11.3617	11.8376	10.2251	9.06633	15.9216	14.887	26.1177	19.7614	93.1192	6.22386	10.3171	11.7091	13.3442	6.16702	8.17006	5.88531	19.5105	11.2207	15.4332	25.285	37.0119	45.2789	11.0309	9.33437	31.6533	14.5147	2.8373	6.41706	13.8544	8.01155	6.86396	12.1043	3.50406	2.12068	21.8227	11.7029	5.05943	8.76936	7.54935	8.69477	2.28691	6.02256	7.54797	9.82094	14.2363
FKBP2	95	63.901	124.729	99.2168	86.8806	85.1093	102.523	81.8079	112.447	101.759	169.664	107.264	335.372	81.1969	111.374	131.928	119.508	194.32	78.961	120.979	147.692	180.174	100.418	166.51	422.316	153.722	184.648	146.756	119.33	172.559	94.587	80.9317	223.715	109.146	115.678	149.713	219.44	117.534	157.034	148.768	209.688	138.549	87.5343	108.732	274.365	194.058	144.067	86.9171	127.342
IFNK	0	0	0	0	0	0	0.0463647	0	0	0	0	0	0	0	0	0	0.0786604	0	0	3.61641	0	0.439907	0	127.517	0	0	0	0	0	0	0.127835	0	0	0.0577688	0	0	0	0	0	0.0695069	0	0	0	0.120243	0	0	0	0	0
IL22	0.185253	0	0	0	0.203072	0	0	0.037075	0	0.0687643	2.22284	0	1.3248	0	0.132506	0	0.076123	0	0	0	0	0	0.0642628	0	0	0	0	0	0	0	0	0.0435794	0	0	0	0	0	0.0498869	0	0	0	0	0	0	0.416591	0.0390411	0	0	0
SLX4IP	3.92175	1.0209	4.57123	2.87815	2.22318	3.06539	7.53104	2.17968	5.62075	3.75575	2.50727	3.18271	2.04331	2.37157	5.5942	7.88527	5.2765	2.8534	3.07079	19.3467	6.9831	2.51607	16.2901	6.17019	2.19932	3.84723	4.54243	4.77426	10.6486	6.6823	6.50991	16.614	5.46763	7.53717	10.0742	6.03983	10.0888	13.877	5.50642	7.76267	7.3871	6.31979	2.89222	6.43998	3.21863	3.71211	3.80462	11.4913	13.7705
CUL4B	28.017	44.3701	28.3846	45.7568	18.8264	44.0754	38.0613	23.4118	25.4974	44.2983	21.1073	52.3042	18.7434	43.3469	29.7562	28.2714	40.5193	20.1753	63.6672	59.9999	37.0963	31.7503	49.2367	36.1249	14.378	26.1912	59.6381	31.2777	44.8901	27.0583	52.9854	53.5416	25.2946	36.9699	36.6154	40.3948	31.7044	24.7488	20.4255	41.0333	27.48	20.6048	20.5774	35.4633	18.4705	15.4174	13.2797	33.4113	55.8416
MYOC	27.118	73.4262	1.34735	86.1009	26.8717	16.255	18.0138	0.771337	5.55311	93.1453	7.53308	264.766	0.0413845	36.8608	3.70052	1.28972	8.90309	0.428998	38.4702	0.640706	0.0290071	0	0.542016	0.0958406	0	0.141927	0	0.313111	8.44476	0.177363	0	0	0.0876746	0.12574	0.47975	0.174221	0.0416286	0	0.0329408	0.0378223	0	0.395325	0.170307	0	0.0246574	0	0	0.19938	0.0386172
KMT2C	12.8676	24.137	7.80566	17.2571	11.7267	19.3274	21.0619	9.18477	12.7525	13.6806	8.3458	18.2965	3.73717	22.3486	9.94623	12.3513	13.5441	7.0723	22.2023	58.5396	7.61662	4.97939	176.126	6.59338	1.95115	7.20403	12.3274	9.01464	16.6628	17.1757	10.3391	30.9209	11.6568	19.5762	16.5433	12.3031	15.1756	10.7898	9.49013	5.49158	7.91195	9.44822	15.4858	7.05691	4.78331	4.97769	6.87197	13.9054	33.2397
PRSS54	0	0.0219449	0	0	0	0.0503881	0.100106	0	0.0221222	0	0.0670174	0.041988	0	0.0574006	0.0492716	0	0	0.0472828	0	0.0907927	0	0.101764	0	0	0	0	0.0382542	0	0.0322805	0.175935	0.069002	0.0972283	0	0.405366	0.101976	0	0	0	0	0	0	0	0.0211171	0	0.171212	0	0	0.07911	0
TIMP4	5.15813	15.4492	2.35803	12.8486	4.39777	9.48103	3.84405	8.28489	2.66174	10.5551	12.0953	16.3921	12.6635	17.6334	4.16247	2.61123	8.04339	2.23931	27.9764	2.03376	6.11381	0.347355	2.52339	2.55546	6.20079	1.8621	2.15448	2.71664	4.87565	15.989	0.147204	0.622261	1.08537	0.0798259	0.913705	19.719	5.28558	2.42191	0.627373	2.44917	2.2847	0.888054	1.5407	0.24923	0.876608	1.83962	0.781372	3.69602	4.46193
FZD7	73.987	74.3316	27.4198	106.926	44.2609	200.816	98.9727	12.0871	22.8707	128.99	56.5393	106.741	12.4243	156.509	36.0266	39.3798	89.8356	38.428	161.085	22.8078	20.8813	4.34419	25.4235	5.69735	19.4098	11.0695	11.9755	33.0619	56.0835	27.4421	21.9284	5.32123	8.40094	10.3247	26.4356	13.4577	12.3168	4.99495	1.66313	11.0058	11.4752	6.30643	8.9915	38.4873	14.4504	4.74325	3.34093	249.278	33.6485
CTSD	521.716	228.446	1245.35	227.968	1253.24	280.758	981.259	724.959	1858.11	689.604	1200.43	488.546	1150.78	291.009	1098.77	1686.19	639.282	2020.92	299.133	344.729	6888.49	1646.07	841.653	895.537	2135.77	651.681	956.854	2023.86	831.62	949.972	359.512	209.471	1543.47	850.577	447.48	1735.45	1737.84	147.358	2002.45	1797.5	1413.14	231.083	1112.97	1964.12	1425.73	238.509	819.001	487.23	934.58
CLEC2D	4.46474	1.69881	1.7655	0.826392	4.57326	1.00959	7.79502	2.12188	4.47945	7.57996	10.081	4.55057	11.7769	1.27207	7.10497	6.1301	3.89266	1.60766	1.59367	4.06551	3.8871	2.89369	9.41237	6.2917	3.84125	3.7183	1.89295	2.09793	6.08561	4.47312	1.2778	4.30203	3.66987	10.2614	3.97292	12.1342	8.34889	9.7818	7.70757	10.5468	3.86851	88.5523	6.73765	7.75328	4.56651	1.62623	8.62221	5.34359	5.38424
SHE	5.87734	3.72275	0.849565	4.58327	2.06883	5.62294	3.89483	2.28694	3.5148	5.51801	7.16843	15.9897	4.2318	4.19372	3.6183	2.83764	8.8175	1.5143	7.50204	1.77192	1.27429	0.280083	0.573972	0.392486	2.05333	7.04505	4.38374	2.15003	3.98187	1.76081	0.690592	0.377072	0.680008	0.374494	1.26725	2.63766	0.216971	0.0835448	0.35973	1.3987	0.797098	1.67554	1.83871	0.795729	0.391667	0.332356	0.691342	0.880829	2.62616
DENND4A	11.6877	17.5625	4.45794	8.16367	13.7002	9.18226	14.7196	6.43592	7.72745	9.82635	10.803	12.0549	6.57232	12.1539	10.752	7.81066	12.6556	6.401	10.0237	38.7563	8.66829	7.77085	9.21883	7.16484	2.87594	10.1517	4.82027	9.46415	10.4649	8.24321	4.41154	8.65544	6.84047	7.44172	8.10556	9.00777	9.4103	7.32297	6.31933	4.50308	8.61752	25.0911	7.8816	5.43492	4.38889	4.08978	2.65838	5.12613	14.7096
DSPP	0.0166345	0.0211972	0.0523364	0	0	0	0	0	0	0	0	0	0	0	0	0	0.020506	0.0570896	0	0.482345	0.0138966	0	0.1558	0	0	0	0	0	0	0	0.0444339	0.0117394	0.0840056	0	0	0	0	0.0671928	0.0473435	0	0.0109121	0	0	0.0156731	0.0118128	0.0210338	0	0	0
RBM27	11.0696	12.1611	8.99975	12.3635	15.8558	11.4056	13.9331	9.65377	12.8063	14.7527	13.5774	16.6222	5.07445	13.5458	12.276	11.5345	16.8631	13.7313	15.1532	27.2852	7.8064	8.52776	20.0014	12.2248	4.50365	12.0236	17.4409	6.96388	14.0851	11.7777	21.7336	25.9882	10.0244	11.4533	14.821	11.24	14.9154	7.94219	11.1731	11.1063	13.9789	9.82063	8.18353	12.6074	7.46038	5.50934	5.50853	12.2427	17.5999
SCLT1	3.1757	2.77795	2.22648	1.76225	8.37595	3.74754	3.23177	3.53419	3.30187	3.23353	4.24179	2.79126	2.59307	2.29536	3.539	2.50113	4.2068	2.45679	2.30134	12.7189	3.9795	3.84475	7.29445	4.79446	1.24308	4.96038	4.2579	2.03045	3.51488	5.5118	6.0341	3.27509	3.27839	3.18481	4.49344	5.37641	5.63744	3.25301	4.42762	7.51097	6.00221	6.66124	2.40961	7.81098	1.80663	1.675	2.92963	8.42253	2.29284
HSPA4	76.3546	58.6447	102.197	92.5958	110.593	84.8303	110.489	95.9972	103.557	72.3792	73.7901	80.6123	63.8988	99.434	92.7594	102.67	112.056	106.746	73.7526	161.221	82.0911	71.8781	100.926	137.739	64.1952	102.918	108.575	59.7212	85.6436	81.4354	188.252	183.192	88.3747	87.6084	132.262	79.2845	124.61	19.6383	105.377	84.3554	86.5151	100.332	60.8439	82.868	77.0701	53.4563	57.367	110.939	96.5314
TFIP11	16.62	7.34093	10.8483	13.6609	18.7174	13.9191	16.3351	19.3385	19.2526	18.2841	18.6169	14.3556	10.9412	13.1132	17.7648	20.7417	20.0758	15.9179	15.2969	52.7712	21.0503	21.9828	20.9864	23.2699	10.1411	18.7613	16.2151	20.4739	29.3537	17.8235	19.061	26.9526	18.3729	17.1425	22.6097	18.311	12.6262	9.08097	19.9949	16.4569	16.8454	17.6733	13.8655	18.7736	14.0879	4.49244	6.20391	24.1584	33.2482
KCTD10	30.3876	94.6215	20.3463	63.9732	33.2781	58.717	27.92	26.8244	20.2991	40.3995	36.7949	54.6455	23.4131	102.084	18.0961	21.4673	44.7955	23.5608	52.3905	30.012	23.0574	14.844	19.9518	40.2488	17.252	35.184	14.6762	25.3233	52.1603	32.8825	24.5423	26.7012	18.1258	12.7908	20.0127	20.2541	14.3128	9.19181	17.1531	36.386	16.3254	21.3824	19.0151	23.3231	11.6196	7.91604	9.25153	31.0619	18.4359
STX6	21.1928	9.81766	24.8997	14.8494	23.4652	15.9046	34.5843	21.9889	30.4627	18.9848	24.6937	18.4011	23.5726	14.5244	22.774	31.3097	34.349	26.5803	17.3482	178.757	53.6861	39.5319	56.896	35.6499	13.2265	32.9761	25.7335	28.484	37.7933	31.8395	53.0099	33.2098	35.59	26.0802	44.9567	30.905	48.5813	22.4379	39.0817	40.0532	48.19	18.2656	20.375	55.4168	32.1173	18.6958	18.1138	26.9181	56.2587
LOX	3.97771	12.7651	1.57657	12.0695	4.7103	43.7123	10.9907	3.26679	8.41645	10.7107	13.6027	25.2835	5.58131	15.8743	11.7041	2.17689	25.2718	1.62539	25.3846	59.3358	29.9737	6.04004	12.3077	51.4817	76.1436	13.9388	5.64428	13.796	11.9197	72.5586	58.9894	9.54814	11.144	4.84167	2.07443	34.901	1.41951	0.548118	15.2208	19.6211	2.26898	2.81957	3.92323	37.4654	0.694369	0.967246	3.23892	11.0154	1.65712
DHH	1.01449	1.79549	0.275839	1.36108	0.453067	1.09938	0.655236	0.676772	0.868797	0.669457	1.60842	3.25216	1.20915	1.50285	0.860014	0.3772	3.05703	0.464231	0.550658	0.29714	0.50223	0.0370051	0.0782041	0.207424	1.38035	4.81226	0.792906	1.21413	1.32057	1.48745	0.0752749	0.0795504	0.3795	0.0340167	0.370822	1.26584	0.135143	0.0607095	0.285169	0.491143	0.320423	0.427793	0.50681	0.283216	0.0133412	0.0950215	0.665942	0.388358	0.0835776
TRAM2	18.112	23.261	4.79292	37.4168	11.924	48.465	26.1677	6.72691	8.39345	25.094	20.0591	33.2096	10.6681	28.9562	16.721	8.05526	34.3088	6.19434	39.183	28.1191	21.6847	8.8982	10.4106	52.1875	25.0347	22.8555	15.9761	21.7295	23.8341	31.1305	13.0093	11.9944	7.61781	13.6422	9.56106	27.9579	5.25191	3.76012	4.38562	23.8356	5.39492	4.73108	8.27036	24.9925	5.69067	4.0478	2.9272	119.385	11.1259
EIF4G3	32.3273	45.4625	27.6911	50.2396	32.3631	47.3185	47.0964	20.3916	30.0641	32.62	22.2469	35.9183	9.437	49.259	25.9636	28.9964	44.1273	20.6976	42.4431	63.3339	46.5937	15.2265	59.3728	27.3008	12.7479	36.1495	8.51947	42.4374	39.0567	39.2908	64.0414	54.8612	25.857	27.6852	31.2314	33.6554	39.5647	21.7165	24.3459	32.9856	21.6424	17.8771	20.7764	43.8452	21.1138	17.4155	18.0472	40.8353	32.9868
JKAMP	22.6757	10.1432	15.1351	12.6659	18.331	16.0486	29.8058	12.5802	24.9936	17.9141	22.9068	17.8377	13.7924	13.2656	25.3576	23.6537	32.7564	19.0425	14.0428	56.4022	32.3407	36.8585	19.8912	34.6183	10.4437	18.5921	18.5359	20.6467	30.1779	28.4448	23.6857	51.9384	23.5087	23.7689	25.2837	24.4047	31.9978	15.0632	26.1607	38.2163	15.7197	12.2144	11.6368	41.8792	16.4116	7.12587	7.64355	26.5792	36.2111
MEIKIN	0	0.0698006	0.0382977	0	0	0	0.026534	0.0219249	0	0.0406648	0	0	0.0870487	0	0	0	0	0	0	0.0481311	0.0305069	0	0	0	0.0383298	0	0.0811175	0	0.0342251	0	0	0	0.023052	0	0	0	0	0	0	0.0795561	0	0	0.0223892	0.0688135	0	0	0	0.0838757	0
IL22RA2	0	0	0.158003	0	0	0.183672	0.018245	0.0150757	0.0806386	0.0838843	1.4413	0.0918316	0.65841	0.167387	0.107761	0	0.495259	0.0172353	0	0.0992859	0	5.46526	0.104524	1.07428	0.131779	0.786875	0.167331	0.0943459	0.200034	0.0320656	0.268291	0	0.0158507	0.136396	0.0495624	0.557954	0	0	0.285858	1.55905	0.049415	0.0219911	0.015395	1.06463	0.115903	0.0317504	0	2.56647	0
DPP6	0.010718	0.211695	0	0.38825	0.0293722	0.713437	0.132392	0.019305	0.0137681	0.0954818	0.0990598	0.0979947	0.00638725	0.76807	0.0651631	0	0.336917	0.0073568	4.87721	0.0353164	0.0402924	0	0.295579	0.0517719	0.00562495	0.0292064	0.0119041	0.75307	0.035158	0.0273741	0.00357871	0.0718575	0.00676581	0.00485166	0.00528887	0.0384129	0	0.00432937	0	0.0408623	0	0	0.170853	0.0151477	0	0.00338813	0	0.215405	0.0834421
VIPAS39	10.8868	14.8388	13.028	35.2032	6.60362	30.8747	22.0006	8.40391	12.5814	28.346	14.1924	26.2796	13.2339	21.9165	16.1373	21.0678	20.3857	9.54019	36.5841	46.732	28.2057	18.5552	15.7754	18.9918	17.7916	16.1744	17.6673	23.9516	31.542	31.677	31.1053	66.0497	14.4532	20.4253	23.0042	16.849	30.8015	14.4889	22.3002	34.0969	26.681	20.1039	9.89753	30.6985	15.2735	11.202	6.96006	42.3692	31.157
OXSM	4.85733	3.71005	10.3724	7.56424	5.29246	8.81837	11.9701	4.12851	10.1112	9.05841	8.51181	6.99156	10.3232	4.97404	11.4485	12.9249	12.156	6.16601	6.94706	30.622	13.6891	10.0287	23.0211	7.95553	6.63405	9.92715	10.4972	21.0212	15.5632	13.9378	16.1208	9.08611	11.3783	25.9346	20.9944	10.0886	20.1016	18.2967	14.6017	15.7774	14.7225	11.0964	13.6704	8.13306	12.6338	14.5593	31.335	21.2715	25.2863
PKNOX1	11.5018	19.8137	5.06525	20.1014	12.6918	22.5239	13.1637	4.38978	8.0312	11.8302	10.8556	15.9414	7.92944	16.8936	7.60561	11.3836	12.4608	8.26826	18.3111	13.7129	5.9486	8.28192	10.579	10.9733	5.34	8.31028	10.0077	7.99769	11.8667	10.3974	9.45287	16.4363	4.11535	14.1547	8.59119	12.6301	8.15932	4.3491	10.1511	11.0523	5.86697	9.93116	7.25082	10.4593	6.99179	5.19588	5.27106	14.4806	13.2273
WDR25	6.00155	7.21915	4.59399	9.02999	3.79983	7.64466	7.69403	3.48939	8.21899	8.06587	8.1542	12.1308	9.61969	7.7601	5.53861	8.69108	7.12196	7.6707	7.02628	7.52378	6.80023	5.60499	4.48682	11.3769	15.7666	5.26342	5.17167	6.27249	9.2696	8.91941	6.85243	37.2549	4.36552	6.2765	6.96125	6.86075	9.84185	7.20305	11.5018	13.9765	10.4646	4.45565	3.70074	5.65465	5.67642	2.5732	2.73483	7.07061	10.0697
GNPDA2	5.89065	11.1364	3.83046	14.3395	4.19331	14.3481	7.28892	2.10736	5.42367	10.321	8.05694	11.3856	2.00078	11.6143	5.25402	8.04817	9.933	3.68718	15.1487	7.87131	6.85891	3.35665	13.8698	7.3996	2.63765	5.17046	4.74588	4.35018	12.205	7.32758	10.8025	20.0248	4.78463	7.68171	2.64071	9.51678	6.7818	4.88217	0.752847	7.85729	6.83408	3.9205	3.38081	5.50223	3.40649	3.16466	3.07488	5.58492	12.4014
CXCR1	0.613987	1.35988	0.490605	0.0481412	0.833294	0.256639	1.95447	1.68518	0.769936	0.586044	12.3165	0.106928	15.6814	6.7729	1.96579	0.117405	0.50459	0.200686	3.51359	0.269751	0.0488503	0.40313	0.943227	1.08947	0.0920656	6.89163	3.53956	0.0439421	1.50711	0.336031	0.91766	0	0.129195	0	0	0.419146	0	0	0.0832126	0.509568	0.0191794	0	3.97951	0.192833	0.0726689	0.0554547	0.0272733	0.235041	0.130069
PRDM7	0	0	0	0	0.0194298	0	0	0	0	0	0	0	0	0	0	0.0177938	0	0	0	0.0700856	0	0	0.0737832	0	0	0	0.0393728	0.0133197	0	0	0.0236732	0.0875623	0.011189	0	0	0	0.0212505	0.0572776	0.0504466	0	0	0	0.0326018	0	0.00629352	0	0	0.101779	0.0394264
AGTR1	3.07452	22.4009	3.027	39.6381	3.43904	22.7649	8.13048	2.93841	2.52551	22.8713	12.6565	24.9361	1.3212	30.1855	3.48568	3.25446	12.7625	1.13413	51.4646	3.66637	0.99594	0.308979	0.195892	1.67418	0.41711	0.284969	0.975648	2.32613	18.034	2.51065	0.0279341	0.236166	0.712955	0	0.495396	1.1094	1.15346	0	0.0793686	1.68591	0.0823205	1.02578	0.333404	2.62093	0.252494	1.09753	0.273141	1.82549	0.139568
CYP27B1	0.634386	0.417668	0.620958	0.0348184	1.57625	0.061872	0.814347	1.06647	1.07298	0.494503	2.20129	0.824918	1.86507	0.352413	1.70915	1.01897	0.990573	1.17569	0.185943	3.73475	3.81578	31.1559	10.2549	23.785	1.86443	3.08285	2.09028	5.78421	1.9026	4.86073	11.4665	1.79081	2.12244	2.64191	19.4295	16.2185	3.85355	6.35502	5.81779	7.02545	6.74162	1.50011	2.30775	15.8794	1.36651	1.55084	1.47942	3.52131	3.15146
SUV39H2	6.4887	5.2393	4.77208	5.30841	6.41944	8.1494	8.40651	6.22344	6.71014	4.58987	7.46414	4.57696	13.9353	5.16885	8.0272	5.65362	15.1928	7.64715	5.95087	30.5785	6.0855	17.2222	4.43804	18.0792	5.44002	8.95206	20.7592	9.46078	8.76827	12.5075	19.6626	17.1794	6.14408	18.4361	13.2305	12.0518	8.04846	1.46711	8.90465	17.1145	7.77684	16.2264	8.53203	21.0902	4.42673	4.61839	4.89172	17.8797	11.2788
PROS1	19.7255	37.4841	12.8153	19.309	14.5472	33.2547	21.6722	17.8188	9.51529	25.7151	32.3412	43.4484	14.7992	27.3171	16.8698	13.7676	49.1186	13.7199	34.4687	37.7317	21.5144	1.53669	5.31569	7.97886	9.56783	21.0353	15.2684	11.9844	25.0139	16.2968	50.102	6.36346	16.485	6.70608	3.32291	15.2693	0.610425	2.4945	1.68281	14.0621	2.91978	3.65362	5.44777	11.2502	1.83116	1.73412	2.32877	26.7842	18.5955
THEGL	0	1.11152	0.0425483	1.00202	0.133418	0.474823	0.147395	0.0487165	0.052116	0.542137	0.0789408	0.692416	0.145065	1.01419	0	0.0407283	0.150038	0	1.01078	0.320838	0.101678	0.319652	0	0.167975	0	0	0.225301	0.2439	0.0950591	0.103619	0.379299	1.28842	0.0768314	0.0367297	0	0	0	0.0327757	0	0.265157	0	0	0	1.26144	0	0	0	0.232962	0
APOL1	217.732	57.253	263.532	31.6201	312.501	48.2049	157.17	44.8906	631.975	356.474	334.003	88.4771	248.571	37.9985	154.067	522.408	206.994	415.535	31.2036	436.365	71.7702	865.892	1603.5	284.718	419.996	378.085	58.89	55.5028	325.867	264.77	43.9944	11.7291	399.105	713.491	828.443	1489.45	2334.77	117.133	4172.08	215.759	443.514	39.7927	336.478	82.1135	2154.39	71.7498	48.9782	16.238	460.451
MDM1	2.58804	17.3883	3.28501	16.7894	0.864487	12.0248	6.52929	1.68055	3.51003	12.8761	4.48461	13.3783	1.74751	14.1241	4.41734	4.08115	5.76459	1.58582	25.0688	10.4237	5.02007	1.59715	8.86595	4.18496	1.00265	3.05705	7.5994	12.9377	10.7381	5.60286	4.48761	25.6252	3.11319	8.50733	5.77705	10.0398	3.83525	4.05598	3.81462	5.66244	4.88187	13.5607	3.18712	4.37456	1.69982	1.88203	1.64744	15.0395	8.17802
ERRFI1	392.161	1182.66	30.964	100.69	465.238	54.7606	100.812	199.101	134.786	223.023	101.608	87.9584	54.0377	328.3	140.667	76.2358	98.306	172.896	113.254	127.645	88.7013	26.6304	60.366	125.719	51.0175	135.433	111.462	40.5736	40.7739	189.56	136.727	39.8943	33.2165	41.9744	315.034	180.79	389.12	50.8489	56.0858	107.405	68.2034	4.03313	45.1959	106.917	36.3365	32.7294	19.0794	28.359	66.3498
MUC6	0.0604177	0.0274962	0.0452593	0.227385	0.0189226	0.0378808	0.200686	0.0570026	0.0720676	0.0961134	0.00839706	0.0526096	0.648094	0.0287684	0.141992	0.0866467	0.0638393	0.0355462	0.15179	0.0341281	5.60974	0.0170009	0.0718572	0.0119118	0.0362378	0.0117599	0.584762	0.038916	0.0283125	0.0551103	0.00576381	0.450748	0.0544845	0.148466	0.00851817	0.0371203	0.0310437	0.0557825	0.0163766	0.141026	0.0226476	0.0302365	0.0370426	0.0487933	0.0367754	0.234645	0.0483075	0.148683	0.163188
ZC3H18	14.4594	11.4154	11.5122	18.5452	22.904	19.763	18.2196	12.6256	17.0615	19.2395	17.2998	17.1656	14.4869	17.8172	18.8919	18.5942	22.6671	10.7679	17.6405	19.3129	24.3276	15.3838	29.0971	20.7682	11.1951	19.6322	40.191	36.7819	23.0632	16.7892	34.6019	37.1964	18.3561	23.6681	30.1094	17.7323	22.1963	15.2965	27.4512	27.0845	24.709	26.5795	22.7741	22.4128	14.4256	9.54589	9.91005	32.8056	28.7483
LRRC32	37.5542	116.498	8.26366	44.9124	28.0225	49.2362	30.0373	31.6759	32.3879	60.1129	79.9599	146.929	56.2902	66.5011	19.6735	17.4745	84.3235	8.70062	45.7845	33.715	27.08	5.62338	7.99629	27.0176	96.8497	103.958	65.0113	46.3522	50.3487	52.6656	4.23786	8.86502	13.9952	1.90524	12.1074	50.4695	1.50602	1.2784	3.82277	24.914	5.89658	84.468	13.7328	25.9305	3.95046	5.37363	6.28494	7.4004	4.95325
RASSF5	29.6372	7.0629	38.97	5.27414	44.6754	4.46214	32.8303	50.1526	58.5394	20.8537	40.0224	15.5661	33.9688	7.48805	35.7038	30.9597	27.9504	27.8393	5.3512	21.6566	7.37019	15.924	37.555	16.3852	7.51597	35.0035	5.90102	26.6419	13.5195	21.8344	41.3573	2.32997	15.8172	25.6834	23.9735	27.6146	27.9173	15.1907	24.9846	21.6017	20.7325	24.3478	50.9734	16.12	14.9561	2.38454	13.5528	4.39421	66.1912
TMCO5A	0	0	0	0	0	0	0	0	0	0	0	0.0166909	0	0	0	0	0	0	0	0	0	0	0	0	0	0	0	0	0	0	0.0274294	0	0.0432144	0.0123953	0	0	0.0492445	0	0	0.0447419	0	0	0	0	0	0	0.0255434	0	0
ACY1	6.08958	0.804206	2.15978	0.656303	5.41308	1.06906	4.63393	1.30292	4.86421	2.53986	3.36078	0.863841	7.57475	0.553562	4.1498	6.33558	2.97545	3.95189	1.20075	5.07842	5.25377	6.52083	17.3065	2.10871	1.48755	8.8703	1.64783	8.23704	3.43476	6.92816	3.81521	0.453199	14.6775	11.2267	9.24433	2.88883	15.876	29.0167	14.2224	8.05645	15.9788	2.19148	5.8108	4.21453	6.43946	4.17204	7.39496	4.17065	11.8707
CNPY2	12.698	8.46675	15.4075	8.67114	12.5976	10.9084	21.4212	9.57408	20.263	16.6064	29.759	14.1598	50.5949	9.43264	24.132	32.9061	29.6988	24.0025	12.0096	20.2068	28.1852	29.1318	56.7762	33.6568	56.9806	29.0362	85.4941	26.3889	23.502	48.6468	23.3684	42.8615	27.1851	24.8855	45.1002	39.2474	37.1743	50.7351	26.3811	43.2109	31.5755	29.936	11.3912	49.8966	33.745	34.135	16.1147	50.0789	22.4427
FERMT3	12.3848	9.94675	8.26092	6.52396	15.1885	15.2722	15.9808	15.2704	15.9245	29.4849	87.759	24.9608	99.963	17.3581	20.7207	8.45538	27.3464	9.6083	10.9876	8.72462	7.82912	19.6279	3.80236	55.9595	102.725	29.3198	17.102	22.946	13.175	14.8158	2.64593	2.15995	10.6487	10.0954	5.24501	115.61	3.78317	1.39921	41.7757	85.3887	3.61079	240.412	19.5358	17.1904	5.69476	4.42504	4.05011	28.0102	7.09815
NSF	18.6036	15.2424	26.5831	19.2167	19.6123	20.1358	29.0627	20.5413	36.2107	19.5835	21.8038	23.3346	23.2472	18.1663	58.7569	29.8523	29.7237	18.4858	17.7856	45.7834	72.9481	23.3319	51.8038	17.9123	12.8603	27.1692	36.0138	34.6988	51.7487	34.5592	26.8656	98.1805	24.3865	42.5928	46.7754	33.7645	47.2565	13.2328	19.9932	26.8823	44.5722	11.176	70.5122	18.8292	18.3355	15.1066	13.3001	52.0102	24.1497
YWHAE	303.168	221.076	325.404	187.524	351.46	220.696	328.387	329.879	362.262	233.369	287.074	284.362	244.867	206.252	220.972	408.163	430.952	405.35	210.333	233.574	584.082	323.292	371.699	447.841	451.35	462.171	547.532	242.4	230.394	406.058	569.367	483.233	517.279	577.643	427.481	363.745	670.106	313.953	481.947	606.24	362.484	380.361	186.176	824.347	444.518	306.188	263.257	391.707	473.642
MYOZ2	0.140052	0.820944	0.205631	2.25991	0.0921137	0.655647	0.407052	0.117721	0.0899538	0.467872	0.65402	1.0244	0.0667698	1.68051	0.020035	0.281193	0.276235	0.0961313	0.451552	0.258429	0.1404	0.0275864	0.0874489	0	0.0588009	0.0381641	0.0622202	0.18944	0.813812	0.393467	0	0	0.0530453	0.0760759	0.0276439	0.0401553	0	0.0226287	0.0797201	0	0.0367489	0.0735944	0.10304	0.0263913	0	0	0	0.0643359	0.0934576
ACTRT2	0	0	0	0	0	0	0.0371961	0	0	0	0	0	0.0610138	0	0	0	0	0	0	0	0	0	0	0	0	0	0	0	0	0	0	0	0	0	0	0	0	0	0	0	0	0	0	0	0	0	0	0	0
C1orf53	5.95277	1.06197	7.49157	1.17619	3.6542	2.96094	6.05548	7.07653	4.05281	1.98865	8.33956	0.580548	6.66927	1.5873	7.91959	6.33448	5.43027	4.65801	1.7448	9.57201	15.0184	7.26972	22.6733	4.10774	16.7452	12.8148	8.72723	11.899	7.58756	15.0516	2.70316	9.57833	15.1061	19.0779	6.22738	8.44849	30.8311	29.9124	23.1543	16.8591	25.6165	2.39818	6.05849	3.47739	13.6118	16.1832	8.3293	3.41817	3.5751
ELF5	5.84338	0.0103132	8.13139	0	10.3978	0.0236804	31.4382	8.75625	18.2563	3.605	2.14169	2.48632	8.87456	0	17.5289	48.6027	19.056	10.355	0	15.1261	2.93437	0.111592	13.9982	0.111697	0	4.54319	70.2579	8.5633	7.44874	5.20901	0.0324282	2.07905	13.171	9.67184	4.21737	1.57794	28.0227	2.27535	0.061425	0.0705276	5.06491	3.72836	51.5561	0.0762553	10.3223	1.39179	4.24289	25.8577	9.64932
P4HA2	11.7645	24.0406	10.3101	22.3856	10.1855	31.8058	27.6961	12.6369	12.535	22.5901	19.245	22.1645	8.19892	17.3817	25.4279	11.5182	52.6098	12.4034	19.7616	49.709	23.0228	13.6256	17.0956	64.1656	31.3962	12.1937	20.8302	8.50629	19.5139	32.8439	39.1385	20.5358	25.6009	20.248	12.7674	28.1315	13.9917	2.13584	28.2148	22.4423	9.26081	6.24193	21.8275	27.691	11.4045	4.52223	1.68403	12.9211	18.3179
MSH2	14.9577	7.98254	12.821	11.1039	8.7938	20.7369	22.4219	9.64251	16.8331	15.2328	10.0434	18.1565	16.6468	9.05496	27.3528	20.0051	31.8544	16.7167	11.3118	52.4881	22.9355	21.7979	22.0685	35.486	9.46026	17.005	54.9151	38.7644	21.5523	26.7335	69.8674	106.632	14.4356	58.666	24.8083	43.7569	20.596	22.0117	12.9017	32.569	28.5032	99.3411	19.1546	26.7558	10.883	11.4673	11.2845	95.3775	25.9132
TRIOBP	12.0723	14.024	9.58757	15.5224	14.5432	17.3221	13.9762	11.759	16.0156	12.6491	16.8512	17.5358	21.3244	13.3137	8.3331	13.6528	16.2156	15.663	14.4083	4.44992	12.3744	5.63745	28.0216	4.72515	16.9077	17.6552	10.9722	14.977	24.8489	9.15428	4.04878	6.27969	13.553	8.92758	21.3414	6.7872	19.1484	19.4721	11.6785	8.06105	26.0584	6.89244	8.92131	12.8754	19.7904	7.01243	15.2756	6.82629	16.2428
OR1A1	0	0	0	0	0	0	0.0568341	0	0	0	0	0	0	0	0	0	0	0	0	0	0	0	0	0	0	0	0	0	0	0	0	0	0	0	0	0	0	0	0	0	0	0	0	0	0	0	0	0	0
BCR	27.9721	13.2171	20.1053	10.4413	23.5956	10.4023	24.8813	23.0939	20.6702	13.443	20.6844	16.821	19.9029	10.1376	17.8994	24.0374	19.0869	22.1784	12.9591	51.3862	22.1516	36.3212	33.5216	20.3233	24.9107	31.368	21.5531	23.0807	20.5344	22.0519	16.6408	37.3142	34.2404	20.4177	21.2493	23.8381	16.4512	5.87716	45.0919	21.797	19.4625	4.72065	15.8756	26.7537	24.5152	5.49406	7.41054	22.5759	47.3703
MAPKAP1	25.0138	65.8946	27.5234	86.4066	21.9548	91.3117	45.5872	18.7176	35.2373	56.0097	38.3195	49.1344	30.7265	80.3524	33.1667	38.8258	55.126	24.7616	79.9436	46.0966	23.7274	44.7217	26.8285	40.7172	36.721	31.3612	39.9231	33.426	54.2195	32.6321	82.9585	30.2262	20.1362	45.5749	21.6406	37.8784	23.7275	9.37166	39.527	52.1082	24.0468	25.3188	39.2005	46.7293	21.8016	15.2551	18.1795	39.3101	40.7216
GZMK	6.30129	0.619937	6.07398	0.38145	5.38371	0.745616	4.17459	7.01015	5.77329	8.15203	31.148	11.1272	30.7041	1.54433	12.9249	2.0931	33.5274	8.52318	0.203708	1.64884	2.20629	0.912636	0.38574	12.0855	14.2007	1.70447	0.720447	6.37166	2.99629	1.36087	0.030941	0.392381	0.233985	0.335574	0.548722	44.171	0.388843	0	2.06593	19.4309	0.212757	20.1269	2.95435	7.02844	0.477089	1.02526	0.302543	1.17063	0.0515306
OR10A2	0	0.0440149	0	0	0	0	0	0	0	0	0	0	0	0	0	0	0	0	0	0	0	0	0.0718913	0	0	0	0	0	0	0	0	0.390021	0	0	0	0	0	0	0	0	0	0.0605016	0	0	0	0	0	0	0
OR2T27	0	0	0	0	0	0	0	0	0	0	0	0	0.363524	0	0	0	0	0	0	0	0	0	0	0	0	0	0	0	0	0	0	0	0	0	0	0	0	0	0	0	0	0	0	0	0	0	0	0	0
MKX	0.513771	17.9702	2.09953	21.178	0.796233	11.715	3.06373	0.393558	1.1379	11.8567	3.15416	15.0318	0.422312	35.1348	0.86169	0.177852	4.62997	0.133764	22.7443	1.93809	0.281205	0.36641	0.848094	0.513457	1.58062	0.0482767	0.0196768	2.75583	8.5179	1.22169	0.248448	4.86359	0.268405	0.128312	0	1.91753	0.0212401	0.0572497	1.3614	0.192981	0.0813515	0.155159	0.412755	0.166922	0	0.0896063	0.330521	1.15972	0.0197036
COL27A1	6.81769	2.68716	5.06667	1.94374	6.05402	1.1488	7.9994	2.09817	3.9848	3.27191	3.26329	3.32196	4.87799	3.18935	2.06442	6.85988	5.00676	2.54865	1.01364	5.44912	3.16709	30.6993	28.9645	52.6655	2.0633	17.9759	1.90604	1.3795	3.3362	10.0079	13.3841	0.245893	1.50023	2.43878	1.23689	6.5233	6.39688	0.747819	10.4247	12.5586	1.24174	2.67804	0.879997	15.8753	5.40281	0.641131	5.38948	3.95365	11.3477
EFCAB14	104.71	59.732	53.7119	72.2082	102.412	74.4515	170.349	49.9076	109.271	67.6647	69.6331	98.7953	35.5217	72.6222	134.999	128.565	105.867	78.0618	78.3314	119.965	112.054	54.4296	98.6469	63.159	23.1914	64.7343	106.516	184.892	119.002	93.8103	50.2237	63.8746	51.8084	114.35	89.6903	123.224	85.7689	47.9766	77.6525	54.4516	83.866	33.9574	64.0143	84.2742	55.438	35.8703	31.5798	50.4431	147.788
ZNF92	3.70757	1.25371	3.45386	3.06941	3.61009	3.36349	3.05516	3.51932	3.33919	3.80573	6.20651	3.83803	3.6043	1.31171	7.00757	7.88064	10.9027	1.86245	2.67125	28.3372	10.261	5.89536	11.6829	12.2347	1.86969	8.26875	13.8949	12.4831	11.8998	9.54861	5.80937	30.1266	5.73995	10.2197	14.4318	11.6992	11.0753	9.82236	4.91251	6.54299	9.97305	14.9293	6.41305	9.79675	5.17014	4.85833	4.26998	19.9811	13.1076
CNTNAP4	0.0336669	0.33606	0	0.314128	0.0123017	0.279102	0.0733881	0.0606401	0.0216239	0.0249936	0.120098	0.150488	0	0.243133	1.74185	0.123925	0.0553366	0.0462178	0.2467	0.0295826	2.58754	0.972615	0.0817512	0.418175	0.329819	0.0152903	0.0249284	0.0168664	0.147249	1.4761	0	6.57348	0.106262	0	0.0110755	0.17697	0	3.51767	0	0	0	0	0.00688048	0	0	0	0.0104684	0.012888	0
MAST4	27.5407	15.9745	17.7272	7.93332	100.676	12.9009	38.935	43.6416	26.2662	13.187	19.4251	13.7596	7.71	11.8793	16.4442	29.4293	22.4564	26.0728	12.7202	44.649	5.70221	7.83545	51.1366	8.51716	4.12592	37.4093	10.1906	6.95453	16.5505	16.0088	10.7615	6.00996	22.8143	20.4862	19.3041	10.1832	43.8229	16.3306	16.7743	4.35201	23.4089	3.33844	21.3134	8.29932	9.21206	7.18297	2.12238	4.81032	85.9585
OR11H4	0.06723	0	0.0705075	0	0	0	0.04885	0	0	0	0	0	0.0801299	0	0	0	0	0	0.098528	0.0886109	0	0	0.209894	0	0	0	0	0.0505213	0	0	0	0	0	0	0	0	0	0	0.127562	0	0	0	0	0	0	0	0	0	0
TP53I3	25.1076	11.627	229.989	11.3455	47.7335	23.4289	33.1263	164.043	43.1855	33.2496	33.7322	20.4053	57.0378	9.80537	41.3186	43.8724	41.8887	52.2198	11.1587	54.5736	69.3648	46.4185	80.9732	36.9092	95.7715	76.306	58.4281	40.3833	46.1341	98.8807	15.0018	7.79374	122.386	47.3984	25.7728	69.9583	125.273	63.5963	29.67	56.0697	27.7188	28.3821	50.5021	34.0023	90.6124	42.2706	25.5341	90.8752	73.4147
SPRR2F	0.106818	0.408349	6.49746	0	0	0	0	0.705459	0.0686079	0.713695	0	0.130218	0.509254	0	0.305614	0	0	0.293278	0.469636	0.140789	0.0892361	0.526005	0.444649	0	0.336357	0	0	0	0.300337	0.545633	0.499327	45.6073	0.809155	0.483527	0	0.0765664	0.128065	0.0862949	3.95217	0.930841	0	0	0	0	0.0379275	0.135067	0.199284	7.36037	0
OR6M1	0	0	0	0	0	0	0	0	0	0	0	0	0	0	0	0	0	0	0	0	0	0	0	0	0	0	0	0	0	0	0	0	0	0	0	0.0495173	0	0	0	0	0	0	0	0	0	0	0	0	0
RPL41	841.089	500.708	338.323	380.022	791.095	365.818	665.117	499.084	1087.45	741.994	1009.65	718.558	1123.12	418.176	679.94	1385.95	615.759	1160.7	394.878	1193.18	400.198	352.744	628.643	381.457	848.936	620.361	454.535	461.378	454.896	656.32	498.41	647.085	519.592	489.444	986.204	500.282	1172.07	403.644	669.622	570.541	537.315	1433.49	262.308	1564.47	638.451	431.414	247.537	856.056	1266.94
TEX35	0.108087	0.0459115	0.0377856	0	0.138231	0.0790637	0.130896	0.108158	0.0462823	0.0601815	0.0525783	0.0658831	0.0429423	0	0.0128853	0.235101	0.0666218	0.0865563	0	0.118719	0	0	0.0937365	0	0	0.0245448	0.0200082	0	0	0.184039	0.0481203	0	0.204694	0.733912	0.355577	0	0.0647935	0.261962	0.495621	0.019623	0.0236347	0.0473315	0.0220898	0	0.0255856	0.0341682	0.554544	0.041377	0.0801417
PAQR4	2.76579	0.748549	3.74772	1.65235	1.10004	12.8907	4.0371	2.4835	2.90833	2.61656	4.21479	3.07332	11.6982	1.87637	10.5392	1.03199	10.0776	2.63765	1.57831	8.16181	12.2276	13.4027	21.7527	23.3755	11.3553	7.73688	6.60589	22.3475	20.2786	11.8462	22.7196	61.7524	14.7245	44.2514	20.5083	19.404	7.92303	11.172	20.3411	31.6205	22.4624	27.1596	67.184	16.9962	2.12921	8.46459	2.39733	29.7394	6.28823
NHEJ1	0.421155	0.849732	0.466225	1.23281	0.538609	0.855739	1.07106	0.365241	0.465867	0.859808	0.728418	1.36912	0.27887	0.818858	0.569009	0.79861	1.15372	0.529981	0.857248	1.26438	0.410475	0.668259	0.754825	1.25935	0.270146	0.35067	0.597696	0.650552	0.734613	0.896371	0.562492	0.478855	0.753264	0.720205	0.785107	0.536679	0.532978	0.132315	1.10986	0.586192	0.644636	0.450814	0.645534	0.176361	0.373846	0.236683	0.15278	1.28978	2.62825
IRX6	0.385223	0.190899	0.0224446	0.246669	0.117299	0	0.357659	0.30838	0.0137458	0.166823	0.270672	0.313076	0.408123	0.78466	0.0612308	1.33204	0.263821	0.0734489	1.00366	0.141037	0.0715149	0	2.11581	0.0295361	0.988389	0	0.0475392	0.0964943	0.0200578	0.191309	0.843209	0.151034	0.364763	0	0	0.260785	0	0	0.0203033	0	0.0842338	0.749729	0.144334	0.080657	0.0227967	0.0135306	0.159708	4.15366	0.380832
SCN3A	0.155766	0.48205	0.0388952	0.635088	0.219534	0.325542	0.194025	0.521046	0.319198	0.801205	0.418546	1.49199	0.583485	0.642802	0.557075	0.0521241	0.905233	0.0458219	0.837031	0.224857	0.0309829	0	0.27017	0.112606	0	0.0707438	0.0576681	0.156071	0.632615	0.198916	0	20.7765	0.0421409	0.026861	0.0658835	0.271156	0.231214	0.0239693	0.00703691	0.0161594	0.00973151	0.064962	0.0909539	0.0559097	0.00263369	0.0562746	0.00691914	0.170369	0.17324
MAD2L1BP	33.779	11.3157	17.5303	21.4066	44.5779	22.3595	36.2399	26.2511	44.0131	26.7142	44.9467	24.1508	36.9861	15.7341	44.9181	45.1362	34.1997	50.7539	24.3269	36.2089	45.5127	46.2243	68.1717	50.8373	32.7343	41.4373	34.7238	26.7505	44.9312	39.3811	27.9062	56.634	29.4325	57.3091	52.8123	58.5485	51.7705	25.3197	40.3788	48.9757	60.841	34.0229	24.9329	47.4299	37.4103	22.4081	17.4693	43.4142	55.126
CLDN1	179.702	9.66683	130.835	1.86382	224.874	1.85937	115.769	102.718	159.043	94.7373	72.6445	39.8969	356.317	5.65939	391.943	125.378	154.743	249.135	4.68572	110.142	45.7391	27.7532	247.193	520.191	4.77337	109.502	354.294	160.724	923.89	160.681	303.373	23.1526	289.558	50.1968	75.8873	54.0349	139.425	79.8157	197.707	26.2179	135.886	7.2874	134.236	96.5673	127.267	57.3531	71.0608	17.4926	412.047
EFR3B	0.611285	11.6361	0.18008	2.3523	0.286102	6.09922	1.30754	0.230929	0.224986	1.17021	0.367517	0.870794	0.343822	2.10616	0.35863	0.482656	2.09132	0.226293	0.825399	0.353055	0.304107	0.0744086	0.264466	0.189582	0.115348	1.40372	0.976442	0.640009	1.19732	0.780621	0.0642134	2.32665	0.0997215	0.198981	0.189798	0.246161	0.288209	0.0721338	0.078192	0.202004	0.265828	0.162413	0.218975	0.278269	0.165834	0.10856	0.256278	8.18758	0.427776
KAAG1	0.0526359	0	0	0	0.0576988	0	0.0764917	0	0.067615	0	0	0	0	0	0.188245	0.317044	0	0.108388	0	0	0.219862	0.0518393	0.547768	0.363217	0	0.0717164	0.0584609	0.316434	0.197327	1.68043	0.0351501	0.11144	0	0.0953059	0.0519473	0.150917	0	0.680369	0	0	0	0.276591	0.161358	0	0.168204	0	0.0981997	0	0
GYPC	30.9191	68.0061	12.1187	101.414	19.3815	99.4608	42.6009	15.9906	24.3121	89.8743	90.9843	96.7205	94.6432	80.7701	28.8561	17.7722	72.2749	19.3439	99.9649	14.491	10.422	3.16002	5.04366	18.425	64.9542	27.1473	16.0739	21.0428	41.3327	22.7221	0.79414	4.67128	7.13864	0.893794	4.03022	32.6489	1.34503	0.489421	7.40772	22.2169	2.51692	208.614	10.5514	11.8177	1.4181	2.38322	3.97676	5.59168	1.42242
LRRC8C	5.68342	7.73647	1.12573	2.56428	6.42734	4.96516	4.44522	4.40692	3.11241	5.04377	7.8171	6.61081	4.7181	3.40197	5.72943	2.16761	14.9225	4.15662	3.87365	3.73728	1.62239	8.75664	2.28577	13.1614	2.17519	17.2457	5.45098	2.23803	2.98025	5.37207	8.90006	5.10125	3.66604	3.76355	1.42676	11.0074	3.17635	1.21303	7.4344	5.08923	2.46651	3.04847	2.84546	7.72254	1.39674	1.52203	1.45852	6.62678	4.94776
LURAP1	5.57146	3.19984	1.56364	7.55863	3.31174	4.59201	7.52638	0.871602	3.52809	7.38389	5.0005	6.74417	1.54321	5.36184	2.52577	4.21454	5.12693	6.32885	8.51019	1.4997	4.19554	0.579627	2.3274	3.08652	3.70646	1.71067	1.65595	1.17937	5.49751	6.86433	0.602633	1.63369	0.495357	1.1722	0.658279	1.68743	0.423359	0.380368	0.297782	1.5386	0.0772143	0.824702	1.20278	2.88349	1.12844	0.248061	0.658796	1.17155	16.3203
NUP210	8.07266	1.62574	12.4662	0.995443	6.37373	4.46125	12.6099	11.9141	7.77748	16.3652	23.1461	10.3722	35.7208	4.28202	15.8662	9.6035	26.2487	8.13462	1.52445	48.5479	31.9298	1.60235	24.8144	26.2332	9.02388	24.0209	62.071	176.339	8.20333	34.821	85.9871	193.35	6.4036	54.773	32.9825	291.361	18.3974	56.1093	33.9657	18.5747	32.5666	90.9761	52.285	34.1519	9.71651	29.6392	0.340026	57.647	13.0026
SPATC1L	6.04891	9.63506	2.7795	11.2947	4.78507	8.43877	5.41471	3.81893	6.96924	12.8468	15.2583	9.99678	22.8179	6.02772	22.4136	2.5041	14.5291	7.31945	3.9298	28.0686	7.5539	1.35116	39.6517	33.0053	22.451	11.2154	32.5181	14.0819	20.8796	22.8552	25.5484	13.2687	20.155	10.7549	0.646212	12.8734	22.9151	9.62234	3.57923	21.5671	31.6828	43.6645	1.68227	18.8311	17.1711	20.2255	1.62878	50.561	17.1308
RNASE6	13.9178	11.1828	10.5698	12.192	16.6845	24.8747	28.2462	37.7468	27.4783	44.434	109.124	25.4084	107.783	31.7643	39.6238	18.1016	43.949	20.8946	34.665	15.2716	17.2401	37.8804	5.70794	56.8673	121.618	24.0073	14.6204	40.8563	29.8473	20.7501	4.80738	3.2418	16.6193	3.47593	3.11253	132.885	6.00045	0.276941	28.3589	144.062	4.90227	15.4317	28.6679	58.461	2.45871	3.25097	1.91864	33.1484	10.4465
CRYBB1	1.45222	1.00939	0.276912	0.760822	0.434155	3.95935	0.959269	0.594479	1.6959	2.05819	4.36696	2.33365	2.36027	2.20018	0.849869	1.1928	1.70883	0.362473	1.35436	0.696022	0.827175	0.975162	0.206084	1.09321	6.79002	1.79877	1.39298	2.62903	2.78397	0.674366	0.0881623	7.17407	1.12507	0.179282	0.0651462	3.26477	0.316559	0	0.688858	3.23567	0.216508	1.38747	2.18544	1.0573	0.11719	0.125201	0.431027	1.66777	0.880977
ABHD18	4.60596	4.10567	3.24384	4.4286	5.54038	4.32827	7.32049	2.48953	5.00978	5.30378	4.24121	4.45374	2.87176	4.53842	4.68927	5.1189	4.60038	2.37691	5.37061	10.2952	5.52368	3.15661	8.72358	4.71728	1.3645	4.41278	3.871	2.88015	6.54876	6.36848	3.66707	6.05029	4.07482	7.39629	6.96786	5.2214	7.01351	4.61733	6.08139	5.06605	5.65329	5.59447	2.88579	6.13476	3.09577	2.42316	3.69021	6.43508	9.84647
SRCIN1	2.04039	0.329975	0.242125	0.215756	10.342	0.365139	7.12723	0.419586	2.46475	0.416903	1.84545	0.829128	1.53946	0.405556	3.47676	5.35573	2.05375	4.25297	0.182891	3.60217	6.11451	0.10447	23.5261	0.39613	0.170285	6.18069	0.221768	9.27009	6.26617	5.57778	1.46257	1.62491	3.40714	5.52475	8.32575	4.86173	18.2982	15.3395	0.390695	0.197109	10.0611	0.475434	2.48284	1.69905	6.68425	8.32783	2.38061	5.14512	2.63015
BSG	264.776	509.482	466.055	448.526	306.166	702.662	361.942	226.172	274.596	476.317	574.347	661.516	560.653	757.112	461.095	334.445	567.613	319.524	741.645	342.92	436.867	651.817	969.203	479.856	455.865	999.528	1114.46	867.755	600.522	443.596	459.822	601.392	616.406	346.77	599.861	571.141	657.536	533.701	1035.09	709.362	628.498	198.207	593.83	923.082	882.181	525.788	721.73	363.717	304.303
FBXO17	6.83431	10.6151	2.23023	16.9762	5.19273	13.753	10.5605	1.86673	4.97363	13.7511	8.28984	16.663	5.59358	10.1677	2.68546	5.55056	8.11757	4.54006	12.2942	5.74103	2.84246	1.57439	1.80096	4.77677	6.75786	2.91741	2.37818	3.44956	7.19564	14.1588	8.82424	0.527856	1.22205	0.47799	0.419746	1.04073	0.0351661	0.9597	0.222616	4.84054	0.798514	1.22022	0.818252	16.8306	0.614471	0.871593	2.65405	7.61294	9.85191
C12orf73	3.73583	3.99703	3.32656	5.14538	4.84208	6.1872	4.54122	2.35582	3.71241	5.70379	6.0804	5.90046	10.1655	4.81631	7.73068	5.49581	6.48796	4.12863	5.44056	8.36137	5.22118	5.27595	18.2163	7.13388	6.11613	6.49863	10.4645	4.87315	8.87439	8.10122	10.4341	24.9884	6.85234	6.55161	15.0724	4.96828	9.52121	10.7436	6.08527	9.49523	10.0955	12.2848	3.1692	7.59322	6.90766	8.95744	6.61903	20.2914	7.94397
MRPL41	54.3554	36.5787	64.5012	52.5796	83.8468	43.428	42.3014	40.9058	60.8274	53.468	89.0518	42.7935	255.567	45.9175	81.427	70.6534	67.7876	95.1134	48.6575	66.4758	38.5229	111.323	120.571	70.1638	229.846	126.992	141.868	79.5703	80.6556	45.3429	185.187	32.2989	64.9496	89.548	76.9678	59.6613	69.0371	51.1299	133.921	103.662	38.568	111.868	82.4839	72.2856	108.37	105.465	143.186	70.698	85.3906
C20orf141	0	0.122938	0	0	0	0	0	0	0	0	0.28158	0.117611	0.344962	0	0.0690064	0	0	0.066221	0	0	0	9.78663	0	6.12478	4.05056	0	0	0.0724987	0	0	0.257705	0	0	0	0.0952137	1.79799	0	0	0.366106	3.25779	0	0	0	0.363598	0	0	0	0	0
WNT2B	3.67739	1.70469	3.89311	4.31004	2.88208	5.09181	9.85496	1.92625	3.38856	3.90157	6.36094	4.51124	2.55387	2.2584	3.34694	2.59872	5.17577	0.930161	2.33397	2.93104	0.469284	1.65402	0.970301	0.487539	0.291772	2.16988	0.443811	0.644079	3.30271	0.77652	0.951361	3.07341	1.05285	1.11674	0.880171	0.606058	0.798454	0.369603	0.774663	0.378495	0.231735	0.725283	2.08776	1.566	0.322832	0.216021	0.502397	4.97477	0.695608
PPP6C	49.2975	40.6311	46.6011	38.8198	50.5396	45.7727	45.3253	49.5526	51.7591	48.5333	52.1022	55.5664	32.9591	45.4305	48.7635	53.3189	61.7599	43.199	48.2768	46.0935	40.4038	57.7102	35.968	34.2552	25.3995	50.8833	56.2805	34.4126	43.786	32.6582	91.8849	51.5098	30.179	59.1715	24.5605	50.1584	39.16	15.6606	44.6405	62.6519	41.4999	52.8822	46.6972	64.8205	27.8807	16.4377	23.5503	38.4138	66.1901
KCNJ10	0.0412297	0.288961	0.172958	0.045258	0.0451954	0.180952	0.0599158	0.214535	0.070617	0.520338	0.387746	0.301571	1.47422	0.320654	0.078641	0.137967	0.237185	0.0188666	0.0201412	1.01438	0.0574058	0.121817	0.486275	1.08113	1.29828	0.0749005	0.77847	0.175569	0.186767	0.0351007	0.229442	0.164882	0.0954308	0.323496	0.0406902	4.98464	0.0823843	0.455212	0.704061	3.23359	0.378646	1.19159	1.21335	0.297824	0.107355	0.130334	0.166659	0.55241	0.0458548
STXBP5	9.25906	7.07304	8.25061	8.46089	8.22146	8.31784	11.186	14.1784	9.67889	8.8531	5.30913	8.26508	2.79812	9.12918	5.83019	9.3507	8.23823	3.6792	11.0322	32.6405	26.0111	5.37451	6.24841	11.9757	3.07477	10.6906	8.53772	6.48433	6.88319	11.6029	8.06541	8.95848	12.3498	11.5675	7.03968	18.1185	8.94205	9.86907	4.6384	4.13389	7.44578	2.69292	5.30316	10.1855	5.26457	4.17259	4.52201	3.32443	14.0641
IRF2BP1	22.7534	12.3461	22.7915	35.2692	25.5018	39.3471	29.4788	17.3403	28.0806	36.3319	42.258	35.0011	85.8214	26.4304	56.8606	43.0636	39.8002	46.2111	31.2255	26.3251	36.0969	46.4387	47.2987	30.854	27.5157	52.2619	33.1491	55.5381	32.0142	62.2071	22.7351	81.0893	28.5654	40.4025	39.3955	36.5033	41.4291	23.5159	27.5613	26.392	62.1233	40.3767	38.7026	37.0759	40.0021	43.7483	21.3572	62.0361	66.8933
MAF	19.1138	20.6558	19.3129	45.1046	12.4708	49.0605	37.8385	10.4741	17.4337	50.349	52.5198	51.4072	24.6331	31.3328	22.0624	8.97121	67.5503	12.9837	49.1622	46.3305	16.3859	21.5049	30.6778	17.1687	30.7339	20.1037	8.89464	20.0994	67.3506	26.7789	129.438	11.1416	32.1226	5.98523	6.44226	31.9607	6.83844	0.547569	13.4738	24.0121	3.87165	10.1736	7.97237	22.0666	7.5642	1.76683	4.86353	35.1118	13.7545
DHRS12	10.4832	10.019	4.11204	15.7662	8.2115	11.7439	9.55152	4.73294	11.041	13.742	13.7927	13.3584	12.3717	12.7936	10.0076	18.9556	9.59055	11.7284	11.9461	4.24307	16.8432	3.65831	6.72187	4.61381	12.3248	6.3263	11.4371	6.28055	18.6446	10.6993	3.47277	8.709	14.1081	7.17414	5.15266	6.77473	16.3291	10.2363	10.3957	8.11485	6.8498	3.28933	11.4629	4.12202	11.9215	6.77136	12.9745	3.05721	21.0233
PPP2R1A	124.075	112.632	105.073	159.378	131.613	141.22	136.443	116.318	145.186	149.69	146.223	176.332	177.272	130.896	129.059	174.37	166.794	150.53	153.281	108.704	208.082	136.473	192.862	153.674	223.104	170.278	133.536	163.536	148.793	238.362	115.294	179.812	144.872	114.684	159.944	112.255	163.6	115.25	109.813	182.235	164.066	155.24	155.111	132.22	134.273	111.386	83.0477	183.907	159.239
ABCA8	24.4503	11.9796	0.624264	7.54255	21.1424	10.1185	17.0419	2.76194	1.50019	9.50322	10.7575	27.3695	3.04605	11.1817	6.16429	7.17723	22.4043	3.36187	19.4668	2.16604	0.637805	0.095582	0.316461	0.0625057	1.02547	7.48431	1.14977	0.99672	3.09562	2.16474	0.00864136	0.00913217	0.126613	0.749766	0.651311	1.67885	0.589533	5.82807	0.0306906	0.169146	0.11884	1.28062	3.48686	0.195075	0.128649	0.0409059	0.15692	0.408673	3.40364
CAPSL	0	0.0408349	0	0	0	0	0.0931379	0	0	0	0.0623528	0	0	0	0.275053	0.51472	0	0	0	0	0.0535417	0.126241	1.06716	0.619164	0	0	0	0.0963242	0.150168	0.245535	0.128398	0	0.202289	0	0.0632521	0	0	0.310662	0	0.349065	0	0	0	0.181158	0	0	0	1.10406	0
CBWD5	1.2536	0.423066	0.822443	0.480684	2.13342	0.577822	1.04397	0.570502	0.922822	0.943393	0.790793	0.628036	1.35086	0.877649	1.06862	0.821742	1.5383	1.21408	0.41945	4.58713	0.793814	1.77019	1.00078	1.9197	1.7424	1.49744	1.55762	1.16142	0.439917	0.928355	2.9281	2.84799	1.19966	3.13528	1.35018	0.832922	1.03628	0.998869	1.55313	1.04753	0.660879	1.32851	1.48454	2.09261	0.758111	1.02418	1.14802	2.6624	1.66161
ARPC1A	132.94	76.6721	172.598	96.3542	144.355	114.327	138.268	170.376	163.152	117.341	123.91	119.302	176.588	82.353	154.994	167.214	144.487	188.846	109.651	150.359	188.607	181.696	211.858	159.247	96.1206	151.711	147.051	132.352	173.667	133.401	172.937	326.851	363.19	290.829	240.586	129.569	213.272	103.859	188.707	150.697	231.127	129.036	195.996	298.116	143.113	87.0887	119.604	274.013	192.022
CD164	131.574	137.494	83.0897	93.7814	158.814	127.354	196.595	65.0084	149.66	113.842	125.356	135.125	41.6772	113.845	121.55	174.057	174.658	79.9868	104.458	237.497	139.287	73.8601	91.5418	187.355	53.2844	138.663	150.288	61.623	128.469	124.826	71.0892	252.114	124.216	196.924	223.458	180.566	185.25	90.3506	126.414	112.763	230.971	47.3591	83.8741	159.63	109.507	85.7221	56.7161	71.4856	213.839
CDC25A	3.21574	0.461563	4.91052	0.261836	1.41389	5.58335	1.29668	4.46609	2.39454	1.25924	2.20029	1.29238	15.7523	0.235569	2.88148	0.656293	13.6785	3.71114	0.388416	17.9784	3.8673	9.13578	8.29279	21.8002	9.99618	12.3499	48.5307	4.83306	2.40944	5.91164	18.9024	25.4999	4.29415	19.0995	11.6658	14.3241	5.84661	14.7881	16.0249	17.6105	12.6337	31.5524	7.31224	10.1717	1.21081	6.63549	5.02698	30.1329	1.17906
LSM14A	62.9682	86.7603	58.454	116.445	45.6304	99.7853	84.1595	49.6166	63.7655	98.611	72.6038	119.571	52.3892	106.727	102.725	79.9163	123.838	71.8778	122.863	142.422	103.711	88.3151	137.452	178.796	28.9299	88.4243	168.188	86.866	98.0072	156.108	119.172	139.305	64.5562	79.3245	75.9643	110.62	96.7083	83.9915	69.5197	76.0336	118.341	78.8302	113.227	251.908	43.9163	66.8256	50.1203	112.712	103.821
USP19	40.211	36.8856	24.6665	49.929	32.266	54.3147	56.3788	21.4218	44.0235	56.8769	38.3674	59.016	31.709	46.9393	36.8601	51.364	43.1231	29.8573	57.3868	57.0979	39.5942	27.0017	56.7465	29.3769	20.264	36.94	39.5295	33.5939	35.4325	40.3929	32.837	35.1231	26.0326	53.7676	46.512	36.5383	44.6332	33.6543	39.4847	35.5056	49.3171	30.7591	37.502	30.6036	30.2588	20.5677	25.6103	54.9695	91.6459
DDX24	73.0798	70.7719	28.4538	90.5665	98.4836	67.8494	57.9295	46.3395	52.8896	79.9257	83.2593	103.589	45.1674	86.4023	36.7216	64.8658	56.435	72.6873	91.152	61.0833	38.2872	50.5293	29.7775	75.9923	39.1667	49.6478	54.336	47.6696	66.3646	47.5979	63.8268	138.875	33.2327	43.1849	45.2809	53.8625	49.4329	23.7558	48.5618	79.5681	39.7451	62.1738	23.3996	72.1493	29.7017	12.9994	12.886	56.6576	62.0825
CTBS	9.20424	7.70123	5.50812	4.60873	8.12452	8.00563	12.8883	4.78347	7.20457	7.68134	10.7191	10.7478	5.28525	7.63474	9.65784	8.5139	10.067	6.24582	7.43593	22.6048	20.8696	8.99267	11.3023	9.31735	4.23633	6.84172	10.2112	7.16879	15.3075	11.2185	10.599	4.74228	11.5874	8.46576	5.22475	13.9541	8.37054	6.20782	14.2517	10.7797	9.97831	2.90125	6.94794	11.991	4.92825	3.51937	5.93581	3.07	14.8888
TMEM86B	3.04711	0.75893	2.06265	1.91567	9.62586	1.17524	2.73739	2.94378	4.83944	5.67586	4.95878	2.46517	20.371	1.24646	2.51634	2.75307	1.98059	3.97391	1.2991	0.730213	1.27279	1.99157	11.4734	1.22337	10.4091	8.75628	3.07666	3.51798	2.67409	7.00419	2.16434	4.55499	3.47981	2.90912	9.04907	6.59217	5.31376	6.91506	3.6529	4.37528	6.08746	6.38052	4.73846	2.37509	5.72439	6.56756	4.44449	5.47179	2.06417
BMPR2	26.6983	61.2773	11.8286	42.3891	21.6296	46.718	43.2694	12.2691	23.6419	28.1571	22.7253	50.8227	10.7674	56.3083	30.8082	22.5347	52.5988	15.4498	41.7537	58.2454	35.9826	10.9574	38.4523	19.6599	9.2127	40.8932	19.0349	23.6527	45.6564	28.4938	13.1604	13.7179	20.2667	15.2279	17.8195	37.0424	25.2624	7.43171	18.8006	11.0265	20.6434	6.98524	15.5702	31.0332	13.391	8.24061	5.06652	17.3711	49.8221
ZHX3	8.93245	24.0413	6.63697	32.1366	7.05382	32.2254	14.5636	6.54683	6.07092	25.2263	10.7547	24.4876	5.46868	28.2811	8.5248	7.96177	10.5484	4.57157	36.9883	9.39712	6.16013	10.6714	11.0937	11.317	10.0722	9.06601	7.50851	6.21385	16.7053	10.6635	8.01333	20.7714	10.0999	6.44907	5.17074	5.15091	3.91745	2.07841	5.25555	7.2208	5.43664	5.81109	6.17504	8.73463	2.17368	1.17143	2.20717	7.56254	8.10354
SPRYD4	5.12216	3.60754	6.29196	3.02244	6.73191	3.34691	8.00265	4.6231	8.96382	5.19287	4.95701	5.73421	4.76978	3.58775	5.27115	9.77608	5.99816	7.38838	3.80776	4.1005	6.11701	6.41381	11.4616	6.26816	3.76842	5.49856	9.78151	5.12713	5.92013	9.1179	5.90825	3.42434	8.53297	5.46207	8.76492	4.48905	10.7933	6.22615	11.1529	11.9088	5.61341	4.33823	3.93072	4.80703	6.70217	4.6592	2.92098	9.02907	7.70827
KRT14	1.53076	0.284466	343.117	0.10502	1.43329	0.139965	0.764682	249.907	23.617	0.603715	8.40806	0.427648	3.38288	0	4.1059	1.95291	3.18435	1.64173	0.0467371	529.573	0.879177	25358.1	242.736	52.5512	15.0965	205.046	2.40856	5.41607	2.83944	13.2764	12256.5	11.3656	509.786	2.04989	1.32189	12.3897	8.37327	1.31394	9923.57	709.84	74.9562	0.0279299	7.25398	1391.53	4.24627	0.907308	1.16019	7.65449	0.21281
ERMAP	11.7494	5.93482	5.00797	8.12123	6.68085	8.73235	20.8296	4.32877	10.5732	9.77789	9.01631	10.1298	5.31699	7.04186	10.5837	18.97	10.0304	6.62004	8.51754	12.3185	11.6264	4.17692	13.5678	5.67976	3.01719	6.42056	6.35039	9.65561	13.0214	9.46792	10.9721	9.27849	10.1239	17.2925	10.6036	13.4548	15.8756	13.5909	8.22588	7.90496	10.232	4.67735	4.88271	10.7447	8.65602	4.05185	5.45075	7.57652	53.7025
ITPRIP	87.4654	150.053	49.7519	15.5984	86.7309	23.9467	32.0324	54.565	36.0423	31.6362	34.6096	41.184	22.903	43.7574	14.3	13.6989	67.2738	29.9967	29.512	30.3624	15.6206	19.751	38.6373	55.7263	15.9313	76.9508	45.8241	18.2447	19.0624	28.1485	42.0161	2.11162	33.1423	3.993	12.4965	40.7204	23.7208	5.03525	30.9302	29.9651	15.7975	16.4031	19.7224	35.2446	3.37103	4.05182	8.17054	18.1206	21.5903
IDS	73.7919	38.2522	18.4401	54.4609	115.199	32.8238	53.3222	21.9077	30.9787	45.7415	49.5438	54.8086	14.8078	44.3196	31.0158	47.0676	43.0222	29.3447	54.5772	40.7261	73.0847	6.21431	19.3979	34.5412	11.356	41.8016	16.442	34.9033	41.8509	29.4817	16.541	37.9002	21.749	31.0571	25.4807	40.9637	28.9737	13.4458	12.804	25.9408	17.6967	9.29706	14.9032	28.4125	25.5923	5.0831	7.28072	28.1314	54.7306
CDK5RAP1	16.0713	10.1788	8.90346	12.4575	14.0902	12.3966	16.7236	9.32395	16.3685	17.0274	15.806	16.8736	22.6481	13.3786	21.2361	18.6762	17.966	15.3061	12.0917	24.2054	14.4639	36.9269	18.1008	40.7551	46.4438	14.4317	29.2072	18.3729	19.496	31.2223	27.0702	23.3133	11.8243	81.632	28.2323	20.3224	22.3616	23.1619	16.5765	33.8153	30.4157	20.4642	16.787	22.631	17.0513	14.6823	12.8521	30.7674	16.953
PPP4R1	58.5539	26.477	43.5536	27.8263	95.1562	30.0504	36.4224	73.8559	53.9219	40.0887	43.3622	31.5954	27.5531	29.9087	33.7359	47.2409	47.4006	48.3586	22.3284	99.4617	45.994	67.6241	36.6172	97.3804	26.5559	54.9742	43.0843	50.3815	34.7422	55.3525	124.709	37.9263	39.5153	69.3473	40.2881	54.7837	43.8045	20.013	71.0904	63.3045	30.0184	14.6284	47.7093	72.9383	39.0971	26.6406	24.527	76.1838	43.9589
OGFRL1	4.87042	13.4573	31.254	12.5055	5.26841	16.4256	7.69681	16.1601	9.39498	9.621	9.84421	11.3849	4.65545	20.3858	7.81239	4.21164	10.4227	2.89621	18.5276	11.8747	6.66044	9.85462	11.7178	24.7683	7.01864	4.66487	6.08781	3.35195	8.42507	5.23433	10.9596	12.5066	8.77703	8.66589	0.90423	13.8952	2.09093	1.31156	9.40886	10.2866	5.06656	10.5441	13.0481	13.2215	0.650638	0.386175	0.539789	6.1656	24.6973
HSFX2	0	0.0339543	0.0558895	0	0	0	0	0	0	0	0	0.129932	0	0	0	0.213995	0	0	0.312402	0.0702396	0	0	0	0.0735481	0.111873	0	0	0	0	0	0	0	0	0	0	0.114597	0	0.301368	0.151672	0.116099	0	0	0	0	0.113532	0	0	0	0
ERGIC3	134.596	65.1889	71.1626	53.8311	111.453	76.3454	109.342	73.4589	121.429	105.931	129.51	104.196	170.185	62.0467	301.081	148.275	135.389	186.442	65.1489	151.008	150.378	160.682	203.193	190.349	306.111	117.362	493.13	135.578	141.915	263.586	116.216	141.491	158.183	987.55	175.871	164.699	181.634	157.2	112.539	189.172	289.866	47.0605	111.209	197.441	167.826	112.635	85.7907	137.524	159.155
KRIT1	16.4152	13.97	9.5054	13.9197	11.2849	14.4946	20.2341	7.67328	14.1507	15.2764	10.3349	15.7375	5.88345	16.2578	13.6199	15.3726	15.5959	7.55719	15.1903	49.623	17.7392	13.7071	22.2444	9.85483	2.46141	10.7036	17.6197	11.5249	19.3353	15.5422	12.1052	25.4945	17.564	24.3299	23.0162	10.077	25.2892	14.2844	11.1014	10.7668	16.1754	14.5613	14.3201	9.71069	6.7694	8.85857	11.7797	38.1883	31.7796
HBM	0.0794136	0.151794	0	0.261518	0	0	0.173108	0	0	0	0	0	0	0	0	0	0	0	0.116384	0	0	0	0	0	0.333419	1.73121	0.0882019	0	0	0	0.106064	0.112088	0	0	0	0	0	0	0	0	0.0520944	0	0	0	0	0	0	0.729609	0
ARMCX2	30.1997	31.3935	6.88706	47.1225	28.8832	53.2544	40.75	4.73372	15.2442	50.196	20.9807	52.5796	10.3635	50.6673	26.2836	46.3711	34.0802	27.4764	46.8134	135.708	38.7071	1.59692	23.3918	8.4197	14.1473	18.2262	12.4037	14.835	26.1859	42.681	78.5441	67.0279	7.88143	12.2758	1.84028	12.4361	44.9547	41.0336	1.11525	37.7533	41.3099	112.967	24.9651	9.49108	17.1855	6.04834	18.1504	47.2518	54.8221
AK3	60.6867	94.4218	43.1221	95.0614	83.3684	106.586	72.2507	36.0365	52.2248	75.2402	78.1269	95.068	48.0595	95.9997	47.8874	74.9317	80.5516	56.3682	97.333	98.5718	24.4408	66.4481	72.5438	74.9757	17.0146	61.1077	22.1131	33.3983	67.6289	51.2026	53.9954	55.9629	32.6753	95.3251	50.4764	81.2773	78.3216	15.0489	41.9177	69.7993	32.3055	21.1176	55.0352	37.4721	51.9741	24.1596	21.0697	37.7356	63.3798
RPS11	3245.38	2186.78	2600.42	1865.74	2545.59	1767.79	2438.55	2016.5	2745.81	3402.53	4117.66	3731.65	5618.32	2095.1	3314.25	4583.55	3259.45	4370.9	2117.42	3302.93	1892.13	1970.93	3444.86	2205.83	5507.58	3507.14	2374.56	2987.17	1911.22	2929.9	2295.97	3803.56	2976.45	1614.24	3104.06	2842.66	4467.32	6262.18	2418.36	2426.39	3627.66	3471.45	3371.19	3171.59	3669.49	5844.79	2389.75	3461.75	3758.91
KRI1	25.1455	16.1842	24.5656	24.1122	25.0413	22.5459	30.0139	17.7072	35.8819	30.1654	30.8159	28.368	36.6349	21.6208	34.2279	34.7759	19.5654	24.8307	26.9829	39.4788	25.7492	64.5566	43.4304	124.603	34.4814	38.2558	50.8388	46.9647	29.5186	39.2955	38.7526	55.0541	39.8178	50.6077	40.0092	31.3559	41.2045	45.9723	31.0849	50.5102	29.1656	51.9281	38.3489	40.8627	27.1966	35.8913	36.7984	91.7435	54.6053
TFG	40.6975	42.5704	70.6369	39.6453	62.9903	47.3924	47.9448	52.6121	54.693	41.3781	53.014	40.0422	52.2564	43.0883	69.2529	53.0951	57.6571	49.5707	39.4067	109.278	77.3677	71.7854	100.092	151.957	47.5486	77.6384	166.617	58.2762	64.7157	72.0235	128.875	80.027	76.8146	92.1779	96.0569	79.3819	64.3175	72.4289	78.6289	108.766	117.93	37.9009	61.1476	90.0851	47.9386	26.9644	43.8605	94.5807	52.4396
AC048338.1	0.0264712	0	0	0	0.0290174	0	0	0	0	0	0	0	0	0	0.0189341	0	0	0	0	0	0.0221142	0	0	0	0	0	0	0	0.0124047	0	0	0	0	0	0	0	0	0	0	0	0	0	0.0162297	0	0	0.016736	0	0	0
MYO1H	0.0607203	0.183766	0.541283	0.0999793	0.166402	0.177662	0.17648	0.31899	0.06825	0.135233	0.0886107	0.0740223	0.271392	0.101194	0.076005	0.0152391	0.018713	0.0520979	0.177976	0.120046	0.126815	0.179404	0.157975	0.0838006	0.239002	0.330925	0.18546	0.0684441	0.355678	0.504016	0.243293	0.674917	0.191651	0.247374	0.164796	0.130572	0.145596	0.0858447	0.0432039	0.148819	0.0697056	0.0797682	0.353667	0.314658	0.0700693	0.00959734	0.113282	0.139466	0.219478
MADCAM1	0.109759	0.157348	0.57555	0.180725	0.0601583	0.200716	0.518389	0.214171	0.0352486	0.213893	11.1588	0.434863	1.995	0.0457299	1.315	0.358105	0.135304	0.113008	0.160856	0.108499	0.252157	0.621563	3.48382	0.11361	0.17281	0.44864	0.396193	0.309302	0.630072	0.350411	0.0916209	1.72348	0.502326	2.88168	1.00199	0.216356	0.789547	0.842376	0.260321	0.269008	0.360003	0.937239	1.09353	0.62049	0.467663	0.451057	1.15184	0.850843	0.793467
BUB1	2.72545	0.430283	4.60365	0.17871	0.912143	38.249	3.78542	4.27186	1.74278	2.71268	3.3203	3.04318	8.9259	0.783815	8.94496	1.99756	23.1913	3.17861	0.247431	63.0067	12.1399	14.9887	13.943	41.8415	4.02524	9.49714	21.2162	15.9135	8.26209	13.2596	33.8318	39.3194	13.3831	22.0322	17.4836	22.4576	12.7088	11.8469	17.104	30.1083	21.3673	30.2065	16.7395	30.69	2.23089	8.91293	5.37718	46.5343	1.05957
REM2	0.473381	0.341826	0.297875	0.415706	0.761074	0.0461691	0.206378	0.360005	0.304048	0.421714	1.41234	0.50014	3.34766	0.420755	0.812629	0.411859	0.311229	0.173295	0.231252	0.707119	0.158186	0.714865	3.48129	0.566208	0.33125	1.80595	1.71751	0.237154	1.05001	0.644817	0.400421	2.07128	0.737104	1.99998	0.716354	0.429802	1.02157	2.16711	0.389216	0.5844	0.538256	1.7689	0.696561	0.535223	1.0197	0.857956	0.647649	2.6095	1.33376
DEGS1	39.4518	113.796	95.9757	140.873	45.6879	179.962	56.0292	69.0454	43.5453	88.8632	85.8812	98.7983	35.0249	119.736	38.3973	22.8805	93.7733	23.8833	114.025	111.507	92.1817	67.54	36.3608	192.164	77.4459	55.7234	109.834	33.4722	82.2183	100.946	31.078	116.063	20.0293	36.3716	26.4614	97.6905	8.77322	9.60364	35.2326	87.1144	20.2827	54.9942	87.9926	140.892	12.7449	12.3982	10.0907	45.6731	28.308
AKR1D1	0	0	0.0493302	0	0	0	0.0341776	0.0564815	0	0.0523791	0.0915233	0.0573415	0.0840936	0	0.0504664	0	0	0.0161431	0	0	0.0196475	0	0.0244751	0.162291	0.148115	0	0.287334	0.0176735	0	0.0901008	0.0157056	0.0165976	0.103924	0.234213	0.0232108	0.016858	0.0563932	0.0759998	0	0	0.0308558	0	0.0144194	0.0443183	0.0584547	0	0.0219386	0	0
PDHB	27.2342	40.8158	49.4254	62.8712	22.8722	65.9455	42.9726	25.4157	38.8178	39.9784	39.4886	45.4391	33.6546	54.2284	36.522	34.8023	45.7965	31.1524	50.3317	45.8552	39.1261	26.3057	45.851	35.9261	28.1326	43.8093	74.5413	23.2702	53.8532	41.0215	35.138	74.3003	52.4712	40.5303	35.2335	35.7155	54.3758	37.089	36.1514	44.7172	43.7225	54.1054	30.8895	34.5961	31.6328	17.9106	19.5354	19.2867	52.1231
IGDCC3	0.222736	0.0166958	0.0274817	0.0431467	0.229798	0.0191678	0.580727	0.00786642	0.134646	0.0729506	0.0892278	0.127779	0.187393	0.0436707	0.449834	1.42053	0.532998	0.134899	0	0.293572	0.0437823	0.0129038	0.013635	0.0361646	31.3829	0.089258	18.1028	0.0393833	0.0859573	3.48018	0.00874953	0.138697	0.0165416	0.759152	0.129307	0.159656	0.0942493	2.52977	0.0124299	0.0142719	0.0171896	0.103273	0.00803301	0.0370344	0.72108	0.0911194	0.659983	0.180562	0.0145719
TBC1D3	0	0	0	0	0	0	0.256208	0	0	0	0	0	0	0	0	0	0	0	0	0	0	0	0	0	0	0.0480427	0	0	1.02446	0	0	0	0	0.0319226	0	0	0	0	0	0	0	0.0308813	0	0	0	0	0	0	0
FAM71F1	0	0	0	0.047511	0.0316302	0.0422133	0	0.0173242	0.0185331	0.128527	0	0.070352	0	0.0480881	0	0.115868	0.0355704	0	0	0.0380314	0	0	0.0600568	0.0796454	0	0.0393146	0	0.0216835	0.0135217	0	0.0578073	0.0407271	0.145719	0.235108	0	0.0206829	0.0345942	0	0	0	0	0	0.0884555	0.0543739	0	0.0182429	0.161498	1.55747	0.0320917
NUDT16	16.7239	33.015	8.41145	34.0292	11.8776	27.1765	26.8678	9.41338	18.9573	28.5226	24.154	28.0583	17.2686	31.4932	23.1914	30.4093	20.0677	17.0769	46.8653	17.1594	17.0837	5.21847	17.3072	20.767	16.7284	15.5951	15.977	12.8241	25.6353	17.4052	15.1005	11.766	11.0602	24.8379	17.2303	17.1358	12.9038	15.9103	11.3398	20.8889	13.2789	14.239	18.3054	12.7345	12.251	7.62909	9.74061	27.3357	27.3245
RBP4	53.2142	10.8432	0.0526495	13.5563	13.8678	0.367218	49.0621	1.14536	0.806107	1.84482	6.98424	14.688	3.41058	17.5696	8.68976	4.43497	15.9047	19.8827	16.0389	1.8527	0.251635	0.148327	3.39586	0.207853	14.28	0.547203	49.5686	3.81026	2.39958	19.2327	15.9913	4.74748	9.47547	10.5443	0.792725	1.65529	0.0601877	3.52844	0.14288	7.65583	16.3672	5.53984	3.32417	1.98662	0.338678	0.0317394	35.45	1279.1	10.3292
HPCAL1	12.8294	9.32601	6.99653	9.58279	11.1613	8.85552	12.2796	10.9168	12.0906	14.793	20.8669	17.8154	26.9679	9.97129	10.5029	8.53549	19.1509	11.2398	10.7513	6.9944	17.3628	16.713	29.7733	15.5813	15.3514	23.169	22.993	42.1396	12.3301	18.692	16.5819	4.78219	11.1836	9.59812	8.58685	22.3966	11.3262	10.9299	13.0122	39.9175	8.67608	58.3149	8.46649	13.0549	11.322	7.37381	10.6076	11.0101	10.5069
ARL4D	99.2317	29.8154	267.485	104.097	141.969	121.736	96.3994	97.59	325.054	135.979	98.4288	104.302	43.1889	73.2494	107.064	71.7574	57.0747	243.427	91.7273	151.607	47.6885	400.786	8.40607	177.992	72.6112	53.3066	15.2865	19.7699	248.641	26.2201	147.842	6.01899	211.167	40.1185	52.8635	11.4505	37.5466	51.2569	131.772	156.46	15.9259	5.92818	10.3198	76.6591	65.1484	8.44489	5.97739	29.1251	50.7401
LRRC3	4.57354	1.94267	0.519946	5.99999	4.55151	7.48873	10.4469	0.803685	1.81506	5.07916	3.66574	5.66613	2.49657	7.16762	2.7128	9.19511	2.79607	6.96765	5.50384	0.620775	0.49701	1.68454	2.23145	16.2675	4.17606	1.4692	2.51919	5.55116	3.06672	3.98863	4.67648	0.201182	6.61918	9.24615	4.30576	2.14111	0.208037	0.300393	8.63078	1.86315	2.17087	1.59569	2.71289	1.69331	4.77933	2.60944	0.138741	20.3975	2.53641
TCEA2	20.7988	17.9426	6.03704	27.4371	15.9413	21.2308	18.745	6.43928	16.4043	32.2195	28.8417	29.3441	38.8726	18.3284	15.3319	25.9286	19.253	23.2704	29.2604	16.9512	22.6906	15.0236	35.691	10.2233	32.675	24.7883	19.0962	19.022	29.4101	34.666	18.5832	11.6849	18.3602	15.9909	29.4819	19.5884	24.9722	32.4429	17.6623	46.9619	28.6092	18.7728	7.13291	20.5386	29.4646	17.9192	15.883	33.2804	27.4619
KCNMB2	0.205372	0.314044	0.0861537	0.304341	0.135076	0.12018	0.119381	0.0986434	0.250626	0.228697	0.0199804	0.575836	0.391645	0.102679	0.279104	0	0.43039	0.12687	0.270883	1.29929	0.120098	0.0404528	0.705294	0.113375	0	0.0839458	0.18248	0.0617323	0.057744	0.104906	0.123432	12.5515	0.155572	0.018593	0.364833	0.0588839	0.123111	0.199097	0.0974181	0.0447419	0.0538887	0	0.0377746	0.309603	0.0145842	0	0.229891	0.424541	0.182729
NAPEPLD	6.21504	5.33295	2.54263	9.67897	8.25767	9.20494	13.317	1.77909	6.32765	7.58512	4.8578	8.49139	2.70617	7.87249	6.86771	7.52376	8.46799	4.93297	10.4619	22.5712	6.92009	3.13629	21.6362	3.6381	2.59526	7.57661	5.54577	6.96946	11.4604	9.20217	3.59785	9.67525	6.32829	12.5511	10.0551	6.42031	13.403	4.77223	5.75016	3.89849	8.93025	4.25508	7.32605	7.17925	4.42035	3.96585	3.07824	9.77821	18.586
ZNF837	3.01343	0.937669	3.27058	2.59628	2.15098	1.7429	3.86998	1.4516	4.65869	1.79489	4.29531	1.3242	7.55915	0.759147	3.75945	6.3669	4.62187	3.89632	0.718932	3.87942	2.54671	1.48391	7.54828	1.30569	8.34881	4.72644	6.65491	2.6858	5.2216	3.84821	4.58631	6.924	2.65431	9.45337	5.7751	5.75166	7.93982	7.36001	2.42669	4.04586	9.83791	5.24764	9.43115	2.60815	8.06211	6.38018	2.41876	2.57542	12.0809
DDI1	0.0278815	0	0	0	0	0	0.020259	0.0167399	0	0	0	0	0.0332313	0	0	0	0	0	0	0.110246	0	0	0.0290156	0	0	0	0	0	0.0130656	0	0	0	0	0	0	0	0	0	0	0	0	0	0	0	0	0	0	0	0
ZNF341	3.46585	1.80906	3.41113	2.72166	4.73441	2.96423	5.48219	1.60067	4.29805	4.97278	3.37187	3.5426	8.34117	3.26568	5.1106	4.76401	4.40395	3.87038	3.22342	3.26794	5.84646	5.22512	6.54776	8.35229	7.40164	3.9594	35.3108	7.22242	5.75945	7.74542	4.98504	9.38865	4.12325	18.6454	9.01171	6.98471	6.34473	6.39683	6.24728	6.04049	5.51775	4.30792	6.08877	5.09924	7.25113	5.76461	6.40386	6.09291	5.75232
SLC22A10	0	0.0144836	0.0238403	0	0.0249187	0	0.0330348	0	0.0146006	0	0	0	0.162563	0	0	0.0684618	0	0	0	0.0299616	0.0189906	0	0	0	0	0.154863	0	0	0.0639154	0	0	0	0.0430496	0.0205801	0	0	0	0	0.0215659	0	0	0	0.0139373	0	0.00807144	0	0.318075	0.0261063	0.0252822
ZDHHC1	14.7672	9.72149	5.68484	12.3779	10.8814	11.8788	11.7511	4.63395	7.92311	12.7928	16.2765	14.4127	15.2876	10.9297	7.11615	11.264	14.0243	9.86056	13.8939	4.43957	8.81451	6.43701	2.34464	6.55741	11.309	13.8897	7.85384	13.0583	9.1989	16.8354	9.13154	6.23406	4.52014	8.82528	4.13883	9.62567	2.46044	2.00034	9.77709	3.35321	1.21454	2.34437	8.61623	9.43688	8.21352	6.19129	4.76511	6.43011	28.878
LAT	0.197046	0.0313867	0.258315	0.0811119	0.233999	0	0.799398	0.147882	0.326948	0.511991	0.990466	0.200178	1.46784	0.0273657	0.328863	0.26375	0.0809688	0.011271	0.0481297	0.302997	0.205767	0.258752	0.683536	0.657201	0.327473	0.335594	0.218852	0.25913	0.592504	0.104846	0.142552	0.220179	0.238409	0.996022	0.405142	0.717978	0.35436	0.504095	0.887952	1.32361	0.06463	0.575243	0.473175	0.680741	0.495583	0.114197	0.428887	0.565735	0.346988
FPR3	4.4349	5.66806	1.78889	8.12328	7.24907	10.2504	9.22878	5.2781	6.92739	9.70182	49.7078	7.10197	7.31888	18.7618	8.59673	2.42366	21.3507	4.16088	11.5376	19.2308	7.65103	27.9641	2.18475	73.6288	30.712	18.9142	26.2898	32.1634	18.1017	12.5668	2.26064	1.38898	7.83548	1.6868	1.08774	152.908	0.912391	0.678405	26.738	83.5828	1.0673	2.71196	15.9927	32.662	0.689509	1.42683	1.22395	28.5097	1.0215
SETMAR	15.3969	12.7726	10.8862	23.1022	10.1715	20.5858	24.0792	6.63625	13.3997	22.2325	15.654	21.4301	14.365	14.7502	12.6905	26.0002	15.9134	22.0887	29.3193	16.7993	12.4538	5.90489	17.0631	6.02302	10.2104	13.2261	16.1269	13.5779	26.0511	10.5212	13.1555	26.1936	9.78382	21.6752	26.7279	16.5181	18.3373	23.7901	7.19711	13.9061	17.3509	9.55534	7.23941	10.6064	19.5362	8.34197	13.6968	14.8953	26.9677
NOL9	9.4457	10.9562	8.89151	16.9817	8.68139	17.7001	13.4948	11.3064	9.72494	15.9943	13.5272	13.7888	13.6714	18.3349	8.72532	13.3175	16.6362	11.7552	17.7313	17.9186	12.8656	10.4717	15.1341	16.4775	10.8777	10.0294	11.333	11.6853	12.9192	13.0304	20.7285	43.1218	8.81494	9.78861	10.2376	10.7887	9.37532	8.59786	10.9861	17.5034	12.3336	13.4702	10.4817	14.8203	8.85037	5.48001	4.3544	21.5809	14.1328
TEX22	0.205126	0.0653474	0.188235	0.042219	0.309178	0.150045	0.353986	0.200129	0.329376	0.685268	0.299346	0.218805	0.91682	0.0427317	0.403482	0.823697	0.18965	0.193598	0.112732	0.743495	0.192784	0.202022	2.13469	0.212322	0.215306	0.349355	0.256305	0.154146	0.264343	0.425669	0.359579	0.868577	0.615067	3.76057	1.03752	0.165413	1.07593	0.269288	0.291904	0.363092	0.319581	1.93123	0.534499	0.628126	0.318647	0.226953	1.24375	1.23676	1.02662
GPC1	116.728	28.6507	84.8945	43.8036	267.439	41.6794	90.5264	167.211	181.919	45.9969	83.4126	30.9886	86.2349	34.2331	35.4698	94.6109	82.6405	160.121	27.7971	76.0425	149.462	17.3607	303.259	54.8957	82.6923	137.23	24.9719	38.238	105.629	93.9062	70.6669	12.4166	135.384	58.9837	138.613	27.8393	186.028	30.646	140.098	20.454	69.0438	10.6865	64.7223	172.092	98.0504	19.6356	44.6646	47.1292	270.894
C20orf204	0.464598	0.0761184	0.334113	0	0.378327	0.233036	0.414744	0.151426	0.306933	0.295636	0.529486	0.275098	3.51232	0.0221223	0.550691	0.306495	0.556365	0.173117	0.0583617	2.25696	0.920419	0.143807	1.13276	0.512957	0.376192	0.651101	0.928824	0.937667	0.385669	1.25441	0.416631	0.936798	0.393836	1.88676	0.563325	1.9791	0.604755	4.311	0.743002	6.26095	1.39324	0.441772	0.927794	0.775433	0.419479	0.545507	3.76428	7.22592	0.93009
FAM69A	8.02501	45.5679	13.5993	41.3071	7.30067	63.5558	16.262	5.34096	6.40897	33.0726	20.5832	33.5665	7.37698	41.9657	12.8099	11.7182	29.8233	6.05758	41.8704	30.4288	7.35293	21.671	6.26969	26.9902	14.2035	8.84986	19.5775	11.0531	29.8093	17.0701	24.0923	1.82692	8.8244	15.5107	27.2207	13.0228	5.27617	2.12937	8.1938	23.8918	4.63136	7.3993	5.3242	33.3489	5.18912	1.65155	3.79783	33.2971	6.04614
FP565260.6	0.564628	0.599581	0.916428	0.929691	0.86946	0.747357	0.732615	1.04121	1.08796	1.19762	1.17711	0.737487	1.85867	0.537705	1.57698	1.18763	1.12692	1.42105	0.591059	0.797351	0.348155	0.940044	1.79076	1.15032	1.3123	0.952472	1.46326	1.283	1.40485	1.52792	0.76309	1.70774	0.806202	1.65523	1.73806	2.27415	1.27329	0.53217	1.30089	1.91834	0.670228	1.67188	1.04678	1.78597	1.35086	0.994434	1.32928	1.91443	0.642919
DCDC2	0.698891	0.0185539	0.0610802	0.0239742	1.38858	0.042602	4.40112	0	0.112223	0.405346	0.0424962	0.603498	0	0	2.47865	5.36439	0.610264	0.609641	0.0426771	1.6696	7.15225	0.0143398	0.50003	0.663125	0	2.38059	0.307259	2.12266	1.19404	14.0568	0.116679	1.62353	0.0183825	3.16364	0.0143697	2.49437	0.0872818	3.62293	0.0138132	0.0158602	0.229232	3.4685	1.57115	0.0823118	2.38331	0.294574	0.298806	0.418035	2.51
LATS1	13.239	14.0496	7.22023	16.2416	13.2946	16.9794	21.3551	7.50392	9.22223	13.6554	10.1943	17.5962	2.75861	16.2145	9.25274	11.4739	16.5173	7.64875	15.7635	24.2605	14.6387	9.30856	9.33679	14.1709	2.6944	10.4582	13.2645	8.65213	11.3667	10.2105	19.5872	25.0297	7.50716	11.9933	15.8567	12.9645	12.6736	7.44529	5.99644	6.68337	8.42512	3.72976	5.95482	10.8164	6.55054	4.55488	4.93827	12.7586	30.9459
H2AFB2	0	0	0	0	0	0	0	0	0	0	0	0	0	0	0	0	0	0	0	0	0	0	0	0	0	0	0	0	0	0	0	0	0	0	0	0	0	0	0	0	0	0	0	0	0	0	0	0	0
ARHGAP19	9.29485	3.81032	3.64931	3.26289	3.36182	6.85076	8.16791	4.71657	4.63659	5.5693	6.5067	8.72839	6.93098	4.26576	11.3224	7.28245	7.77931	3.99153	4.80571	14.3186	6.59235	5.55292	3.11792	8.05814	3.31808	4.61248	16.5726	7.55209	5.71545	5.00094	6.90812	29.7431	6.9099	9.61096	12.5608	5.32662	5.64255	3.34476	6.98279	9.04547	8.95253	19.38	8.24439	9.14658	1.96845	3.25893	2.40968	26.4153	11.9249
CDCP2	0	0.0445222	0.0488563	0	0.0255331	0	0.0169247	0.0419542	0	0.025938	0.0453221	0.170372	0.13881	0.0388184	0.0333211	0	0	0	0.102409	0.0614006	0	0	0.02424	0	0.0488972	0.0634723	0	0.0175037	0.109152	0.0594902	0	0.18082	0	0.0632626	0	0.0834802	0	0.0376348	0	0.0253723	0	0	0.0428427	0.0438926	0	0	0	0.107	0
ARL11	0.855575	0.290733	4.16739	0.438278	0.250099	1.25167	1.51964	1.99765	1.68521	2.15955	4.36534	1.76152	2.74197	0.950574	4.24298	1.96593	2.06252	0.965725	1.3096	1.4785	2.57311	1.17968	9.65561	3.64732	5.44809	1.34705	12.4589	8.95827	4.57064	1.84525	0.825283	0.778233	4.14068	0.550811	1.93269	6.52793	2.59858	0.245758	2.23663	4.84622	2.12026	3.14711	1.56202	2.50793	0.209275	0.300513	1.70261	1.31009	4.56745
PPM1D	9.57598	9.33569	6.00451	9.071	6.67133	11.0133	8.70799	12.7109	7.12316	12.9601	9.00765	16.702	5.62075	11.3202	14.0702	5.8635	17.4581	7.70143	12.4488	21.023	8.02393	7.79766	14.3779	6.70747	3.69353	15.0908	18.8528	18.2828	12.4148	13.0206	14.6676	44.436	5.21648	21.6736	12.34	17.129	7.29648	4.66034	6.18417	10.3367	13.9352	7.81827	13.0951	7.9762	3.46669	4.11215	4.46633	46.2088	14.3714
SULT6B1	0	0	0	0	0.120362	0	0	0.0329618	0	0	0.160235	0	0	0	0	0	0	0	0.0804584	0	0	0	0	0	0	0	0	0	0	0	0	0.0387446	0	0.0497029	0.054182	0.0393522	0	0	0	0	0	0.144245	0.0336598	0	0	0	0.0512121	0	0
PKP4	23.8963	14.1744	18.862	32.5688	19.5645	25.1944	33.8554	15.9749	27.9204	23.7102	20.3804	21.4039	23.5115	24.2333	33.9225	34.5771	26.3417	20.14	31.9878	32.2006	18.5595	27.7768	37.2984	28.1628	6.35674	29.385	15.6666	12.5684	31.5079	15.1654	36.623	19.0255	30.4009	33.2981	25.679	17.6597	25.0145	13.629	32.053	26.5374	20.946	10.715	41.1249	31.9485	19.1905	17.276	8.57016	76.5237	52.7463
PRRC2B	47.9784	47.6484	17.3269	44.9559	40.8267	56.7635	72.4235	18.2897	26.9736	35.2339	21.6635	50.0346	10.3042	53.5885	22.6188	37.3951	40.901	15.2517	48.5383	32.8741	20.2484	19.2669	31.0553	26.2559	7.48437	21.5833	35.5954	24.4794	28.9277	19.6549	51.3515	52.3889	11.9795	29.8451	23.1906	25.8397	13.2241	8.79614	28.8776	23.2499	11.261	20.051	31.8939	29.3154	8.56192	4.34726	10.3387	61.2501	145.024
XPC	53.7764	19.4838	8.77691	28.2588	26.7572	23.3777	52.6244	9.50313	38.1332	40.6879	31.506	42.1215	13.4984	32.2151	25.9504	54.4878	35.1926	23.269	33.0176	33.2712	40.7201	14.0208	32.5021	13.9563	8.91157	27.0193	24.1806	66.5584	44.0561	41.7423	12.9189	42.2098	15.1311	32.2831	47.6114	36.7861	31.0641	15.5674	26.5372	24.5905	15.8034	24.7238	18.4606	20.9557	18.1791	20.2059	15.4578	30.8879	94.8984
LRRIQ4	0.0796309	0.0507363	0.83513	0	0.174581	0.232993	0.173582	0.0478099	0.0511461	0.177349	0.0387359	0.145614	0.854193	0.132709	1.65177	0.0399704	0.147246	0	0.116702	4.35566	1.46353	0	0.580089	0.164849	0	0.813728	0.442217	0.239361	0.447793	1.0169	0.159532	0.70247	0.0754016	4.39764	0.392945	1.94069	0.525086	4.34238	0.0377728	0.130111	0.496251	0.244093	0.268523	0.0750282	0.0282743	0.730007	0.334266	0.411528	0
LRBA	17.4731	9.07456	11.9373	8.26368	20.628	9.92985	35.6526	13.9399	19.0061	10.1737	10.5286	14.1254	5.77849	7.73877	25.4909	27.9845	17.0829	16.1943	7.87648	135.007	21.4194	5.52827	25.3894	8.39243	2.57766	12.999	8.18266	10.9665	17.5225	22.4006	14.6848	56.529	12.8048	18.6334	31.6758	16.1256	14.7096	8.1169	11.7553	14.3784	14.716	8.02274	11.3253	13.3964	10.282	7.53209	9.27231	35.0859	46.6755
ADGRG1	69.5673	19.3762	44.9153	3.09847	69.9231	4.94061	79.1157	31.3775	70.4418	25.9412	41.6907	25.7055	65.3233	5.62818	109.524	110.707	69.2715	76.1904	6.48828	55.2187	239.367	71.402	192.965	54.411	14.3201	122.359	92.6707	92.3146	262.01	79.4089	97.2109	9.69341	125.71	56.1898	124.347	71.098	141.57	33.0652	49.7479	96.7527	124.903	7.24709	55.4362	209.01	98.3271	42.9205	33.8536	8.06555	211.335
PHKB	17.9057	27.2511	18.1269	27.112	15.4596	31.6415	31.8154	17.6441	25.1987	22.6459	16.8096	29.5471	13.1862	27.913	22.2876	22.738	25.4106	17.118	30.1732	44.362	25.3987	10.902	34.6106	8.73832	8.25403	16.4991	12.9643	13.5712	42.9433	20.7208	6.68546	20.8264	17.6423	11.6705	18.5884	13.8183	17.5649	6.21868	17.2615	15.9722	20.4606	10.2336	17.3576	22.6683	8.26289	4.62161	5.49874	22.1111	33.0812
TMEM249	0	0	0	0	0	0	0.070979	0	0	0.145039	0.126715	0.0793901	0.116429	0.0542659	0.186324	0.0326884	0	0.0894012	0	0.600841	0.380831	0.352758	1.15213	0.449387	0.410133	0.133096	0.470147	0.0244691	0.152588	0.457401	0.0217446	1.26388	0.369988	0.825416	0.449899	0.0466801	0.117115	0.0526113	0.463368	0.319221	0.0640803	0.827009	0.279494	0.0306796	0.208109	0.391145	0.394865	2.72983	0.108643
EMX1	0.065938	0	0.995797	0.0217141	0.0433683	0	0.0670758	0.00791776	0.00847027	0.0146853	0	0.0482299	0.0785901	0	0	0.0661946	1.08921	0.00905196	0.0193269	0.556212	0.033051	0.0649401	1.3175	0.0182003	0.0553684	1.81478	0.0878821	2.89374	0.0617988	2.52612	0.1321	0.148909	0.083248	0.692471	0.0260301	0.0472641	0.173918	0.532694	0.913307	0.0143651	0.0692073	0.0461988	0.242563	0.0745521	0.0515074	0.108389	0.418257	0	0.0733349
EPPIN	0	0	0	0.0192009	0	0	0.0169464	0	0.0224697	0.0129856	0	0	0.0277976	0.0194341	0.0166819	0	0	0	0	0	0	0.0114848	0.0121356	0	0	0.0317769	0	0.753624	0.0109292	0	0.00778734	0.00822964	0	0.0422292	0	0	0	0.00942078	0	0.0127024	0.00764964	0	0.00714961	0	0	0.0221179	0.0435114	0.0133921	0
USP28	12.0581	18.9799	7.44349	23.9802	9.16052	24.265	21.5434	5.78863	10.6777	16.3878	8.35286	14.5911	6.3824	28.299	13.0919	12.8201	14.347	7.97982	23.7672	32.4731	17.0334	12.7525	11.119	24.0669	6.1013	10.0516	10.7649	11.1737	19.479	13.7416	12.3333	23.4466	9.40231	21.4071	10.168	17.8425	11.8794	6.65867	21.1775	10.7516	9.38682	17.0327	14.9418	12.4637	10.8752	5.66939	3.69002	31.0847	41.2084
JOSD2	28.6839	20.2962	27.4621	29.1131	28.0195	36.059	33.6196	25.4142	42.6793	33.5467	62.3565	21.7304	173.917	23.6214	55.1926	58.9416	40.572	53.3934	22.3213	49.5217	53.866	67.3358	76.6516	55.1698	209.996	75.0869	39.4893	54.7723	48.8583	92.8326	37.925	26.143	119.288	59.5926	63.0188	62.3703	85.7143	80.7365	107.209	37.3161	77.1879	22.5966	61.1251	59.7107	95.774	43.3477	63.2845	39.6733	47.6121
AMHR2	0.0206773	0.0526977	0.0216854	0.170232	0	0.0907502	0.0751219	0	0.15937	0.115128	0.140817	0.151243	0.246448	0.1723	0.0887393	0.0207578	0.229408	0	0.242427	0	0	0.0407288	0.0430367	0.028537	0.0217035	0.112691	0.160759	0.0776919	0.135655	0.079216	0.0276165	0.145925	0.0261055	0.0374397	0.0408136	0.0444642	0	0	0	0.0675706	0	0	0.0760646	0.0779287	0.0146837	0.0130729	0	0	0
TNN	0.319557	0.388698	0	0.119584	0.50952	0.17	0.337736	0.0261627	0.0653063	0.113225	0.0847888	0.177074	0.207749	0.290487	0.290907	1.61858	0.107436	0.0797613	0.0425748	0.497764	0.424709	0.0715275	3.09881	1.52354	0.0762311	0.356233	0.338788	2.41229	0.558153	1.24279	0.0484998	0.379283	0.687693	0.0394507	0.129018	0.583054	0	0.0469384	0.0275603	0.537957	0.0190569	0.0381639	0.044528	1.09486	0.00515747	0.0551004	0.0948467	0.25022	0.129238
TXK	1.46659	0.266979	1.2085	0.103492	0.711962	0.183905	7.06367	1.57238	2.22037	1.72647	2.4256	0.970562	2.72188	0.209499	2.03807	4.87961	2.37613	1.86952	0.399163	1.98823	0.507582	0.165074	0.6323	0.722877	0.61575	0.713653	3.44394	0.724235	0.942531	2.83605	0.181886	0.147859	0.449673	5.63345	2.79142	2.97352	0.75356	0.643185	0.457158	1.25521	0.742165	0.880758	0.719343	1.02649	1.13075	0.635812	1.99347	0.842139	2.72628
TMOD4	0	0	0	0	0	0	0	0	0	0	0	0.0481165	0	0	0	0	0	0	0	0	0	0	0	0	0	0	0	0	0	0	0	0	0	0	0	0	0	0	0	0	0	0	0.0241993	0	0	0	0	0	0
RFPL1	0.0486249	0	0.101991	0	0	0	0.0353314	0	0	0	0.0473064	0	0	0	0	0	0	0	0	0	0	0	0.151808	0	0	0	0	0.0365401	0	0	0	0.0343159	0.214864	0.0440217	0	0.0697082	0	0.353544	0	0	0	0	0.0298123	0	0	0.0307423	0	0	0
UNC13D	7.05658	1.81158	15.4114	2.30218	19.1943	1.96311	19.1459	22.6428	11.578	11.9542	17.6743	6.61201	29.2022	2.64291	8.16841	25.5854	14.4596	6.93695	3.25928	25.1071	73.9554	45.5895	7.44125	22.7801	90.3688	34.3798	43.9922	49.0439	28.5915	92.5105	3.70346	1.03971	11.397	22.9376	5.1491	56.6886	24.5143	103.782	14.2438	42.6445	3.58873	23.6769	55.4153	7.92186	77.0094	2.06459	14.0754	12.6517	19.5996
SHPRH	2.0416	3.04832	0.826174	2.25466	1.06247	2.28685	4.08173	0.755269	1.68482	1.86929	0.694181	2.72014	0.137643	3.16186	1.22724	1.34566	2.54727	0.36237	2.74422	12.4705	1.49194	0.564621	1.81131	1.87842	0.0822537	0.938465	0.943661	1.81315	1.8168	1.24828	2.66065	5.46053	1.0883	1.80352	1.92534	1.77087	1.34994	0.586435	1.22472	0.871585	1.39608	0.41179	1.67908	1.16193	0.240171	0.271191	0.215453	2.35885	7.52288
MRPS23	10.4912	9.48895	9.36422	17.6874	8.88775	14.5641	16.2486	7.94204	14.114	16.0637	16.9077	18.0026	30.3364	14.2914	24.4371	20.1826	19.4275	13.5648	18.7177	21.4179	27.0649	30.4807	19.7591	36.9845	15.8475	15.242	34.5387	22.3661	28.4986	24.5523	27.3995	39.2327	17.183	25.5414	23.634	22.8135	20.3162	13.6161	23.6924	32.9547	30.7002	26.1165	21.9046	21.8218	17.5444	12.0906	10.1906	48.2854	17.5402
FAM160A2	35.2809	16.5877	14.0626	21.9773	31.805	19.8863	37.1419	21.1548	36.6101	36.6196	27.7045	33.629	21.9314	25.316	22.9612	36.2354	26.7542	31.0696	21.9698	16.3979	22.3011	25.7917	22.1862	51.0868	21.2486	27.4567	29.8368	18.5022	17.7495	21.0855	25.6734	55.8783	21.0885	22.4017	18.3116	17.1971	24.0496	9.70347	18.8848	27.8571	19.567	12.6851	22.0359	23.5021	20.8112	12.2065	11.5481	41.1703	38.5896
THAP1	5.90925	10.2033	7.31285	20.3842	4.46957	19.4944	13.4393	5.81852	7.07851	15.0032	10.377	14.0114	8.09957	16.594	9.04517	10.3221	16.4995	4.82676	22.5166	21.3406	14.7852	9.3408	8.24047	15.2098	4.83797	11.0706	7.5805	8.85903	15.7426	9.0932	7.37935	21.352	11.2095	14.3643	10.4392	13.1943	7.79311	4.77391	12.7539	8.97943	11.8036	12.2138	7.11921	12.583	5.15104	3.88546	2.48052	22.7343	20.4065
BAIAP2L1	50.4409	1.52625	26.1558	2.1219	200.28	0.909381	40.5727	40.5885	40.5093	16.8154	56.5662	8.03986	37.9654	1.46547	22.3175	48.1715	19.5681	57.2672	2.06638	51.3356	48.6614	28.7284	60.129	34.3153	18.4278	56.8273	35.6479	61.2378	32.3973	44.627	33.5628	18.4353	85.714	107.391	83.1628	31.0481	95.1189	35.287	46.8607	32.1047	57.4153	4.12948	58.5051	71.0238	67.134	38.14	28.9781	67.9569	78.4581
SLC39A6	132.94	36.7559	43.8839	33.2781	136.394	57.1984	219.103	25.9413	93.9135	68.9263	77.2285	66.1357	77.3288	42.1111	208.18	217.233	197.636	112.513	37.4081	226.803	122.546	101.684	116.472	87.9325	27.186	94.2668	29.9957	132.904	73.9442	212.279	47.8914	194.485	47.0794	240.979	195.407	123.642	115.825	86.8734	109.795	90.1271	141.341	28.4109	64.7912	63.2331	48.5006	51.0991	77.4391	129.326	170.178
DHRS2	546.534	0.116544	0.514921	0.491402	741.466	1.02814	1235.87	0.687831	215.326	224.359	178.94	152.641	160.986	0.0160442	616.975	1834.23	64.2996	1263.52	0.211634	703.75	11.6859	0.654221	3.11583	4.31812	2.01089	530.57	23.1708	332.78	368.55	524.33	1.21508	6.9504	42.4312	234.428	1415.98	3.13292	530.717	1183.67	4.0369	2.42244	230.97	110.815	40.2314	0.879858	761.284	378.185	1383.57	16.0535	55.8056
LGALS3BP	427.04	213.323	333.637	184.475	437.835	362.492	649.135	233.226	611.388	370.78	557.909	381.586	237.507	212.017	479.427	522.082	648.552	617.125	213.512	99.1407	416.826	774.888	700.261	830.456	1161.36	411.381	647.697	780.67	678.274	1276.18	594.612	356.276	637.826	612.259	735.398	1329.51	816.712	3.62374	1132.69	813.669	613.376	55.6202	818.889	648.513	1417.14	205.712	204.969	637.647	701.694
MROH1	14.251	6.0873	9.30611	11.0514	20.5219	8.09153	17.9369	9.2492	23.5517	10.5128	17.48	7.93822	19.3869	7.40522	13.5577	18.305	7.99432	11.6091	8.8978	13.7708	19.8757	29.3651	32.3691	23.3511	21.8422	19.0625	34.7314	15.5173	18.1337	25.2789	6.46927	16.1972	15.0693	28.0689	22.4269	23.3282	20.8291	19.226	14.463	18.7502	20.3601	10.173	17.2826	13.0124	25.6059	14.2278	29.1452	35.2918	30.5492
SNCAIP	3.21757	0.961753	1.66638	0.882985	0.816448	0.929811	3.13166	0.709522	2.56413	4.85473	2.96608	3.24449	1.83462	0.678557	2.56425	1.01688	4.95803	3.04696	1.95022	9.24085	1.16147	3.10041	7.66834	1.02791	0.854737	1.97548	0.595607	1.01492	2.11277	2.4349	6.81742	88.6352	6.91458	1.4385	0.529245	4.86893	3.40514	0.649845	2.94887	1.40627	1.19215	0.721881	1.1264	7.55091	0.310296	0.0439499	0.97268	2.24675	5.74329
PAH	0.0202824	0	0.0106356	0	0.322383	0	0.405279	0	0.0390815	0	0.00986622	0.0123628	0.0362612	0.0169009	0.362685	0.488672	0.0125015	0.07657	0	0	0.144024	0.0499386	0.0949832	0.013996	0	0	0.360432	0	0	0.168356	0.00677226	1.23815	0.281676	1.81787	0	0.0218075	0.0121584	0.475181	0	0.0220934	0.013305	0	0.0621766	0.0382201	0.0468105	0.0064116	0.463536	0.0815253	0.0338365
PRR20G	0	0	0	0	0	0	0	0	0	0	0	0	0	0.201714	0	0	0	0	0	0	0	0	0	0.835217	0	0	1.34431	0	0	0	0.484966	0	0.0764053	0	0	0.0867583	0	0	0	0.527373	0	0	0	0	0.0429761	0	0	1.25102	0
KIAA1211	1.30001	1.2461	0.205111	1.95111	2.45916	3.04633	3.74496	0.145052	0.894094	1.60138	0.828247	2.20189	0.411358	1.87894	4.85501	0.889292	2.56695	1.93468	1.29824	5.88333	7.00636	0.113304	1.35288	0.873259	0.181132	1.69288	1.52054	1.94518	1.73595	3.90792	0.929601	19.0066	0.951362	5.56181	2.83849	4.18915	0.44137	0.232353	0.0763999	0.576457	0.347153	1.73301	0.465531	0.932198	0.138885	0.0509146	0.279022	32.2111	0.281491
CHST5	0	0.0139517	0.0229648	0.0360552	0	0.0320348	0.111376	0.039441	0.0703221	0	0.0426071	0.0800831	0	0.0364931	0.06265	0.109912	0.0269937	0.0601211	0.192548	0	0	0	0.159516	0	0	0.17901	0.0729618	0	0.0205227	0.139816	0.0146229	0.293617	0	0.0792973	0.0432216	0.0470876	0.105011	0.0176902	0.0415479	0.0954098	0.0287287	0.0958883	0	0.144421	0.00777502	0.0553768	0.0408525	0.176033	0.121769
DHDH	1.88418	0.385873	2.25833	0.554002	1.4753	0.295337	3.37377	0.363616	2.03139	1.87337	1.24388	2.05085	10.1057	1.12146	3.46551	2.22928	1.41021	3.37182	0.0986192	5.14419	4.8346	1.92194	3.57149	4.36492	6.92192	0.641799	1.719	4.9051	3.78408	3.26547	7.36975	2.70692	1.57171	29.608	1.92594	0.81999	1.45219	6.90415	1.02144	8.06305	1.36843	0.117869	12.1709	2.3459	0.238933	1.61668	2.07146	6.18244	3.59237
RAB39A	0.0397502	0.126633	0.041688	0.196353	0	0.174459	0.317712	0.334121	0.0765934	0.309853	0.232034	0.0484583	0.236887	0.463721	0.284322	0.239429	0.392013	0.300129	0.116511	0.366743	0.0664151	0.195743	0.041367	1.15205	0.500676	0.162479	0.220746	0.238968	0.279412	0	0.0796351	27.8003	0.125463	0.0359871	0	2.19394	0.0953137	0	0.565664	1.29898	0	0.452572	0.487424	0.187263	0.042342	0.0251314	0	2.37382	0.0884187
JAM3	25.3019	103.111	16.2207	155.921	25.5706	196.733	55.3671	8.89351	18.2997	112.181	44.8693	141.892	22.7448	150.186	15.2819	16.2101	72.7451	9.81941	171.127	25.2928	14.2365	2.47086	5.58284	9.81646	20.4785	37.0739	21.1357	27.3972	62.9359	28.1187	1.38131	305.467	8.03655	2.29549	5.0047	13.1143	1.43993	2.40415	2.50673	7.82057	4.16694	4.39447	5.53911	13.4914	1.8053	2.96985	3.0125	34.4061	11.7102
KRTAP6-2	0	0	0	0	0	0	0	0	0	0	0	0	0	0	0	0	0	0	0	0	0	0	0	0	0	0	0	0	0	0	0	0	0	0	0	0	0	0	0	0	0	0	0	0	0	0	0	0	0
FETUB	0	0	22.1254	0.118355	0.0393971	0	0.0261145	0.409986	0.069252	0.0400219	0.0699312	0	0	0	0	0	0	0	0.0526716	0.0473701	0.0300246	0	0.299216	0	0	0	0	0.0810237	0.016842	0	0.120003	0	0.249563	0.325378	0.14188	0	0	0	0.0681927	0	0	0.0314764	0	0.0677255	0.0127612	0	0.670514	0.371473	0.0799438
FN1	84.2498	974.799	57.6563	1383.54	79.7674	1641.62	350.176	34.9622	74.7849	520.73	132.537	555.129	31.7159	883.211	42.7095	19.586	352.223	29.9007	1088.36	1644.88	1099.18	403.053	39.4575	3379.36	766.194	293.335	316.588	530.365	486.291	1500.49	203.498	76.7127	172.004	15.6701	29.3674	1158.42	10.2096	3.18695	27.1062	492.414	15.1382	50.4367	120.582	608.892	8.8502	6.67479	15.8089	64.7913	3.11651
MID1	10.3382	22.2389	10.6698	24.4447	16.7029	26.5735	16.8661	9.17655	12.6167	18.7804	16.7199	24.4236	8.54413	26.8675	8.90038	10.3548	17.0277	9.2287	27.9393	105.202	25.4521	8.98703	24.2375	8.27338	3.17898	19.3319	23.7816	39.5145	26.9478	25.2748	8.12149	4.91549	12.7458	13.7381	47.0292	12.1617	32.7456	19.8587	7.89227	3.19679	28.7337	0.925294	14.3034	8.85577	13.9911	3.37445	16.6154	14.533	14.3876
IFITM3	516.161	1372.72	439.851	552.583	331.145	978.541	582.629	440.988	780.583	660.955	1784.01	1240.91	1531.73	1186.76	477.001	366.484	1272.12	584.981	1051.13	124.398	421.016	5438.03	196.442	4564.53	5902.24	1075.16	536.422	590.679	948.932	903.511	329.339	213.686	235.321	263.23	138.203	1511.61	205.543	44.3367	4255.54	2866.02	275.124	222.27	933.044	2695.16	275.435	115.931	218.468	774.73	236.948
CCDC84	9.13382	3.27747	4.78208	4.62208	11.3557	3.43962	9.53577	4.14072	7.8892	9.6634	11.6449	6.32303	14.5039	3.91831	6.19682	10.1707	4.26847	3.08093	5.53397	14.8558	7.80901	7.22734	13.6129	15.1425	4.18783	11.7459	15.8262	6.69246	12.3465	18.6334	4.00609	18.7647	6.56636	28.3163	9.71747	7.86467	22.1575	23.4031	4.51512	11.5326	6.8049	15.1128	7.87148	7.6258	11.1359	8.62152	20.9483	25.1684	10.1426
BOD1L2	0	0	0	0	0	0	0	0	0	0	0	0	0	0	0.0160639	0	0	0	0	0	0	0	0	0	0	0	0	0	0	0	0	0	0	0	0	0	0	0	0	0	0	0	0	0	0.0159485	0	0	0.025792	0
RPL18A	297.53	236.14	353.305	204.504	288.8	198.688	242.669	273.736	289.87	327.21	562.331	372.114	904.223	217.334	372.654	427.409	306.291	488.32	225.426	485.556	127.846	357.519	403.856	308.438	754.265	461.193	235.232	510.652	233.901	242.994	461.41	355.106	487.252	282.602	438.359	331.389	603.288	774.949	577.388	369.072	595.838	648.624	363.799	463.503	337.09	616.379	318.021	496.67	480.143
TRIQK	17.8612	7.62351	3.05202	6.75116	12.95	9.73351	18.4649	3.28012	10.3325	12.0591	11.7038	14.072	4.19061	8.45581	21.5892	15.8129	14.5098	15.4604	11.0191	25.9513	7.54652	3.20705	16.2571	6.21111	5.77985	9.06513	2.39111	3.96728	10.9301	8.45495	5.57008	17.4379	7.52578	16.8559	14.0507	11.7482	17.5099	13.8002	7.91307	12.5857	25.3921	3.07929	7.45532	9.22473	13.7171	6.64139	4.70269	22.9972	27.9503
UBASH3B	4.10092	3.39982	0.601102	0.598145	10.0969	1.87779	10.875	2.15197	3.54653	1.99567	6.38512	1.47617	5.12833	1.17046	4.84451	7.69077	7.17503	3.01988	0.839987	86.8011	7.4251	7.05209	2.63792	21.6919	2.31322	9.9761	17.4121	23.8954	4.22178	10.7316	8.98663	0.934323	2.68556	5.13053	3.25852	15.4845	5.03276	2.45867	3.07107	9.78712	2.12353	1.44229	2.544	4.518	6.92795	0.168426	0.399109	2.92034	2.92691
LRFN5	4.35983	21.8075	3.13108	11.0412	2.51946	18.9961	7.54959	0.896249	0.639193	8.14001	7.11162	15.7715	0.522463	15.7165	2.55917	2.08136	13.3049	1.63454	11.9803	0.718297	0.207845	0.0816764	0.172609	0.703079	0.484978	1.46893	3.85543	2.18122	5.3242	0.423621	0.0553814	1.09529	0.306629	0.0858064	0.140308	0.314209	0.0142039	0.00957114	0.0449583	0.193578	0.0621739	2.46947	0.653735	0.39069	0.0588926	0.0224709	0.221029	0.122453	0.0790584
SPNS1	1.41956	0.708904	0.583435	1.07393	1.74536	1.12257	1.74234	1.1172	1.56479	1.38852	1.5677	0.865272	1.23466	1.02304	3.01867	1.98356	1.91548	1.02705	0.89964	4.34885	1.97117	2.34272	3.91284	3.65355	1.32893	2.63985	3.21723	2.75338	4.91726	3.38063	2.28027	3.39807	1.42893	3.61238	4.25976	2.37883	2.0699	1.20881	2.72987	6.85391	2.85656	0.957639	3.57546	3.63296	1.21923	0.70344	1.03788	5.22126	2.47488
ARHGAP32	12.2192	3.2809	19.148	2.9102	18.679	4.02772	28.7309	21.2573	20.9032	7.72131	6.71826	5.7319	3.21388	2.07699	20.677	23.015	11.0965	9.34765	3.81897	171.072	15.8349	7.39238	18.3403	8.98307	1.7957	18.5165	10.7841	24.069	11.9114	17.8612	12.1283	12.1535	24.206	24.4583	21.9214	15.7956	37.6599	11.9996	20.3577	4.58482	18.7068	1.57274	20.2522	8.49723	9.31488	5.26843	10.8857	15.7894	49.7855
GPX8	8.59449	8.23186	4.02352	13.6559	4.76212	37.7751	25.2527	4.14387	10.992	12.67	17.4365	22.4219	10.0418	13.477	13.492	4.87091	48.198	4.15658	12.8987	39.2134	27.1956	8.61259	28.1239	39.0619	56.8502	15.1435	13.9111	14.4715	26.4034	61.3129	20.722	3.67638	9.69914	7.32116	3.39653	28.4703	7.48562	8.50812	9.40248	55.6386	9.93106	4.43058	13.6058	54.2919	1.08844	1.7835	2.12269	6.86809	11.9221
POMGNT2	17.3678	21.5235	13.9539	40.5835	7.65119	62.3042	28.3694	9.46169	12.4335	35.8569	22.8916	44.3061	18.8154	30.8982	28.1606	21.76	34.9886	13.7178	42.1954	57.6053	39.9058	15.816	50.5339	38.5693	22.5224	14.5622	24.1046	26.9017	47.2993	41.1198	26.419	36.2511	14.423	64.9184	53.2513	40.6893	16.4421	19.8239	19.2444	34.5403	43.4081	2.81768	28.1336	14.5914	18.2775	9.61869	13.4033	41.7075	28.868
DPH2	13.1086	12.7021	15.414	20.3168	20.9827	13.4387	26.5181	15.4127	23.6321	16.3391	26.0136	17.9173	28.0519	15.1848	30.3484	31.3288	24.6371	15.4904	13.9354	23.7566	17.028	74.7228	34.2337	73.4617	16.6517	31.1543	41.9131	50.6715	18.0097	36.7137	56.0381	105.178	29.1346	46.4816	37.1697	28.7936	25.1516	29.4436	31.6556	47.4886	25.7321	39.8339	30.8542	56.2107	18.8293	17.1405	11.9269	68.0297	36.006
TNIP3	0.559857	0.664218	0.323945	0	0.634871	0.0847291	0.392771	0.312953	0.198395	0.21498	1.70916	0.305951	2.32398	0.482603	0.179512	0.135664	1.07093	0.278276	0	0.305341	0.0161279	0.228159	0.180816	6.02145	0.668697	0.841716	0.707582	0.174089	0.0723741	0.0739602	0.0257842	0.0953704	0.63371	0.0349556	0.0190528	2.57387	0.0231454	0	4.54213	3.49084	0.113977	0.135262	0.165708	0.636634	0.0822568	0.0732332	0.072034	0.199539	0.0858844
NKIRAS1	7.58218	12.2241	6.41417	14.4158	4.20167	16.7305	9.52712	4.72835	7.1435	13.5046	5.90942	12.3328	6.74032	15.289	7.91025	6.41316	8.80462	6.97274	18.3562	17.4748	7.19159	6.84858	8.84965	4.59617	3.69344	5.70758	8.6539	11.0808	12.2985	9.41511	6.72783	14.5303	4.79954	8.571	6.26338	8.31745	3.66627	3.02887	5.62341	7.55189	5.23488	3.50368	4.2506	6.61109	2.61782	2.18498	5.70514	12.412	10.7622
SLC46A3	4.7776	11.6851	2.96994	14.4327	4.32909	18.2345	14.6977	4.04821	3.60066	18.4705	13.4944	16.5803	6.75052	17.3048	15.7222	13.4023	19.1885	3.12066	17.5044	24.0201	27.8099	3.03567	26.9847	11.6983	9.54413	13.9114	9.52142	12.0157	32.7792	12.4236	3.85944	18.2995	15.1525	3.71489	1.80618	27.0927	3.16421	0.435771	2.17487	12.4439	6.71041	7.59234	11.7876	31.2379	1.68953	1.12053	1.20401	11.1284	3.04244
EFNB2	34.1293	16.2388	30.6969	7.92058	105.319	22.8775	25.6518	78.6549	61.4057	19.2478	14.8172	30.1758	14.693	8.04395	68.3714	20.8224	57.0481	30.9702	16.8478	45.972	29.4926	26.0969	37.6047	63.4855	16.3797	90.7805	25.5364	34.9477	39.4448	26.9041	114.229	27.9065	48.1533	42.0146	18.0403	39.5066	35.1116	3.58318	14.5262	63.7846	25.544	4.65565	113.743	30.2976	5.73776	5.06194	21.3257	67.8097	23.4312
ALG6	7.71515	2.92131	9.27799	2.73426	7.53903	3.39683	7.9337	5.74384	10.1184	5.97305	6.13344	5.32072	9.23054	3.18382	12.2667	7.50913	10.4709	5.77984	3.9197	16.2894	11.3437	13.981	15.0333	10.1407	3.71739	11.1526	12.0781	8.58059	11.3765	10.1526	16.8696	18.9686	10.7517	22.1384	14.0827	14.3047	13.0378	7.15887	12.4359	15.6715	12.8502	7.83804	11.7219	13.5415	7.09113	8.65921	4.52374	13.704	9.87181
MOSPD1	11.4485	10.8462	19.3931	13.4775	14.1296	13.9241	16.7755	18.6126	12.7154	11.6586	10.4238	13.2604	8.45938	15.0008	14.7631	18.3179	19.6442	12.1887	14.8254	43.9422	25.103	11.302	20.3474	17.7893	9.21945	22.0084	81.4877	21.0482	20.4019	31.636	24.6065	21.9164	10.8147	28.2136	81.6943	39.0429	15.7145	12.5662	6.9656	17.9803	21.2102	6.43036	9.45337	22.7521	15.5455	6.55041	21.3334	12.7106	17.6021
KIR3DL3	0	0	0	0	0	0	0	0	0	0	0	0	0.102543	0	0	0	0	0	0	0	0	0	0	0	0.496679	0	0	0.0323264	0.0201586	0	0	0	0.0814658	0	0	0.0308348	0.0515742	0	0	0	0	0	0	0	0.0152742	0	0	0	0
CUL1	56.7919	89.5863	44.2511	104.145	77.4474	106.45	74.6803	48.2658	62.9456	89.2235	73.922	86.0793	56.7903	106.162	48.1887	68.8683	86.4631	50.1276	107.088	219.48	69.1967	64.09	94.1149	71.2202	34.1953	59.1655	61.164	59.5788	83.6641	52.8616	86.7767	98.3034	80.1263	76.9191	87.0072	70.9821	74.1597	40.8784	71.5785	64.3417	79.3514	77.7139	79.7959	61.1397	53.4917	34.6354	45.1545	108.711	96.2035
SYNM	23.7794	1737.61	140.128	3103.45	31.0025	2419.74	508.791	15.4723	67.3014	1213.79	162.394	1129.88	14.1156	2651.03	19.005	78.4895	233.317	14.5022	2844.89	49.7962	4.12697	10.8668	14.7744	11.1705	1.89442	17.9743	4.48448	129.547	876.349	22.3592	2.59693	4.12977	11.9571	5.12937	1.97405	21.4662	0.63577	0.405859	2.10943	2.60444	2.42895	2.94138	7.83724	2.65598	0.416218	0.841109	0.885192	4.34849	1.59344
SOX2	3.70517	0.922157	32.8168	0.524285	0.380771	0.804606	7.74012	3.77132	5.39171	2.9333	2.05581	1.48209	3.76059	1.10955	34.5561	0.464948	7.10104	6.87465	1.99385	0.305219	0.0725465	19.3573	9.42881	3.23591	0	2.09031	0.1286	0.282782	0.529025	5.39694	7.19093	273.454	17.5784	56.658	0.971308	0.0622464	3.60925	1.02895	24.9351	0.0315312	4.95603	2.6112	38.3344	17.4005	0.041112	0.658836	11.2328	1834.89	98.8672
WDR19	6.55038	6.18978	2.26125	6.33096	5.26626	4.96538	8.09545	2.7318	4.14405	7.91511	4.52235	9.72437	3.01932	6.47616	6.05746	8.24658	6.68024	2.07083	10.513	11.5511	9.37607	2.69677	16.7562	5.82694	1.29076	3.52974	5.94588	4.4542	7.05737	8.522	10.4568	16.1768	3.97973	7.02874	5.0164	6.02923	3.14525	2.58301	2.34885	6.43869	5.15207	6.40457	4.37297	5.56926	3.10304	2.58123	2.78368	11.976	13.0751
LTV1	36.6668	37.1383	36.0587	34.694	45.8493	30.5373	42.1816	34.145	42.0675	33.7262	50.0412	31.9762	31.3568	40.2349	26.8183	40.2097	47.6281	24.3841	33.9966	30.5229	47.6749	64.1558	30.0019	82.7278	15.7501	46.9534	57.5655	25.0383	29.6034	29.8246	68.4345	91.9166	35.0301	38.1874	43.922	33.566	51.0901	38.9127	34.4121	41.099	49.2686	30.3537	30.7631	68.3527	33.0864	28.8094	23.2555	67.8001	33.4651
BUB3	17.765	16.2496	24.8997	18.1683	21.0782	27.3742	28.3128	19.0115	22.2577	23.5401	28.8368	25.0544	24.9969	16.9284	22.1538	30.2837	39.1536	21.1273	20.4224	81.4955	40.2984	42.519	26.2128	74.2546	18.7111	34.7609	55.8932	29.1234	42.2694	41.8582	45.7213	100.941	28.6748	44.2984	44.8911	73.5512	46.4745	38.7224	46.7612	45.4233	30.5513	49.6156	35.8674	45.8876	21.7832	27.7106	16.1873	56.908	35.8021
ADIRF	0	0	0	0	0	0	0.0529617	0	0.0468156	0	0	0	0	0	0	0	0	0	0	0.288208	0.0608916	0	0.0758533	0	0	0	0	0	0	0	0	0	0	0	0	0	0.0873868	0	0	0	0	0	0	0	0	0	0	0	0.16213
GOLPH3	99.5415	136.996	72.8376	126.011	132.251	126.787	117.649	86.5019	114.398	121.899	118.137	121.284	85.0195	143.517	133.206	114.665	147.952	84.389	144.427	138.015	99.261	106.807	150.642	104.106	34.1601	114.308	176.41	121.399	120.416	104.368	129.109	156.848	76.1754	253.47	182.816	165.037	113.297	112.849	104.718	223.63	98.3325	59.7965	98.7109	188.609	70.4375	32.1025	92.7325	168.7	145.8
ATP6V1G2	0.813148	1.20888	0.355329	2.06413	0.594241	2.77574	0.886263	0.447525	1.19688	2.64104	1.41739	2.97385	1.09032	1.80687	1.11477	1.02039	1.29476	0.558144	2.83028	0.535875	0.792527	0.20021	1.83348	0.888434	0.391189	0.415467	0.413937	0.78928	1.03201	0.432669	0.429889	7.93839	0.406368	0.552126	0.635319	0.437145	0.284343	0.68429	0.289287	0.590501	0.777897	1.00889	0.560866	0.57461	0.288722	0.428416	0.379261	3.77429	1.58264
OR51C1P	0	0	0	0	0	0	0	0	0	0	0	0	0	0	0	0.0775221	0.0951942	0	0.113171	0	0	0	0	0	0	0	0	0	0	0	0	0	0	0	0	0	0	0	0	0	0	0	0	0	0	0	0	0.0886838	0
TOP3A	6.47003	7.57193	5.6192	10.7642	7.63413	12.6862	11.5326	6.84519	8.55656	9.96919	8.91733	11.2697	8.32732	9.37866	5.64016	9.65259	13.0023	4.97301	10.1735	20.5937	12.7245	11.6933	10.4738	15.7969	17.9446	11.708	13.8481	10.6863	9.99591	16.2952	47.7823	66.85	9.05486	37.1586	14.3449	18.3414	11.3661	9.19253	14.3862	19.3567	7.3243	21.3082	8.63611	39.8783	6.26173	7.52067	6.49641	37.7582	18.7516
MAB21L4	3.30649	0	115.7	0	4.68888	0.038391	7.28387	281.126	4.18004	0.584447	0.919096	1.15167	11.0722	0.0437337	2.04595	6.74409	5.98467	4.08883	0	14.0772	15.8501	0.90457	20.8371	0.144867	0.0550888	8.54538	0.903529	23.033	10.6249	3.28413	3.66258	0.148157	28.1613	0.403881	12.3278	0.978127	9.78461	0.932807	5.90029	1.85803	0.0344289	0.436672	13.9011	15.5521	6.15899	0.0995464	0.367186	4.85208	12.1413
CEP57	14.0036	16.0889	9.77652	17.9638	9.10702	21.7605	19.6655	7.25138	11.7315	20.5334	14.9893	20.3183	11.6236	15.4674	16.054	15.6006	17.6416	8.29716	20.3276	40.4112	16.106	28.1987	13.4325	21.122	7.16112	13.2038	19.1031	16.2737	19.4227	15.5804	14.277	61.024	10.6053	22.3788	16.7422	23.365	21.5297	12.24	11.6233	17.508	15.718	34.8641	15.953	15.472	8.42768	6.96236	5.43727	24.635	29.2463
CCDC12	22.1564	10.4901	29.1259	19.7274	31.0807	15.9607	25.3494	37.317	48.4713	25.644	38.0052	23.0371	92.0441	16.6519	24.2752	41.2595	25.0496	34.3759	17.5586	26.46	45.1364	24.5487	30.8284	21.0965	69.222	38.1938	36.4197	19.329	37.5515	33.1206	19.4453	15.3664	43.7269	38.3308	36.5298	28.3522	54.4112	61.2762	39.6008	33.0019	44.376	41.9584	40.0305	27.8247	50.4131	28.0935	49.0293	25.9899	36.5885
FLNC	21.572	1238.21	73.4858	2677.91	34.2761	1339.91	310.624	18.4769	52.1796	560.859	128.271	639.796	14.6961	1847.27	16.4335	55.4383	126.025	12.2836	1685.22	35.9849	6.75802	14.8842	11.2655	7.23739	20.9889	6.20519	3.5347	99.7912	467.409	23.5238	2.58591	6.90941	11.2869	0.532245	2.00365	19.1149	0.310129	0.272303	2.11197	4.07289	0.354803	2.23802	2.08098	4.7637	0.534385	0.0396469	0.760455	5.89642	0.26154
AC104662.2	0.157225	0	0	0	0.0574494	0	0.0380805	0	0	0.0583605	0	0	0	0	0	0	0.0646058	0	0	0	0	0.10323	0	0	0	0	0.0582082	0	0.0245592	0.133853	0.174991	0.332874	0	0	0	0.0751322	0	0	0	0	0	0	0	0	0	0	0	0	0
BTBD3	27.4596	34.0166	8.61131	30.0977	41.3295	41.8639	54.0439	9.41088	23.481	32.5942	32.8739	30.898	29.3178	22.5214	24.6119	28.1996	49.4295	19.2411	27.8672	27.9411	14.9095	7.37355	22.4747	13.8951	5.30842	48.8081	20.9636	9.90939	79.167	38.0346	11.7076	90.4819	6.68739	24.3208	28.4029	16.6522	23.7354	72.9679	14.2942	12.1503	26.924	3.64164	15.1314	16.6834	15.2326	7.90876	12.4315	40.8714	57.8844
PGD	71.5901	49.9573	2046.92	42.2807	97.7525	76.2089	107.44	653.952	314.767	83.4623	182.366	64.4909	218.418	60.3697	116.324	108.357	278.845	140.701	53.4115	127.006	2659.16	120.168	538.997	160.575	102.971	179.043	164.637	474.449	139.18	161.922	169.415	460.973	1036.29	210.048	425.978	268.532	206.445	57.9347	100.841	173.169	179.917	176.604	198.426	214.604	57.6137	71.1099	55.5706	224.116	101.824
MICAL2	9.54322	23.6033	2.07504	54.6031	24.9625	38.6057	16.1352	3.73783	4.89415	18.4974	11.5765	20.4742	6.01074	39.454	4.90062	4.94723	19.229	5.00917	23.3121	25.6295	16.4523	17.9411	2.64805	72.9277	11.6348	24.557	20.6263	15.6464	19.2575	30.285	12.4785	5.21191	4.33664	18.0669	3.16518	37.989	6.79094	1.56498	5.3213	14.1745	5.88595	1.1606	15.062	31.9865	2.99311	3.60441	2.66119	2.83769	7.22084
AL139353.1	0.263203	0.303953	0.362296	0.487552	0.162293	0.553517	0.442257	0.158026	0.169053	0.860969	0.272071	0.401079	0.372526	0.438643	0.235327	0.412855	0.466413	0.23712	0.988444	0.628773	0.123684	0.793861	0.23967	0.0908124	0.310799	0.224134	0.456767	0.210151	0.593576	0.462159	0.417445	0.603686	0.145381	0.0893574	0.22729	0.153289	0.335279	0.146186	0.374551	0.286704	0.129494	0.504248	0.110943	0.697472	0.110978	0.187207	0.122761	0.528975	0.62205
OR51B6	0	0	0	0	0	0	0	0	0	0	0	0	0	0	0	0	0	0	0	0	0	0	0	0.106915	0	0	0	0	0	0	0	0	0.0489026	0	0	0	0	0	0	0	0	0	0	0	0	0	0	0	0
USP18	5.94517	1.24087	3.61916	1.12518	3.44578	2.39932	8.83825	2.95402	12.2675	3.19604	3.98894	4.79006	2.7692	1.93603	6.40304	5.04218	10.4878	3.82277	2.85421	6.30474	7.84955	19.4836	23.4323	29.3304	7.96166	4.46912	11.081	7.98521	9.94306	16.9295	2.80649	100.31	4.39999	13.3012	9.07084	18.8337	6.55421	0.690075	46.3207	26.5367	7.4413	0.718176	9.32206	7.9516	3.10574	5.01164	3.60156	11.3009	4.82607
TRIM64B	0	0	0	0	0	0	0	0	0	0	0	0	0	0	0	0	0	0	0	0	0	0	0	0	0	0	0	0.0406575	0	0	0	0.0381826	0	0	0	0	0	0	0	0	0	0	0	0	0	0.0171032	0	0	0
SPEM1	0	0	0	0	0	0	0	0	0.0475784	0	0	0	0.353159	0	0	0	0	0	0	0.0976345	0.0618837	0	0.0770892	0	0	0	0.164548	0	0.173565	0	0.395743	0.0522775	0	0.134127	0	0	0	0.059844	0	0.0806902	0	0	0.0908335	0.279178	0.0263021	0.0936669	0	0.255214	0
KIAA0753	9.04233	6.19538	4.12995	7.20667	8.35502	8.80214	15.9683	3.82038	9.70933	11.8054	6.63999	7.2362	4.84499	8.19876	4.84872	13.3322	7.97219	5.50117	10.9163	20.5331	8.48983	5.28869	11.5253	11.1247	5.21222	9.92851	8.7732	6.77768	9.58951	9.96925	8.76846	13.6023	4.5781	20.586	13.8362	8.21983	15.7283	7.88347	9.433	12.2146	6.03772	10.6096	5.22531	12.8829	8.18856	5.27149	4.38441	29.1243	22.1812
CNTF	0.460884	1.15013	0.402794	0.88535	1.89456	1.29232	1.00465	0.645661	0.296021	0.513227	0.33629	0.749134	0.411988	0.768088	0.439542	0.154226	0.710187	0.237263	1.06945	2.17672	0.288769	2.72345	0.279784	1.32515	0	0.575624	1.79161	0.808127	0.71992	0.441418	1.15416	3.74047	0.363671	1.3213	0.151618	1.18379	0.368372	0.217195	0.364366	0.376526	0.579474	1.04274	0.447405	0.868489	0.150008	0.267104	0.214961	0.529294	0.341724
ZNRF2	19.898	13.7062	12.4878	5.24989	24.3793	11.69	22.1805	13.6246	17.7104	11.5721	18.7649	8.7815	11.3067	11.0865	19.4975	15.3323	20.3802	21.8717	6.60527	66.9791	26.669	24.2877	28.8182	26.7824	6.11485	20.4606	18.3839	9.31773	37.224	21.2631	14.9176	24.2098	21.8789	25.7118	15.1507	26.2966	15.6915	14.5645	19.6801	16.1863	25.8862	17.8231	23.3977	22.6792	13.676	13.1775	6.15037	5.28907	24.5818
SHLD1	5.00054	1.96065	4.93056	6.68546	2.85789	6.56526	6.58367	5.18344	9.66283	8.09092	8.77353	7.08596	13.3973	3.77508	6.60321	9.01024	8.00839	8.27287	6.57683	7.94281	5.81991	3.28324	10.2299	10.7353	8.56841	6.46383	9.39895	4.49645	15.0613	6.54952	3.82454	9.25988	8.52561	6.30705	11.7262	8.42478	11.0168	7.11279	10.8666	15.1772	10.0932	11.8283	4.69052	10.4297	7.19316	2.99938	1.39539	6.82261	16.6845
SNX2	51.3167	58.0162	31.2222	65.6596	44.1999	74.1236	68.1508	38.4281	48.5013	75.0632	58.6592	72.6065	32.9356	71.6722	60.3969	60.7862	68.3824	48.8743	80.8953	55.6466	45.5131	31.5265	56.3402	53.6657	51.6918	38.7455	113.042	29.8249	100.774	55.4874	54.4012	112.677	35.1251	52.6356	55.3369	69.1178	40.1003	7.51508	40.5403	57.6681	36.0076	25.4294	33.9684	50.445	24.3957	10.703	18.583	45.5995	60.8199
KANK3	8.92588	7.1185	1.97409	4.86566	4.03802	4.70805	3.64725	5.97879	10.634	7.59556	13.4688	15.0265	27.5734	4.85729	5.74742	6.5833	8.10899	3.2648	7.62329	2.10748	2.50249	1.13622	3.26482	1.70395	8.68904	22.1168	11.3074	4.38042	8.67855	8.16764	0.270325	0.371383	4.94459	1.53921	7.49073	5.17935	1.23757	1.09554	1.76656	3.30709	3.10688	1.93216	2.09718	1.92609	1.55949	1.76591	3.41735	2.39417	2.63374
MBD1	25.5151	17.8467	18.9193	28.2985	44.9735	30.1686	38.2957	21.4286	27.3644	30.8788	29.3843	27.7335	14.7548	26.68	32.0653	43.0955	22.4915	19.167	32.7073	41.4034	29.8615	30.3632	16.4241	33.1413	11.1797	37.6638	27.3429	35.3603	27.6745	47.7161	26.8135	49.8804	16.5567	51.3922	38.8486	33.179	56.3109	41.444	29.6376	40.8074	31.0942	63.9447	31.5056	24.4678	30.8225	20.2975	38.6136	53.2826	53.0303
COL1A1	545.56	746.957	60.8277	885.707	331.579	5410.05	2465.65	138.402	1210.98	773.835	1052.78	676.303	1107.88	753.554	350.603	53.6073	2151.16	139.189	297.88	2709.73	2685.59	318.314	264.62	3798.19	7337.62	915.426	542.824	2229.23	1466.25	10304.2	253.618	181.38	1229.35	32.1536	250	1846.76	27.2854	16.3331	187.888	2303.76	81.4406	281.467	304.228	3997.55	47.459	40.3839	59.0103	403.986	51.0681
PSMB10	45.3416	14.382	42.1998	18.8098	56.5451	21.8812	47.8354	26.0679	194.83	48.4365	123.629	37.089	152.112	19.1037	45.348	95.2923	55.0717	85.4452	17.9501	31.821	26.1707	55.8289	75.7016	109.007	278.217	53.7013	95.1378	61.0066	41.925	34.0895	18.5082	14.351	38.7578	51.4981	36.4961	114.385	95.4014	11.4806	250.682	158.305	138.159	74.16	76.3458	45.273	155.696	38.8921	24.5351	15.7342	77.8032
VASH2	0.84864	2.73923	0.193116	2.43874	0.394925	1.85057	1.14019	0.398962	0.452513	1.27489	1.44096	1.28831	0.629786	1.93466	0.96205	0.192892	6.09926	0.582505	1.38451	3.40835	1.12363	0.30751	4.77405	0.707149	0.310925	2.84705	2.72985	1.76277	1.90963	2.64798	1.06393	6.62188	0.197101	3.89949	1.76199	4.47618	1.53576	2.1732	0.0911437	0.845925	0.84555	0.504841	0.289605	0.973083	0.27574	1.52357	1.71022	4.65236	0.311645
DNMT1	12.1708	9.61397	13.1068	11.5667	14.3265	33.7966	18.0538	10.6333	13.4929	12.5195	18.1477	17.2541	16.471	12.4497	21.3254	8.01376	31.2153	5.93295	11.6336	36.3209	16.7557	42.5273	27.0628	70.9802	19.9456	24.8387	32.4871	27.717	24.223	26.4002	66.3105	124.956	19.2425	55.3689	42.2348	66.7793	20.7792	18.1832	43.6778	49.4711	30.5572	69.1386	63.9714	43.4906	8.37136	11.5915	7.61268	88.7678	18.2684
BLVRB	101.753	90.2457	248.524	96.5396	66.7132	114.473	81.8708	161.818	157.424	115.79	181.283	128.198	173.193	102.299	130.561	106.359	99.1518	322.195	105.391	99.62	195.558	86.9169	201.644	53.6033	155.412	56.6099	63.9065	89.7278	191.549	185.509	37.0822	6.53654	225.93	174.51	133.018	130.088	67.0982	81.3559	142.208	128.303	115.241	57.7009	224.737	120.24	67.4491	52.0672	80.7344	80.2287	110.446
FAM104A	11.8017	7.65132	15.6825	14.5458	17.6779	15.8519	20.6943	12.7349	18.9134	14.6279	17.189	14.5835	10.7759	9.69993	20.4701	16.5128	21.9787	10.7693	14.2278	61.8865	19.7953	18.0124	42.7587	31.5594	6.54385	18.3053	25.5257	21.1603	30.8109	26.411	30.0498	28.2659	16.8604	23.6183	25.5651	22.0802	22.0374	14.0133	25.2735	22.779	22.1841	14.4865	24.5987	17.7306	11.2071	7.92688	12.0175	29.2206	31.7779
SENP1	8.31576	7.24958	5.90633	9.95294	6.86501	12.9375	10.5345	4.89632	7.34497	8.7876	7.23103	12.0811	5.31796	10.8193	7.62988	7.40392	14.8041	4.66869	9.78327	23.5535	13.7599	7.18452	13.6793	15.2125	4.3221	8.76724	17.4402	9.66231	13.4052	17.5183	18.8274	40.2225	6.76991	16.3239	10.2106	19.8388	12.0463	8.58059	9.36904	18.9536	12.3096	13.4709	5.47821	13.9195	5.05413	5.20674	4.18349	14.0419	12.9863
AC005702.1	0.151232	0	0	0	0.331558	0	0.109887	0.0907991	0.19427	0	0.294264	0	0	0	0.108172	0	0	0	0	0.398657	0.252681	0.297887	0	0	0	0.412108	0.167969	0.113647	0.0708695	0	0	0	0	0	0	0	0.181314	0	0	0	0	0	0.0927219	0	0	0	0	0	0
IMPACT	12.6612	21.7602	12.8596	29.6881	9.01491	23.9975	34.3702	10.1149	18.9244	19.4522	14.2174	28.5438	6.55807	24.1819	14.8962	32.0435	22.8832	9.1069	24.6901	48.2504	22.3778	21.8218	16.4856	13.9015	8.70965	10.6811	8.77256	16.5059	24.322	24.1774	27.0742	37.9335	7.74974	24.8937	13.0795	15.4474	16.8998	11.5311	18.1298	30.7091	13.681	11.8659	18.7447	26.1582	10.1098	5.4519	7.50583	32.4105	39.9087
FAM217A	0.0231813	0.0147698	0.0972455	0.0381693	0	0	0.0505313	0.0139179	0	0	0.0225527	0	0	0	0.0165809	0.0465429	0.0285764	0	0.067946	0.488857	0.0387316	0.0684913	0.168869	0.159964	0	0.0315845	0.128733	0.0696801	0.141219	0	0.0309607	0.0981578	0.0585336	0.0629602	0.137268	0.0166162	0.0833767	0.0561824	0.0659761	0	0.0456199	0.0406043	0.0852758	0.0218414	0.0493855	0.014656	0.043248	0.13311	0.103127
LCE3A	0	0	3.39063	0	0	0	0	2.2646	0	0	0.262113	0	0	0	0	0.270466	0	0	0	0	0	1.06136	0	1.85913	0	0	0	0	0	0	5.39749	0	0	0	0	0	0	0.43531	0	3.22821	0	0	0	0	0	0	0.251319	0.309408	0
SIPA1L3	18.3212	3.59211	6.57703	3.98671	20.693	5.36475	27.3919	6.78252	18.2548	11.2081	10.2852	8.855	10.3185	5.2316	17.2077	24.7588	18.5159	18.634	4.80687	22.1811	17.8458	12.3112	19.3081	30.1616	3.6348	21.165	8.64606	119.674	12.1082	38.8384	16.5309	17.594	11.3744	28.611	35.9616	33.1971	12.7675	11.5316	10.9576	8.42597	15.232	7.40334	24.8694	26.7322	17.0541	12.0505	11.2929	42.4531	42.2324
DYM	17.2534	40.7011	15.5711	53.6975	13.605	57.5658	24.024	13.8198	17.7397	40.1114	18.7167	44.5349	13.0481	48.1178	22.0357	19.8869	22.6036	14.8085	63.6764	35.2139	16.0467	21.8006	12.603	15.2195	14.1636	12.4846	8.11716	16.5589	31.1896	23.966	15.2976	65.1046	8.727	32.7467	16.3944	20.7604	14.8318	9.93755	14.1902	27.0278	16.8422	15.2334	21.8079	14.3103	7.63895	9.31725	5.61102	30.4411	28.0307
SEC14L5	0.4717	0.307696	0.447582	0.480802	0.430893	0.887242	0.514113	0.58664	0.36789	0.825426	0.295013	1.06792	0.321262	0.336906	0.353459	0.450986	0.443034	0.0539624	0.559619	0.5477	0.103206	0.0663658	0.187004	0	0.165037	0.0306043	0.0124738	0.818652	0.242096	0.0860528	0.1125	1.67238	0.276496	0.345703	0.066504	0.0402514	0.148114	0.0544389	0.383572	0.0244675	0.103143	0	0.91581	0.0846543	0.131596	0.0284023	0.104765	1.76702	1.0867
ZC3H15	65.4104	71.1158	49.4109	61.9765	96.0195	60.6848	70.3954	53.0661	62.2113	60.6301	61.9836	59.507	37.0107	64.9793	57.6252	71.2265	73.6609	48.3648	66.0454	147.605	70.5708	52.1553	86.4088	82.1778	21.672	73.7394	58.7397	55.4686	77.6338	62.722	71.6459	63.6737	53.9426	53.1277	61.2694	83.6937	78.7001	31.7435	69.2318	63.796	66.1645	67.1128	56.1166	80.2281	41.5572	31.5384	17.9574	99.4729	69.7191
AKR1C3	69.1337	10.0225	321.989	4.04948	114.892	9.13504	100.884	14.2481	44.568	22.4785	109.1	25.932	452.442	5.32294	113.92	138.773	53.8628	262.259	5.12558	16.5233	360.27	155.835	24.0483	5.11332	4.39177	56.9432	71.3391	2.84421	463.375	167.637	18.1832	1.14958	320.298	201.545	66.3693	5.83804	114.955	72.8296	24.0743	6.10592	8.99893	10.8954	12.0628	63.6631	159.19	21.1728	37.4511	8.47323	33.7822
FNDC5	2.06248	7.95839	0.704805	16.5602	1.49877	14.7476	5.57351	0.653933	1.63728	7.99979	3.74256	10.6222	1.3534	8.2648	1.09399	1.97744	8.79875	0.82714	6.24904	2.50459	1.23901	2.12255	2.45988	0.703615	3.21077	0.694637	1.10675	2.73407	9.00259	4.61659	0.820199	30.9426	0.877724	4.40581	0.457414	2.80725	0.305617	3.80047	0.241835	0.454374	0.243229	0.405914	0.738821	5.65511	1.62097	0.498144	1.25379	3.93882	0.644338
CSTL1	0	0	0	0	0.14863	0	0.0985195	0.162812	0.0870866	0	0	0	0.40401	0	0	0.136115	0.250716	0.0465336	0	1.07225	0.62299	0.333839	0.211654	0	0	0.277107	0.527075	0.81512	0.0635381	0.259722	0.0905451	0	2.01139	0.0613759	0.535255	0.777509	0.0812787	0.821531	0.128632	0	0	0	0.91443	0.0638753	0.240714	0.214308	1.01183	0.70071	0.301596
PRAG1	9.89386	1.88075	6.65819	1.34332	22.8943	3.6674	11.4787	5.87787	12.719	8.07731	10.2028	3.23685	13.6486	1.53268	6.59934	11.9575	11.008	7.03549	2.39127	17.3611	11.1031	28.3997	3.01016	24.5046	8.70337	17.7448	23.9545	21.4911	18.1841	24.5495	15.6014	8.65728	23.8025	9.06466	23.4082	16.374	7.32695	8.71197	27.0331	11.165	7.04489	41.3895	9.40367	15.9885	10.323	2.50396	6.39263	6.38817	16.6788
CD79A	1.11316	0.400878	36.8502	0.239072	0.689699	11.7536	0.597836	67.2986	0.808231	120.186	232.276	118.474	435.522	27.182	112.647	6.85073	26.9078	1.72747	0.496508	1.91371	8.77382	1.09632	3.32422	74.8106	30.2263	1.97828	1.39762	23.8587	1.42885	23.4862	0.387844	0.409873	1.25263	1.27068	4.87205	37.7099	0.928404	0.234598	1.14789	12.3892	0.349237	1340.54	16.1424	2.59925	0.635834	0.367189	0.406324	5.61381	0.430622
ZNF774	1.57263	0.451986	0.690196	0.689577	1.48968	0.837754	4.78813	0.266839	2.02566	1.36102	0.898038	1.26074	0.529718	0.584001	1.74842	2.59121	1.12736	1.30825	0.801653	2.14037	2.95602	1.08587	2.7751	0.436441	0.394728	0.780227	1.74667	1.23959	5.83957	1.56078	0.439485	2.91938	1.1492	3.48975	2.62331	3.10608	2.29532	2.5893	0.737869	0.837905	1.92309	0.426667	2.74586	1.56226	1.4415	0.556576	0.566065	1.1975	9.18252
OR4F21	0	0	0.0766725	0	0	0	0	0	0	0	0	0	0	0	0	0	0	0	0	0	0	0	0	0	0	0	0	0	0	0	0	0	0	0	0	0	0	0	0	0	0	0	0	0	0	0	0	0	0
GCNA	0.421872	0.39679	0.358165	0.661559	1.4314	0.852298	1.40131	0.494518	0.851602	1.02905	0.938133	0.587763	1.31691	0.301317	0.89089	1.1092	0.396235	0.220627	1.05989	0.741386	0.503478	1.18711	32.8437	0.776307	0.295206	1.25909	0.580121	0.377409	1.02613	1.41098	0.29514	0.326081	0.621392	1.30949	1.11027	0.74879	1.92681	1.46065	1.37221	0.262594	0.566665	2.3928	0.812911	0.984256	1.11988	1.232	0.655885	9.7129	2.41302
RPS28	428.081	229.879	385.19	156.516	351.096	176.127	280.442	317.056	498.155	375.777	897.037	308.932	1150.1	187.938	500.959	603.092	340.114	533.449	145.698	382.015	188.619	272.706	610.007	191.311	801.148	647.713	295.339	464.322	358.867	408.137	368.514	396.253	743.966	311.536	734.614	346.906	790.341	849.249	558.406	287.26	477.5	608.61	468.576	385.451	570.789	1022.82	496.767	588.921	856.145
HILPDA	6.92287	64.7747	98.4756	4.51327	19.6075	12.904	14.7843	2.19427	6.86158	13.0703	23.6585	61.4753	14.0731	11.6545	27.5738	16.228	26.6853	10.9268	5.97413	576.328	166.016	38.6936	141.346	28.3719	63.1849	22.9346	25.4478	103.862	49.1726	100.344	39.1905	157.804	38.7765	190.602	1186.29	44.4338	382.848	23.308	12.4687	25.4173	64.5467	48.3505	14.2416	25.6273	25.629	44.8796	78.1164	77.8094	12.1941
SLC46A1	2.79352	1.05846	0.428262	2.03242	1.41412	3.02776	6.02871	0.3399	1.15047	2.26333	2.53719	3.05477	2.8207	1.53123	3.02042	3.54042	2.82587	1.82828	2.62506	3.88988	2.69812	1.2248	2.86851	4.12434	3.37052	1.6565	4.92716	3.78003	4.69267	5.84291	2.11961	3.05871	0.773333	5.86473	1.57541	3.10668	1.50212	3.70385	0.92449	4.70089	1.7351	0.918477	4.04568	4.03989	2.32978	0.850805	6.15535	2.81381	11.158
CCDC93	11.2835	11.7062	5.28774	15.9948	9.69928	14.2905	14.0577	4.80878	5.93222	12.8763	8.18708	13.0407	7.38541	14.0245	8.14817	13.3285	8.81719	2.87263	17.8186	34.6299	13.8267	5.83617	21.8798	14.7758	3.36086	11.8345	12.5723	7.44217	13.3732	9.68678	12.2995	17.3647	10.7724	19.5242	7.07674	16.8289	9.98099	9.3852	11.586	7.2606	5.74515	9.77149	15.1079	15.6028	5.5084	4.47644	10.5591	25.0776	34.5681
SYT4	0.0163946	0.386491	0	0.0809839	0.0539146	0.0479692	0.023825	0.00984322	0.0210602	0.109539	0.0159501	0.0799447	0	0.054645	0.351797	0.213959	0.202103	0.101279	0.0480538	0.0648256	0	0.0161465	0	0.0226263	0	0	0	0.0739202	0.0384136	0.0209362	0	0	0	0	0	0	0	0	0	0	0	0.0143584	0.0703616	0	0	0	0	0.621327	0.309974
SOST	0	0.0201511	4.07981	0	0	0	0	0.0759554	0.0406278	0	0	0.115668	0	0.263543	0.0226221	0.0317504	0.194941	0.173672	0	0.0833713	0.63412	0	0.0329137	0.480141	0	0.0430922	0.0351274	0.023767	0.993004	4.32159	0.274568	0	0.499126	0	0	0.226703	0	0.0511016	0	0.551219	0	0	0.155128	0.864178	0.0112298	0	0	0.0363218	0
HCK	7.48132	6.37055	11.5717	6.19794	7.50462	11.4955	11.2481	10.4666	22.137	12.6799	50.377	10.0093	35.7514	20.1527	10.8874	5.55015	19.2281	5.79725	11.4468	6.8838	4.69728	18.3275	3.13383	52.6641	50.0542	23.7202	12.098	16.5477	11.5428	6.36919	3.00074	1.94255	6.57903	2.0234	0.905515	84.9917	2.0026	0.209067	22.9441	64.2462	2.068	11.4765	11.8133	18.3094	3.27452	13.7733	1.22896	22.3981	16.5626
OR2T12	0	0	0	0	0	0	0	0	0	0	0	0	0	0	0	0	0	0	0	0	0	0	0	0	0	0	0	0	0	0	0	0	0	0	0	0	0	0	0	0	0	0	0	0	0	0	0	0	0
ZMAT2	138.099	102.082	100.245	137.821	107.024	137.429	141.59	111.885	172.32	139.209	141.424	176.232	148.951	110.057	82.1237	203.038	166.528	202.533	140.908	183.129	105.978	118.375	198.821	142.39	154.054	114.591	198.505	104.561	178.869	148.21	215.033	280.793	110.491	165.222	163.511	142.642	137.556	38.7563	175.765	207.365	130.857	163.911	130.401	224.262	100.378	49.2392	35.763	181.096	173.906
CLYBL	3.03976	4.01461	3.16684	5.30346	3.45352	4.44704	4.76119	3.00952	4.27331	4.80848	3.62323	4.79775	2.12343	3.43879	3.50616	5.78993	3.11442	4.97441	4.73515	2.58697	1.6397	0.812874	1.17318	0.416742	1.76435	1.23427	0.480711	1.85315	5.00451	0.809786	0.793156	4.23365	1.91252	3.76348	1.49999	0.916286	3.01688	3.07373	1.77612	1.17316	0.858364	1.17243	2.23397	1.20442	2.6161	0.801826	1.19243	3.01702	10.4893
HOXC12	0	0.0138973	0	0	0	0	0.0316976	0.0130958	0	0	0	0.0265903	0	0	0	0.0437936	0.430215	0.0449151	0.25573	0.0287487	0.0182218	0	4.08584	0.0301029	0.0457889	0.0594375	0	0.114737	0	0.0557085	0.174791	0.0153933	0	0	0.0430531	0.0469041	0	0.0881062	0.206929	0	0.171701	0.0191029	0	0.0205512	0.00774471	0.0137902	0	0.325644	0
FAM120AOS	47.6146	32.0456	19.4366	46.4987	42.8196	49.2159	51.0498	18.4003	39.1424	41.886	36.7085	41.6315	27.1041	43.802	28.766	60.0396	38.962	40.7424	43.2797	59.7394	21.8098	29.4894	24.8469	23.9031	26.1905	25.358	119.527	25.9422	37.7841	33.6638	26.5039	19.101	17.172	58.3973	21.7672	26.7091	26.5132	18.2767	28.6664	35.7924	23.6474	22.2644	28.173	42.705	29.8172	10.3933	26.4706	75.3592	62.7287
SPINK8	0.163835	0	30.928	0	0.179594	0	0.952356	23.7061	0.841838	0	0.159393	0	0.585815	0	2.46092	0.822363	0.605898	3.71106	0	0	0.821214	0	2.55749	0	0	0	0.181966	0.369351	3.91554	0.209221	0	0	0	16.7608	10.1866	0.117436	0	0	0.15543	0	0	0	0.100449	0.926193	0	0.103582	0.152829	0	0.182214
ZNF493	1.74495	0.913396	0.829969	1.65553	2.23988	1.39501	4.59082	0.755558	2.54983	2.23929	1.65977	2.1114	1.28342	1.03782	2.95092	3.75744	1.91117	0.8816	2.03442	7.63494	1.06756	0.421648	4.54317	0.617721	0.428949	2.14769	2.9395	1.6525	3.08539	1.34197	1.14361	5.61708	1.07285	7.58752	3.17535	0.76255	3.49968	1.72412	1.06464	1.15882	1.27232	3.80068	3.77029	1.86411	1.96697	1.13602	2.18441	3.65032	7.20726
ZCCHC17	39.8741	45.2619	37.9659	65.2186	39.9737	64.8712	55.6897	30.1469	50.808	58.5711	60.8603	62.2274	67.7447	47.8988	40.953	63.8644	57.8369	56.8704	61.3228	48.3129	50.4886	59.6332	70.9727	55.5533	54.095	43.4937	82.3491	73.9287	68.8685	58.7055	91.9962	129.397	42.4057	77.4781	54.3385	73.2047	62.424	37.0467	47.6359	85.3838	53.0343	75.6472	37.7271	76.7086	41.6001	31.0513	38.1138	81.1919	63.3411
MBD3L2B	0	0	0	0	0	0	0	0	0	0	0	0	0	0	0	0	0	0	0	0	0	0	0	0	0	0	0	0	0	0	0	0	0	0	0	0	0	0	0	0	0	0	0	0	0	0	0	0	0
CAMK1G	3.07173	0.103918	0	0.268554	7.15155	0.318146	0.809823	0.718113	0.331733	0.87785	0.978515	0.364524	0.356392	0	0.174992	0.32747	0.20106	1.60465	0.119515	0.322456	0.658567	0.294492	0.169735	1.01293	0.627715	0.925935	2.74744	0.285985	0.152862	0.312424	0.145224	0.671442	0.291716	0.07383	0.134139	1.13013	0.0651809	0.175686	0.489988	1.03637	0.053496	0.0476145	0.18333	0.23051	0.260603	0.515588	0.202858	0.530711	0.0604657
KIR3DL1	0	0	0.107374	0.126434	0.0280576	0	0.0929904	0.0307349	0.115079	0.0285026	0.0249016	0.0624058	0.0610138	0	0.0915391	0	0.0631055	0.0175688	0	0.0337358	0	0.0252083	0.0532734	0.0353248	0.0537319	0.453363	0.0284282	0.0769374	0.0119945	0.0326861	0.0170927	0.0180635	0.0161575	0	0	4.67844	0	0	0.0971302	0.139405	0.0335809	0.0224167	0.0784645	0.0241162	0.00908818	0	0	0	0.028467
TBCB	46.0603	50.8765	33.1213	59.3474	32.1021	68.7601	48.3743	26.8795	47.4946	60.1565	70.6428	59.6968	147.985	52.0494	73.1342	54.5608	61.7951	70.9477	52.6947	61.4005	75.2223	66.8385	67.1436	260.551	110.696	99.1121	65.9753	63.3419	76.1502	128.085	57.6765	135.133	64.3923	64.8664	71.8559	66.8781	73.9965	91.207	59.9022	57.9394	80.645	81.8667	67.5023	116.387	71.4442	90.4184	43.9044	112.325	61.3949
ZNF573	0.791189	1.01809	0.406745	1.32828	0.23808	1.22556	2.11919	0.35394	0.488244	1.1229	0.482971	1.15364	0.92451	1.42198	0.643589	1.0746	0.994453	0.55372	1.75064	7.52458	0.946086	0.290296	2.05035	0.706541	0.423369	0.570703	1.5335	2.12174	1.00324	1.38677	0.714831	1.77362	0.891167	1.5028	1.05643	0.47816	0.78117	0.488784	0.294353	0.388669	0.895548	0.394015	1.97838	1.90019	0.435159	0.362902	0.405197	2.35174	3.08843
KCNJ15	18.9185	0.495493	13.0338	0.0369373	13.0413	0.131274	32.9696	7.95549	22.2227	6.93633	15.3937	3.01734	17.7537	0.448631	26.4968	24.5471	7.21771	16.5323	0.569859	146.388	1.36807	20.9594	34.0533	25.8413	8.51594	12.2464	13.0807	13.9357	59.1498	23.319	14.6162	0.0527719	6.59433	31.0665	39.4748	5.703	40.3606	16.945	8.39936	6.91539	25.8017	1.93849	1.75133	33.473	39.8421	26.3093	6.52193	1.57153	26.4465
KIT	15.8353	25.4191	1.98848	9.81799	17.2724	10.4067	41.6252	4.52995	9.1042	10.2074	29.0562	27.5138	6.35877	12.8792	26.7777	17.5771	33.3674	12.7721	30.8343	10.4443	3.3318	0.515131	6.04197	1.08279	0.274503	10.4225	1.55399	7.17324	118.037	10.2696	0.410415	247.067	1.18039	0.497208	14.1698	3.65545	7.49368	0.0422555	0.322539	1.49559	8.50062	2.62254	3.11866	1.67557	5.09794	12.4917	3.59833	75.1606	13.4378
GRHL3	56.5696	0.270557	104.656	0.273598	168.182	0.13505	88.0571	231.651	182.915	54.9555	34.505	6.66216	10.1224	0.0615381	74.0317	141.288	85.7355	122.051	0.162346	46.1378	114.368	8.20063	72.5313	1.70719	0.213168	145.951	15.4204	95.6759	7.7953	105.013	93.0122	0.755715	24.5914	165.443	74.834	0.820504	78.358	57.8271	47.2392	2.95634	131.565	3.49263	36.7887	10.0198	34.7703	62.7641	130.235	32.0167	19.6303
FCRL5	0.0292869	0.022392	0.350147	0	0.00642079	0.18852	0.0127681	1.12887	0.0225728	2.92865	3.50461	1.09251	13.2435	0.29285	1.68004	0.170525	0.476561	0.0120615	0.0343369	0.648496	0.376784	0.0230749	0.0426694	3.61347	0.47955	0.0638454	0.0520448	1.10481	0.109794	0.942478	0.0117346	0.00413371	0.0369752	0.0477259	0.0520267	3.41761	0.0210674	0	0.0222275	0.586994	0	151.204	0.851117	0.264904	0.0187179	0.0185162	0	0.403608	0.0130289
ZNF177	0.0792118	0	0	0.0434756	0	0	0.0383708	0	0.016959	0.0588053	0	0	0	0	0.132202	0.0530133	0.0325491	0	0	0.0348011	0	0	0.0274779	0	0	0.0359753	0.0293259	0	0.123732	0.0674367	0.0176325	0.0745358	0	0.119522	0.0260585	0	0.0316559	0	0	0.0287615	0	0.0231246	0.0485654	0.0497555	0.00937518	0.0166934	0.0492603	0.0909694	0.0880977
TEAD4	5.57098	29.0081	6.2455	4.42831	10.3184	8.10327	2.97779	9.39998	7.01241	6.13237	17.9418	8.54781	41.0988	13.6597	4.83209	3.27845	14.6429	5.18645	4.26992	9.07287	6.36585	80.5972	11.6285	82.2764	44.6961	32.4121	23.1853	8.78185	11.8679	22.2013	43.724	3.79601	12.4298	21.3627	4.64494	22.6743	4.64465	1.00876	31.711	52.3835	15.5211	1.59831	21.6715	46.1547	4.33129	18.3597	3.76314	27.1359	4.27305
COX6B2	1.22033	0.0242976	0.619911	0	2.34098	0	1.13609	0.698332	10.9732	0.913024	0.241157	0.185958	0.249989	0	0.763756	1.62705	0.493612	0.90307	0	0.402106	0.254867	0.394359	0.813569	0.605253	3.08214	3.53322	0.148244	3.91174	2.0998	3.50635	0.674863	0.188391	0.589793	0.48335	0.677452	0.56037	3.20044	0.600762	0.560771	0.955423	0.187622	0.718074	10.159	1.70672	0.473919	1.48279	0.622532	0.875913	0.551371
YKT6	47.2917	52.6365	66.9253	79.5163	58.767	75.4441	60.2131	64.9519	53.8683	61.0756	71.954	66.2638	96.1962	64.1305	65.5473	65.7765	76.8763	57.7697	62.4057	94.7391	91.3924	136.597	104.659	254.734	118.35	81.7601	117.168	98.5633	78.3284	121.662	96.3555	117.74	122.151	100.908	54.5938	130.629	89.6822	46.2906	121.1	143.385	72.1762	98.6815	105.055	140.552	46.6964	34.3905	47.3546	173.774	63.5964
AGK	10.922	10.6542	10.6854	10.3731	8.36738	12.0773	15.089	7.73824	12.2461	11.2097	10.9501	13.6262	7.54839	11.0175	9.74336	12.1245	14.0666	8.03069	10.4051	34.4583	15.2876	12.3653	21.0905	15.9629	2.95056	12.3682	7.9596	8.82539	16.6874	23.0284	16.9171	28.6597	18.5516	21.8281	21.7884	11.6039	22.6322	15.5018	13.4396	12.7202	15.583	17.0972	10.8654	15.6297	8.71474	9.20933	16.4069	24.1548	18.3753
OR13C3	0	0	0	0	0	0	0	0	0	0	0	0	0	0	0	0	0	0	0	0	0	0	0	0.0906075	0	0	0	0	0	0	0	0	0	0	0	0	0	0	0	0	0	0	0	0	0	0	0	0	0
HIRIP3	14.0823	15.3274	11.3337	32.2976	8.39793	33.8941	17.6544	8.72154	15.9266	28.3752	17.337	32.7103	21.8791	29.5751	16.8892	19.8959	20.5078	20.5006	33.1131	10.5365	12.5992	6.32403	22.7432	10.854	25.697	12.556	18.6003	17.4241	29.3101	19.1885	13.445	56.5472	18.7954	34.3941	21.6597	16.4609	19.1019	19.0308	17.2922	27.5548	29.4371	38.8797	21.6586	18.1153	11.794	8.0141	8.64815	43.7996	24.9233
STN1	74.3624	19.5766	34.9128	33.3326	85.7067	30.0766	94.9246	62.635	84.0244	46.0377	66.2187	44.7507	42.7873	23.9911	39.8034	137.697	51.8517	127.93	33.3601	60.6569	57.1995	41.9573	115.355	34.0231	43.6775	44.7445	27.5805	63.9606	127.604	34.5264	21.6601	20.5727	78.8897	60.0731	63.0004	41.1459	106.143	36.1977	39.4775	28.7647	74.6615	31.007	35.718	29.204	60.3466	21.502	34.2008	34.9763	144.595
PTGS2	364.694	768.101	29.5514	22.0728	450.502	54.5328	106.935	25.4636	54.1173	176.383	127.411	63.854	155.482	865.061	71.8893	22.2723	316.944	305.639	139.182	1159.5	20.2182	21.2247	4.78433	13.0898	9.66549	199.842	17.8177	2.07493	84.331	47.9015	2.80272	0.360496	2.11776	40.2213	3.17467	123.402	20.1602	0.858805	10.5173	7.62452	4.9901	0.447372	7.93966	72.2065	26.8384	1.02996	0.837093	1.2684	3.82328
TEX44	0	0.0335124	0	0	0.115314	0	0	0	0.0337831	0	0.0511716	0.0641205	0.0626902	0	0	0	0	0	0	0	0	0	0	0.0725908	0.110417	0	0	0	0	0	0	0.0371197	0	0	0	0	0	0	0	0	0	0	0.0322482	0	0	0	0	0	0
GPM6A	1.74624	5.20094	0.195057	0.544433	0.668274	1.1942	0.375396	1.58816	2.77412	0.678871	1.51795	3.75373	0.406409	1.29151	0.635604	5.99559	0.878896	0.184403	4.20978	0.149808	0.0345283	0.0101764	0.344098	0.171125	0.0216912	0.225255	0.0344288	0.0621182	1.61725	0.369464	0.0483014	0.648999	0.019568	0.0561276	0.0203952	0.199975	0.111493	0.00834756	0.0882243	0.506492	0.271128	0.217187	0.101362	0.496513	0.0330196	0.0130655	0.0192773	0.0355995	0.149395
PFKL	75.75	35.1943	57.9134	49.4076	112.758	53.4006	93.6137	52.9464	91.6015	52.2453	80.1023	57.2149	124.767	41.9538	66.6794	130.09	66.5062	77.0383	45.0627	144.482	68.1158	74.1461	119.574	69.9017	104.846	113.913	105.078	207.669	78.0065	106.153	71.0158	95.2078	89.1023	107.823	141.443	97.3261	121.673	35.7104	91.9889	133.113	111.731	75.2208	86.1156	64.5301	140.94	49.4271	43.4382	111.543	90.1119
BLK	0.196889	0.00964972	2.31901	0.0249376	0.282235	0.509609	0.0550237	5.71049	0.087549	12.6659	13.3938	5.02199	40.074	1.61539	9.84719	0.182451	1.17622	0.0935614	0.022196	0.0598858	0.10122	0.0149161	1.05601	0.940597	1.43073	0.185719	0.0504641	1.08122	0.0425836	0.870337	0.010114	0	0.0764848	0.246807	0.567991	1.17246	0.0363156	0.0244709	0.0143683	0.362947	0.00993513	157.911	1.00286	0.0142699	0.0430208	0	0	0.31308	0.185287
ALAS2	0.579488	0.152031	0.0357493	0	0	0.847767	3.46757	0.245591	0.153259	0.113877	0.0663265	0.124665	0.325025	0.340853	0.195055	0.0342202	0.168084	0.163784	0.899219	0.224642	0	0.134287	0.17737	0.0940891	0.966041	2.08999	0.227159	0.128079	0.0319477	0.0870609	0.113818	0.0240565	0.258217	0	0.100925	1.31943	0	0.110153	0.25871	0.0742623	0.111805	0	0.271692	0.192704	0.0121034	0.0646538	0.0317976	0.117442	0.151646
LHX1	0	0	0.0312532	0	0	0.0217984	0.0108267	0	0	0	0.695817	0	0	0.024832	0	0	0	0.0102275	0	0.294583	0.0871341	0.352193	0.0155063	10.611	0.0156397	0	2.30033	0.0671823	4.35704	0	1.23384	2.00846	0	0	0	0.0106804	0	0	0.537161	2.71051	0	0	0	0.112312	0	0.00942041	0	0.0342237	0
PTPRF	166.734	64.1088	109.84	47.6216	137.981	78.265	264.984	102.459	214.331	72.3534	69.2773	68.8766	46.8144	37.2902	240.414	275.081	94.2436	171.914	55.324	181.935	592.313	260.351	269.38	194.779	25.8882	104.108	176.565	345.391	221.64	143.651	228.212	268.688	145.659	250.564	308.658	158.791	199.598	85.6541	114.32	123.132	156.06	11.2465	200.867	338.59	129.249	73.0171	109.962	312.153	499.391
CMTM7	38.2816	5.88149	3.15244	3.0335	35.1187	6.0714	38.1587	5.99634	15.0592	20.2997	42.2622	13.0973	52.4687	6.91634	26.6466	58.7166	26.1297	61.3517	6.59368	32.2828	40.9398	26.7774	20.0404	39.2365	104.159	22.0102	24.7699	47.1588	28.2539	37.0734	15.9809	5.15965	7.9083	38.1163	79.2745	30.109	34.0617	39.1518	13.4674	37.7494	22.5044	28.4827	23.9702	20.0444	60.2301	73.6877	41.6254	15.9241	27.6723
ESAM	42.8984	44.8398	13.2722	25.1856	25.0689	29.0832	24.491	30.4524	35.3455	45.4401	60.6395	103.165	58.4338	26.7785	34.4972	21.0825	72.8746	24.0077	29.1345	11.7219	28.8032	6.72256	15.8662	13.5806	36.1893	206.065	91.4455	30.9451	27.4807	51.5053	4.6082	12.1133	15.1912	64.3228	26.4791	52.2846	10.2146	8.25151	6.75929	29.6599	31.9158	12.0435	16.236	27.5561	14.9134	62.4651	21.1934	17.3661	11.6367
ACAP2	13.9492	13.7984	16.0291	14.7376	11.0164	14.8076	22.2728	15.8898	12.7248	13.8286	12.1643	21.4319	6.27756	15.1674	17.0862	13.6094	23.616	6.79933	16.4638	99.6628	17.0044	9.05995	21.1825	14.2219	3.02171	13.7106	18.109	15.4926	17.6634	16.3011	9.46819	26.4809	8.71472	23.2849	22.3742	17.7323	11.131	6.24774	10.7756	13.0566	13.8202	13.7181	12.1788	13.8889	5.54533	5.79534	7.93423	9.71555	22.6016
HPS6	18.2887	6.33365	20.5914	22.065	28.0248	23.5819	29.0517	24.3185	29.4195	23.3014	42.879	19.8849	24.809	10.0682	23.9236	40.4964	26.7089	31.7792	23.5027	27.3986	33.9751	28.938	22.9191	58.2121	26.5751	35.5816	31.3839	36.1744	30.6009	20.6197	20.6119	41.5498	40.1645	25.557	26.3424	30.5489	27.0624	19.3893	49.6285	28.7757	44.7101	36.0268	33.9587	18.784	27.964	24.2886	20.9793	42.2589	59.616
TCP11	0.330049	0.0420577	0	0.108689	0.265317	0.0643798	0.207842	0	0.22612	0.171515	0.12844	0.187765	0.0786756	0.0733394	0.849869	0.353422	0.0813729	0.317163	0.0322466	0.0290009	0.147053	0	0.457965	0.0303669	0	0.119918	0.0488766	0.0165348	0.0515551	0.0842958	0.132243	1.00934	0.180567	0.0199203	0	0.0157718	0.290179	0.391068	0.584485	0	0.202074	0.154164	1.92913	0.269509	0.367195	0.208668	0.431027	0.555924	1.73748
GPC2	0.646096	0.0847527	0.219222	0.125157	0.541597	0.444806	0.800845	0.308048	0.598061	0.402059	0.351264	0.347487	0.181192	0.126677	0.883491	0.934762	4.87251	0.691307	0.167096	2.22912	1.14301	3.21902	6.54578	0.91791	0.43881	3.26231	7.89357	2.44189	3.96271	5.46007	0.558361	42.7134	0.887682	3.52679	3.30074	1.85247	2.00487	3.82261	0.18028	2.85654	1.60807	3.52825	0.314572	4.20755	0.904137	2.39083	9.43036	55.1915	0.97219
AC091959.3	0.0878802	0.125983	0	0.253225	0.0240833	0.0642825	0.127709	0.0527627	0.0423334	0.0244652	0	0.107132	0	0.183071	0.0471436	0.0220555	0.08125	0	0.0965938	0.492271	0.0734156	0	0.0457273	0.0606421	0	0	0.0488028	0.165098	0.0205909	0.0841685	0.117372	0.325602	0.0832127	0.0198902	0.0216826	0.0629921	0.0263401	0.0354979	0.0416859	0	0.100885	0	0.0942902	0.0207002	0.0312034	0.0138902	0	0.100924	0.342085
ACTRT3	3.08386	5.4785	1.59808	2.8077	4.1759	6.15695	5.1933	1.24161	3.63523	3.4341	1.41188	2.69795	4.84312	4.83711	1.34943	5.86392	3.086	6.05144	3.77512	4.16025	1.72762	0.0714633	4.34199	6.45921	2.32296	2.76822	1.8939	1.30866	7.93975	2.64088	4.4822	5.32568	2.08413	4.10576	1.00257	3.69283	2.91432	0.205171	2.4782	0.711362	1.64218	0.635493	1.26791	0.957143	4.52162	1.88091	0.0676868	1.12498	4.03507
GPKOW	44.7648	33.5768	23.8677	50.2616	44.2643	45.0237	49.9126	33.8464	58.0404	53.3829	62.5233	58.8476	68.5343	42.1034	59.5278	73.0678	51.9403	69.9946	50.1826	36.4905	53.13	62.1829	35.3738	73.9405	71.7508	41.1924	55.6553	71.7661	51.7781	42.0743	50.641	73.2032	37.1943	89.409	81.682	68.9635	46.4096	19.2628	51.4611	49.2621	59.8535	79.2512	55.7106	62.7153	63.1778	29.8067	23.9171	41.1466	51.0869
PCK1	0.032003	0.468982	0.0447509	1.26467	0.0467751	0.109244	0.0852637	0.0512384	0.0342587	0.415772	0.134919	0.663237	0.241576	1.31559	0.0152605	0.064255	0.197257	0.0585782	0.797327	0.52023	0.00891184	0	0.0222031	0	0.179154	0.0581388	0	0.00801643	0.064987	0.422307	0.0498668	0.0301138	0.127947	1.43901	3.13737	0.0917584	0	0	0	0	0.00699786	0	0.0196213	0	0	0	1.03491	0.992338	0
MRPL1	25.8325	32.1547	21.0845	45.5553	16.9493	39.5993	33.7591	22.5902	32.198	40.3563	32.5988	38.6115	49.4412	35.9385	29.751	41.2297	36.1368	42.7096	47.5151	38.341	27.0227	34.2908	28.2469	38.8035	24.7961	34.9417	36.5086	23.126	36.3514	35.4269	59.678	102.62	23.5624	30.8776	35.8771	24.34	44.2568	19.5688	34.4522	47.8363	40.1051	35.7395	12.441	33.3696	36.5828	23.3858	23.4336	73.0063	35.1843
TMPRSS11A	0	0	280.598	0.0301701	0	0	0.239648	254.048	14.3579	0.0204041	0.249568	0	0.152872	0	0.170378	0.16555	1.37785	0.025154	0	11.6163	0.0918435	0.198504	3.81368	0.0252879	0	0.0249653	0.0407018	0.302924	0.00858645	0.070197	0.305903	6.41383	18.9577	0.945545	0.0180834	0	0.285581	0.177633	2.71177	0	0.048079	0	0.0674044	0.258961	0.20819	0.208521	0.0512766	0.715457	3.60702
CFAP44	4.07982	1.3264	1.38651	1.01454	2.78696	0.927672	5.60723	0.736286	3.88069	2.47143	1.67032	1.40019	1.04811	1.34589	2.59726	6.07148	1.53388	1.0717	1.4641	4.73078	1.8091	0.653968	3.34307	1.19712	0.383021	2.79568	1.96003	1.00697	2.14453	3.34602	3.17591	8.31685	1.31415	14.1407	10.3318	2.7443	6.98557	10.3422	1.70825	1.83759	2.26035	2.21617	3.45864	4.4471	2.41081	4.53475	5.10036	10.8891	6.67318
FMOD	54.8758	71.6218	9.49581	49.4299	57.4319	117.48	75.5789	23.4205	32.4372	65.6845	125.291	128.249	57.5733	81.7844	28.9392	23.1653	188.232	20.5455	86.5419	72.5885	45.3295	8.85243	19.8745	87.3511	157.297	49.2267	22.2364	44.4083	72.0796	193.562	3.46353	5.76954	41.4247	1.19377	12.8617	68.1465	1.60723	8.78839	3.52352	66.1672	2.94096	16.6488	16.4653	95.6016	7.49108	1.47281	1.80403	10.146	11.1211
SLC35G4	0	0	0	0	0	0	0	0	0	0	0	0	0.0852513	0	0	0	0	0	0	0	0	0	0.0744362	0.0987149	0	0	0	0	0	0	0	0	0	0	0	0	0	0	0	0	0	0	0	0	0	0	0	0	0
UQCRC2	122.716	143.112	109.879	132.288	130.943	138.935	150.563	117.235	157.459	150.876	113.583	156.518	65.3786	129.363	90.4082	150.839	125.408	171.699	153.157	228.62	87.9689	63.9518	125.734	71.3162	45.4723	111.594	87.6071	111.916	180.981	82.4953	139.168	142.319	101.09	74.9705	142.481	65.4145	130.525	36.0013	115.918	127.036	114.188	59.4097	121.522	73.7276	68.8169	53.7481	25.3891	91.0503	194.419
PLCL1	1.49789	6.21786	1.3805	7.65318	1.10459	15.5254	2.90235	0.697656	3.40517	8.77471	4.05386	10.8566	0.735759	10.893	1.37658	0.765528	6.92719	0.280404	9.88509	1.98622	0.917652	0.724197	0.415683	0.877014	0.41926	4.11885	2.47027	1.43942	5.02411	1.43752	0.357677	0.749579	0.498565	0.205467	0.483804	2.14085	0.261212	0.0660054	0.301433	0.929534	0.262026	0.38958	0.545454	1.78766	0.0902535	0.321411	0.296388	1.39703	0.302894
CFAP20	46.1879	11.6699	22.0676	18.2058	28.102	25.0478	36.0532	21.8464	31.6136	31.3444	39.3334	29.4227	46.9096	18.9884	40.6826	41.3864	43.9869	38.0103	20.7379	95.7156	41.3235	32.1257	58.2663	47.1319	26.5226	47.2817	55.8917	28.7015	50.9816	41.0298	48.9047	90.5468	30.7419	30.3355	67.6499	35.632	37.6756	31.0041	32.7475	61.5553	73.396	46.621	23.9991	64.7001	32.4299	14.4265	16.8569	46.9232	46.3617
ANKRD60	0	0	0	0	0	0	0	0	0	0	0	0	0.0835266	0	0	0	0	0	0	0	0	0	0	0	0	0	0	0	0	0	0	0	0	0	0	0	0	0	0	0	0	0	0	0	0	0	0	0	0
RASSF6	28.3754	0	4.00311	0.0722408	19.0572	0.080232	48.7911	1.61342	26.1508	10.1255	9.95609	8.25011	8.2491	0.0731182	13.3372	31.7561	15.7658	14.8693	0	6.72238	21.5058	1.45833	28	2.28579	0.0115128	6.38131	14.1315	2.74474	64.6144	5.32263	0.615275	87.8109	7.54017	11.9558	6.08363	1.33656	25.7744	6.17619	7.48174	1.99528	9.65593	3.45823	3.94749	1.83954	14.8343	1.83074	7.80671	0.629826	73.0592
UVSSA	7.41364	4.22634	2.0753	3.0288	6.08996	2.12024	8.20175	2.24228	5.10182	4.02435	2.88324	3.39765	2.50247	3.96358	3.4953	6.25803	4.69552	2.98436	3.41743	9.93056	3.74863	5.22446	13.081	1.82067	1.03364	4.77206	6.03626	2.64593	6.71316	8.12674	4.52893	6.80553	4.287	10.749	5.00612	4.40841	6.67177	7.92564	3.38445	3.90623	3.66268	3.63698	5.58772	4.19283	4.20251	1.6916	12.046	7.91658	7.17072
ZSWIM5	6.25641	5.35075	2.63719	6.39884	3.09938	7.4103	6.45179	0.744039	1.13598	6.63201	3.03168	8.53639	0.645307	4.51154	4.5783	4.03418	5.14663	2.74181	7.89945	8.86458	3.16614	0.485828	2.30385	0.564566	0.126287	2.13109	2.11136	8.54407	3.93542	4.22525	3.14154	31.4591	1.41268	3.76883	0.534337	3.3203	1.37035	3.5089	0.673445	0.340752	1.26281	0.30558	2.16874	0.385428	0.50837	0.692215	0.639728	11.054	9.62113
SAP130	23.0721	14.1809	17.3583	20.734	19.5475	27.4019	24.9593	19.595	23.142	24.0623	18.5139	28.4307	13.4224	21.1799	23.0706	23.2454	32.2355	23.03	24.0616	29.445	53.9605	21.658	28.3037	44.5834	11.0523	23.8658	79.0933	28.5758	27.2207	18.0775	44.1673	41.088	18.8278	28.8696	29.5997	28.2946	29.2767	18.2764	23.7822	19.2432	28.6442	43.1374	31.7896	16.0649	14.2167	11.0427	16.0756	53.6048	38.4072
RAB36	5.0479	4.94284	1.98757	6.59099	3.72779	6.40021	13.8478	1.32927	4.07268	5.77898	4.42854	6.26171	3.12434	5.01804	3.30656	14.3136	8.51532	4.41315	7.24213	11.4856	7.44271	0.575647	8.36828	4.37554	5.87474	5.47807	8.87208	10.9275	22.8583	7.80336	4.63656	32.8994	0.626125	6.94322	12.4284	7.5921	5.26627	1.2735	2.52049	1.447	2.97442	2.20272	0.792731	6.24137	12.8986	1.67971	2.37917	5.32932	14.9908
YPEL3	64.2131	20.8936	27.9639	31.4029	31.9862	26.2955	52.4569	28.4892	58.4282	78.4323	65.6311	37.2724	113.82	23.2475	78.7251	83.7697	42.5671	87.7906	40.4511	39.5142	93.4185	17.3643	81.4845	20.7982	96.5874	69.8551	76.0943	64.8888	44.783	69.0937	68.0481	43.8483	57.5835	118.297	113.295	56.8789	83.2366	114.042	25.0357	102.528	127.104	39.9353	76.3277	73.2784	181.474	68.429	116.599	64.0273	97.5364
BOLA2-SMG1P6	1.94467	1.84564	1.93325	2.10132	4.04139	2.45972	2.28144	1.72703	2.30292	1.37601	6.74004	1.97558	4.32175	1.78925	3.41946	2.01324	4.27014	2.19689	1.63281	8.41027	1.31998	1.37658	1.96053	3.29891	1.87109	4.99562	4.52225	4.52108	4.09134	4.00963	4.30176	6.50463	2.44239	1.76057	3.85845	2.62814	2.67149	0.720061	4.6507	6.86242	1.44843	3.70788	2.8938	7.48176	3.25825	0.883692	0.793638	4.04789	4.07782
DRC7	0	0.00899779	0	0	0	0.02066	0.0205225	0	0	0	0	0.0172158	0.084159	0	0.0808089	0.0425311	0.156679	0	0.0620893	0.0558399	0.0943814	0.0417251	0.176358	0.0584701	0.163052	0	0.266643	0.0742862	0.0463245	0	0.509257	0.229225	0.00891469	0.0127852	0	0.19233	0.0338622	0	0	0	0.00926392	0.0494725	0.164509	0.0532233	0.0150429	0.0892845	0.0395201	0.0162182	0.0471189
C1QTNF9B	0.312584	0.625935	0	0.294107	0.342651	1.04525	0.162234	0.134053	0.0573628	0.298359	0.173776	1.03431	0.319339	0.14884	0.191642	0.0896573	0.330287	0.214558	0.261774	0.941702	0	0	0.929424	0	0.562453	0.182527	0.0991934	9.53013	0.50222	0.0570252	0	0.252113	0	0.16171	0.0881413	0.0320084	0.107074	0.108226	0.127092	0	0.117172	0.0391088	0.136891	0.126221	0.063422	0.0564646	0.16662	0.461548	0.0496643
SLFNL1	0.202532	1.10761	0.247807	1.02823	0.370022	0.54321	0.367905	0.243198	0.227648	0.469863	0.229881	0.514378	0.26151	0.337531	0.120721	0.220264	0.416116	0.0347545	0.494698	0.756339	0.0845983	0.132978	0.456669	0.232931	0.26573	0.321942	1.49964	1.14148	0.632728	0.754359	0.236688	2.09634	0.213084	2.01695	0.399765	0.350838	0.161878	0.24543	0.208154	0.0735386	0.0332147	0.325193	0.682958	0.397554	0.0898908	0.0533532	0.188926	0.852846	0.600673
SGSM3	45.308	18.3642	40.6395	24.4572	70.1108	23.8942	61.1331	34.3077	83.0319	45.6647	50.9933	28.9833	132.177	23.4327	48.8566	70.4539	34.2336	51.103	24.3834	30.2103	49.5968	36.5118	93.9684	26.8978	42.8345	70.9991	30.3694	59.7981	73.4504	54.6653	20.8873	50.7015	48.3551	99.8339	130.548	28.1806	73.5726	48.3933	51.1	35.2833	62.084	47.2936	109.89	49.4855	94.2826	45.8362	46.916	73.0495	87.6365
NOP14	47.2479	35.8677	25.25	36.8331	93.8712	27.5825	64.4637	44.6002	61.7105	44.3486	67.2899	42.0835	55.211	33.9567	54.1044	81.8806	51.325	67.3739	41.2207	54.7404	51.2885	135.65	53.2136	71.1662	35.4573	55.4669	80.5418	50.8786	58.5801	59.7326	112.464	127.369	34.576	48.9549	73.7188	46.4088	62.5866	37.4726	75.2723	70.7721	39.3832	66.8234	29.8253	50.2317	45.6052	25.465	24.9521	66.5866	72.4881
TFAP4	2.7	0.813013	4.91656	3.65401	0.993326	2.25907	4.48807	1.99857	3.03482	4.21136	5.8653	5.16268	6.05041	1.72591	3.67728	6.06151	6.17805	1.9104	4.05181	6.38612	4.91288	14.1608	16.7723	8.63939	2.29049	3.96851	2.17721	8.85936	5.22568	6.55347	11.1579	9.91232	6.25141	7.98614	8.78795	5.87232	7.91526	11.4068	8.14061	8.73258	16.1528	9.10233	2.26766	9.38295	5.02323	8.37146	4.71809	19.4754	10.2839
RGS3	9.44027	5.25876	6.11729	16.6294	14.5975	14.7289	14.558	3.78386	18.4883	12.2978	12.191	13.3986	9.41619	20.5317	5.64331	12.1983	14.3614	11.9243	8.98893	12.9917	9.03638	4.2124	7.11846	8.51591	20.2715	27.1331	9.49507	10.1457	13.2987	11.4089	5.2934	4.62636	6.77824	11.4352	11.3935	11.3258	9.54128	2.39021	13.9893	11.7309	6.35185	3.42721	8.44582	13.7096	9.50152	4.48468	5.43616	3.60374	17.4089
TEX9	1.14949	1.18525	0.800622	0.809097	0.605984	1.05264	1.82987	0.568978	0.879207	2.02266	0.614652	1.30504	1.30731	0.935913	1.60047	2.15818	2.14177	1.04198	0.733006	4.67241	1.33415	0.941974	3.73485	1.02936	0.138154	1.31512	1.21823	1.23307	2.16701	1.09814	1.36532	5.44328	0.376662	2.29584	1.59343	1.75483	1.93571	0.652177	0.382932	1.82562	1.2203	10.6898	1.47409	1.38895	0.467345	0.421625	0.229188	3.20456	4.69414
ANKRD6	5.21401	4.4183	1.08082	6.74446	2.83383	5.26413	6.82828	0.849471	3.79767	5.78672	3.39875	6.04748	1.92575	5.05064	2.9673	6.60205	4.5757	3.06933	4.72303	7.80462	4.43607	2.36541	4.05366	7.40081	1.72342	1.93964	6.91624	1.86392	6.02038	5.09696	1.26561	8.38248	1.13572	5.2897	0.724031	2.59801	1.35074	0.642068	0.878277	1.91221	0.916671	1.04791	2.17401	4.02392	2.27307	0.276086	0.839137	4.82445	13.0646
CCDC83	0	0	0.0323396	0	0.236617	0.0451122	0.067218	0	0.0198058	0.0686768	0.0900005	0	0.0735062	0	0.0441126	0	0	0.021166	0	0.162572	0.0257608	0.0303696	0	0.0425575	0.0647334	0	0.136995	0	0	0	0	0.174096	0.0194657	0	0	0.0221033	0.0369699	0.0747353	0	0.0335896	0	0	0.018906	0.0290539	0.0218979	0.0389915	0.0862942	0	0
DZIP3	9.10851	12.5974	3.09665	19.6018	5.27252	15.7981	13.0017	2.95046	5.3812	14.1397	6.14115	16.7894	4.00424	16.71	7.88075	9.67813	10.4567	5.42132	16.2388	20.5451	8.18458	3.14435	5.48326	8.0061	2.24503	3.7956	14.2651	4.8768	16.5796	6.7552	6.33346	18.1209	3.46438	12.1946	5.28239	5.96055	6.67975	7.33321	2.60325	5.58029	4.48301	9.19255	3.99167	5.0922	2.53767	1.42483	5.76173	19.5071	10.1883
LEP	0.106349	5.13618	0.133841	3.88744	0.932629	0.0622338	0	0.255406	0.0409842	1.1369	0.558714	5.03031	0.659127	7.72752	0.12171	0	0.0262202	0.102197	12.9363	0.168205	0.0533069	0.0209479	0.553374	0.0293547	2.4558	0	0.188989	0.0639345	0.299019	9.04494	0	0.0750534	0.41623	0.0577688	0.125949	0.579352	0	0.0171833	0.0403573	0.23169	0	0.0186281	0.117366	0	0.0226567	0	0	0	0.0236559
C6orf52	1.48119	0.471865	0.3452	0.812954	0.54122	1.44461	1.01646	0.592865	1.74415	1.83268	1.60114	1.40441	1.66732	0.411414	1.29489	1.40434	7.40512	1.52503	0.844176	4.77216	1.58112	0.810429	2.22652	0.908535	3.02303	1.00906	5.02671	2.1643	1.73526	5.25418	1.97827	3.25209	2.33753	5.21487	3.73574	7.19603	3.35431	1.59548	0.390333	2.15125	6.15374	2.16204	3.68297	3.10128	2.7757	1.87291	9.67178	5.29214	0.915193
ATP5PF	74.0959	196.371	132.936	181.803	61.9808	199.036	98.9331	101.287	103.529	159.471	132.811	162.947	134.528	170.363	139.971	103.873	129.923	129.58	210.24	101.133	102.711	74.5174	162.334	89.9754	131.74	142.386	174.162	128.941	235.931	127.678	134.272	207.356	133.263	129.263	159.22	134.731	147.744	38.056	158.83	187.797	190.78	209.367	98.6292	133.353	113.656	89.212	64.4682	110.283	102.564
AC034102.2	0	0	0	0	0	0	0	0	0	0	0	0	0	0	0	0	0	0	0	0	0	0	0	0	0	0	0	0	0	0	0	0	0	0	0	0	0	0	0	0	0.0975837	0	0	0	0	0	0	0	0.165446
RNF168	23.7533	8.24324	12.5413	14.3363	19.6553	15.6634	21.0652	14.2205	29.4208	15.8615	14.3076	17.6628	11.4801	13.5128	20.3375	15.624	21.2317	23.672	15.3521	83.935	11.2061	15.9308	20.2739	14.8327	6.83993	17.4609	34.9191	13.8219	13.1648	21.7859	24.6385	33.1618	14.7111	38.7478	30.6123	26.4658	14.1412	17.2113	20.2761	19.7243	17.0187	12.0935	16.5819	21.7523	8.87844	7.54322	5.40615	14.8582	27.6587
AHR	304.579	35.834	19.3901	29.6336	279.945	34.9727	177.58	31.6428	129.848	65.3896	94.9095	74.3271	39.5691	40.8953	192.493	125.276	164.699	119.141	31.0331	614.428	126.384	54.2073	91.6124	102.895	11.3825	119.72	46.9645	121.991	106.221	105.417	52.9385	10.5124	109.101	205.419	126.338	42.2864	159.564	91.6572	72.7511	105.444	233.449	14.8917	60.6486	77.0991	78.8973	77.2054	109.653	32.947	107.685
TBC1D17	37.5289	33.7669	22.8948	63.6361	31.9799	36.2657	42.2066	15.6657	37.5844	60.3137	42.0745	54.964	34.6254	44.8129	37.6333	52.0646	32.1651	30.5266	69.5587	12.7903	51.4718	26.3316	48.0374	24.6275	36.8651	32.4177	21.3859	35.425	45.2522	56.6957	19.2057	32.8359	29.7292	41.568	40.0184	29.0873	39.1673	34.1207	23.8666	33.0645	33.3476	30.0482	33.527	28.8308	45.6151	24.4733	21.8512	55.3003	57.7149
POU4F3	0.123084	0.0392112	0	0.101333	0.0674618	0.0900336	0.0894344	0.0369495	0.158112	0	0.239494	0	0	0	0.176077	0.308908	0.0758654	0.0844849	0.180385	0.243343	0.0514127	0	0.384272	0.254805	0	0	0.136706	0.277482	0.0576789	0.392952	0.410976	1.34639	0.116547	0.111432	0	0.0441131	0.368917	0.0994363	0.11677	0.134074	0.161484	0	0.037732	0.23194	0.0655549	0	0.172223	0.353385	0.205338
AC140504.1	0	0	0	0	0	0	0	0	0	0	0	0	0	0	0	0	0	0	0	0	0	0	0	0	0	0	0	0	0	0	0	0	0	0	0	0	0	0	0	0	0	0	0	0	0	0	0	0	0
ODF3L1	40.5681	4.49526	0.893016	2.60381	27.0022	7.9192	4.9497	2.19102	4.45343	9.54984	5.85808	2.81755	1.95729	5.77768	12.4857	4.45726	3.74887	18.7866	2.49582	0.400824	0.914596	1.55743	2.46853	1.67881	3.6389	9.69575	0.270211	0.594174	2.28015	0.932046	1.29973	0	0.26876	0.110128	0.420182	0.697548	1.0938	0.491362	0.403911	0.26501	0.678272	0	0.484774	2.12033	0.453513	0.422989	0.0567358	0.0698496	1.55583
CD9	722.71	294.214	603.537	251.096	1055.4	246.807	585.53	489.658	551.586	330.892	465.961	342.887	354.056	237.977	537.989	621.638	424.852	490.876	290.868	738.652	619.451	370.501	678.584	244.364	123.336	444.697	95.3891	865.66	308.354	722.934	469.665	9.64797	564.676	571.986	574.285	290.628	594.305	379.125	297.527	230.1	1278.72	62.0667	216.277	343.834	828.011	296.101	277.204	247.835	625.301
HSPB9	0.567712	0.217029	0.198463	0.31159	0.124464	0.276846	0.577508	0.204511	0.24309	0.590042	0.331391	0.230694	0.225548	0.441524	1.29942	0.607916	0.279936	0.181849	0.332801	1.34687	0.442652	0.335472	0.748351	0.261168	2.66163	0.36097	0.966826	0.540383	0.248301	2.4166	0.328567	0.560909	0.262807	1.67896	0.112057	0.379804	0.453757	5.22847	1.54395	0.865762	0.59586	0.298322	0.649729	0.641877	0.564413	0.167499	0.847317	0.782374	1.09442
AK9	1.90898	2.61618	1.49587	2.64507	1.57932	2.51875	2.68518	1.06829	2.19313	1.67656	1.3386	2.44134	0.858591	2.44909	2.18985	2.42263	2.14014	1.43888	2.6921	4.78531	3.03307	0.73075	1.59679	0.666106	0.332693	1.72744	2.32826	1.60235	2.34614	1.52707	1.4047	5.83624	1.20051	3.77608	3.80355	1.62136	2.53051	1.28032	0.66291	0.871004	2.91093	0.94004	1.93449	3.67193	1.5577	1.20236	1.1558	1.64632	3.14062
CRADD	7.05994	7.59815	4.81713	8.68342	5.96743	12.9914	11.0013	4.76986	8.31512	8.35428	7.76224	8.50287	9.63114	6.7476	5.39047	9.49541	7.71741	8.87447	10.0973	9.37245	4.98836	3.16658	6.58583	5.02435	3.76765	6.18871	5.42273	5.98287	9.58233	7.14736	6.16874	5.41458	6.05675	6.08355	5.20469	3.62163	4.99695	2.95483	7.11736	8.32034	7.82288	6.83865	2.30506	5.70618	5.43633	1.12932	1.85668	6.19323	10.7656
ATG12	6.76849	15.0494	8.50613	17.3167	10.5417	22.1867	14.9504	5.3905	8.00603	14.8374	13.3769	16.1932	11.2765	15.8221	8.67571	12.0614	15.2145	7.79744	18.4236	26.8279	9.16197	8.66506	23.2862	13.5318	9.58708	10.1811	12.0171	8.24142	17.5197	13.1272	17.0141	20.0598	11.3817	14.382	19.1594	12.0498	18.5257	3.55722	12.8813	13.8185	12.3537	17.7262	13.433	16.0164	9.59855	15.2336	6.22217	14.3902	17.8045
PLXNC1	1.89086	1.48601	1.04939	2.71363	2.04854	5.11271	4.49062	1.8332	3.33155	5.98909	6.76424	6.47578	3.4375	4.00953	3.24699	1.56584	8.8249	0.737319	3.92486	22.7789	9.59459	2.768	2.90954	11.0781	4.01573	2.84695	3.88153	8.26014	5.92329	14.939	1.2234	0.747695	3.89204	1.37881	0.856817	29.7968	1.76418	0.427957	4.18799	15.652	1.01354	11.5019	4.86275	7.98585	0.770653	0.441903	0.569642	4.74862	2.85579
FGD5	16.6081	8.27184	1.40328	8.55963	6.8977	11.3615	14.0844	5.4118	7.06114	9.78576	13.9588	28.4354	11.3467	6.65966	26.7849	5.95389	24.1178	4.68526	14.2567	8.96092	13.0361	1.33561	3.53763	4.417	6.07332	43.7788	13.0839	21.5368	8.45638	23.0445	0.670158	2.14381	2.54538	0.728464	4.72897	15.0411	7.02379	2.31532	1.61249	6.7361	6.74321	2.12994	3.84132	4.94913	9.69456	2.21207	2.38668	3.05255	3.77065
CSPG4	11.4598	144.075	14.6965	176.195	26.519	200.529	51.0705	9.72005	8.85971	70.295	25.8154	97.0866	7.64513	117.72	6.27634	7.68137	42.2945	6.59518	169.337	10.5245	11.6262	16.3506	21.9343	13.5755	18.4021	90.8268	45.4059	21.7931	64.4304	15.374	20.6146	9.9329	7.72158	2.24817	8.49543	8.08857	4.77615	0.879021	1.56503	13.9646	9.38251	2.83574	2.87824	11.2605	1.68867	7.16208	7.44861	5.09907	1.82496
PDZD4	4.27308	17.7661	3.76085	54.1072	2.6635	41.2833	11.835	3.10882	5.75818	19.0895	9.08065	23.4107	7.92908	25.3575	2.58896	6.35885	8.71734	3.50814	39.1704	1.17058	0.86794	0.495107	8.64962	1.50324	3.37705	2.39732	0.335009	3.03479	7.92329	5.05021	0.458805	1.38364	0.856827	1.75981	0.644979	0.99695	0.341535	0.406129	0.206667	0.529347	0.285805	1.04199	0.873286	0.773641	0.577143	0.116539	0.250103	17.9358	2.90737
SSBP3	29.0164	50.6925	87.6004	61.4802	21.8304	67.3293	38.1123	61.48	51.4326	65.7705	38.33	81.3835	24.8806	58.5392	50.916	28.9896	60.2166	25.9158	74.6883	14.3073	16.5091	47.6562	73.8768	36.8575	15.3524	40.3502	41.5944	30.14	42.938	35.455	29.3676	96.3382	26.5046	35.7189	20.5883	54.1268	17.5859	20.732	35.2382	51.6933	50.0464	29.2031	66.7069	70.4395	21.3122	26.1847	30.4294	68.1011	131.485
NAA40	9.46026	4.47711	11.9717	7.09062	9.47107	8.07998	14.1154	4.85909	11.1076	11.3111	8.83134	8.56622	8.83136	6.67551	7.58803	12.2693	11.9991	6.52166	5.97049	15.2978	25.5711	34.3466	18.0682	34.131	9.90107	16.41	46.5231	18.1939	19.4305	17.4231	24.6402	45.0557	10.3386	30.5085	17.2158	18.9713	31.1905	15.197	16.614	25.6134	13.7568	22.3535	13.855	19.0763	11.8828	15.3503	17.7642	36.3457	25.1938
GJD3	0.246586	0.10474	0	0	0	0	0	0.0986991	0.211173	0	0.319866	0	0.195934	0	0.823087	0.660121	0.101325	0.112837	0	0.325007	0.205999	0	1.112	0.680631	0	0.671946	1.00421	0.370603	0.269624	0.41986	0	0	0.0518865	0.74414	0.16224	0.530255	1.7738	0.132806	1.16968	0.268603	0.59311	0.143973	0.151184	0.154889	0.496143	0.1559	0.306694	0.283187	0.45708
ZNF530	1.49283	0.618707	0.851204	2.05233	1.76352	2.20515	1.95879	0.670039	1.20086	1.83991	1.91767	1.97888	2.24568	0.893706	1.38915	2.93908	2.66214	1.29328	1.80546	7.87036	1.23501	3.61136	4.01208	5.26068	3.4533	2.72514	2.76876	1.98224	3.14462	6.10779	5.03293	8.46914	1.43642	5.78655	4.70597	0.737609	2.53695	4.71867	0.756247	5.27305	1.86348	7.03214	2.72803	5.7081	1.69823	1.31951	3.19068	7.00745	3.30447
TENT5B	17.5713	87.2933	176.257	219.672	6.53274	107.678	23.236	228.756	60.9675	92.3271	30.2149	66.7337	4.39361	323.092	15.5126	6.41443	14.3901	8.1812	221.003	1.57906	6.62104	10.8008	6.2019	14.7113	138.325	13.268	5.86841	8.1719	84.1984	9.88568	40.8026	1.49587	12.7985	1.39055	1.36427	12.0886	2.35708	2.85396	7.08179	21.4491	1.89423	0.511172	12.0727	2.98118	0.818052	0.388433	0.343865	4.26873	3.55318
FGR	9.92519	12.6209	3.38184	2.6203	12.8309	3.12459	10.5894	11.9809	13.5701	10.3995	32.7573	11.7932	19.3916	9.35222	16.1155	6.89479	13.5	6.69766	9.14478	5.02292	4.00584	6.12483	12.8566	21.7605	7.45069	20.0278	7.97697	11.6126	11.8926	4.62598	1.34238	0.960528	5.39297	2.31275	3.88507	42.4908	18.1001	8.00136	6.81369	21.4631	5.15095	2.98919	8.30619	9.23313	11.8734	2.0652	3.67212	6.66109	6.38096
FANCG	13.1034	4.27055	12.3067	5.13701	7.98722	16.9612	12.9726	9.124	10.7432	10.8484	9.32117	8.85806	23.2705	4.62915	10.769	11.558	19.7261	14.1475	6.13567	21.25	10.9466	38.4971	19.4595	70.1141	29.282	17.9082	39.8599	20.6616	12.0639	15.1139	43.3621	87.2465	8.11915	53.538	31.2869	27.1385	21.067	14.0169	24.194	66.9378	19.6076	43.471	21.5468	24.7678	10.0127	20.9209	7.49158	54.6224	35.6609
MAPK9	14.1749	21.5668	8.06765	25.8008	11.1484	24.9323	19.0056	7.08154	11.974	17.1416	14.0434	21.1126	11.3761	23.3254	10.0866	14.5073	14.4298	10.6496	24.9643	23.3831	8.92376	11.9203	23.9658	12.2422	6.35209	11.6101	26.0198	10.9572	24.4879	10.529	16.3064	12.1075	10.3582	18.6722	21.4291	16.3092	15.4751	4.62653	17.6631	21.1566	12.5704	11.4184	17.5608	15.0088	7.78752	4.427	8.98685	12.1369	19.2975
CYP11A1	0.708466	0.199145	3.19055	0.377407	0.319781	0.792585	0.726747	1.02587	0.307822	1.2298	1.01361	1.42252	1.39078	0.243085	0.670693	0.648468	1.25866	0.443383	0.335915	26.4479	0.678895	0.0205219	0.281902	0.172546	57.0187	0.0283907	34.8305	21.5931	0.312467	11.0164	0.709667	0.117643	0.131537	0.207511	8.86335	2.1956	0.0249819	1.90222	0.0395365	1.58884	0.068345	0.0364985	0.0638775	0	2.66351	0.013174	2.95449	0.0478603	0.115874
KRT75	0.0626014	0	0.164133	0	0	0	0	7.12245	0.100521	0	0	0	0.149226	0	0.0223885	0	0.617369	0	0	0.0825104	0.0522976	266.993	9.77215	0.777571	0	0.511766	0	0.0235215	2.09751	0.559602	253.213	2.80539	0.474212	0.0850126	0	0.0673086	0.0750534	0.0252869	7.51281	4.77336	0.0615987	0	0	57.7739	0	0	0.029198	0	0.034812
DEFB4B	0	0	0	0	0	0	0	0	0	0	0	0	0	0	0	0	0	0	0	0	0	0	0	0	0	0	0	0	0	0	0	0	0	0	0	0	0	0	0	0	0	0	0	0	0	0	0	0	0
AL645922.1	0	0	0	0	0	0.0523076	0	0	0	0	0	0	0	0.0297935	0	0	0.0440761	0	0	0.0235628	0	0	0	0	0.0187646	0	0	0	0.00837754	0	0	0	0	0	0	0.0128144	0	0	0	0.0389471	0	0	0	0	0	0	0	0	0
C15orf65	1.20807	1.53942	2.80541	4.40454	0.662133	5.68077	4.45167	0.414466	1.71813	3.45926	1.59506	2.41947	0.719933	3.01996	8.14718	3.98481	3.29758	1.42151	4.93201	7.27892	6.05535	1.18978	3.32261	2.50089	2.17375	3.05684	2.01264	4.40943	6.75294	5.06895	2.53548	1.33974	2.56017	2.1874	1.53291	2.59781	2.68981	0.836538	1.22795	4.22978	2.54725	7.17945	1.85169	3.73993	2.05281	2.45501	0.563454	1.09008	6.04614
C15orf39	11.8526	27.3126	25.0447	35.7966	21.5813	50.5366	25.6821	21.4089	35.6524	34.9272	32.5237	30.8666	27.1499	17.3335	34.2695	22.5033	25.936	16.9843	26.1933	26.7077	30.8868	24.234	34.0996	29.2957	27.1807	32.6735	15.6804	36.5587	45.5018	21.2576	13.0387	13.6203	19.5624	30.0954	40.0829	66.0025	15.6657	9.27205	35.6573	29.8164	31.4948	7.74977	50.2547	17.9129	18.5804	15.0426	5.60407	28.5031	23.7058
OR4L1	0	0	0	0	0	0	0	0	0	0	0	0	0	0	0	0	0	0	0	0	0	0	0	0	0	0	0	0	0	0	0	0	0.0489026	0	0	0	0	0	0	0	0	0	0	0	0	0	0	0	0
PAXIP1	4.40546	3.58554	3.1408	3.77597	4.39094	5.07654	6.13352	3.41949	4.03118	4.88059	4.4181	4.50612	3.18283	4.47556	4.40829	6.58088	6.75127	3.45367	4.389	9.22679	7.0645	6.91679	8.77677	5.35124	1.29063	4.68683	9.28327	5.18693	6.75543	3.94966	9.06261	19.16	6.61436	15.3799	15.3439	5.59646	8.4743	5.47263	6.16898	5.17679	8.74896	8.0139	8.27882	7.44873	3.06419	3.30513	4.40505	12.1113	9.37143
FDXACB1	2.08949	0.339352	1.2031	0.87698	1.68417	0.959006	2.94718	0.897839	2.44728	1.07215	2.73037	1.44843	2.14859	0.341397	2.54953	4.25693	1.79295	2.15133	0.960697	0.972001	3.08042	1.35173	1.44965	3.53397	2.15018	2.84693	2.68476	1.57018	2.3711	1.59576	0.998634	2.13962	2.40525	4.11718	1.51629	1.71799	3.4875	2.48241	3.55647	2.03059	2.8623	6.35109	1.59507	2.00732	3.9423	2.66799	1.73892	3.7406	4.98952
OR8D1	0	0	0	0	0	0	0	0	0	0	0	0	0	0	0	0	0	0	0	0.0934474	0	0	0	0	0	0	0	0	0.0332244	0	0	0	0.0895118	0	0	0	0	0.114555	0	0.0772299	0	0	0	0	0	0	0	0.24427	0
AKR1B10	20.8135	104.973	2471.83	91.6857	16.0028	34.1715	20.7907	452.52	96.7927	28.0542	125.471	36.3562	14.6158	47.7551	9.54694	4.8991	60.2104	14.7158	201.05	48.8182	2.05586	167.644	745.556	1.26643	0.218902	154.578	0.277958	14.2615	98.5509	33.8765	2.17261	1.85447	2273.65	75.7122	194.215	0.388671	267.087	20.1842	590.392	0.49978	255.556	0.876718	1.17636	78.0094	3.42111	1.21305	29.3368	0.095803	4.31421
G6PC2	0	0	0	0	0	0	0	0	0.0299021	0.0777642	0.203819	0.0283772	0.0554884	0	0.0166499	0	0.0286953	0	0	0.0306807	0	0	0	0	0	0	0.0258538	0.034985	0.0218165	0	0	0.0328554	0	0	0.0459463	0.0166854	0.0279078	0	0	0	0	0	0	0	0	0	0	0	0
ZBTB37	2.58248	1.72399	1.03475	2.40609	1.17987	2.23621	4.73866	0.581158	1.45946	2.04758	1.48711	2.50126	0.8597	2.03046	1.79103	2.50998	1.86128	0.959414	2.6126	28.0085	2.87551	0.909143	4.9122	1.49063	0.368741	1.14572	3.04676	2.17937	2.95102	1.45564	2.06898	4.43893	1.31408	5.01773	2.32369	2.88515	2.63016	3.6684	1.72315	2.19427	2.14027	2.4843	2.83443	2.25362	1.30178	0.928598	1.80587	5.4981	6.33042
FUT6	0.0167263	0.0106571	39.3111	0.0275409	0.0183352	0	0.0486142	49.9006	10.2812	0.502901	0.0650912	0	15.3306	0.0557507	3.32595	0.218288	0.371146	0	0	0.837739	0.768531	0.0329464	5.16978	0	0.0175565	5.7202	1.17037	23.8943	0.180278	1.08935	0.0111698	0.0118042	1.02419	5.39087	0.19809	15.3344	8.74326	0.0810763	1.57096	0.0182198	2.13959	0.0292979	48.9782	0.0787977	0.285071	0.274948	0.156027	0.115254	0.334848
BFSP1	3.72058	2.57168	1.01687	3.15589	2.44707	6.00384	2.55595	0.676912	1.52071	5.27307	2.2815	4.17829	1.69316	2.25474	2.61283	3.23704	3.55801	5.16951	2.94112	5.14158	1.14909	1.46571	1.64263	1.33816	2.3668	3.2259	3.15558	5.43929	8.2843	5.26956	14.0492	0.922975	2.59063	13.3918	2.5592	2.89317	2.56824	5.3739	0.663156	4.2984	1.67148	0.493709	1.18894	2.93189	2.65812	1.05496	1.74583	2.04578	4.23826
SMAP2	40.6086	27.8392	27.0405	52.7789	58.2182	33.3239	60.3234	72.0007	43.1062	75.204	177.696	61.7161	113.539	40.5992	67.8937	45.5129	61.9635	45.5302	49.8832	45.1	28.6192	22.8086	34.7965	69.0945	48.0072	62.2897	30.862	41.4158	44.9127	46.1016	29.7271	95.5756	21.752	38.4691	35.9845	115.786	21.9051	21.6714	31.1319	72.4728	29.5694	183.071	44.9677	36.7324	25.6864	13.008	15.212	30.784	65.0166
NFYA	55.4113	20.0544	13.7725	13.8601	61.3061	16.7267	44.1736	10.8069	29.1047	21.7868	21.7455	20.2674	8.57678	17.623	30.2273	35.047	29.2243	34.8636	15.7771	50.6682	39.3226	20.0394	66.9018	49.3141	6.59148	24.9406	19.61	18.317	26.682	34.5397	35.117	39.7518	22.0742	43.9446	50.3724	51.0472	50.5743	32.1668	22.1827	27.0086	30.3891	30.7759	22.4225	53.1437	20.1356	15.0727	22.1142	38.2737	50.2699
URGCP	21.4884	18.8113	9.74318	27.0603	22.2518	23.3906	24.7673	13.8776	20.4312	27.2704	20.7431	27.4417	12.2244	21.3043	18.4201	26.4311	17.7971	23.7027	24.1126	24.7836	16.1354	13.8984	25.1082	31.7847	10.6192	18.025	12.4233	20.3018	21.7067	19.1957	12.1226	23.8587	20.1741	33.1805	15.3026	22.0154	28.7811	17.8552	18.0151	17.831	19.319	22.3019	16.4214	14.5742	16.6352	12.0057	12.8952	11.0747	34.0351
LSM3	28.9827	29.9832	24.1765	31.7098	23.2008	35.0641	34.4151	22.4382	38.4798	29.1743	39.9208	34.2627	73.633	27.9322	36.2784	44.1601	46.8227	50.3494	28.0281	43.8295	32.7822	28.5253	38.9124	31.3679	46.2521	35.3582	55.655	106.964	41.719	33.1399	32.8391	67.0133	33.4617	55.6542	54.9301	43.3671	39.8683	52.6052	48.1178	52.2575	70.3581	50.8163	28.7235	37.8712	38.462	40.6379	38.1879	37.4453	39.317
CWH43	2.06313	0.0295396	0.559162	0	9.09714	0.135653	20.1115	35.254	3.48405	0.38721	0.112764	1.15864	0.580214	0	2.18868	22.4337	0.342917	7.82851	0	45.0054	0	5.43364	2.36417	0.0959781	0	0.157922	0.3862	0	0.228124	1.62816	30.6047	0.130877	8.29713	27.2618	20.0411	0	2.08442	0.187275	0	0.580774	0	0.994806	0.397954	11.2265	10.4286	0.161216	0.237864	0.0532442	28.7466
DNAH5	0.675548	0.0956492	0.148179	0.450747	0.667926	0.0516758	0.968888	0.143151	1.06347	0.373677	0.231964	0.715889	0.51573	0.0662258	1.16221	1.54695	0.762016	0.963759	0.0517668	1.63529	0.129101	1.38283	0.340025	1.35279	0.0231724	0.360954	0.338374	0.202398	0.148974	0.0338309	1.23544	0.280442	0.317744	2.43039	0.222237	0.433591	0.592883	0.0321033	0.800067	0.389576	0.254885	0.170146	3.13751	0.59906	0.697647	0.457811	0.0782558	0.116627	1.41427
CYP21A2	0.0500123	1.25867	0.262252	0.864655	0.0822342	1.60965	0.363395	0.120108	0.256979	0.362	1.11909	1.12792	0.864323	1.83366	0.107317	0.326344	0.215782	0.171642	1.42925	0.0988763	0	0.0985107	0.96286	0.0345112	0.18373	0.136283	0.0277735	0.920776	1.35931	0.223533	0	0.0352949	0.0947121	0.135833	0.0493579	0.179243	0.0299801	0	0.0948931	0.108955	0	0.0657011	0.0306629	0.117804	0.0266366	0.0474291	0.0699787	2.55589	0.556226
TMSB10	2295.21	2704.33	2831.31	2149.43	2059.57	2964.09	2119.66	2916.5	4184.73	4812.9	8394	3801.03	27612.4	2405.29	3914.69	3554.86	6677.92	4780.45	2184.8	5505.01	7691.79	7840.31	8515.66	12829.3	26692.8	7854.03	3318.54	4960.98	3502.43	4370.7	11919.6	2765.24	11774.9	4957.82	3360.72	12243.7	8699.4	5829.76	16848	23648.3	6784.58	8147.97	3283.17	8666.64	6332.07	2217.28	8156.13	8329.59	1703.69
CXCL9	1.7522	0.997997	4.81679	0.174854	6.11144	1.20402	2.35343	20.817	87.868	6.77007	64.959	21.1987	9.68262	5.04388	4.72835	2.23875	29.0619	2.22319	0.155631	17.2509	10.0248	83.5125	3.14963	656.842	102.073	5.46201	4.12811	45.806	1.28142	9.25549	16.6298	5.86435	2.49709	1.39404	0.733632	1306	10.631	0.0428955	512.797	661.723	5.53812	15.741	58.272	6.97889	35.1043	3.07162	0.916304	53.3255	2.45071
FGF19	0.0594547	0.0757624	0	0	0.0977602	0	0.0864009	0.0356962	0	0	0.0289213	0	0	0	0.0212631	0.149215	0	0.0816193	0	0.0391815	0	0	0.061873	0.697459	0	0.202517	0	0.0223392	0.0417918	0	0.258074	0	0	0	0	0	0	0.0960635	0.0282023	0.0323816	0.0195008	0	0	0	0	0.0375892	0.138651	0.955915	0
CITED4	10.3918	15.0031	58.84	24.3009	11.8155	14.7176	8.87623	61.3963	56.6983	39.5789	23.8769	27.2235	70.823	19.9901	32.3414	29.1327	32.3667	22.3474	22.0343	17.1209	21.1956	144.318	20.1909	43.0256	109.018	93.5389	59.4896	183.723	79.4701	73.1293	129.195	14.2775	25.3325	22.4192	70.5364	24.7237	32.4063	62.7858	89.4101	68.0386	55.2243	2.95304	101.873	133.222	96.2489	52.5954	47.4889	56.8149	15.0003
C6orf58	0.522988	0.212048	0.0498622	0.156569	0.83388	0.417332	0.725471	0.285453	0.427521	0.211776	0.878848	0.753479	0	0.0792353	0.306064	1.00232	0.293049	0.750591	0.418068	0.12533	0.119156	0.280949	0	0.196849	0	0.194337	0.105612	0.214369	0.133679	0.060715	0.857249	0.838832	0.120051	0.172174	0.187689	0.579352	0.741017	0.153639	0.270631	0.207158	0.405451	0.124918	0.116599	0.671944	0.303866	0.511005	0.310452	0.163804	0.423023
SPRR2B	0	0.0751177	14.0956	0	0	0	0	1.27413	0	0	0	0	0.140519	0	0	0	0.145337	0.242774	0	0.932354	0	2.20615	3.80348	0	0	0	0	0	0	0.451672	1.18097	0.416017	0	0.106736	0	0	0.141348	0	0	1.66952	0	0	0	0	0	0	0	1.21858	0
BRD3	10.6745	16.1704	8.27686	25.4148	8.58165	30.0873	24.8059	4.8273	13.0055	18.9788	13.8227	22.2858	4.90496	22.5499	12.198	19.4035	22.5617	9.01162	27.0084	22.3239	9.52732	14.6806	13.6628	11.768	4.33067	12.4395	16.9905	18.8971	16.2311	13.1586	56.3981	28.2142	6.0772	25.1607	11.6937	15.2118	11.9098	4.07676	12.9069	19.4292	9.62558	8.36656	12.9206	16.2574	6.25807	3.19043	5.44743	22.8168	40.7339
DDA1	32.4779	14.229	17.6282	26.3214	53.5762	27.7164	33.4546	22.7969	33.9944	29.1693	38.2801	23.1151	42.8221	22.8427	41.276	36.0045	31.0031	41.7392	23.0101	21.1113	17.2022	36.4756	55.162	42.9445	36.4488	71.4659	39.9219	87.0152	30.0682	29.2062	29.8483	47.8627	26.5966	48.7045	40.6441	52.7657	44.384	25.0488	48.3648	41.1878	44.4479	28.0837	54.5166	31.4954	49.1733	35.2633	23.6226	42.588	31.034
RAB33A	1.50343	1.9158	0.909648	13.5199	0.82402	6.34458	2.05877	1.8053	2.37695	6.88987	7.42583	8.45902	12.9568	1.25277	2.56432	1.04489	5.63129	1.94483	3.98294	6.85925	1.49751	1.65152	0.842466	4.46901	7.58675	3.30899	1.02757	2.08575	3.84779	3.54444	0.501992	17.5475	0.949053	1.5705	1.71203	7.50211	0.485281	0.093429	4.82748	6.04677	0.720708	13.7747	1.02812	2.17928	0.780197	1.06019	0.377577	10.6915	0.771731
TPTE2	0.0954213	0.0405314	0	0	0.0697331	0	0.0693341	0.0381936	0.102147	0.0354195	0.185668	0.116325	0.303281	0	0.136504	0.287378	0.0392099	0.0436647	0	0.0838453	0.0797155	0.0313257	0.0662016	0.263384	0.0333857	0.0433371	0.141308	0.0239021	0.208673	0.121855	0	0.246918	0.0200785	0.201572	0.0941729	0.113996	0.457606	0.0513921	0.0301753	0.034647	0.104325	0.0278567	0.117007	0.179812	0.158111	0.0603285	0.0296703	0.146113	0
ZNF446	6.17642	5.32861	3.70366	4.40368	3.90357	5.55553	8.43888	1.7743	6.16886	7.07533	7.46087	6.79095	7.64332	4.06316	5.39015	12.0004	5.40989	5.52756	6.19332	5.56995	7.72738	5.71913	15.0696	4.09893	20.7051	8.75761	3.24944	6.07378	7.77596	13.3784	6.06848	10.8241	6.03493	8.92265	10.2955	6.45019	9.10562	12.2118	5.6633	8.17648	8.63643	5.71989	8.19872	6.15355	12.0722	4.8765	7.48442	7.5344	12.4896
ANXA7	158.169	154.136	152.392	176.984	185.196	150.892	176.481	115.885	171.771	147.687	204.571	201.928	80.9448	156.43	330.474	162.662	164.776	139.254	169.074	199.392	223.481	105.711	82.5258	199.979	51.7024	115.007	252.175	164.775	196.263	165.437	91.2312	164.916	159.034	104.652	118.523	182.952	110.493	40.8206	90.2544	165.397	121.997	99.1239	159.152	121.582	87.404	47.1474	41.6572	108.906	149.849
POLH	14.2198	5.66908	5.17214	11.5377	7.16307	24.681	22.1128	6.88426	17.0522	17.7111	7.79674	15.4061	3.99215	9.14362	9.49489	11.4283	18.3146	5.33157	12.1665	19.2567	16.6516	6.33444	32.7612	11.202	5.58628	10.9751	14.8805	6.63998	17.8145	14.8001	7.86296	27.626	13.1403	23.4404	22.8758	33.5091	13.3282	4.93044	17.1358	8.19239	12.7384	18.4466	13.0522	13.03	5.0125	4.39118	5.59716	11.4691	38.3947
GUSB	44.4256	27.3186	24.9201	26.1333	45.2231	43.8528	47.97	24.2331	39.8518	47.7057	59.3181	47.6048	74.6033	26.3292	98.014	50.4156	69.9278	66.7034	29.3758	50.0761	120.459	41.0075	63.1668	69.058	63.5192	40.0222	157.761	57.9504	42.6444	94.1506	62.8635	142.976	66.6708	186.78	57.0085	103.696	79.1724	41.1309	81.2331	88.7456	71.0995	68.9108	129.206	124.852	72.0574	32.2463	50.569	66.8615	74.0531
KRTAP21-3	0	0	0	0	0	0	0	0	0	0	0	0	0	0	0	0	0	0	0	0	0	0	0	0	0	0	0	0	0	0	0	0	0	0	0	0	0	0	0	0	0	0	0	0	0	0	0	0	0
RRP12	18.5759	15.3025	10.7247	7.59742	39.6221	6.50072	10.7955	24.7432	14.1826	9.45953	25.1086	10.1582	29.1441	14.1144	20.705	17.6122	12.4484	14.3487	8.48709	12.0844	21.8384	22.4611	12.79	54.2163	23.0608	33.4208	33.5809	36.5708	13.3411	13.0045	12.2625	34.8684	14.7897	11.7135	15.9844	24.9918	18.2625	8.50944	26.9361	19.6306	16.7342	20.87	23.8501	21.1344	7.45272	16.662	9.31638	30.2073	16.2489
CTAGE8	0.0843232	0	0.14739	0	0.647038	0	0	0.202509	0.0361066	0.0313	0.300801	0	0.134004	0	0.0402093	0.253954	0.069299	0.135052	0	0.518655	0.352221	0.35987	0.234008	0.23275	0	0.0382968	0.249747	0.40132	0.0790299	0.251259	0.0187703	0.2182	0.337122	0.178128	0.30514	0.100737	0.808767	0.249782	1.46662	0.949139	0.22126	0	0.344662	0.317797	0.209583	0.159936	0.183536	0.0645596	0.500174
TRIM37	11.9159	23.7825	8.61419	24.5144	10.822	32.9431	19.9197	7.99873	13.0995	17.3475	12.7159	21.4013	10.6596	21.9152	31.2451	10.9366	19.8092	8.27926	23.1417	41.31	24.0108	20.6222	19.1947	24.1551	4.09482	13.5777	16.5211	37.6027	37.1227	21.1138	26.8319	70.8242	9.70828	29.4924	16.815	21.3056	13.0929	6.69997	11.0277	23.2712	14.9719	6.61254	31.1593	14.9654	4.94711	5.62087	5.21112	55.028	15.1564
CARNMT1	11.298	8.48534	17.1609	9.11954	13.1631	11.6115	17.0721	14.1065	17.1483	10.4023	12.4961	9.02176	7.61686	10.5715	10.7222	15.017	15.4837	10.1594	8.90322	42.448	13.0503	19.2081	16.0763	22.3217	5.05156	12.4911	14.5112	8.11067	9.86414	10.8611	32.7186	5.77953	7.67982	13.2427	16.3671	12.0005	13.4507	8.31149	29.4457	13.0803	9.53334	7.83569	10.1775	24.3675	7.18271	5.20759	6.52065	17.7228	22.3054
ZNF512	19.5337	16.7244	7.89258	28.2417	14.1965	23.06	28.2546	5.79941	17.4225	28.346	14.7237	33.9552	18.9645	22.989	19.5678	22.9472	24.2023	14.2707	29.9606	13.0147	13.6518	8.1937	24.4765	13.057	9.56583	13.9045	8.83616	20.3219	28.6316	27.0782	11.7743	20.9758	5.43977	18.7177	11.5081	22.4193	22.0707	10.8634	5.38217	14.6477	9.08148	49.0487	17.9492	15.1632	16.1796	12.695	6.51097	65.153	30.5916
ALKBH6	1.81306	0.831299	0.92407	0.920704	1.18876	0.694095	1.60057	0.763004	1.15363	2.00011	1.5496	1.05349	6.96755	0.56478	1.66043	2.19435	1.16974	0.907195	1.26647	3.03734	2.10918	2.75353	9.39878	3.83519	1.19163	3.37069	3.70748	1.92273	3.34292	3.6569	2.44415	3.31242	2.77036	5.69129	5.93661	2.42915	3.96141	9.86976	2.92569	2.71325	3.45689	3.16093	7.3449	11.1436	2.7796	2.33541	4.77347	6.88871	2.8268
HADH	45.3363	52.8864	46.8223	88.0181	54.1082	108.963	96.386	39.7286	66.6037	69.7088	64.2609	86.7048	75.604	65.6348	55.6926	107.638	63.4021	87.1457	105.002	31.572	54.9415	40.1711	72.5298	24.4164	28.5918	128.732	47.0213	78.4263	69.6493	45.8236	64.1922	56.1761	53.2847	134.451	124.125	43.642	69.998	44.3973	53.3565	70.912	106.277	95.4685	45.3584	113.655	67.7293	33.2546	99.4629	50.5616	108.895
TXNL1	13.3214	21.3032	21.0474	34.0201	16.2049	22.8231	18.9613	16.6726	16.5127	24.4562	17.608	24.9993	13.5983	26.5358	19.5772	22.1508	20.9221	19.7504	29.3835	20.7912	22.8546	20.2852	11.3773	15.8969	11.901	23.3174	19.5153	19.2616	18.61	23.1536	16.8761	40.6539	11.6851	29.4949	19.063	21.5111	25.4272	18.5799	17.6528	24.6803	24.2309	20.7229	13.8401	14.529	18.6479	17.8825	18.7928	26.22	21.0457
NUPR2	3.25714	0.230585	0.253032	2.78085	1.32238	0.705935	1.57778	0.289714	1.3172	0.940349	1.17364	0.441188	1.43782	0.201045	32.0986	3.99644	1.3384	4.30579	0	0.159	24.5901	0	19.71	0.166489	0.126622	0	5.76136	5.16725	1.52634	0.462159	0.966715	14.3879	7.08212	0.109215	12.5009	0	15.9093	18.322	5.7223	0.131406	30.3087	0.52826	0.0739623	0.227324	2.22734	6.78798	0.450123	3.87915	20.796
C3orf56	0	0.0266366	0	0	0	0	0	0	0	0.0465542	0	0	0.0498279	0	0	0	0	0	0	0	0	0	0	0	0	0	0	0	0.0195909	0.0533873	0	0	0	0	0	0	0	0	0	0	0	0	0	0	0	0	0	0.0960232	0
ATP6V1H	28.1539	30.2853	25.9743	37.015	25.5669	39.16	38.1101	26.5821	43.2431	36.6191	43.9778	37.6841	38.4446	35.2734	41.1544	39.0523	37.6133	38.1003	41.0093	46.9779	47.9234	45.1949	34.9209	47.0013	20.8958	31.4861	40.6187	33.6039	56.9454	22.5209	25.5962	41.8761	34.9043	45.4396	44.7813	55.6861	41.9783	14.3511	33.9496	49.691	40.2279	21.2027	24.0696	28.9369	33.156	10.5082	12.9446	39.817	39.6091
CDY2B	0	0	0	0	0	0	0	0	0	0	0	0	0	0	0	0	0	0	0	0	0	0	0	0	0	0	0	0	0	0	0	0	0	0	0	0	0	0	0	0	0	0	0	0	0	0	0	0	0
SPTBN1	71.0131	92.1192	19.0517	86.2066	97.9295	97.9655	75.0875	35.7627	47.9794	79.3583	57.1778	129.831	24.2053	97.7099	52.9616	79.9717	103.019	30.2838	114.005	145.334	49.0093	26.7573	16.9412	61.232	18.9562	68.1529	41.4575	20.6142	79.4968	48.947	45.6791	23.3517	25.0543	47.7409	46.6037	53.6605	35.7492	1.27989	46.3169	21.1155	7.04533	31.8507	33.5796	25.8648	17.663	4.60302	17.0997	51.7295	33.303
DPM2	27.5369	12.2637	28.4897	18.9622	39.4245	21.7731	29.608	22.109	36.2531	22.7526	44.1609	25.3044	92.4843	16.7547	29.5113	47.6428	44.3928	43.6514	18.5789	23.2578	31.0735	84.1044	37.6454	44.3485	178.734	44.0041	51.2402	42.8169	27.3206	46.8473	91.9606	34.1806	25.9864	62.1568	31.1408	45.7509	59.0971	27.1794	53.3277	94.615	40.9255	42.0722	39.4176	113.997	40.3629	31.9129	47.5837	56.7956	42.0397
C12orf76	1.56791	1.41304	1.51453	2.0891	1.41342	2.20324	3.68011	0.736989	2.51101	3.48048	3.51243	3.48327	3.49163	1.97695	3.40134	3.93503	4.37429	1.79841	3.43163	8.56531	3.55898	2.89534	5.90412	3.31702	3.34559	2.9936	13.771	2.63553	4.61631	5.0715	3.89198	8.49542	2.85858	3.55804	5.7722	3.00192	4.27898	3.16668	4.24713	9.68562	3.58632	7.30856	2.97876	5.52038	3.04728	3.59993	1.9918	9.03874	5.36907
IL1A	59.5916	0.436418	0.287341	0	80.1903	0.200414	78.1887	3.72178	11.7465	4.08073	3.29862	26.3448	4.24522	0	11.5134	16.4343	13.1723	76.7295	0.0501918	117.273	2.00277	68.7749	1.71077	352.652	0.898694	76.3406	25.0291	4.16929	8.26527	8.04731	100.86	0.0483395	0.497246	12.5574	6.25299	26.0954	10.4293	9.32411	4.58124	126.43	0.0449326	2.24958	0.629933	47.596	155.203	0.108264	1.05426	0.550641	0.3809
TMBIM1	178.975	185.336	219.829	141.978	273.818	110.407	204.02	202.12	258.208	173.608	195.667	181.045	106.837	149.885	249.326	270.674	137.887	256.44	173.984	66.5384	357.288	41.8778	351.052	119.003	75.1848	144.197	157.893	159.06	301.298	204.465	52.3127	8.01567	226.751	206.676	234.962	83.4799	345.512	91.8736	270.629	73.2538	301.016	21.2819	161.757	26.8883	269.873	49.1659	75.5361	110.66	310.171
HLA-DQB2	10.5814	5.25639	16.5143	6.79199	20.8393	4.82772	16.4197	20.1574	33.3827	28.3595	82.391	25.4492	11.0299	10.222	12.7512	19.7688	28.0781	20.9029	1.26162	4.53856	5.93315	10.28	7.5403	50.7411	39.9084	42.6162	3.66517	30.4857	3.46261	13.0546	6.13206	0.78473	11.1176	9.61218	2.0532	198.591	7.82672	0.2608	94.2606	6.79851	16.8473	104.453	23.1133	24.7724	11.9973	6.2137	1.53914	66.8157	11.8083
STRADB	6.70885	5.83277	9.97735	5.98507	3.5664	5.41618	10.0918	7.46317	8.64688	10.2942	7.13816	7.0571	6.20436	9.68494	5.40851	8.4018	9.81921	3.68088	9.17441	8.13269	7.01046	14.3416	10.8579	9.94022	3.34427	6.93968	14.5039	5.71594	11.1349	7.19198	6.08341	0.253357	4.88657	13.61	8.25974	14.314	5.99885	4.42292	11.0052	5.76808	3.5178	55.219	10.7715	14.3968	6.09466	3.6032	3.89303	20.2795	11.1048
ZNF367	3.97033	3.31781	4.28943	1.77396	2.01208	101.429	4.78398	3.16238	2.17848	1.82182	3.97914	2.87002	3.94742	4.05652	6.00795	1.50218	9.56741	3.19085	1.87133	10.8868	4.33356	6.44502	5.7098	11.8676	5.08881	5.76296	17.2843	3.11852	6.18936	6.42054	16.8675	21.4442	2.7582	38.7083	8.30934	10.6686	2.60727	4.99663	11.546	12.1704	8.03596	20.6886	11.474	19.5501	0.623401	2.8003	3.07083	12.0521	3.48376
UGGT1	15.2293	12.4639	15.6222	18.3531	12.633	23.0862	27.0357	12.3377	17.3195	16.5163	15.5958	18.9484	17.8153	21.1824	26.82	14.5807	31.4238	14.7693	16.7675	82.0983	44.738	15.5922	27.0082	47.8568	15.171	21.955	39.5031	31.0239	28.2762	20.9296	34.0414	29.1898	14.1696	16.834	16.2066	45.489	20.61	9.84366	17.4093	17.0359	20.2453	18.6538	27.7129	36.096	11.427	7.88998	7.414	41.5529	24.3087
AMELX	0	0.0555061	0	0	0.0954968	0	0.126601	0	0.0559545	0	0	0	0	0.145186	0	0	0	0.239188	0	0.114823	0	0	0	0	0	0.118697	0	0.0654659	0	0	0	0	0	0.15774	0	0	0.104445	0.0703794	0	0	0	0	0	0	0	2.86408	0	0.200096	0.19378
SLC1A6	0.637428	0	0.029933	0.0313302	0.0208579	0.0278367	0	0.00571205	0.00611064	0.0741604	0	0	0	0	2.33411	0.0859577	0.492579	0.0195909	0.0418287	204.018	0.143063	0.0468493	0.336628	0.0262603	38.9654	0	0.137367	41.645	0.695496	24.238	1.19442	0.114141	0.0540513	0.611536	2.55391	0.190945	0.0456249	0.00768596	0	1.72031	10.6471	0	0.530805	0.0179279	8.13774	0.451122	0.346114	2.03224	0
WFDC9	0	0	0	0	0	0	0	0	0	0	0	0	0	0	0	0	0	0	0	0	0	0	0	0	0	0	0	0	0	0	0	0	0	0	0	0	0	0	0.104721	0	0	0	0	0	0	0	0	0	0
SPINK4	3.44806	0	0.11665	0.183143	16.0943	0	11.8804	0.467463	4.00066	0.12386	4.97774	0.677972	44.9411	0	5.33038	1.1166	0.959802	15.8801	0	14.0737	0.371681	0.328632	0.231503	0	0.116748	0.151548	0.123537	0	0	2.27264	0.148555	0.0784962	0.0702134	1.30907	33.1512	0	4.66731	55.7117	0.105521	0.121159	1.38632	0.292239	0.136389	0	16.7846	28.5507	1.76384	0	0.618525
SLC38A1	44.0888	26.4249	16.4919	9.32847	40.5347	18.0111	72.6733	19.8115	32.0359	21.8384	31.0853	29.2556	27.8065	26.7638	60.9096	75.804	59.3552	33.9618	24.6533	208.517	39.0711	44.3085	33.3798	65.1678	9.33924	68.8589	83.0599	72.0648	59.0885	56.0054	98.6779	135.987	49.9682	82.0394	89.1529	60.8103	83.5459	90.8231	76.4668	40.4774	80.7092	68.4601	4.55122	53.982	37.0524	39.2583	38.4709	60.2007	93.8201
EHF	62.4268	0.0634031	113.842	0.0819256	57.2323	0.121317	163.062	143.022	140.869	14.4796	23.2352	22.6246	8.02563	0.0276402	72.7435	95.553	50.0704	25.637	0.0729188	480.609	92.9143	30.5123	96.0337	44.7717	0.0696334	35.3649	11.5682	51.5731	37.2437	45.4727	38.5762	27.225	72.4704	156.653	55.5702	80.2573	115.626	13.6265	58.0284	16.8014	74.0474	3.50061	204.429	17.4705	15.4819	8.54587	19.7875	17.028	511.833
MAGEA12	0	0.0477073	0	0	0	0	0	0	0.0480926	0.0416904	0.0728465	0.0456401	0	0	47.6659	0.0375841	0.276911	0.231279	0	0	51.731	0	0.0779224	13.2273	0	0.0510098	85.7828	35.4205	0	86.7265	0	2.51002	58.138	0	0.0369486	0	0.0448852	45.6403	0.0355178	84.417	11.9603	0	0	0.246921	0.0132932	27.2676	23.1542	0.171982	0
KCNH1	0.143583	0.0857654	0.0376458	0	0.0491856	0.0787711	0.149973	0.0323274	0.0691665	0.0199863	0.104767	0.0875191	0.0427834	0.1346	0.0577692	0	0.188063	0.0862359	0.0526066	0.118279	0.0749689	0	0.0653727	0.0371551	0.0376773	0.073362	0.0697694	0.00674365	0.109338	0.0802193	0.0119855	0.354656	0.0566489	0.146239	0.185987	0.0257299	0.0215179	0.0724979	0.0170271	0.00977521	0.0470945	0.0235782	0.011004	0.0422763	0.0414227	0.0340418	0.0167422	0.267955	0.0399226
PQLC1	42.0725	28.394	24.3249	25.6514	60.1596	24.2169	32.9779	39.9213	45.7741	33.2854	62.0613	30.5835	69.2775	25.6149	30.5712	47.2397	30.0511	54.9762	26.5243	22.9738	28.2739	64.3886	24.0217	44.6341	81.9644	42.7557	12.4939	25.747	23.3626	53.5318	35.4313	45.1368	10.8449	57.4495	28.2493	47.6111	19.0114	13.9241	45.9105	68.1825	21.2792	40.1514	46.7332	28.3729	31.5678	15.738	20.2724	42.6095	46.4825
NTSR2	0	0.0590792	0.0486228	0	0.050822	0	0	0	0.0297782	0	0.0451054	0	0	0	0	0	0	0	0	0.977714	0	0.136983	0	0.0639854	0	0	0	0.27872	0.0217261	0	0.123843	0	0	0.251841	0	0	0	0	0.0879681	0	0	0.0406043	0.653781	0	0	0	0	0	0
LLGL1	21.4788	15.1094	15.8256	17.1236	19.3043	33.6349	30.2101	26.3573	26.1764	18.4999	19.8195	23.2985	9.84818	13.2042	16.3508	26.6779	25.424	15.1567	18.4852	23.3121	19.2526	28.7517	25.2833	34.3466	15.6893	22.5309	21.4458	22.7945	19.1136	33.1804	65.1163	73.7643	21.2165	50.31	21.6087	20.0539	26.6707	6.08207	27.7687	32.6835	15.1897	9.55911	12.5171	45.9675	13.6653	6.42952	7.60543	53.1219	35.4789
STON2	11.0504	0.576308	12.4234	1.13046	12.2686	2.27985	16.7634	7.67491	14.2721	4.87846	9.83894	4.05198	3.03939	1.30765	4.39631	19.3751	7.57686	18.3789	2.09222	68.5	7.17403	27.0254	15.2991	16.1983	2.24198	9.94833	3.1833	7.01009	17.5216	8.15519	35.2377	6.69874	14.1095	19.7027	9.7765	1.97631	46.0035	45.0149	5.22105	10.3632	15.7131	1.39347	3.13364	11.2126	17.8034	11.5338	11.4466	4.59314	18.229
SIRT7	10.4645	2.22246	21.9616	4.61423	19.6498	3.40778	12.0798	21.2621	20.794	9.83586	15.1043	6.18387	23.3522	3.03469	16.3823	17.746	8.6437	10.9893	4.69613	20.2133	38.9097	14.1956	36.2265	12.8592	14.9181	28.129	37.5073	29.0025	18.9613	36.8133	15.1133	15.0788	17.0855	34.823	23.8176	18.6208	29.3873	35.497	22.267	19.3844	24.534	19.9347	26.4101	20.5882	27.5709	16.3718	25.8541	32.862	17.2011
SBSN	0.109883	0.0466744	533.87	0.0603098	0.0803019	0.375095	0	2178.68	0.329359	0.285514	0.320712	0	5.41333	0.183127	0.104795	0	17.8352	0.854804	0.697832	140.195	0.33659	27.6323	379.003	2.52752	0.422902	0.249527	0.406813	14.6982	0.583585	77.3649	830.39	9.8227	357.692	3.54815	5.09695	0.39382	0.922181	2.72233	14.9072	28.6868	1.58581	0.737809	0.202111	304.591	0.520214	3.28834	3.75839	2.31355	0.162947
PGP	10.0298	8.59989	11.4699	11.3319	14.0356	14.322	10.8154	7.03082	13.4838	11.763	22.2925	11.5116	78.7522	11.2917	19.9957	16.8171	16.902	11.9379	9.77332	13.1844	19.9892	31.2891	23.9569	26.1015	64.5095	26.568	51.5511	32.9347	33.8882	31.2031	17.671	47.0444	19.5667	43.059	36.6985	21.9695	27.2478	34.1567	23.5604	30.3062	48.4184	38.8978	23.3054	17.6184	27.2115	14.1833	32.9203	62.0961	4.71712
SHANK1	0.326848	0.202124	0.0100818	0.0949718	0.168605	0.393783	0.335282	0.161607	0.0864422	0.128459	0.33669	0.316417	0.114577	0.240313	0.0825122	0.0193011	0.45032	0.0791816	0.0281769	0.443465	0.240927	0.0378707	0.2401	0.278612	0.141264	0.44533	0.363019	0.303408	0.162175	1.30128	0.0256786	0.101764	0.127436	0.0174062	0.0758992	0.20672	0	0.0077662	0.01824	0.125658	0.0189184	0.968209	0.0943026	0.335128	0.00682665	0.0182333	0.0717389	0.463683	0.0320747
UQCRC1	130.447	143.726	226.51	192.247	135.577	196.627	148.604	164.724	179.091	165.288	172.246	177.111	328.717	156.67	153.472	187.778	196.499	217.112	153.223	276.758	199.586	272.775	265.494	216.515	344.603	248.515	227.898	153.704	160.37	210.849	171.882	143.745	237.332	298.877	257.459	220.023	251.395	147.934	295.962	271.431	309.654	135.331	194.564	168.296	197.107	169.21	166.725	179.085	286.761
APBA3	6.00953	4.01246	4.91568	6.27332	7.67833	5.88028	7.39181	3.82033	8.59429	7.75636	8.48328	5.714	14.7778	5.93494	10.704	8.24104	7.618	7.90838	5.10395	10.3539	4.95477	16.1568	21.8548	12.3052	9.0975	13.8785	7.56162	8.32357	9.76753	13.3924	7.1782	12.0118	11.9345	15.8003	10.6343	13.7862	13.8918	10.0166	13.4147	10.8959	11.7321	8.84071	10.5799	12.669	12.6726	6.75453	7.37672	10.6606	15.2167
VWA5B1	1.1293	0.00726794	0.0119632	0	2.06321	0	4.1774	0	0.468905	0.381077	0.299639	0.528429	0.339896	0	0.7588	12.6653	1.01246	1.97311	0	0.180418	0.0476476	0.0112344	0.237421	0	0.0239464	0.0155421	0	20.0415	0.032073	2.50553	0	0.00805026	0.0144016	6.43383	0.0675469	0.0327061	0.218816	2.45131	0.0108219	0	0.0448974	0.999031	4.39208	0.0214954	1.38115	0.980822	0.0106407	0.0262005	0.0380601
DCAF6	30.5345	46.4138	23.3489	59.2039	29.7033	54.0368	42.2779	20.3343	35.0971	47.7086	30.1105	41.7237	49.1661	45.7737	46.2304	40.3576	34.3135	28.4334	56.651	349.177	27.9275	18.8137	38.2469	25.2973	9.72272	23.8743	45.2779	34.4836	41.3642	25.4994	52.5524	34.8838	22.5811	48.9276	38.6279	26.6827	23.6493	9.80379	36.0923	30.71	55.611	24.378	42.3431	30.2151	17.4935	14.1195	28.4724	46.685	57.9639
TBX18	1.58902	17.693	0.432386	3.47912	0.612007	6.11954	1.48538	0.319732	0.540649	4.17982	3.259	8.03124	0.307122	5.94054	4.60776	5.60477	2.74239	0.159184	6.82267	2.19626	1.84412	0.186105	12.5767	7.12436	3.15546	0.0702175	0.64871	3.24021	1.51342	3.00542	4.07823	0.0727404	2.15256	0.00777617	0.0678154	1.17594	4.02644	0	0.024446	0.486523	6.31062	0.203108	8.52067	0.469384	0.00304978	8.26514	0.056086	0.276199	0
MSL1	39.4348	18.133	22.2256	25.0335	32.4263	27.7667	43.445	24.19	37.8475	41.1647	33.2852	33.5557	25.4815	26.9108	50.1527	35.7774	36.4535	32.9406	31.2169	74.7756	35.7537	34.7411	90.3465	36.9569	12.5414	44.7123	51.9032	38.6277	57.3744	43.1379	48.1571	62.3367	32.6844	64.2004	49.9248	39.8764	55.3314	29.0775	37.8688	44.8304	51.3826	27.6123	53.9146	38.5267	27.2987	15.5374	20.7962	63.0081	55.6489
MATN2	175.347	136.737	16.0765	146.847	70.2971	182.938	102.944	37.9544	68.8868	123.288	170.755	149.678	30.5884	76.5185	62.8753	82.4214	121.866	34.3601	96.8123	32.4845	1.19208	1.19868	5.86351	7.66017	4.62545	19.2134	12.5507	15.6352	62.291	15.5694	5.69644	3.02851	2.85466	3.02067	6.31654	6.28739	4.03794	1.45794	0.607193	22.961	1.89965	11.1464	10.1511	40.69	20.5347	10.1759	6.48904	8.07326	3.79251
LHFPL2	24.2932	29.7131	8.80811	13.1532	58.2879	23.4532	33.6138	12.7404	19.346	12.8356	40.3312	22.367	12.3578	17.3251	16.7957	20.8266	38.2658	13.7142	11.8274	43.4734	12.1281	11.3072	12.3844	35.1005	18.4541	30.1424	36.5123	24.5738	16.8625	22.6616	10.4925	4.64005	15.9512	19.5084	34.7931	74.6926	34.1435	14.4025	20.6246	30.9521	35.2161	13.7607	12.0038	16.0498	14.4086	3.21708	7.91951	8.45141	10.6593
GSX2	0.0377689	0	0	0	0	0	0.0274433	0.0453524	0	0	0.0734895	0	0	0.0629439	0.027015	0	0	0	0	0.0497804	0	0	0	0	0.0396433	0	0	0	0	0.0482315	0.100888	9.8355	0	0	0.0372747	0	0	0.0305124	0	0	0	0.033078	0	0.0355858	0	0	0	3.90375	0
NCOA3	32.9689	17.6355	27.394	14.669	21.6575	18.2137	52.0568	24.7169	38.3029	23.0518	22.1695	27.9166	14.6633	21.1092	59.7036	35.6699	31.7196	19.4029	22.6233	136.056	32.2871	53.8466	41.7701	40.2193	31.2428	22.0826	62.6862	53.2652	77.8974	73.7557	32.3772	26.8292	32.6225	42.8357	72.9104	36.9436	30.4754	12.485	39.4501	26.3309	47.5026	17.8568	32.4488	33.5921	19.9325	17.1328	14.3029	26.816	75.1738
COLGALT1	32.8976	57.3954	27.3239	85.3337	32.8072	117.496	55.8976	27.3188	47.5897	68.3577	68.4595	68.9703	75.5003	68.1115	76.3048	32.191	85.7749	34.8801	79.4116	112.822	67.4545	134.599	94.2716	257.949	186.177	97.7973	109.994	171.623	103.419	111.397	123.952	84.7472	56.2843	118.568	78.9263	191.775	51.2593	40.693	85.0666	211.694	62.3748	71.3272	126.753	139.622	27.2676	55.4889	26.3115	129.538	45.9662
TPM4	607.404	349.133	196.104	375.82	596.22	374.177	297.437	344.829	310.159	278.752	305.008	213.791	94.3486	467.031	249.445	102.585	406.54	298.008	266.619	326	214.145	269.464	263.077	496.806	188.05	546.961	166.523	185.477	357.388	379.131	163.606	118.1	238.579	181.598	336.394	416.515	261.812	71.7266	312.802	455.559	323.692	114.69	356.842	255.405	149.743	90.8829	60.7171	158.798	172.096
GTF3C1	29.8534	21.7748	42.9877	29.2342	24.9109	29.9599	35.6349	54.2284	31.4066	26.6091	24.5022	32.3897	26.3281	29.5683	29.116	26.8368	37.7089	30.1	28.0026	105.281	41.3962	20.3859	42.4798	32.3356	26.0982	26.7282	27.5319	38.8303	42.0132	34.4757	48.8589	52.3089	23.9884	23.8546	35.8086	27.9604	25.4953	12.5595	25.8687	61.0766	27.7388	17.7206	43.2376	33.2377	19.2631	10.3739	16.9317	61.416	41.6761
BTG1	221.93	209.252	79.3696	65.1435	263.861	64.5885	124.256	92.0095	123.976	150.561	210.97	145.039	188.637	106.145	174.058	81.6765	218.917	267.089	123.255	270.387	53.4083	92.5854	122.879	56.0911	49.1717	163.492	183.906	43.7515	152.175	75.517	170.081	43.7957	63.8371	52.4246	202.181	124.543	78.0129	56.1275	68.0158	110.744	82.6569	197.149	35.9624	100.845	49.747	65.2052	37.8143	165.015	141.122
SAMD5	7.96488	1.4447	4.70771	0.454843	2.8893	0.70722	7.48511	14.6917	16.4858	3.16583	2.87785	3.24126	2.72997	0.671369	2.48628	2.05674	16.7711	4.51114	0.303629	1.03159	0.875008	0.147365	0.778576	0.238275	0.785277	5.50448	0.626401	0.579508	1.41854	1.79321	0.245962	0.324915	4.19961	0.32303	0.545249	0.528017	2.84267	0.213867	0.0873557	0.401204	0.483225	0.756031	0.755082	3.77394	0.903184	0.400233	2.87744	3.60862	10.5097
GDPD3	6.69342	1.00489	140.354	2.59692	12.6926	1.40692	23.8703	74.2764	25.2264	15.0357	5.16463	4.22056	61.3002	1.15396	15.8486	43.1745	25.5599	14.0999	2.5933	85.2297	163.253	1.55332	8.7271	1.91124	10.8614	33.8061	28.1558	154.25	14.4393	50.4997	3.95607	2.68763	6.11937	119.942	56.9849	24.6784	7.19464	22.9038	8.5762	15.0849	18.1184	9.02898	61.1795	8.87989	12.9211	32.1763	82.8913	13.2533	6.24635
HIST1H2BC	1.39555	3.38993	5.03106	1.72338	0.669279	1.91402	1.71116	4.76543	3.86549	2.1368	1.9517	1.38228	2.91081	2.47111	3.11936	1.05073	3.11812	0.718426	2.68436	674.129	15.5204	1.63213	33.4939	4.93539	5.95078	1.90143	17.3405	8.78294	39.8513	7.57409	20.4444	2.76996	14.6458	7.58059	23.4139	5.9394	15.2673	8.10334	31.8576	27.5527	4.23401	2.74999	4.27811	10.6834	1.70333	0.937455	29.8599	3.80639	5.14132
ETNK2	16.738	4.4565	44.1665	5.08884	18.562	5.85404	10.2355	21.3391	12.5999	9.20175	11.5049	10.4305	8.39475	4.25606	14.1828	14.8762	10.1865	16.9152	5.95971	7.8897	16.2252	5.59102	79.4765	15.2655	13.6076	6.51586	8.68994	4.02157	7.95798	11.2378	4.58401	15.5892	7.73198	15.8014	2.08695	11.1466	20.9644	6.20258	5.86408	9.81613	6.96783	1.83774	1.86495	12.1996	15.8714	6.19102	1.71461	32.7847	21.1122
KCNK16	0.0782181	0	0	0	0	0	0	0	0	0	0	0	0	0	0	0	0.0482112	0	0	0	0	0	0	0	0	0	0	0.0587785	0	0	0	0.0276003	0	0	0	0	0	0	0	0.042601	0	0	0	0	0	0	0	0	0
FOXB2	0	0.0356795	0	0.0922057	0	0	0	0	0	0	0	0	0	0	0	0	0	0.0384377	0	0	0	0	0	0	0	0.0762987	0	0	0	0	0	4.7424	0	0	0	0	0.0671378	0.04524	0	0	0	0	0	0	0	0	0	0.450178	0
MRPL52	18.9045	18.7381	28.1603	26.2439	21.5915	25.1062	23.9356	27.689	28.3851	24.8585	38.2156	24.8676	113.307	21.1294	30.6388	29.7285	33.7983	37.7782	21.1357	34.5551	34.5176	70.3487	33.975	60.617	92.3936	43.2478	84.3637	26.5409	41.7589	41.9512	45.3571	77.1566	51.622	52.6974	48.0618	34.7611	52.2784	61.0531	62.6533	72.6779	38.8817	79.2535	20.9185	71.9086	45.797	26.5952	33.5373	79.5621	30.0145
CHD8	24.9665	18.6935	16.3482	28.6794	20.634	30.0512	41.4805	16.3115	25.1117	27.156	19.1162	32.7479	11.8248	27.3917	27.0767	31.5592	33.1242	16.1722	27.7499	84.1828	37.9306	29.3936	19.3182	39.8965	12.0295	23.6811	28.5803	24.1268	32.8858	26.1083	50.4299	90.9949	19.9481	36.4462	34.2918	37.0552	29.5224	25.2948	28.3777	33.0043	14.8263	21.3055	16.9305	29.816	18.4294	6.77561	10.33	55.4657	55.2533
ST3GAL3	11.0842	21.2283	4.56739	27.3356	7.46607	30.4193	14.7872	3.38149	11.3046	21.0214	13.8897	25.4879	11.24	20.2186	6.99132	14.0694	9.76855	8.81062	26.3699	7.72541	3.67929	10.223	3.42472	6.05567	11.703	4.55072	2.6731	7.83727	14.6849	13.2765	7.33636	23.9062	3.1936	9.63463	3.97493	7.96854	2.41438	2.9099	1.87943	5.67131	4.02755	7.12648	4.32642	11.1994	2.25557	3.93346	2.71852	13.2935	8.12126
ALAD	28.5395	49.1938	45.011	60.6448	22.2433	71.459	53.0254	22.3937	31.7387	51.9709	29.6261	41.8212	9.25641	50.9443	29.9258	60.5984	39.2848	23.317	51.9665	36.3652	22.9884	29.2865	16.0427	17.6287	11.7832	29.8748	63.4767	24.9131	48.6114	31.3934	21.7589	18.4	22.8907	60.1338	23.0227	24.0147	17.5719	7.3945	18.9874	31.6919	14.1345	27.13	30.6905	33.3682	19.3961	14.3611	24.1166	27.2767	46.1422
RNFT1	9.45935	3.3271	5.40914	3.4886	12.6448	5.22863	10.7764	6.36034	8.17875	5.38599	7.09994	4.72223	3.77514	3.85196	15.0015	5.86527	8.20485	7.44773	4.046	28.151	13.2481	10.3068	21.2918	13.8524	1.70722	10.3807	16.8051	15.1496	10.41	17.2178	11.9907	9.21308	8.24094	21.9328	5.70273	10.7842	11.4179	6.12046	6.82192	8.22917	12.621	9.72773	18.5141	10.929	6.32228	3.55854	4.4319	26.3966	11.5202
FOXM1	2.34606	1.2015	11.3211	0.562325	0.878944	68.2094	2.99937	9.21806	2.35565	2.31488	4.92605	2.28078	17.9454	1.55899	9.87726	0.968908	31.4285	4.9635	0.456982	19.101	28.4188	96.3561	36.5451	82.2776	6.99786	15.9219	30.9055	22.9189	14.9949	22.1095	80.0799	86.4725	19.3464	51.4188	33.397	44.7127	20.3477	12.8954	49.0923	70.5199	51.5659	42.069	18.2257	44.2931	1.54476	9.85711	7.064	117.492	2.3285
CD300A	4.95605	3.22673	3.26629	2.14044	4.66089	5.42796	6.57253	4.89426	9.54965	7.7506	33.1193	4.91926	24.4995	7.04091	7.12857	4.13251	13.955	5.39087	4.16745	9.81616	6.78739	13.7896	6.67955	37.7502	21.1776	16.4572	5.29396	8.56796	5.78713	5.67186	2.3511	2.2744	5.33392	0.882662	1.06912	24.1296	3.0521	0.393821	10.6368	43.1589	1.6522	2.63277	10.1785	20.49	2.26938	1.33554	0.70736	15.1156	2.80119
RNASE10	0	0	17.9279	0	0	0	0	0	0.038935	0	0.0589753	0	0.144501	0	0.173436	0.12171	0.0747274	0.374479	0	0	0.303849	0.238806	0.0630847	0.334644	0	0.49556	0.942585	0.0455533	0.0568137	0.232235	0.121444	0.0855609	0.153065	0.219521	0.0598259	0.0869029	0.145353	0	0.115018	0.0660315	0.119296	0.10618	0.037166	0.342691	0.624192	0.0383254	0.282733	0	0.0674192
TMEFF1	0.0278602	0.0177509	0.0292184	0	0	0.122275	0.040487	0.0167271	0.0357886	0	0	0.0339635	0	0.0464304	0.0398551	0	0.171721	0.0764927	0	0.183602	0	0	0.115973	0.2307	0	0	1.64	0.0418721	0.0130556	0.284623	0.241864	1.6909	0	0.0504453	0	0.11982	0.0668035	0	0	0.0606954	0.0182759	0.122	0.0170813	0.0524996	0	0	0	1.11984	0.0619709
RNF148	0.111569	0.213256	0.175512	0.0918521	0.18345	0.0816102	0.162134	0.569374	0.501617	0.0621199	0.217087	0.408031	0.664882	0.185936	0.119703	0.112003	0.137535	0.918968	0	0.367627	0.139808	0	0.464427	0.153977	0.175659	0.684056	0.247831	0	0.0784238	0.0712377	0.0745053	0.275579	0.0352144	0.15151	0.0550546	0.19993	0	0	0.21169	0.12153	0.0731878	0	0.239413	0.36792	0.0198072	0.0352688	1.04074	0.0640646	0.124085
MRGPRD	0.0753032	0.623726	0.0789742	1.61188	0	0.991488	0.218864	0	0.0483664	0.251566	0.366306	1.1016	0	0.752981	0.215449	0.0755961	0.185658	0	0.220719	0.0992516	0	0.0741635	0	0	0	0.1026	0	0.622468	0.776336	0.0961635	0	0.0531434	0	0.0681743	0	0.0539769	0	0	0	0	0	0	0	0	0	0.0476091	0	0	0
NPPC	0.679205	2.50996	1.5671	0	0.372268	0.496824	2.41824	1.06025	0.523496	1.05888	0.859024	0.993599	2.50954	1.13193	1.02021	1.15914	0.586097	1.30537	0.29862	2.50659	0	0	0	0.281213	1.42583	1.38812	0.075437	1.0208	0.604739	4.07658	0.0453571	0.718999	0	0.307453	0	0.486851	0	0.164613	0	0.0739849	0	0.11897	16.4488	0.0639946	1.37463	0.0858832	0.0633576	7.7222	55.2196
VPS39	25.6524	31.2294	16.7847	47.8155	19.8347	49.8469	44.6053	12.6517	27.069	40.7252	26.9731	43.5326	23.9428	40.1391	25.5732	34.5898	31.451	18.5163	50.1516	34.7747	34.8295	23.6091	49.9482	20.4656	19.9063	24.3331	17.5145	28.6211	42.5185	31.5577	23.1083	24.3778	19.3265	23.4683	29.8714	28.2179	28.8654	28.9543	23.9895	29.432	24.1048	23.2976	26.6773	29.322	20.1459	11.649	11.6315	11.46	50.5039
CAMSAP3	16.5905	0.0191322	34.7513	0.0247214	23.6668	0.131789	20.7823	29.3596	26.7217	5.63436	15.308	2.48923	16.4991	0	44.0624	36.415	10.6608	33.9363	0	24.6965	18.8644	26.2909	49.2959	27.7661	12.8752	33.1396	12.6234	46.3939	20.8117	26.6507	23.9628	39.0242	18.2825	55.3357	44.512	12.3547	37.7289	29.9474	18.9869	21.7188	31.0835	5.96977	48.7876	11.9111	28.5634	31.5146	37.8285	44.2789	54.1692
MYL4	0.400175	0.878225	0.093263	0.292849	0.633629	0.52039	0.323079	0.266958	0.371263	0.396109	0.648873	0.596251	1.64286	0.370507	0.159019	0.0446368	0.602935	0.12208	0.325817	0.0586046	0.408599	0.131373	0.231362	0.552285	2.52021	2.96852	2.46922	1.90455	0.750107	0.283906	0.0296928	1.85138	0.449091	0.161018	0.482703	0.4462	0.213232	0.107763	0.295279	0.193736	0.583355	6.26957	0.272612	0.377044	0.189452	0.534119	0.705105	0.510637	0.0494518
NFS1	11.3751	7.17834	8.97892	11.1345	8.37903	7.86135	14.2932	7.67781	15.7834	12.3981	8.91679	12.7925	8.39084	9.05602	20.7726	14.9349	13.4122	13.1872	10.4767	22.1549	13.9415	23.3574	18.3725	19.582	11.5975	10.9412	39.0285	11.6243	21.4126	27.6801	24.4581	9.11002	11.7467	19.7766	24.5858	13.8923	19.8341	11.5992	11.5018	25.0183	18.4172	15.7896	11.1868	13.9489	11.5123	8.13841	9.19165	20.677	20.4407
SLC25A47	0.121305	0.025763	0	0	0	0.0591549	0.146903	0.072831	0.0259711	0.0450274	0.0393387	0	0.144581	0	0.14461	0	0	0.0555093	0	0.159884	0	0.0398232	0	0.0558049	0.0424419	0	0	0	0.0757937	0	0.0540049	0.0570723	0.127625	0.183036	0.0399061	0	0	0	0.652133	0	0.026525	0.0354131	0.0247911	0	0.0287144	0	1.05612	0.139311	0
RNF41	25.9613	20.7738	12.744	22.1704	23.6158	23.5077	23.8526	15.8609	22.4783	29.963	23.5793	26.9007	13.3957	39.0191	21.3154	23.9398	28.5603	19.5689	29.8116	31.8563	18.5461	14.3897	31.9853	23.8044	8.29289	21.378	31.8377	18.5307	23.4764	26.5452	18.3178	41.1273	15.3416	13.7012	20.7565	29.4568	21.6929	12.5139	15.8777	24.158	18.7458	24.1598	9.53115	34.3687	10.7511	10.4757	7.65028	31.8212	25.7425
GPSM3	45.788	10.8245	18.3522	7.0418	37.2033	13.8334	36.9192	31.1421	36.0117	70.1688	138.449	37.5474	230.874	21.382	60.2817	76.7284	59.1048	86.3148	14.6628	6.51592	12.095	20.287	12.8619	75.7551	101.845	56.8264	19.4792	27.5089	34.8604	20.3926	5.4761	9.66367	17.387	12.9297	18.4705	96.915	47.3692	2.06033	40.6472	89.196	10.7843	208.753	23.743	34.7497	108.608	7.98755	8.27155	24.1969	63.1865
SCGB2B2	0.535232	0.542531	0.204118	0.240352	0.160013	0.320327	0.883875	0.0438204	0.484409	0.298009	0.213021	0.385559	0.0579937	0.243271	0.261024	1.00136	0.209937	0.751464	0.213928	0.609252	0.264217	0.287526	2.10141	0.26861	0.510722	0.132591	0.216169	0.658162	0.649842	0.403887	0.503645	0.103016	0.261081	2.09243	0.0960416	0.13951	0.670861	1.06134	0.415451	0.159006	0.223431	0.234378	0.65631	1.35243	0.250512	0.10767	0.295026	0.474978	0.622332
TMEM232	0.304268	0.247174	0.0797753	0.288072	0.191782	0.38949	0.563765	0.0867733	0.244285	0.601412	0.103606	0.231828	0.0543975	0.481725	0.125139	0.61854	0.15941	0.276725	0.63543	0.380982	0.120739	0.0449495	0.253315	0.0419923	0.0159684	0.17619	0.0760365	0.0800268	0.26378	0.0971389	0.126993	0.740818	0.0384143	0.213484	0.0825789	0.0545244	0.282712	0.0614523	0.151546	0.248576	0.179637	0.119915	0.20054	0.200677	0.191763	0.0384736	0.0567655	0.183451	0.786781
ZIC4	0	0	0	0.0139794	0.0093067	0	0	0	0	0	0	0.0207	0.0404764	0.0141491	0.0850177	0	0	0.00582757	0.0124425	0	0.00709265	0.0167231	1.25463	0	0	0	0	0.274341	0	0	0	0.149791	0.112548	0.00768632	0	0	0	0	0	0	0.150373	0	0	0.151987	0	0.0053677	0.0079197	0.078002	0
TTC19	28.7996	10.4721	14.309	10.3995	31.8505	9.02588	34.4989	17.1447	39.7286	18.262	28.0543	18.9813	20.5489	10.7493	20.4774	30.6131	23.6883	26.4132	11.1146	23.6398	32.0962	13.3413	20.226	11.1398	12.3501	23.0752	22.4395	11.7831	18.4211	23.9475	37.8376	36.2436	11.1374	38.2157	31.0822	21.0542	38.3288	11.5544	15.5119	24.7701	18.2843	13.3375	11.6843	12.3957	18.6203	14.7314	8.08676	27.0812	41.9703
PFDN2	160.314	201.205	130.717	121.544	214.956	115.694	116.486	150.183	162.664	148.847	241.268	143.17	469.105	151.314	184.452	145.728	326.637	241.835	128.338	635.734	369.466	1107.64	342.167	324.757	638.794	308.17	619.134	412.2	192.546	752.482	670.612	400.607	304.819	216.246	212.51	294.674	308.012	335.674	375.636	409.298	717.116	446.24	198.753	380.959	254.891	297.341	361.531	284.308	107.313
EXOC1L	0.656524	0.08366	0	0	0.719673	0	2.48059	0	0.927693	0.292434	0.894211	0.16007	0.156499	0	1.22094	0.659078	0.323729	1.71242	0	0	0	0	0	0	0	0.178903	0.729178	0.0986715	0.123062	0	0	0.18533	0.0828873	0.118874	0	0	0.157422	0.318232	0	0	0.172269	0	0.0805041	0	0.0932441	0.249046	0	0.150795	0.146035
LIN7B	10.623	3.67503	11.6196	8.33576	2.31987	6.49567	5.30668	8.91923	9.35506	8.7797	7.83198	8.04331	17.3599	4.91005	15.078	7.99827	6.08732	8.6873	6.50712	15.5328	6.9679	11.6066	30.3584	6.01328	21.8214	15.6046	10.0934	14.9991	7.99216	25.0649	8.97837	15.9017	11.0542	19.8734	25.7596	7.01965	19.9498	37.2782	6.73182	12.3851	14.7266	6.54163	18.5979	8.13232	11.3451	19.0993	15.3673	13.6295	12.83
NPR2	16.4307	19.4864	2.62521	24.9777	13.0389	35.8496	20.8825	3.51429	6.05633	25.2759	16.095	29.529	6.6848	22.8031	6.63679	8.25674	23.5029	4.67655	29.6239	7.78924	4.52825	0.648763	5.44503	4.46769	5.86723	6.84681	3.3237	8.88202	15.7432	13.4354	2.2372	3.69251	1.98411	5.99779	5.01516	5.13997	5.48319	5.23048	0.428529	3.38273	1.82725	3.92304	4.69648	4.16727	3.52178	3.56976	0.983166	5.70624	6.90764
FAM47C	0	0	0	0	0	0	0.0161638	0.0133561	0	0	0	0	0.0265139	0	0	0	0	0	0	0	0.018584	0	0.254654	0	0	0.060619	0	0.0835841	0	0.0284079	0.029711	0.0313985	0.0140427	0.0402791	0	0.0159455	0.133352	0.107829	0	0	0.0145928	0	0.0954724	0	0.0157973	0.0140643	0	0	0
PCDH9	0.338514	1.57418	0.0912195	2.31081	0.476728	1.49257	0.555136	0.148197	0.12834	0.853394	0.267585	1.71947	0.0504334	1.83349	0.640633	0.328031	0.596969	0.106496	1.81216	0.517434	0.0589159	0.0162065	0.298461	0.304969	0.325704	0	0.00783282	0.121892	0.252269	0.10507	0.150705	4.6668	0.0103877	0.0297954	0.00464007	0.0893068	0	0.00569741	0.00669057	0.0460923	0.14033	1.81588	0.138364	0.36989	0.00166938	0.00743124	0	0.850412	0.164714
HEATR4	0.397502	0.550578	0.290004	0.73988	0.246286	0.404542	0.527427	0.0830113	0.388517	0.596611	0.588492	0.927028	0.329582	0.316828	0.420301	0.329649	0.340881	0.260982	0.633211	0.911162	0.231009	0.493613	0.737411	0.500892	0.199545	0.423858	0.748617	0.545471	0.477834	0.198633	1.30417	2.06127	0.621861	2.67556	0.136453	0.730901	0.248644	0.628298	0.0819803	1.2425	0.20407	0.83249	0.148346	0.488512	0.171823	0.458921	0.499771	0.575592	0.941851
WDR72	3.93755	0.0432549	27.0732	0.0419185	1.06047	0	1.60318	4.39699	11.5279	1.11509	6.81945	0.155177	4.16713	0	28.1459	0.221497	3.91247	4.05992	0.0248734	37.5813	4.14726	15.5285	82.1837	4.25136	0.00890726	3.82712	0.169654	21.0761	12.276	14.0338	13.8671	0.802508	57.8548	2.81956	56.917	9.7568	112.535	14.8082	54.7129	5.38913	69.8241	0.0817534	0.452652	7.85967	11.5313	0.987196	3.78385	0.331354	0.24539
ZCCHC12	0.065211	0.394713	0.102585	0.107374	0.21445	0.906309	0.118457	0.567708	0.0418844	0.50832	0.126886	0.516729	0.155447	0.217355	0.279861	0.458253	0.643105	0.201423	0.334492	0.128925	0.163433	0.032112	0.441112	0.0449991	0.102671	1.64372	0.506993	18.8176	0.320866	0.791119	0.0217738	3.31352	0.226408	0.118075	0.160894	0.373943	0.039091	0	0.0927983	0.177584	0.0427776	59.3106	0.219898	0.276488	0.393623	0.0412285	0.0608301	15.8767	0.0362632
PDE3A	3.90653	6.72753	1.18095	5.30559	2.00346	5.52501	3.90218	1.79419	3.27688	3.84862	3.13486	14.1708	1.42471	9.19546	1.58608	0.808693	7.1969	1.11181	6.0806	9.93249	2.56162	0.622751	0.874381	1.38671	3.68218	6.29039	3.50186	1.51013	3.30004	5.54178	0.306573	0.89249	1.59663	0.148996	0.743728	3.08579	0.135003	0.125959	0.147916	1.18885	0.551165	0.599303	0.653216	1.27316	0.273726	0.410727	0.509041	1.10419	0.250474
FAM129B	226.227	108.585	499.876	129.504	326.728	106.236	216.801	752.635	405.842	170.916	229.083	131.15	152.311	118.82	182.372	271.563	197.924	262.597	118.33	234.235	248.816	322.272	244.898	256.546	350.392	291.02	276.728	197.234	113.686	289.258	354.377	28.4685	301.141	421.7	144.652	341.585	163.252	66.4221	338.778	206.457	282.61	21.3186	586.13	227.543	189.616	92.7161	257.044	141.562	426.415
ADRA1D	6.90927	2.01006	1.03906	1.97479	4.17276	0.839152	10.95	1.67497	1.94256	3.48406	2.35901	6.48403	1.70915	1.47735	1.79031	2.19863	4.59614	4.20562	1.18453	0.137458	0.108907	0.0256781	0.108533	0.395815	0.1642	0.852577	0.202706	0.41145	1.28289	0.366248	0.104468	0.165602	0.148128	0.0708133	0.180121	0.14951	0.0625176	0	0	0.170404	0.0342068	2.35195	0.895182	0.442182	0.0462878	0.032968	0.0972846	0.149714	0.057995
SPECC1L	12.3059	24.6103	7.65599	30.6634	7.02241	43.9541	16.0141	6.97096	12.9117	25.3719	12.9675	24.6639	9.127	30.1916	13.4126	14.1086	14.8149	10.4783	28.7916	40.5422	12.0643	14.5553	15.3284	12.2407	20.2142	11.2049	13.7891	12.8151	23.225	16.3998	7.89283	30.1332	10.0943	18.9369	14.7719	12.5228	10.0382	8.22447	10.5062	12.7988	8.15722	17.6233	12.2398	14.5518	7.01788	5.24331	11.2568	34.1392	23.6833
AWAT1	0	0	0	0	0	0	0	0	0	0	0	0	0	0	0	0	0	0	0	0.334299	0	0	0	0	0	0	0	0.03812	0	0	0	0.393795	0	0.045925	0.0500635	0.036361	0	0	0.0481248	0	0.0332765	0	0.0622026	0.0955903	0.0180116	0	0	0.0582568	0.169253
GALC	16.2219	9.39176	2.62681	9.28368	12.9219	8.96577	15.2101	3.76911	9.52923	10.6344	14.1333	13.6039	6.19925	8.17081	13.1202	13.4282	17.2776	9.51791	13.7145	26.6489	27.9319	2.41431	12.1677	4.07456	7.40596	12.605	15.034	10.0197	18.3752	19.8718	12.9041	24.2354	7.81137	15.2652	4.744	16.8687	18.8991	12.5455	6.27924	21.49	20.8493	3.29509	7.50182	23.4687	8.24624	3.61859	1.23284	17.6261	22.4632
LNP1	9.80039	6.30608	2.47626	10.1721	3.58102	9.74765	9.33025	1.41762	3.88484	11.4537	8.40182	17.507	3.85507	10.7269	4.55762	4.15621	8.49281	5.21729	10.7603	15.9014	1.99954	1.36976	8.24672	4.01751	2.88573	4.8917	2.04767	3.81603	6.13861	5.24568	5.72389	3.60657	3.3281	4.09955	2.58563	1.97067	1.86135	5.80091	1.28878	5.00301	7.48982	2.23786	1.90375	15.3594	0.953213	0.368087	0.995664	7.28051	2.73394
SLF2	6.88313	7.9894	6.75916	17.7348	4.58475	19.0089	17.0532	3.09466	7.47572	11.1957	6.44847	13.6743	4.13041	12.9714	5.39626	11.1246	11.5099	2.64663	16.684	38.1576	18.8479	6.43373	7.23771	19.1529	4.28132	8.67271	14.8384	15.1582	17.087	7.44698	10.8263	21.8142	9.03204	14.9224	12.336	19.5867	10.9457	8.03852	8.44971	12.5569	9.56877	17.3382	14.4333	13.9764	3.21903	4.91585	5.4695	14.8124	19.8647
BLOC1S4	20.4238	11.6371	22.6461	14.7404	28.2073	17.3088	26.5423	14.8012	26.0048	21.5911	45.8235	18.2074	58.9263	10.2712	47.9443	33.5549	27.2291	41.1302	16.4823	33.2635	49.7959	34.1595	50.5613	27.3799	35.5559	33.1599	74.3475	28.1602	36.2806	48.7736	62.8172	37.4626	41.4611	32.4191	40.8459	39.6625	49.9433	46.8463	48.3546	60.6657	513.541	29.9038	13.7356	37.5117	40.4121	17.7477	23.3321	26.0385	37.7248
MUC15	3.64148	0.138104	6.45593	0	9.00518	0	25.0104	23.0865	7.72667	3.47575	1.13874	2.24603	0.206676	0	32.7286	12.5989	1.38945	13.777	0	1.02848	0.217294	0.619075	0.496256	0.688033	0.0227512	0.0590656	21.4982	7.52526	0.264092	9.18975	5.74649	1.46851	6.38988	50.5697	0.235311	0.0155369	0.311843	9.07068	0.205635	1.39304	0.213283	1.2529	3.45525	1.65423	0.06157	0.0959276	2.2039	5.99916	0.916066
TBCA	54.3787	61.2613	56.8052	57.1067	56.2976	60.6919	59.614	48.9301	54.2238	70.8059	76.7412	69.5974	80.775	60.9321	58.9728	76.9422	68.1197	81.9985	62.4723	50.6976	47.5547	59.319	115.236	87.0642	53.3572	71.4657	113.105	42.9018	95.9219	69.3211	78.4578	293.85	74.6005	83.3004	124.801	73.7452	87.6398	48.0051	106.022	78.8751	94.4538	101.5	55.9605	69.0089	82.1651	47.8102	36.3689	85.4252	65.876
NRAS	37.4097	19.4391	31.8086	14.7262	46.7792	20.9538	32.6116	37.431	38.2891	22.8138	38.1133	23.0816	25.4899	18.8289	64.8485	25.5566	59.3587	36.5866	17.708	120.164	52.3694	88.9203	43.1681	132.774	23.3573	47.0721	63.3777	19.1428	48.9908	62.5139	79.3573	126.166	43.3702	60.0686	42.0032	105.537	37.7742	28.188	58.5097	85.044	43.1922	37.5032	40.1985	69.8477	18.6472	13.6659	12.4761	40.1646	37.642
PLA2G1B	0.912136	0.0726452	0.119575	0.563207	0.374952	0.333604	0.41423	0	0.292928	0.380898	0.665552	0.27799	0.407683	0	0.244659	0.801224	0.421659	0.939134	0	0.150278	0.0952505	0.112291	0.593273	0.314712	0.359027	0	0.126635	0.0856803	0.374009	0.436805	0	0.402324	0.287897	0.30967	0.22505	0.24518	0.136696	0.184222	0.108168	0.124197	0.0747938	0.0998561	0.0699048	0	0.0404837	0.432512	0.319072	0.130941	0.634037
PHLDB3	22.2079	3.8377	31.5512	4.6037	41.4374	4.39423	17.7501	56.4419	26.691	12.2405	16.3364	6.05734	22.8129	3.96733	13.9191	33.9066	12.1323	29.8728	4.63612	25.6276	29.1236	15.2788	24.8736	7.14416	6.84209	35.0038	24.7543	56.2128	8.96191	88.3441	15.7479	5.06262	14.5333	27.5547	25.5124	7.69585	35.0917	32.0617	6.47215	10.5813	30.069	8.53547	9.5115	12.0277	34.7067	18.8285	77.5433	17.5227	22.6379
ZDHHC2	38.915	5.22314	38.003	7.52263	38.9168	9.30679	43.9562	7.9178	23.1286	12.3401	29.6006	19.4211	8.38041	10.008	9.91174	31.4006	16.5366	24.7318	9.95635	28.272	6.54167	0.595686	21.9181	14.5931	1.64383	7.62287	6.21392	7.03693	4.31733	3.14474	1.43532	26.1751	6.32033	22.7246	21.4041	10.9703	5.25732	20.0863	2.01858	2.77656	35.9925	10.1403	10.5621	2.38128	21.7405	0.785286	6.89139	21.0866	76.4705
RRAS2	19.297	30.3347	13.7422	26.9173	24.848	20.7723	17.0981	14.204	17.9419	21.3713	19.2041	22.5742	15.8939	39.5674	22.2257	16.3901	19.9966	17.8437	23.495	16.8542	25.0084	50.5207	14.5352	108.01	17.8223	12.7729	40.2444	6.8231	15.5682	15.5227	20.1738	15.0605	19.7216	17.2222	7.48474	35.8786	16.9474	10.688	32.4969	41.4662	22.8573	40.3135	8.61503	31.2223	8.30286	6.10009	8.45007	22.1371	23.5235
TUBGCP2	28.3335	20.8826	17.9002	28.7884	33.224	28.9104	32.1722	23.0883	35.1219	28.331	39.748	30.6234	39.0755	27.0275	23.254	30.142	31.2929	32.0718	27.5625	32.5112	28.7466	41.0938	22.5423	50.477	40.7706	29.1786	33.7993	43.1659	39.9342	36.9548	25.2953	57.546	27.7116	25.5828	44.733	40.0293	32.6209	15.0639	37.3253	40.7153	28.0161	25.6588	40.3172	42.3856	19.3421	18.487	17.6583	40.5165	51.9033
GPR42	0	0.323413	0.0409496	0.0642916	0	0.399859	0	0	0	0.391325	0.151949	0	0.186153	0	0	0	0.144401	0.134006	0.0572235	0	0	0	0	0.0538879	0.20492	0.159601	0	0.0293419	0.14638	0	0	0.0275558	0.0246482	0	0	0	0	0	0	0	0	0	0	0	0	0	0	0	0
HIVEP2	16.1948	33.4733	7.73506	13.2716	71.818	16.1687	24.984	16.7968	10.2297	13.0863	21.0414	21.6026	8.62215	22.326	10.0506	12.044	19.3768	13.4456	15.4446	70.1666	23.4151	15.2534	8.34933	20.3169	6.05418	29.1232	11.8701	8.78069	11.2372	15.4253	15.278	9.89544	13.4226	12.3978	30.0635	15.4441	25.0375	8.98277	10.4145	9.04741	7.5332	4.59528	13.1781	15.6234	13.0464	5.13358	8.32406	5.82918	25.6102
PTPN13	58.7397	18.6884	24.9932	20.1685	44.0685	31.1437	92.9428	24.8037	82.3539	32.5689	25.3614	28.9028	9.76933	15.3197	40.6888	76.125	51.4184	29.0298	24.2493	110.568	13.407	13.5121	100.526	14.801	0.836217	36.6765	2.33973	12.0714	48.4616	30.0419	2.95168	10.8717	35.4987	33.6633	80.3567	10.4108	74.2349	24.5873	24.7309	5.90779	32.8039	4.15955	36.4412	16.1891	21.7378	22.2639	13.041	20.7443	283.8
REP15	0.539836	0.300959	0.495384	0.666652	0.22191	0.296159	0.441282	0.405143	0.303389	0.375716	0.328249	0.987147	0.723845	1.12458	0.530927	0.270968	0.91503	0.370542	0.593362	1.3341	0.6201	0.531666	0.702241	0.279387	0.637456	1.19523	0.224841	0.40567	0.411082	0.861725	0.405563	0.142866	0.085194	0.549821	0.266386	0.386952	0.566312	0.763206	0.576158	0.367522	0.354126	0.0590985	0.289605	2.16169	0.455235	0.511953	0	1.00744	0.825542
ENKD1	18.3011	16.3834	4.6417	29.0161	12.7096	23.9534	17.5594	7.2057	17.5447	27.3341	24.3826	17.4444	50.9718	22.6712	19.5383	21.9977	19.8157	30.3796	28.4525	44.4492	20.2566	14.1733	38.317	4.75921	67.3468	23.7884	25.8151	10.8145	25.6012	22.9201	28.7221	23.4167	16.9349	22.8863	27.3605	13.3322	26.6291	13.052	15.456	37.5929	39.9702	26.9434	19.8274	19.6737	27.3037	27.6217	14.4628	13.3153	36.0878
PRSS1	0	0	0	0	0	0	0.0253992	0.0419744	0.0898068	0.155703	0.0340079	0	0.374966	0	0	0	1.42201	0.0719807	0	0.414653	0.175213	0	21.39	0	0.0366905	2.19085	0.0388241	0	2.67005	0.0446391	0	0	0.198595	0.063293	8.27961	0.200449	0.921991	0	0	0.0380768	1.19239	0	0	0.0988057	1.20393	0	0.0326074	0	0.155508
PIGF	7.29182	1.69451	3.35623	2.67076	10.6042	2.62949	11.2974	4.65871	10.39	4.14948	7.66277	3.84785	11.0074	2.50837	14.6748	11.6331	7.07944	11.595	2.80546	12.4806	10.5474	8.66381	10.0672	6.33255	3.0216	7.92419	5.46951	11.7608	8.18994	12.0923	4.11805	6.49699	9.91634	14.063	10.2105	6.85028	8.49695	5.31239	13.2116	4.50468	6.58549	5.75908	6.05647	7.9305	7.99556	5.54324	5.11169	17.2686	12.5629
BRCA2	0.74681	0.528695	0.714841	0.185426	0.246892	4.96851	1.00345	0.583606	0.45302	0.481815	0.743859	0.614169	2.50784	0.345722	2.0307	0.392708	3.28793	0.687548	0.191099	12.2883	2.36187	4.10366	4.94685	5.05524	1.32512	1.93007	11.8691	6.004	4.81618	3.54228	5.70754	11.6702	1.48538	1.81906	4.07711	6.3175	2.49421	3.20816	4.1329	4.62915	3.62369	1.61957	3.72478	3.39536	0.250436	1.46894	1.06707	2.80441	1.54252
RGS12	20.7061	4.68407	15.1553	5.63659	22.4857	7.52391	19.2235	27.461	33.8817	13.0399	11.6853	10.0104	16.2051	5.57966	6.79215	24.8221	11.1296	21.5975	6.19828	11.6234	11.547	25.9924	39.249	12.7197	5.55613	21.3439	5.27637	8.65836	27.8075	18.1657	9.75424	16.5167	19.4487	11.9102	18.1334	10.5701	25.2887	13.984	17.4618	10.0862	7.20571	5.39844	7.36401	16.4662	21.1231	3.08166	10.1965	13.5592	52.8237
ARHGAP28	8.05607	1.45542	0.416355	0.563175	2.06882	1.90322	9.92321	1.36047	1.06703	2.40768	2.95917	3.4846	0.662447	1.22146	3.60852	2.0847	19.4178	3.15263	0.760841	2.56799	0.892923	0.0781986	0.336875	0.438324	1.2437	1.23162	1.72304	0.394719	0.933061	5.15558	4.56815	4.44399	4.98908	1.67544	0.241112	2.8632	0.0366129	0.700662	0.0405606	0.705223	0.913502	0.791672	1.13838	0.62726	0.221202	0.10426	3.42414	6.2357	1.39933
TEPSIN	6.49217	2.5208	5.11051	4.17528	8.00412	2.65938	8.82409	3.94372	9.91935	8.99859	8.48591	4.65554	15.3665	3.94596	7.24411	8.64901	5.12202	3.50206	3.8058	8.53673	7.01877	12.863	17.8206	9.9086	10.3578	13.9656	17.9333	10.6068	11.7326	17.264	12.027	13.109	8.86184	25.3496	11.9702	8.91292	13.8455	15.1421	8.33291	11.9639	10.5818	12.3349	15.5845	13.2557	10.978	10.3049	13.3375	32.4547	14.6618
AOC2	3.50436	1.11639	1.06236	1.39745	10.3539	0.841105	7.26095	1.03556	2.23323	1.79874	3.64906	2.50316	1.23998	1.23192	6.09017	5.85416	2.19373	5.20541	1.52468	2.63418	0.526046	0.78194	13.9893	1.05796	0.201156	13.0185	2.55424	22.6927	2.25801	3.32139	2.21222	1.15927	1.41716	12.5417	3.89082	2.61003	4.36552	7.78544	2.49343	0.77538	2.20902	0.76728	1.61141	1.05761	3.02322	9.74506	2.01755	2.86118	0.822124
RPAIN	10.417	5.75759	8.03962	5.41648	11.0112	6.60289	14.8323	6.7657	11.9603	10.608	9.925	7.39984	11.704	6.3144	7.09384	16.2858	11.2966	12.9027	7.23151	12.7234	10.8535	6.4121	9.93392	6.98563	8.24161	16.1541	14.2992	7.04084	9.10701	13.8278	9.64357	23.1394	7.47197	21.8133	12.8992	7.34054	16.9611	7.94894	5.36855	13.8	6.62792	14.1993	6.05661	12.4254	10.0151	7.01927	7.90892	47.1221	19.3492
ABCC12	0	0.00621615	0	0	0	0	0	0	0	0	0	0	0.0465132	0	0	0	0	0	0	0	0	0	0	0	0	0	0	0	0	0	0	0	0.00615874	0	0	0	0	0	0	0.0106274	0	0	0	0	0	0	0	0	0
ZBED5	21.8978	8.25931	8.61833	13.7962	21.6549	14.8981	21.8764	6.28826	13.2885	17.665	18.5058	14.8993	14.6437	10.4997	13.9974	22.6704	12.0471	15.1357	12.74	19.6341	12.0543	11.1164	17.1123	21.8932	7.29789	16.3998	15.6324	8.89978	15.8454	15.2577	10.9163	28.9006	10.2886	21.32	9.24721	12.4045	26.2341	11.1038	9.21013	15.0595	19.396	15.4455	8.59976	14.992	18.0105	11.8274	8.46979	31.6803	39.4793
HPRT1	34.1318	46.7186	53.2239	26.9199	42.6686	44.8876	40.0649	42.9751	42.6079	27.733	63.9287	41.7729	124.178	33.4427	56.3561	43.5277	71.7825	50.607	29.5402	74.8007	65.4847	125.859	56.077	185.764	49.4602	56.6965	48.7544	26.4232	65.9514	51.4234	175.704	194.693	92.0088	123.602	164.757	102.325	100.906	155.312	66.4188	150.718	107.22	147.031	57.5891	107.323	53.0568	48.7091	25.6131	58.7971	22.8661
C6orf15	0	0.0406558	4.81826	0	0	0	0	0.0383108	0.0819684	0.142113	0.310397	0	0	0	0	0	0	0.0437988	0	0.504616	0.426455	0	0	0.264192	0.334882	0.0869404	0.070871	0.0479509	0	0.651887	14.8289	2.70192	0	0	0	1.50937	0	0	0	1.11211	0	0.0558844	0	0.0601213	0.0226567	0.16137	0.178568	23.8896	0
NAA15	16.8675	22.8684	14.0371	18.9307	33.5314	17.4773	18.1991	19.4718	16.3469	15.4385	15.7761	16.746	10.784	22.0191	16.0721	14.5495	22.529	16.5287	20.3621	53.9012	24.9599	16.2507	20.7805	31.6313	7.92462	18.757	17.0704	12.7092	18.062	21.7601	26.9897	26.4506	14.487	15.8877	17.386	22.7368	19.7915	7.29139	21.6441	31.6478	20.6115	18.9248	11.3105	25.9418	9.35064	6.82848	7.07765	20.541	18.718
ZC3HC1	11.1373	8.77388	10.1094	15.2752	6.80609	18.4847	16.9925	7.70212	12.7861	16.7066	12.7627	18.9079	21.6247	13.4074	11.0939	14.4791	17.0352	9.6014	13.7729	19.9014	20.9495	19.5582	18.4791	23.2728	17.852	13.4958	11.8064	11.4557	21.1367	16.2279	18.9244	38.5493	19.0785	18.8536	15.2356	12.2432	19.7538	14.3257	15.9291	21.4213	21.3156	29.1352	12.0719	27.8615	11.6319	9.3325	11.7187	43.9203	21.7372
TRMO	11.5959	4.49913	5.77205	4.16064	7.45604	4.05119	10.2366	5.8087	9.27103	8.32593	10.1028	5.35912	12.3151	6.63405	6.82108	14.8901	9.3876	8.05447	4.74318	6.72942	3.99059	7.67044	5.49345	8.52732	4.30542	8.34777	7.97742	4.42202	6.00984	3.49209	7.53568	5.1422	3.15745	11.9867	5.5513	7.70402	4.81399	2.16723	9.60538	8.38944	3.72392	5.86607	6.15455	6.86524	7.95199	3.0529	3.35809	7.63251	22.2902
SPANXN2	0	0	0	0	0	0	0	0	0	0	0	0	0	0	0	0	0	0	0	0	0	0	0	0	0	0	0	0	0	0	0	0	0	0	0	0	0	0	0	0	0	0	0	0	0	0	0	0	0
VGLL1	28.8894	0.120305	0.39605	0.233177	56.1438	0.138118	63.8659	2.91918	100.569	30.2781	20.2988	8.3442	59.4132	0	64.3548	222.3	49.8118	98.8892	0.0691806	60.662	89.0055	8.27532	2.45625	4.43006	80.961	22.8324	1842.88	156.968	58.576	133.825	1.04027	0.233196	4.38039	323.641	134.125	84.117	121.961	41.4152	7.38924	22.3676	175.05	8.72318	147.777	17.9685	190.404	155.281	118.671	77.6311	8.24256
SPINT4	0	0	0	0	0	0	0	0	0	0	0	0	0	0	0	0	0	0	0	0.749039	0	0	0	0	0	0	0	0	0.199736	0	0	0	0	0	0	0.101839	0	0	0	0	0	0	0	0	0	0	0	0	0
RBM44	0.456973	0.41375	0.151342	0.297013	1.51597	0.140744	0.323303	0.238263	0.502055	0.401741	0.362685	0.322521	0.157663	0.0801653	0.120422	0.325954	0.192718	0.107307	0.211487	0.713253	0.110509	0.343464	1.50177	0.165966	0	0.196618	0.173633	0.0722949	0.828396	0.138212	0.0803065	0.0594074	0.296059	0.119759	0.189892	0.189638	0.562286	2.73967	0.148313	0.039298	0.58376	0.15798	0.206444	0.192619	0.230575	0.547415	0.179484	0.23478	0.561734
SMIM13	6.9205	13.9794	6.34658	14.1288	7.79028	19.9083	9.56093	8.26347	6.37843	11.6115	8.52928	12.0117	6.69488	15.0762	9.00107	5.51432	14.9582	4.32419	13.8717	20.6152	7.63512	12.5159	13.1606	20.8153	7.5897	13.5518	10.8574	17.9104	12.085	12.7214	15.8022	17.5867	8.26709	18.501	8.89732	22.8343	7.88778	8.93787	10.4959	28.3282	14.8102	7.4743	7.8296	24.7077	3.97236	4.29689	2.98173	31.577	8.81858
LCLAT1	6.54173	4.58112	3.86672	5.24226	3.46879	7.65905	9.12688	4.2646	6.18443	5.43118	4.20838	7.62092	6.27446	9.99901	7.87004	7.24721	11.9174	5.9117	4.50993	46.848	9.64459	8.03434	8.22778	8.1869	3.56524	6.48705	5.36327	16.1512	7.67744	9.58969	17.5065	7.25964	3.75689	6.91242	4.65109	12.5065	7.43686	10.3899	9.24492	10.2355	7.49072	6.58524	6.91801	5.2336	3.63532	5.31671	3.72815	20.9045	9.93396
TUSC2	33.1364	18.2809	23.4638	34.9469	38.4117	28.529	40.4217	25.3769	43.4402	34.7113	48.8863	35.2724	75.0612	28.5188	46.9921	52.0529	43.942	51.3003	31.5923	30.8831	38.9978	25.5481	53.0163	35.0082	43.9522	51.1626	60.0742	31.7624	31.1696	38.8023	24.6723	31.984	41.4727	53.6212	46.8462	51.0148	37.7701	43.721	37.2877	41.8254	48.5514	46.9736	33.8109	29.1701	37.3152	31.1764	48.2268	46.8047	42.3682
MGAT5B	0.159474	0.145154	0.0358389	0.262583	0.137353	0.0833227	0.256581	0.157299	0.270704	0.228324	0.498695	0.77764	0.393723	0.132886	0.195543	0.217271	0.926779	0.132919	0.333878	0.210191	0.0475805	0.145842	0.93649	2.35812	2.738	0.279364	0.177122	0.14552	0.464402	0.33457	0.182565	0.59488	0.0287627	0.0928136	0.0786937	0.57155	0.054627	0.0644171	0.054033	0.0868564	0.0448341	0.0399049	0.0558713	0.0858606	0.0404457	0.0360088	0.0531287	3.47975	0.253376
NCBP1	18.1988	17.1339	16.5834	20.7469	23.715	26.931	24.9035	17.2084	24.6242	21.6235	16.8252	23.0008	15.643	22.3974	21.4107	22.1263	35.3972	16.4425	23.5581	55.5251	19.6067	32.4119	17.8611	42.1803	12.3723	26.9932	34.6151	19.9226	18.8198	22.6877	62.4554	59.6181	14.0871	42.4719	18.8148	31.5783	18.439	8.1244	27.2909	46.76	16.9182	31.0044	27.975	34.9362	12.5233	11.6385	12.1084	41.8303	35.0998
RTN1	0.597501	0.918144	0.454614	0.771623	0.770557	0.83984	1.08112	0.780779	1.5426	1.09589	3.04327	1.51392	1.08917	1.32769	1.50838	0.776245	2.36856	0.490541	0.995849	0.725756	0.381708	0.911533	0.975379	1.4067	1.54944	1.40471	0.364343	1.26778	1.19685	0.688214	0.414656	36.3878	0.569465	1.56978	0.208124	9.36351	0.294967	0.141972	0.733568	4.00719	0.322786	0.50277	0.754215	0.739582	0.128956	0.118513	0.0546433	7.84408	0.586349
SUN3	0.0419993	0.0267596	0.0880936	0	0.184157	0.0614433	0.122069	0.100864	0.269757	0	0.245163	0	0.25029	0.0699942	0.180245	0.252976	0.0517742	0.0288283	0.0615516	0	0.140346	0.413637	0.0874152	5.15877	0	0	16.3265	0.220928	0.157451	0.482705	0.028047	0.02964	0.10605	0.57035	0	0.0301049	0.100707	0.10179	0.0796894	1.28098	0.0826532	0.36783	0.618004	0.0791435	0.0447378	0.0796601	0.391778	0.1447	0.0467108
CAPRIN1	69.6303	58.9879	54.5404	63.1978	94.352	91.9702	107.183	50.7915	87.2581	69.932	68.7639	83.8463	42.6117	59.5507	66.4038	89.9313	116.31	66.1131	67.9242	166.616	131.996	156.524	66.4567	237.789	38.3801	60.8413	103.857	81.5588	67.3208	66.931	112.286	199.958	69.3959	92.9732	73.5931	110.258	101.243	25.6728	101.223	131.084	67.975	70.345	68.143	96.483	52.6213	27.0834	26.4046	109.518	140.626
AL355315.1	0	0	0	0	0	0	0	0	0	0	0	0	0	0	0	0	0	0	0	0	0	0	0	0	0	0	0	0	0.018446	0	0	0	0	0	0	0	0	0	0	0	0	0	0	0	0	0	0	0	0
SMARCD3	14.3582	22.9955	6.45772	30.3931	9.28099	31.713	19.2693	6.22599	11.9187	30.8247	23.7172	34.6833	20.9662	26.5642	6.136	15.6926	21.547	14.8697	26.1904	11.8601	14.8125	4.57582	27.8165	3.47648	20.2707	9.66714	2.84439	7.15112	30.0813	15.1189	3.38304	2.53818	11.8023	6.67686	3.56331	5.02559	8.94267	11.4413	1.47369	5.04573	2.4511	4.97605	4.78768	13.7261	8.15405	2.77818	4.96062	15.3805	26.0079
FOXD4L4	0.13048	0	0	0.0537109	0	0	0.0474043	0	0	0	0	0	0.116638	0.0543632	0.0233322	0.032747	0	0	0	0	0.0545021	0	0	0	0	0	0	0	0	0.0416565	0.0217836	0	0	0.088596	0	0.0233819	0	0	0.0309466	0	0.0213984	0	0.0999983	0	0	0	0.0304287	0.037462	0.0362794
GNG2	5.41666	9.17653	3.3008	5.82071	5.01264	10.5936	7.29988	4.12849	4.37996	7.79694	17.8285	11.9971	12.4363	12.733	8.42575	2.18654	19.3853	3.99977	9.07474	4.13328	3.71535	1.77448	1.38847	8.46707	8.07937	21.8609	6.73803	4.28468	5.85148	8.94135	1.35551	16.691	2.18836	0.536845	1.40679	13.3236	0.587885	0.0737004	7.56211	10.1982	1.24177	13.3229	2.25129	6.60778	0.546616	1.39146	1.28713	16.5273	1.72485
TMED1	22.9815	12.3757	11.698	12.7454	14.8623	19.6943	22.5327	10.132	23.5308	19.6488	32.0408	22.5653	29.7979	15.1437	33.9765	24.0363	31.2936	30.394	13.8103	21.5454	18.476	22.9178	36.0245	93.5587	65.4022	31.9674	59.6469	30.5295	34.7867	30.3916	20.5162	25.0405	22.1859	19.2825	24.2467	31.9122	27.2646	15.3811	24.9954	29.9564	28.0381	8.50566	35.8445	21.7891	16.7468	9.08866	7.17578	32.7424	46.2533
ARL1	47.3216	60.3292	60.4766	81.502	50.7843	84.1483	80.3399	37.6921	61.8581	53.0864	49.1228	79.9693	36.2718	65.2046	64.8949	60.1631	75.8951	37.0042	71.878	97.5909	72.1573	19.3098	67.5065	52.9287	27.373	45.8038	53.1913	36.1096	75.8238	59.2738	28.3425	52.2748	49.4795	48.2912	75.3814	42.2977	66.7183	41.6172	33.2373	41.7753	98.2642	41.022	24.5793	36.4509	44.8616	27.7753	34.9433	52.0469	64.8817
APOE	58.7985	79.1358	38.6494	33.6202	56.2655	49.1056	48.9476	147.747	93.4866	87.1786	566.196	121.867	1212.7	85.7075	181.597	59.4606	159.782	103.166	39.1202	182.565	845.341	117.583	27.5027	254.625	771.232	34.2889	1148.25	967.535	237.186	211.99	106.755	23.4775	250.724	9.64852	14.2861	1275.82	20.9372	16.2541	388.332	1509.17	26.9192	343.053	342.749	289.043	10.2206	39.1685	124.098	296.451	11.853
PCDHGA10	1.06218	1.09538	0.13781	0.63106	1.48844	1.05731	1.21736	1.81456	0.745526	0.707249	0.69247	1.77544	0.104411	0.875965	0.51694	1.02234	1.90334	0.375814	1.41223	5.81642	0.704392	0.075492	5.50412	2.0402	0.3678	0.939946	0.63243	0.518415	7.03008	1.98569	0.840946	0.448219	0.435486	1.14007	0.226948	1.27941	11.1591	0.0442321	3.37627	0.799177	0.179582	0.172625	0.382682	0.453964	0.10109	0.0276926	0.500519	0.0880297	0.974296
ZNF221	0.455145	0.597044	0.196549	2.24826	0.322833	1.7234	2.31499	0.112521	0.636258	1.0733	0.494898	1.50137	0.255283	1.24933	0.785154	0.967586	1.5182	0.385919	1.72643	6.91641	1.49856	0.316416	2.36829	1.0346	0.365326	1.09435	0.564986	0.865128	1.73138	1.70949	0.536372	2.64524	0.354918	1.21193	0.977649	0.594918	1.44444	0.692138	0.558793	0.408292	0.825457	0.164136	0.689425	1.03425	0.475315	0.338538	0.998984	0.55345	4.28784
LRRTM2	0.39385	0.167293	0.0500667	0.0589542	0.340153	0.122221	0.511647	0.0788216	0.176309	0.664515	0.394782	0.538328	0.0853492	0.11934	0.0939031	0.0479251	1.10344	0.131073	0.0874547	4.08992	0.0797635	0.0352626	0.0496811	0.938869	0.0375815	0.113828	0.238601	0.0986553	0.0950779	0.259097	0.0239101	0.134764	0.0452038	0.0756349	0.0706721	0.239535	0.143088	0.0578508	0.181161	0.117004	0.0156582	0.0418101	0.168299	0.06747	0.0169507	0.0150912	0.0333992	0.0137064	0.0663684
MCHR1	0.196536	1.06438	0.206117	4.2069	0.24237	2.8393	0.606922	0.0294997	0.284024	1.7235	1.48185	2.96494	0.497774	0.696018	0.105432	0.0739877	0.242277	0.219216	1.08011	0.22666	0.369421	0.169366	0	0.983249	0.773587	0.736395	1.22786	0.055384	2.16433	0.313725	0.393738	1.56038	0.0620325	0.0667238	0.0969822	0.950913	0	0	0.0932266	1.04366	0	0	0.0451867	0.347205	0.0959523	0.0465962	0.0687497	0.0846405	0
ADCYAP1R1	1.07539	4.84371	0.167497	4.92635	0.455189	1.51094	1.52409	0.14703	0.294064	1.43465	1.0773	3.56947	0.609137	3.33595	0.792039	0.961992	1.50942	0.160784	3.86982	0.631509	0.871698	0.0209725	0.443218	0.146945	0.245867	0.014507	0.070954	1.08016	0.464023	0.448697	0.0568822	0.120226	0.0940975	0	0.0210161	0.206064	0	0.0258051	0	0.0927844	0	0.139875	0.0913919	0.371182	0.056708	0	0.0198642	0.611389	0.0118418
BIRC7	0	0.534096	0	0.306723	0.1021	0	0.169192	0.111842	0.299116	0.363016	0.135923	0.851588	0.832592	0.465672	0.166552	0.420764	0.57409	0.76718	0.409503	0.306905	0.466862	0.275193	0.726968	1.47826	1.0754	0.697972	1.75862	2.41473	0.349175	0.951539	0.497592	0.0657318	1.17592	0.0843232	0	0.834534	0.0558336	0	0.530174	2.23205	0.183298	2.89583	2.02724	2.32556	0	0.0294433	1.0426	0.106966	0.0517946
OR1J1	0	0.0478304	0	0	0	0	0.16364	0.180286	0	0.167192	0	0.0915157	0	0	0.214782	0	0.0925417	0	0	0.296833	0.125428	0.295735	0.859357	0.103605	0	0	0	0.0564128	0.140715	0.575195	0.751973	0	0.379109	0	0.0740878	0	0	0.181941	0.142437	0.245318	0.0984901	0.591717	0.506287	0.0707309	0.10662	0	0	0.172426	0
HMG20B	40.4735	40.2553	35.0887	52.0154	42.878	60.8389	46.7986	42.2023	55.8071	50.0685	58.6053	50.6275	84.9247	38.5032	67.8276	65.3011	42.6859	60.3129	44.8873	56.8252	33.5439	68.187	100.491	66.2693	67.3855	95.7201	57.7302	74.6758	65.6664	73.8913	80.933	98.547	69.1234	78.3891	96.4536	62.0645	91.7117	85.9486	66.0229	89.8179	86.826	74.296	55.3299	98.747	72.9188	73.5704	73.1163	60.8195	66.8704
COMMD1	21.7742	25.4408	25.2915	25.3871	20.4017	31.6768	23.5995	25.6167	27.5214	27.6674	35.0598	29.7326	63.2494	28.5843	30.8226	26.7131	31.8279	36.8635	26.741	29.7812	35.3898	28.483	25.4132	29.5891	50.4339	26.2697	15.3682	31.2627	32.1928	43.4955	21.4252	19.659	34.9004	24.8613	22.3297	26.2017	26.7615	31.7911	26.6292	30.3105	22.1635	68.4756	17.7875	21.06	27.3295	14.6508	27.7438	32.4452	23.0668
LIPJ	0.0481953	0.0307074	0	0.0264521	0	0.0235026	0.128404	0	0.0103185	0.053669	0.0781475	0.0979226	0.0574429	0	0.0344727	0.112893	0.0198041	0.0330812	0.023544	0.0846971	0.0536836	0.015822	0.0334371	0.0221716	0.0168624	0	0	0.0120724	0.127981	0.0205155	0.0214565	0.0453503	0.0507062	0.0145443	0	0	0.0577818	0.207657	0.0152409	0.034999	0.0316156	0.084419	0	0.121092	0.0456336	0.0101569	0.0749293	0	0.0357346
PPP1R3E	4.62838	5.21286	5.66531	5.54835	2.64458	5.29413	7.47868	2.52694	5.2718	7.08131	5.68919	7.89605	4.6882	5.55018	3.25427	7.71326	4.92975	3.6449	6.32188	4.32034	4.76476	6.72773	13.1127	2.66002	2.83503	3.09055	3.32026	3.09382	9.81848	5.30775	3.65994	21.0232	6.96077	28.0258	8.55334	4.03187	9.46316	16.0475	3.76898	4.22754	4.66175	10.174	5.36188	6.6957	3.54748	1.79054	6.0909	12.3774	8.92442
MCTP2	6.76534	0.503546	3.63281	0.212269	5.74485	0.508401	9.68899	2.07973	8.56102	2.71513	4.62423	2.37105	1.88392	0.485742	4.42611	9.75141	5.56224	4.9592	0.550369	14.8566	3.07642	4.95167	9.58373	7.72016	0.55891	6.72813	6.9662	2.93159	5.80745	2.46944	1.48225	14.7942	3.92393	1.35488	3.36884	4.73285	12.6201	0.710925	5.90778	1.39817	5.53001	2.42502	4.3472	3.18451	5.37549	2.20419	0.449655	1.58352	24.1936
HBQ1	0.542857	0	0.14233	0	0	0	0.394446	0.162964	0.0871679	0	0.132034	0	0.161755	0	0	0.408727	0	0.279462	0.198894	0.178875	0.34013	0	0.282469	0.374601	0	0.184911	2.56246	0.20397	0.0635974	0	3.35329	6.12973	0.171342	0.122866	0.133939	0.0972793	0	0.10964	0.257504	0.295664	0	0	0.0832075	0	0.0481877	0	0	54.2388	0
BAZ1A	27.9424	19.3928	16.9267	8.04414	70.4896	8.00429	22.7957	27.9986	32.7139	17.531	27.4605	12.9712	13.8419	10.2364	20.3243	22.4826	26.3963	19.6596	9.40327	78.9385	21.7407	39.3481	41.5582	45.1365	9.85904	42.4748	39.6198	20.0463	16.8493	20.9367	47.5236	70.3693	31.6689	31.7818	30.5891	49.9945	40.2639	18.4667	35.2585	37.1588	20.2887	19.5726	17.404	51.052	20.0576	11.9307	13.0106	20.9664	38.4337
CELF6	0.0202739	0	0	0	0.022224	0.0296599	0.0294625	0	0.0130217	0.0451529	0.0788968	0.0247154	0	0.0337876	0.0290027	0.0203528	0	0	0	0.133608	0	0.0199671	0.0210986	0	0	0.0552464	0	0	0	0.0258902	0.0135389	0.0572314	0	0.110128	0	0.0145323	0	0.0491362	0	0.0220841	0	0	0	0.0382042	0.00719861	0	0	0	0.0450965
DEFA3	0	0.633934	0	0	0	0	0	0.331872	0	0	0.107554	0	1.18587	0.36848	0.0790742	0	0	0.151765	1.94421	0.14571	0	0	0	0	0	1.50626	3.56079	0	0.103612	0	0	0	0.0697866	0	0	0	0.132541	0	0.31464	0	0	0	0.13556	0.104162	0	0	0	0	0
RBCK1	46.8562	35.1754	59.9089	45.9277	53.5628	50.7239	71.3368	47.6901	110.175	62.4442	79.177	57.2313	98.206	43.5633	78.1238	102.425	70.4637	71.8559	47.4487	66.2848	77.3516	103.689	119.873	162.191	174.204	84.8019	84.668	59.6359	104.857	111.87	52.6698	63.0607	70.2031	81.3549	121.335	104.724	105.482	89.8589	182.114	142.211	104.141	105.695	75.2224	104.17	82.9289	49.5791	81.3631	72.5371	96.4444
RSPO4	0.348951	1.35109	0.225208	0.309383	0.176546	0.431962	0.0585119	0.016116	0.344812	0.179345	0.940124	0.752624	0.863806	0.134203	2.39995	0.134734	1.98538	1.97143	0.275369	1.80433	0.0672729	0	2.54201	16.1888	1.63412	1.2069	13.2369	12.6877	1.74844	6.99275	17.3158	0.397811	0.271112	0.0486025	0.291403	0.211645	0.321815	2.84076	1.1714	2.83619	0.950847	0.141051	0.296231	0.101164	0	1.34068	0	5.64127	0.0895606
CA1	0	0.0227864	0.0750139	0	0.0392034	0	0.116937	0.0107361	0.0574262	0	0	0	0	0.0298009	0.0383708	0	0.132261	0.012274	0	0.636352	0.0746925	0.0176111	0	0.0246787	0	1.99783	0.0595818	0.134376	0.041898	0.205518	0	0	0.022576	0	0.0176478	0.0384526	0.0214385	0.0433384	0	0.0194783	0.0117302	0	0.0328903	0.0168481	0	0	0	0	0.0397754
DMRTC1	0	0	0	0	0	0	0	0	0	0	0	0	0	0	0	0	0	0	0	0	0	0	0	0	0	0	0	0	0	0	0	0.0277046	0	0	0	0	0	0	0	0	0	0	0	0	0	0	0	0	0.0436606
BCKDHB	19.8877	11.4076	9.501	13.2103	25.4047	15.5016	35.0035	8.87219	18.5924	13.4908	19.0181	22.6543	6.90027	15.0681	16.9091	29.3108	17.798	17.7842	17.5715	41.7563	24.6901	3.30844	32.672	8.08866	2.28815	13.4876	12.8999	13.6425	14.1008	14.3985	8.50791	22.9381	8.35824	19.6065	46.3794	8.42772	22.751	18.896	8.00127	11.1529	24.92	7.29256	13.0807	8.9061	17.0224	5.4452	7.45066	7.34645	24.3842
ATXN3L	0	0	0	0	0	0	0	0	0	0	0	0	0	0	0	0	0	0	0	0	0	0	0	0	0	0	0	0	0	0	0	0	0.0267441	0	0	0	0	0	0	0	0	0.0742087	0	0	0	0	0	0	0
ZNF750	33.756	0.174755	124.717	0.225808	42.2645	0.143307	127.235	270.139	234.617	24.3908	6.2708	5.03938	5.69753	0.195901	121.704	52.9256	23.4748	27.7019	0.114848	104.786	14.8938	21.5524	36.0464	2.67679	0.123382	28.6419	18.7567	29.5771	9.90605	51.8385	192.714	13.6188	52.8576	30.9328	43.6779	4.17077	35.2794	4.8115	133.97	18.6304	26.6545	1.50992	110.327	40.9051	15.2203	6.31703	17.0874	9.53974	98.683
ZNF230	1.06261	0.861015	1.15076	2.4343	0.936923	2.94014	2.70237	0.832156	1.74336	2.35373	2.371	3.11178	2.07872	1.36668	2.49497	4.11626	2.79071	1.2447	3.89325	3.54705	2.17104	0.602893	4.19496	2.1679	0.521305	2.73825	1.35981	2.15254	3.50192	4.46918	1.21868	5.5673	1.26866	4.34999	4.25184	2.11117	2.61719	2.95793	1.04097	3.27117	2.62914	2.69076	1.76329	3.41712	1.8947	1.8256	1.69155	3.50184	5.74209
VPS9D1	15.3847	9.47774	21.142	12.6134	16.6551	16.0499	18.5797	14.1674	30.0258	20.1802	25.2073	14.3573	49.4962	9.58381	14.7987	20.9832	12.347	14.7257	12.1597	16.6974	17.9225	16.4475	83.9387	43.6071	28.2203	22.1181	19.1377	16.5044	40.522	17.2618	8.89925	16.4882	35.4711	35.5986	21.9059	30.8013	28.4431	13.9888	54.6773	40.1968	24.764	14.6447	32.7209	18.2342	21.338	8.45215	10.9068	14.7438	22.1374
DALRD3	17.2275	4.69519	9.40664	6.86382	16.8489	9.10435	18.1019	9.91628	16.5342	14.2341	15.8378	11.8736	17.5426	5.86066	14.8236	26.5368	14.3691	21.3175	8.04911	31.8722	18.155	16.0912	25.1036	16.2778	20.5295	12.786	12.5293	8.04668	9.41546	24.1948	8.39089	8.21217	21.8249	18.6373	17.2751	12.0512	21.6964	23.494	19.9048	16.9795	19.7639	21.1957	12.779	11.8946	18.1193	10.5671	9.01184	16.8351	38.6938
BIN1	23.2538	110.361	17.6492	117.407	18.2979	106.773	41.2227	12.0768	18.0374	89.6554	74.0388	91.4047	91.8683	94.776	15.9719	21.9109	46.7712	16.8837	124.686	9.09096	3.49937	19.252	7.57125	19.9801	46.9314	11.7721	4.96721	16.1333	58.1551	9.55887	6.80042	1.17061	4.05582	4.0394	1.60595	51.3742	0.943989	0.466471	24.6603	15.3353	3.84282	20.3748	26.5832	10.762	1.68488	0.677013	1.17517	6.96872	3.26928
NOL12	4.39822	1.92416	5.33535	2.46959	6.30986	2.7576	5.09559	5.65856	7.29014	3.2501	6.23111	2.86618	9.37303	2.39825	3.97226	7.22323	3.74782	3.325	3.08921	4.24755	7.00995	6.228	21.3669	5.90218	9.44574	7.8428	10.7154	5.80301	10.2768	4.60717	4.629	9.39763	6.99861	9.13806	12.722	4.76525	10.5461	11.38	8.28747	5.62988	9.49316	8.78673	5.09492	9.18554	9.36278	5.30511	11.3062	12.4298	7.73189
CALM2	145.868	358.223	131.671	358.122	136.32	429.382	197.363	114.671	141.163	275.347	227.448	341.768	206.051	350.247	149.229	167.521	236.9	101.166	375.417	165.331	180.505	166.928	129.896	240.068	112.64	174.849	116.117	182.616	263.121	257.118	212.581	201.384	170.419	159.844	122.587	278.151	132.099	107.191	137.232	188.046	133.2	273.809	157.608	217.338	80.6855	69.5618	81.677	189.38	168.775
RAC1	298.587	231.604	392.837	301.361	332.019	281.325	293.371	342.088	434.526	315.147	349.102	330.281	380.937	248.027	441.31	293.37	348.901	390.049	302.841	420.178	336.205	285.279	511.897	464.568	400.007	344.282	302.312	563.176	364.461	346.906	291.355	344.997	504.791	487.092	357.065	616.742	586.343	278.152	533.827	411.329	687.795	127.294	345.909	497.904	432.352	258.146	151.815	135.907	337.122
SYT15	0.254061	0.194248	0.309078	0.317928	0.144819	0.16354	0.228909	0.16474	0.248035	0.248966	0.385589	1.23887	0.230136	0.152427	0.188992	0.367272	0.701548	0.0627795	0.119148	0.0937608	0.0169795	0.0600519	0.20094	0.154278	0.149335	0.332312	0.293464	0.122188	0.480988	0.0129776	0.0814374	0.00717191	0.0384908	0.303613	0.100295	0.0655596	0.15839	0.0738895	0.134975	0.132838	0.0866639	0.0979031	0.130844	0.344702	0.0216501	0.0128501	0.0473987	0.0116709	0.395586
PODXL	42.5198	23.0457	5.90425	13.5039	20.428	16.8284	33.7326	11.411	12.8937	23.3326	24.0397	37.0634	20.2814	11.0578	20.5429	21.162	95.3607	10.7866	32.0877	35.26	24.7623	4.34604	32.7519	31.298	14.6286	148.207	92.9695	27.173	31.2566	31.6494	6.12695	29.8505	12.5855	16.5743	22.0574	259.632	11.6596	3.13754	13.2621	25.4059	24.248	13.1884	33.0958	19.6821	8.19121	13.8962	16.1101	131.63	18.3839
MPZL2	182.14	21.8233	193.155	2.06639	343.587	6.31398	168.253	211.875	252.022	70.6082	155.492	56.7372	66.9635	10.6105	191.572	179.807	108.86	152.313	5.47279	818.273	167.21	74.7771	188.768	42.4976	11.1967	186.818	27.0443	160.691	233.332	244.831	50.8974	24.3128	239.298	186.706	257.001	83.8019	236.517	74.8279	141.347	32.592	136.67	10.4952	192.416	121.806	250.559	96.2577	84.9021	33.7817	478.014
BFSP2	0.0702829	0.0671705	0.110564	0	0	0	0.0766025	0.379777	0.135426	0.704385	0.478641	1.32804	2.63871	0	0.100543	0.0352782	0.173281	0.0241211	0	0.277904	0.0587148	0.0346096	0	0.484991	0.590168	0.191521	0.117091	0.158446	0.0823387	0.179505	0	0.124001	0	0.0318147	0.589589	0.554163	0	0.0567795	0.233371	0.191396	0.0230524	1.90817	0.107728	0.132441	0.0249552	0	0.0327807	0.0807151	0
CR1L	0.0525598	0.0502322	0.0551222	0	0.0576154	0	0.0190953	0.0315566	0.0675173	0.0292646	0.281241	0.160186	0.37587	0	0.112784	0	0.0323963	0.036077	0	0.0346377	0.0658632	0.129411	0.0820465	0.217615	0.165505	0.0358064	0.0583764	0.0592457	0.0123151	0.0671199	0.280794	0.111279	0.0663577	0.023792	0	0.621632	0.0945217	0	0.249317	0.629781	0.103436	10.6794	0.0966747	0.0990437	0.149298	0.0498451	0.0735434	0.0603614	0.029228
FRMPD1	0.0619932	0.00789972	0.221053	0.0612452	0.0135912	0.0362774	0.468467	0.119105	0.0796352	0.165681	0.0241249	0.151148	0.295553	0.0619891	0.0354736	0.0124469	0.198696	0.127656	0.0363413	0.163417	0	0.036633	0.0645147	0.171115	0.0390419	0	0.192791	0.456543	0.0232406	0.0474999	0.273232	5.60003	0.0156535	0.550019	0.0244729	0.0444365	0.0148648	0.0300495	0.0235251	0.0135057	0.0162667	0.0868699	0.0456103	0.023364	0.0132071	0.00783883	0.358537	0.213585	0.0551581
HBEGF	921.409	66.1122	24.6461	8.69144	540.503	9.48539	200.127	699.368	395.155	178.14	65.8226	60.6471	91.0384	80.579	183.073	16.0908	179.286	706.06	39.1388	26.749	15.8066	26.753	87.0643	58.3464	57.8593	123.644	28.9388	26.2633	36.2117	16.2518	133.29	2.39843	22.5338	5.80444	11.5132	81.0287	23.4068	1.73302	50.2148	57.2361	20.3017	2.82866	12.0439	40.2645	15.2507	3.26109	11.7365	5.25932	17.6925
JUNB	3713.4	3952.28	629.846	158.735	1992.27	467.954	2779.49	1644.7	2278.9	1194.15	2493.92	1076.91	1709.34	3412.49	3552.13	732.746	1376.43	4086.74	856.842	665.397	164.446	648.871	890.616	507.537	1291.2	2218.48	273.986	443.049	740.463	622.543	615.946	49.1364	435.252	482.923	1034.66	782.957	1089.14	326.479	804.281	569.99	1045.45	122.131	823.714	341.976	805.101	467.713	216.282	81.7501	464.082
OR10H3	0	0	0	0	0	0	0	0	0	0	0	0	0	0	0	0	0	0	0	0	0	0	0	0	0	0	0	0	0	0	0	0	0	0	0	0	0	0	0	0	0	0	0	0	0	0	0	0	0
CHMP5	111.123	68.5324	79.5769	65.9014	106.531	65.811	127.76	74.1916	131.232	86.2577	87.1157	94.0588	71.9724	63.7091	96.9428	118.064	114.924	128.107	79.3087	158.859	109.793	109.891	74.8464	189.025	69.1969	91.1914	98.0671	63.8128	80.8846	81.2336	101.606	122.821	67.2654	152.351	183.983	123.918	108.741	43.0547	108.396	231.779	85.7934	60.8027	79.215	102.349	89.8598	40.6217	44.0922	64.2805	142.579
IWS1	49.0422	36.6715	30.8981	42.3566	56.6372	46.5953	49.0406	37.6541	53.9352	43.4053	41.9124	42.428	34.9844	47.0032	41.4291	49.4526	52.7924	44.9876	40.7459	65.528	64.288	19.5534	67.6192	72.9674	20.2268	53.0833	73.3414	40.2239	61.8799	39.4858	58.9625	33.5424	42.0066	41.412	39.836	52.5991	57.0922	38.2205	47.2526	30.2653	41.4636	49.3379	69.9951	58.3863	38.115	20.0675	17.7378	66.8112	62.9382
PBX3	10.8416	42.3054	8.18647	50.8033	7.99335	62.3856	27.1339	9.86506	17.6097	39.599	20.2045	50.4582	11.6009	48.2082	15.1876	26.2822	38.3124	9.55836	49.6198	35.9248	13.4045	9.90237	6.71937	16.6915	12.1383	14.0276	12.9511	16.8253	30.513	21.1262	21.3123	31.2848	4.72478	24.3999	8.67073	21.011	8.93495	3.67212	6.9331	20.19	7.7125	11.169	16.4256	19.3705	5.45201	5.71707	1.70801	12.2663	36.4948
CLDN17	0	0	3.77289	0	0	0	0	11.3487	0.0783269	0	0	0	0	0	0	0	0.0751659	0	0	0	0	0	0.507638	0	0	0	0	0	0.0285735	0	0.0407187	0	0.0384908	0.110405	0	0	0	0	0	0	0	0	0	0	0	0	0	0	0
SP9	0	0	0	0	0	0	0.165562	0	0	0	0	0.0347215	0	0	0.0611169	0.857782	0.315997	0	0	0	0	0.0280509	0.681729	0.235849	0	0	0.126536	0.0642099	0	0	0	0	0	0	0	0	0	0.0230097	0.0540415	0	0	0.274389	0.0174625	0.161014	0	0.0360144	0.0265685	1.21025	0
GNPTG	44.8126	26.9928	28.3248	29.754	40.4531	31.3137	46.0909	22.0927	39.9905	43.8593	65.5601	40.9669	47.345	28.7855	54.2759	59.9054	43.3281	41.1057	31.083	32.3252	93.9843	31.4023	58.2064	28.4879	59.1168	40.2537	25.1715	44.1896	71.0185	59.6949	22.5005	40.7864	64.3568	46.8476	47.3765	48.9639	67.3544	45.2427	39.7209	43.8879	59.2816	33.0655	36.9015	24.8622	64.5967	23.0513	33.0016	38.8985	48.0843
CMTM6	102.546	57.5958	57.5669	34.5782	112.969	56.5257	160.759	46.7423	84.2436	58.6469	103.085	65.5696	51.5527	45.0526	107.575	110.838	130.74	66.2007	44.7398	559.489	293.549	64.4826	100.644	140.75	25.9528	139.853	149.155	234.561	100.403	131.942	48.6215	37.2373	70.0396	175.811	155.23	150.895	113.259	121.795	108.497	125.85	112.846	40.7686	69.2991	108.034	100.037	54.1401	160.868	54.8605	96.9444
TGM2	40.0285	483.582	55.9827	616.3	33.7475	432.035	106.382	32.5981	65.2689	242.398	179.163	354.329	61.5621	488.616	30.1787	25.599	268.126	22.3992	504.647	147.622	81.6944	47.1966	29.1653	739.68	946.717	110.101	101.393	222.765	316.012	225.819	18.5702	3.0089	25.0683	7.69527	13.1504	2434.08	40.7952	1.82824	79.0243	88.9207	15.059	16.6406	62.0094	48.0689	24.4819	6.85049	10.0146	14.2006	6.78555
C16orf89	74.1505	42.917	7.16018	18.7746	32.1737	50.9703	82.6206	13.2481	20.3886	69.6786	81.8636	103.566	28.3968	34.8969	30.4331	39.251	93.534	27.2964	27.9541	0.371077	0.7938	0.10398	0.512734	0.0485695	33.356	3.93188	1.2117	5.26276	15.0074	4.71885	0.0470028	0.099345	0.444311	0.446052	1.31982	2.5478	0.16877	0.142155	0	0.0383347	0.438631	4.77734	5.37262	0.19895	0.362375	0.200249	1.24747	0.484994	22.1534
TUBB1	0.603416	0.185603	0.174575	0.171303	1.64224	0.0608809	0.634995	0.212375	0.160373	0.139023	0.242919	0.0760973	0.0743998	0.173384	0.25301	0.0208884	0.205201	0.414184	0.335435	0.713044	0.104296	0.0409851	0.303153	0.143583	0	0.283501	0.808854	0.0938169	0.214514	0.212572	0.152847	0.293687	0.144484	0.150701	0.390169	0.149147	0.424086	0.453863	0.15792	0.0226653	0.286638	0.218678	0.216873	0.215652	0.0960446	0.0789309	0.0582288	0.477919	0.0462832
FAM229B	10.3837	18.2438	4.13995	17.0973	6.05182	27.9545	15.7341	2.95399	6.48559	22.4888	13.5251	22.004	8.59164	15.8271	9.88238	8.35648	17.7019	10.8972	17.8587	6.71102	11.3749	4.254	7.204	3.59252	20.3268	3.97539	1.525	7.00765	16.957	11.4337	5.5588	27.152	4.06288	3.67739	0.762234	4.79794	2.16058	4.62185	0.434202	9.22312	5.14151	3.60754	2.13964	6.52232	1.47273	1.17553	0.933921	11.9249	9.25788
MFN1	24.5326	23.1466	16.8151	25.9778	26.2765	22.2951	29.5201	23.1679	26.8708	24.0416	18.747	24.9795	13.8121	24.014	38.475	23.0711	24.823	13.8049	23.6766	61.1444	27.4724	22.7902	41.3391	33.2846	6.04979	21.8123	27.8306	21.8215	32.4058	27.3364	35.0733	41.5553	17.3981	32.8232	30.7435	26.9505	24.376	12.3019	18.2114	23.9562	22.5896	19.3146	32.5753	21.4462	13.6883	9.04059	7.55221	34.3725	29.1452
DHX32	23.5659	15.144	27.7872	22.6323	14.8048	21.9956	33.4566	27.1139	37.1007	23.8622	19.7003	22.7761	16.9536	21.4026	20.8624	28.9662	30.7087	19.4385	25.0317	70.5478	51.5651	35.6576	20.4785	38.3976	17.2897	32.1085	62.8663	39.8349	51.8317	43.1764	49.1065	39.1525	27.1237	25.8722	44.0784	54.2549	29.4683	14.781	22.287	33.3168	37.3722	13.3129	47.5477	37.0294	20.8435	17.1474	14.5062	20.0386	40.3901
NKRF	6.03163	5.28993	7.58318	5.3845	11.3914	6.24591	8.11845	8.58434	8.26153	7.72819	10.0217	7.41942	7.90352	6.69126	7.80983	8.24368	11.6458	8.56701	7.42843	37.0673	11.5499	18.9483	15.4466	17.9775	5.2631	11.1885	17.111	12.0277	11.6125	5.66087	22.7843	17.8216	11.7207	10.6581	15.5093	11.4988	13.9835	12.3727	13.0128	21.6499	15.0997	13.9063	7.89732	17.2202	8.08918	9.84361	8.321	12.3516	13.3155
GPAT2	0.729476	1.38619	0.38923	0.863966	1.29065	0.992302	1.19028	0.24588	1.88236	1.59614	0.485581	3.57273	2.18124	1.89822	0.0549235	0.616686	1.53031	2.22246	1.16285	0.87713	4.9608	0.642811	0.466143	0.547535	40.7825	0.261555	0.653849	1.12521	1.61925	24.3838	16.691	16.7088	0.662457	24.9337	1.06095	0.394457	1.13541	0.744407	0.388521	2.16078	37.3503	0.257792	1.03573	17.5084	0.32263	10.0007	0.417833	0.382133	0.640506
OSBPL3	10.4265	0.984172	8.27878	1.04988	14.6288	1.56345	15.1585	13.1131	21.3018	7.23039	9.06036	4.51057	7.32138	1.45177	8.43413	16.255	12.7756	8.12451	1.27666	33.5925	9.35555	17.0437	14.5702	28.6306	3.60085	16.3841	13.6849	23.5258	10.5631	15.3791	13.7336	9.26592	16.7068	10.163	11.4866	59.1326	10.1747	0.087062	15.1313	16.3073	5.76745	14.5428	17.0578	17.0246	13.1949	3.90067	3.27552	7.54956	46.8838
USP6NL	5.4908	2.849	7.13364	3.91323	9.04526	5.41016	6.82934	15.5668	4.90512	4.57439	5.24225	4.32092	3.2966	4.12295	6.33441	5.73841	7.57061	2.89697	3.57309	33.802	10.3337	4.93351	4.1097	7.34463	1.07524	6.97176	15.5476	9.25693	5.10291	10.0861	8.26042	4.25455	3.51462	9.77041	10.9441	9.36216	6.36804	2.77655	6.78837	6.54457	5.92701	8.98518	10.9818	5.20238	4.00105	3.6431	3.78889	7.24697	10.1741
FZD9	0.840059	0.178413	0.261041	0.153689	0.034106	0.364139	0.497359	0.504366	0.259789	0.381115	0.393505	0.303434	0.482082	0.25926	0.311562	0.249875	0.652027	0.298986	0.273586	0.492098	0.181946	2.84974	1.6837	1.24525	0.718463	0.508702	0.311008	0.537755	0.116641	0.476787	0.810316	1.51506	0.589216	0	0.552712	0.646753	0.298416	0.0754065	2.53847	0.237239	0.326559	0.326988	0.0381516	1.34849	0.254088	0.0786834	0.203162	4.18058	0.173018
SLC30A9	24.3449	24.5626	17.4119	27.5856	24.0599	29.5766	36.5491	19.9663	27.8715	23.3315	23.7044	27.2234	16.9681	25.9407	27.6322	25.7132	32.5429	19.8686	23.0183	52.8684	33.5601	14.6457	43.7759	19.8841	10.7476	26.5442	26.849	14.9655	37.9476	33.3261	35.2985	69.1782	19.6771	20.0805	34.1716	30.4262	33.4242	11.0945	20.4597	30.401	36.8869	17.1241	17.9632	21.3915	13.5667	7.05929	10.4719	31.4273	44.0404
CDKN1B	36.7467	23.4294	27.7908	62.5081	26.4665	74.4294	57.7258	34.8805	57.3096	87.8628	84.7684	113.254	75.9362	52.3562	75.0014	57.2309	76.785	36.3422	91.6649	161.228	97.4349	56.3757	94.5798	46.0358	32.1872	63.4656	39.1175	51.2998	78.2537	81.7903	61.1927	230.311	36.8369	132.017	225.666	92.6902	80.0452	42.2093	42.3248	69.4001	90.6498	68.9435	49.359	69.8792	30.9466	25.3757	23.029	97.3893	85.7959
SLC39A5	0.0751735	0.0159654	0.0788382	0	0.0824042	0	0.254902	0.0601782	0.225321	0.0558073	0.0731351	0.122189	0.447988	0.0835205	0.0896156	0.226398	0.123559	0.051599	0.0734463	0.330269	0.0209334	0.0740357	0.443309	0.13833	0.0526029	0.27313	39.7425	0.131811	0.24659	0.159997	0	0.512835	0.632719	0.52177	0.34622	0.14369	0.180252	0.161948	0.0475446	0.218361	0.115063	0.219456	0.0614526	0.519408	0.204636	0.316848	0.42074	0.374104	0.390163
RBL2	55.7993	39.9653	18.9472	38.2397	45.8504	35.575	71.0231	18.7704	37.9967	35.8655	28.9269	45.1147	7.15398	37.727	45.0934	49.1628	47.507	18.6967	51.1191	131.228	29.5215	17.059	45.9691	16.5402	3.72378	22.3273	13.3993	29.3856	47.0389	28.3631	28.9275	48.4331	26.7676	37.1657	49.1357	33.2582	33.8959	23.579	34.892	27.1271	38.2986	17.8244	32.4502	15.7488	22.9458	8.78342	9.14017	28.2576	91.0823
MGAM2	0.00891238	0.0227139	0	0	0.0195393	0.0130384	0.0194275	0.0160528	0.0228973	0	0.0173414	0.0543241	0.0637348	0.014853	0.0127495	0	0.0659198	0	0	0.0587338	0.148909	0	0.0649242	0.0246001	0	0.0121431	0.0197973	0.0133948	0.0250587	0	0	0.0377382	0	0	0	0.019165	0.0213703	0	0	0	0.00584642	0	0.0273213	0.0167945	0.00949349	0	0	0.0204705	0.0198243
WBP2	101.185	83.364	49.3993	84.8343	90.4476	55.999	81.7849	45.7048	89.4632	96.5181	100.25	101.359	78.0771	85.9096	95.5521	100.497	72.9807	117.118	105.936	41.3413	92.2296	59.2482	133.834	63.1292	70.6821	61.4241	76.154	67.3403	105.87	95.4748	107.367	106.572	51.5415	91.2646	74.1314	74.2481	72.674	42.9513	52.0746	86.2532	84.4596	48.793	93.7501	75.5584	80.6863	32.7529	42.2922	99.0135	113.48
MYH13	0.137489	0.0656999	0.0240319	0.0377304	0.477258	0.0167616	0.166501	0.213247	0.0147179	0.063793	0.0222934	0.0558694	0.232148	0.0381887	0.0983415	0.011502	0.395471	0.00786433	0.100747	0.80036	0.18186	0.0451359	0.119234	0.363686	0	0.0312213	0	0.0860986	0.11812	0.365782	0.0306048	0	0.216977	0	0.0339224	0.041063	0.0137363	0	0.0108696	0.0624018	0	0.0802749	0.0491723	0.183517	0	0	0	0.13158	0
ZNF664	45.6192	55.7634	29.926	62.5514	38.1971	54.0324	63.6353	24.882	40.9075	50.1613	36.4233	49.3468	23.7127	55.3757	48.1737	49.7935	64.8926	27.5248	55.9941	128.496	87.3207	19.3343	82.1613	52.0492	12.597	59.6705	96.582	55.4228	69.1388	54.6814	61.9477	183.111	48.6356	67.051	72.2441	113.569	72.2044	70.168	39.6868	63.1278	85.0578	38.6771	32.9711	35.0691	34.8198	47.7967	36.1328	148.567	107.267
PIWIL4	2.05876	2.55227	0.686234	2.89058	1.38206	1.61101	2.42362	0.622824	3.63894	3.53661	1.97188	3.40473	1.33151	2.34055	0.856146	2.30709	1.9477	1.3474	2.71313	1.95625	1.51991	2.07476	0.265736	1.47572	0.753814	1.13072	0.974904	0.815523	1.72012	3.79076	0.22381	1.32903	0.352608	5.8661	0.882032	1.7617	0.593149	0.876732	0.4845	1.7732	0.209383	0.545112	2.13309	1.29317	0.334333	0.01009	2.35218	0.568176	1.95247
WNT6	3.16088	1.03418	0.134391	0	0.608701	0.124979	2.79332	1.05147	3.84091	1.6648	2.24404	1.40595	4.78559	0.711861	2.59696	5.87466	2.42217	1.81779	0.250399	2.30826	0.463892	1.09377	9.06819	0.589507	5.11112	1.80415	5.07625	0.866663	1.26104	25.5281	0.0855739	0.0602895	0.404459	0.309366	1.34898	0.306176	3.22628	0	0.162093	12.9814	5.54801	1.15969	0.392829	1.28786	0.363997	1.16124	3.58605	3.48289	2.94539
AQP8	0	0.0326162	0.0536869	0.0842894	0.11223	0	0.260373	0.12294	0.131519	0.171015	0.249016	0.249623	0.427096	0.0853131	0.109847	0.205562	0.126211	0.105413	0.150045	0	0.0427655	0.15125	0.15982	0.0706496	0.752247	0.0697481	0.682277	0.0384687	0.239889	0.0653723	0.0683708	0.0722541	0.0646299	0.0926902	0.0505215	0.183468	0.184121	0	0.0485651	0	0.0671618	0.0448333	0.37663	0.19293	0.19994	0.129459	0.143257	0	0.113868
GNE	17.5847	37.1069	28.5266	25.0616	13.4234	31.9434	28.3242	20.0868	16.191	36.1022	23.0259	24.8533	12.1099	33.7328	73.6146	13.6132	27.506	16.9657	30.3452	15.7549	9.30909	5.46765	5.50105	22.3442	4.41919	13.7168	71.1751	9.27202	21.6902	21.4893	11.4503	45.5814	4.23396	39.9323	14.7855	55.569	4.31522	0.804731	13.0033	4.83211	7.35336	7.87483	142.967	3.21605	25.6023	2.84659	9.72557	14.1242	12.6591
TACO1	13.0403	8.90916	18.3885	22.3511	8.37009	23.7663	20.914	13.9418	19.6172	21.3096	24.2423	21.0684	45.3539	17.9619	28.0719	24.8572	28.5869	23.0781	25.0516	24.3109	31.2905	72.4156	31.8176	52.9937	44.1957	18.7521	39.2622	53.2472	43.0557	40.0467	49.2489	35.614	22.8705	39.8268	26.7627	27.7939	31.4943	19.7243	41.7643	54.4225	33.1659	28.9783	35.3712	32.4483	26.3307	13.2905	20.8991	72.3534	29.7751
C3orf85	0	0	0	0	0	0	0	0	0	0	0	0	0	0	0	0	0	0	0	0	0	0	0	0	0	0	0	0	0	0	0	0	0.0180077	0.025826	0	0	0	0	0	0	0	0	0	0	0	0	0	0.131043	0.0951801
PGRMC2	34.453	66.3154	50.8429	73.4808	41.9556	55.4183	73.6621	35.6966	43.9243	60.3768	64.5746	63.2981	49.91	57.8895	67.7998	76.7987	69.9201	61.1234	85.544	138.468	46.556	29.2546	60.0572	43.1217	72.4578	47.5207	76.7935	32.9213	73.6957	123.899	39.9141	26.8335	42.9019	101.475	118.302	60.6968	68.8119	46.5333	33.7894	58.8203	62.6859	28.5076	20.2654	59.0265	46.7941	24.3771	73.562	55.7837	64.2713
PRLR	0.521653	0.498552	0.0349202	0.201026	0.298081	0.446528	0.625011	0.403158	0.135447	0.154494	0.377932	0.493862	0.158744	0.480924	0.26595	0.345408	2.83905	0.0647559	0.772635	0.241375	0.199352	0.0327931	0.900934	0.145519	0.361145	0.272203	0.511582	0.237706	0.397887	0.248038	1.03025	0.0352478	0.0490444	5.80288	3.84478	3.03112	0.01996	0.152431	0.0052648	3.7479	0.211144	0.038882	0.377671	0.099346	0.0354681	0.0175429	0.217421	6.97231	0.0802365
DEF6	40.9589	2.38567	33.3933	1.88252	42.7054	4.26515	42.6999	37.8397	60.6009	36.6668	70.0196	16.0632	123.663	5.14453	46.8993	60.1423	30.443	57.9744	2.47145	39.1043	18.41	43.0414	73.2625	71.36	49.832	34.66	27.3331	20.7917	31.4228	25.9154	36.8768	7.84672	43.4657	69.5568	56.5302	55.9729	54.7602	86.9841	41.271	81.6975	27.9936	58.2761	18.9087	60.7823	63.5313	26.9798	28.3156	25.735	131.193
CTRC	0.0626014	0.0664768	0.0218844	0.0687178	0.182994	0	0.0758114	0.150342	0.160833	0.209133	0.284218	0.050877	0.870487	0	0.0597026	0.188535	0.0257237	0.0429695	0	0.110014	0.0174325	0.143859	0.260591	0.143995	0.262833	0.227452	0.0927057	0.15681	0.0293358	0.106591	0.069675	0.647965	0.0790354	0.170025	0.0617824	0.164532	0.200142	0.472023	0.0989831	0.136382	0.0547544	0.109653	0.0639691	0.530847	0.0666832	0.131929	0.0778612	0.0239645	0.069624
MFHAS1	10.5262	36.2808	9.03322	24.1708	15.327	34.6641	19.0059	10.7362	12.4357	14.452	21.263	20.0471	15.1408	28.1455	10.636	8.09512	16.4937	12.3321	21.6994	13.6788	4.29088	16.4663	9.31559	17.459	5.94584	15.6955	15.013	10.5389	19.0623	10.446	19.0767	41.469	3.24232	21.6715	7.40545	17.9841	4.47274	7.17189	26.1385	10.0731	6.50296	16.3551	10.348	11.4214	3.57991	1.17599	3.33217	17.5504	20.6401
CEACAM5	4.39515	0.0541128	330.096	0	0.162924	0.0310624	0.277701	394.956	75.4698	83.4869	28.2999	0.103536	17.4616	0.0353853	492.82	0.895238	7.87844	0.014574	0	6.9683	0.674037	0.209112	107.012	0.0586066	0.0222863	6.13303	6.74454	30.0764	0.507443	0.271144	0.552983	0.0599376	68.9732	84.3677	9.19915	18.5373	5.11664	0.0171532	198.009	0.115642	243.133	0.0185955	5704.81	2.54068	0.799134	28.2171	0.554573	18.2638	0.63759
PRICKLE4	0.848808	0.0270406	1.60234	0.139761	1.39568	0.248354	3.26879	0.382214	3.27108	0.850687	1.11482	0.776068	0.708173	0.0707293	0.971404	2.25809	0.418543	0.670014	0.186594	0.111875	0.850919	0.376183	3.40083	0.468579	0	1.1565	0.801331	0.510282	2.02859	0.921352	0.311757	0.479221	0.61619	3.07381	1.46598	0.517158	2.39146	0.994305	1.28842	0.323608	1.39202	1.07791	1.43113	1.79943	1.22061	0.456148	1.58357	1.16976	7.0802
TMEM131L	4.22143	17.5299	5.69215	16.2061	6.08682	19.2598	7.18468	10.9032	6.2486	20.7928	13.7378	20.0162	18.756	17.8631	7.54459	3.24407	12.1752	4.62364	15.575	6.05886	5.90303	13.3691	2.54589	14.5101	9.93676	7.30201	4.38529	6.08803	12.5305	6.24815	19.1863	7.0665	4.02954	3.31703	1.48231	7.07946	2.2509	0.588312	11.4641	8.0564	2.64978	77.7493	3.13234	8.35153	0.5737	0.870459	1.31615	10.4409	2.96126
KLHL20	14.6033	19.6983	9.64822	22.0461	11.8654	25.5167	20.2527	9.93812	14.0034	16.5665	11.8283	23.2016	3.424	23.0263	13.3563	12.0851	23.4827	5.12921	22.1535	54.7225	17.9424	6.92168	21.9417	14.7498	2.76407	11.5561	13.2186	15.8055	21.4674	17.1856	19.0701	16.5329	11.5501	14.2426	10.1257	16.9025	11.3986	5.52579	11.08	12.0515	13.7636	8.49143	14.164	15.5315	4.36549	2.86494	3.38164	12.7647	18.6568
ARID5B	96.043	512.055	21.7075	43.72	92.8963	47.1876	33.4265	39.5337	35.9572	61.0311	71.1172	64.4669	28.3444	239.921	25.8816	18.9452	77.6126	41.9065	79.4201	62.7593	21.0804	23.5267	18.5823	18.0767	7.64091	49.4953	38.1599	23.3079	41.1697	41.8273	26.5617	15.0727	23.0498	11.3014	24.1209	46.3233	26.6849	9.81127	25.131	15.1313	77.4636	26.2199	38.5245	19.6867	9.02293	6.25862	12.9661	69.3781	132.216
HNF4G	1.19573	0.0675059	0.698444	0.024922	0.48116	0.0221431	1.47371	0.0908746	2.01237	1.12927	1.19276	0.498195	1.65969	0	5.69459	2.05129	1.0822	0.706467	0	0.339141	1.52999	0.0149068	3.10304	2.19336	0.0317741	1.40233	0.0168109	0.159238	1.21997	0	0.1314	0.758405	0.458622	4.85084	0.149378	1.62739	1.94167	0.0855946	4.82474	1.73116	2.82974	0.0265119	3.62844	0.898441	0.596541	0.755981	0.409452	0.225972	3.95594
OR4K1	0	0	0	0	0	0	0	0	0	0	0	0	0	0	0	0	0	0	0	0	0	0	0	0	0	0	0	0	0	0	0	0	0	0	0	0	0	0	0	0	0	0	0	0	0	0	0	0	0
USP11	84.9334	61.7499	20.4152	69.8329	118.679	76.1035	70.0697	30.7354	43.4677	64.8004	82.3349	101.604	45.4153	67.552	52.574	99.165	71.7349	93.7111	72.9802	30.934	50.2052	47.2763	27.7577	86.9413	62.5866	58.8202	82.2343	58.3366	61.5645	50.8986	48.8632	224.9	24.4196	57.9571	62.8802	55.8131	74.5332	42.7618	25.8022	49.9128	32.8659	100.018	32.3935	46.9713	63.6524	30.3664	14.4753	88.8675	95.7202
ECHDC2	25.7353	8.99558	12.3281	9.85361	25.4062	6.99839	33.1604	14.153	19.1135	21.1261	19.7597	15.3877	22.1097	8.57996	14.2712	24.3651	8.07459	15.9474	11.4788	11.4751	10.3139	10.2523	43.2805	6.63677	5.24548	14.3889	5.67617	10.109	20.3375	13.149	6.72914	25.269	10.6426	32.4274	20.4728	16.8969	22.2627	23.6906	13.3645	8.46336	14.243	6.15501	19.0776	11.4605	22.0878	15.1659	18.0019	6.44672	45.0868
SLC19A3	0.532365	2.00906	0.357896	1.55085	0.389048	0.519218	0.218207	0.295042	0.166582	0.729632	1.64675	1.2647	2.58686	2.91188	0.380785	0.520732	1.36302	0.346675	2.80072	0.377823	0.307897	0.0806627	0.554018	0.810078	4.25537	0.446367	9.11176	0.112836	0.633277	4.07904	1.12123	0.192668	0.146488	0.19773	0.134718	0.733839	0.0490966	0.0330832	0.0259002	0.297384	0.0626814	0.07173	0.20086	0.784544	0.10663	0.0258907	0.0509334	0.172442	0.0151817
BOLA2B	0.74608	0.305589	0.782452	0.175495	0.642592	0	0.890609	0.799896	0.9584	0.474751	1.65909	0.714627	6.60576	0.532879	1.41036	0.802482	1.44528	1.13396	0.156201	2.52863	1.3356	0.734789	3.16117	1.25032	0	3.41265	6.33322	4.56534	3.32142	1.56525	1.95733	2.89591	4.50785	1.64038	1.94599	0.954976	3.19458	2.84147	4.0446	4.93422	3.49586	4.06052	1.82971	2.76161	3.40597	2.69541	3.87749	2.01965	0.711236
DDOST	228.869	98.674	185.999	116.738	219.292	183.663	249.69	133.463	208.077	159.835	272.054	197.205	171.712	107.017	428.982	260.542	335.886	268.388	112.563	645.981	472.781	232.329	385.825	396.628	282.739	298.902	288.996	718.407	331.123	520.63	404.508	458.859	232.264	252.558	401.671	425.431	333.079	280.854	265.696	512.061	393.796	110.371	282.118	499.289	301.666	215.112	117.757	451.842	322.512
MYL6	539.582	1723.29	522.553	2375.65	445.221	2306.69	830.508	495.276	655.577	1481.33	999.277	1671.39	1629.67	1710.58	500.135	688.192	834.859	720.836	2161.87	422.949	583.49	347.531	658.451	639.627	1463.43	798.014	577.769	530.083	1262.74	854.629	346.039	573.891	538.82	441.276	770.247	704.677	558.354	414.288	567.076	969.335	709.648	787.568	406.986	1569.81	458.247	292.028	195.22	706.095	352.575
ID3	389.784	44.3359	26.6609	50.3896	234.25	93.0358	375.343	85.2099	492.388	138.929	312.737	229.074	88.9682	114.686	439.12	305.555	211.532	416.7	125.354	98.4914	68.7845	31.894	114.248	38.9393	332.988	260.383	185.729	41.3706	62.4476	445.808	132.703	259.825	35.1616	364.611	674.605	117.312	368.989	274.965	178.883	220.517	234.742	133.195	57.6291	96.8765	526.821	152.303	32.9651	332.813	390.604
MAGEB4	0	0.0216375	0	0	0	0	0	0	0	0	0.0330394	0	0	0	0	0	0	0	0	0	0.0567412	0	0	0	0	0	0	0	0	0	0	0	0	0	0.0335159	0.0243425	0	0	0	0	0	0	0	0	0	0	0	0	0
RBMY1F	0	0	0	0	0	0	0	0	0	0	0	0	0	0	0	0	0	0	0	0	0	0	0	0	0	0	0	0	0	0	0	0	0	0	0	0	0	0	0	0	0	0	0	0	0	0	0	0	0
C12orf43	6.11324	7.63151	3.57838	9.14896	8.29865	11.0233	8.73755	4.18961	7.92143	8.57538	8.33339	9.3156	12.6097	8.54928	6.59283	8.5514	8.3685	5.3834	10.8344	7.1049	7.67046	7.67758	5.68378	16.7758	12.9079	5.3753	11.6189	5.82252	9.56024	6.7628	12.1364	14.7404	3.8366	6.99322	7.01542	7.63443	8.11043	5.52255	8.63199	16.5445	10.2354	12.6275	3.95873	8.88542	8.18187	4.4043	4.68582	14.5855	8.52513
MOGAT3	0	0	0	0	0.0359512	0	0	0	0	0	0	0	0.0390895	0.0546573	0	0	0	0	0.0480646	0	0	0.0323002	0.102392	0.0905258	0	1.60867	0.036426	0	0.0153689	0	0	0	0.165625	0.0296918	0	0.0235084	0.0393201	0.0529908	0.0622281	0	0	0.114893	0	0	0.02329	0.0207351	0.244747	0.0753293	0
SUGP1	15.4558	9.73508	12.2638	16.7497	12.9376	15.1006	17.7238	11.1387	19.9676	20.9014	18.5647	17.8318	27.357	13.5354	18.6227	23.3694	15.671	21.9635	16.5007	19.136	13.7175	24.759	28.7626	20.7122	22.0107	23.2236	18.6294	18.5956	17.8715	18.5059	21.9215	27.2306	16.3839	22.2677	22.0092	22.6051	25.8086	23.623	21.917	19.5432	23.4048	26.5015	21.392	15.8805	22.0961	21.0203	16.7993	37.278	27.0684
GPHA2	0.864116	0.100103	0.0823856	0	0.172224	0	0.285398	0.141494	1.3623	0.0874777	0.0764259	0.0957653	0.561774	0	0.0561888	0.315446	0.290517	0.0539207	0	0.310617	0	0.154734	0	0	0	0	0.174499	0	0.0736246	0.200635	0.0524594	1.38597	0.446302	0	0	0.450468	0	0	0.223578	0.08557	0	0.0687993	0	0	0	0	0	0.360865	0.349473
DDR1	135.231	10.6851	138.645	15.4544	171.517	11.8646	149.574	83.2743	159.322	49.702	80.3751	31.0696	34.3019	10.7116	148.198	153.921	74.6521	118.395	11.1025	149.26	202.688	122.173	290.806	135.05	6.71291	153.101	127.806	221.622	161.293	95.1343	100.739	26.2704	149.176	181.888	209.085	61.396	175.839	57.3109	185.57	119.004	157.672	12.5573	151.086	222.009	158.545	60.9492	33.6379	73.0542	468.798
ERN1	12.7354	8.60486	4.13607	5.89836	23.3186	4.39824	14.834	7.65829	6.97561	9.2979	16.1162	9.64006	9.49684	8.10134	9.99046	11.9178	12.9177	7.93724	7.27136	22.6896	6.0244	7.12858	16.8698	10.3406	2.24898	10.0079	12.2409	21.0324	11.4213	8.07179	4.96327	9.67758	6.29365	8.25023	10.5665	13.6162	6.31773	2.88858	3.805	5.4848	5.99555	1.64196	10.0291	6.75667	4.41493	3.56866	5.11543	10.4271	20.0322
HS2ST1	18.242	12.2716	7.06514	12.2049	15.3705	13.7376	26.2251	8.14228	16.2071	13.488	13.794	18.5498	8.34445	11.4882	28.1551	17.2219	24.3586	12.649	13.5465	52.5394	28.753	20.3672	21.9493	20.5813	7.21495	17.1035	19.3799	15.879	43.6645	39.5509	23.115	46.1884	11.7318	27.9772	25.2221	40.8487	15.7895	9.28688	9.54022	17.8016	18.8587	17.014	11.7006	28.9689	10.5275	10.2889	13.9658	28.1916	30.6994
KNSTRN	4.31998	2.00408	10.1259	3.9335	1.20024	27.4641	7.26152	4.0997	6.61064	4.16771	5.17124	4.51402	6.07426	3.38409	10.7508	6.81495	16.7861	7.11928	6.71037	35.3701	14.1031	38.0757	14.1086	39.4539	8.92248	12.0974	27.926	15.1844	13.9749	13.1434	32.4248	24.5443	13.522	18.6179	20.3939	14.598	15.3946	18.2219	20.624	37.819	31.303	21.7243	12.4131	27.1602	4.50269	11.5165	6.49962	37.2204	4.42819
ZP4	0	0	0	0	0	0	0.0213645	0	0	0	0	0	0.0700894	0	0	0	0	0	0	0	0	0	0	7.50716	0	0	0	0	0	0	0.0589055	0	0	0	0	0	0	0	0	0.224198	0	0	0	0	0	0	0	0	0
OPRD1	0.0700573	0.0148789	0.00816363	0.0512681	0.127993	0.0683273	0.0904967	0.042062	0.0399974	0.0520092	0.0833038	0.0284683	0.231944	0.0518909	0.0946521	0.0859588	0.0863624	0.133576	0.0342239	0.071818	0.0910409	0.0153327	0.137713	0.0429719	0.114387	0.0106059	6.23347	0.204734	0.072955	0.0695835	0.0779734	0.181285	0.078621	0.119803	0.0076823	0.0557964	0.14932	0.106906	0.036924	0.0763125	0.0255315	0.0136347	0.0190901	0.102679	0.179653	0.17717	0.0217836	0.151973	0.155833
ICA1	39.6658	2.9755	13.1334	1.59178	47.4917	1.58835	36.6997	10.144	32.2306	16.1148	20.9084	10.3347	15.9893	1.85898	35.4567	45.6729	17.1425	64.1002	1.9181	52.3981	27.931	0.922805	22.3653	4.43363	4.40228	29.5249	24.5964	40.0676	12.1689	34.7759	10.9351	88.7447	20.0071	55.9463	24.2044	21.7479	54.9199	27.1185	2.92073	11.6321	34.04	3.80347	33.3013	8.19768	41.5444	57.6502	31.6042	10.2311	31.5441
KLHL40	0.0289006	0	0	0.0475865	0.475207	0.253682	0.0209995	0.069407	0	0.0643658	0.0562339	0.140928	0	0.0481645	0.0413435	0.145065	0.106881	0.059512	0	0	0	0.0284632	0	0	0.0303349	0	0	0	0	0	0.0192997	0.285543	0.0182438	0.0261646	0	0.0621475	0	0.0466959	0	0	0	0	0.0177192	0	0	0	0	0	0
LIF	158.553	95.8482	3.65204	1.99173	151.524	6.91768	25.5423	34.123	18.7995	18.103	51.4953	15.3495	149.394	64.1123	19.8606	4.06619	148.958	38.621	8.56834	6.13575	10.58	1.38988	8.79275	15.9607	57.8467	75.464	41.4448	5.19232	11.2339	13.0833	29.5332	0.582047	1.81642	1.06193	11.3954	37.4674	7.14132	6.57407	7.07671	11.4794	1.88758	0.529698	7.10172	11.2417	8.44685	2.27113	4.53057	0.820879	4.52519
KCTD3	35.9066	54.6035	66.724	52.6097	27.6315	67.2761	56.6197	68.9716	84.401	45.6214	33.052	42.7831	13.1045	53.7898	29.2192	46.2986	49.3938	26.6519	57.0346	83.9143	44.1626	25.6975	69.6811	41.3467	6.38212	28.1913	30.5371	19.4745	55.064	39.5963	27.4178	61.3247	29.4765	67.9541	32.6985	29.5671	35.3696	24.513	29.5701	23.7279	37.1853	9.2932	120.081	52.45	15.7571	15.4981	30.9888	50.219	76.0282
ASB14	0.450141	0.932115	0.849755	1.14883	0.468767	0.856099	1.01394	0.418906	0.491506	0.751897	1.24812	1.31701	0.885247	1.05026	1.06251	0.971569	0.804615	0.664299	1.02253	3.41147	0.582879	0.68716	2.3891	0.434871	1.03946	0.735981	0.749935	0.507401	1.06526	0.603581	0.676357	1.46131	0.852467	2.30253	0.999567	1.24224	0.998405	1.45462	0.725982	0.710983	1.03351	2.40483	0.800358	1.0391	0.535432	0.839553	0.713832	0.5945	0.876116
IL17B	0.36041	4.93712	0.692965	6.62671	0.197539	11.5998	1.13481	0.288518	2.12197	2.14049	2.39602	2.85588	1.28869	4.1044	0.601513	0.84423	0.666438	0.371078	3.2572	0.158344	0.401452	0.0591593	0.187535	0.82901	1.89149	0.900275	1.6679	1.03821	2.28005	0.613668	0.240681	0.593486	0.492943	0.978873	0.652108	0.775021	0.504116	0.242638	0.113974	0.39259	0.669871	1.89389	0.0736569	0.282982	0.234612	0.569659	0.616363	0.965782	0.133614
CCL4L2	31.9714	3.71577	1.69289	0.428687	2.85397	0.380887	25.8414	15.6002	24.4814	3.24713	5.26852	3.99911	3.41341	1.47524	4.5811	3.65914	9.37169	15.5832	5.57075	0.96083	0.826504	6.35905	1.84241	29.3921	9.78324	13.6217	4.33749	2.62168	0.756431	4.38869	2.12113	0.661458	1.70925	0.707119	0.102779	44.3037	0.436997	0.210332	32.4554	39.8174	0.648998	13.1338	6.54463	3.82676	1.36816	1.15223	0.437154	6.81717	1.67945
LGALS14	0	0	0	0	0	0	0	0.0404767	0.0433012	0	0	0	0.0803527	0	0	0	0	0	0	0	0	0	0	0	1.55678	0	2.24633	0	0	0	0	0	0	0	0	0.0483241	0	0	0.0639583	0	0	0	0.0413339	0	0	0	0.125776	0	0
TRPM6	0.949542	1.04866	0.0995833	0.13029	0.832701	0.0926094	0.344974	0.513089	5.61599	0.237911	0.739036	0.684889	0.716767	0.32968	0.532024	0.214478	1.56072	0.152078	0.278318	0.0521468	0.0528836	0.490965	0.247041	0.262094	0.0415278	1.09969	0.369118	0.0713552	0.381931	0.0303146	0.0528417	0.189866	0.109891	0.100293	0.203042	0.0907503	0.0758943	0.0255702	0.202686	0.370633	0.0570981	0.0485105	0.291086	0.447329	0.106765	0.0500277	0.125482	20.1921	1.49609
VSTM2A	10.155	0.302926	0	0.0200729	9.28761	0.124843	12.2683	0.161025	2.42732	0.298658	0.699758	0.921414	0.37778	0.182851	1.31669	1.99484	16.4408	1.80744	0.125063	0.0160679	0.0101843	0	0.0126867	0	0	0.11627	0	0	0.0457023	0.015568	0	0.197878	0	0.551838	0.0601568	0.00873835	0.0292314	0	0.0115654	0.0265587	0.0319882	0.0747373	0.515728	0	0.0692572	0.0693672	0	0.0280007	0.0949089
BEST3	0	0	0.022232	0	0	0	0.00770155	0.0127275	0.0136156	0	0.0103119	0	0	0	0.0758135	0	0	0	0	0.0279403	0.0265641	0.0208777	0.0441216	0.541242	0.0445013	0	0.36494	0	0	0.284245	0.0212345	34.9699	0	0.0191917	0.0627636	0.0379876	0	0.0428142	0	0.0230913	0	0.00928285	0	0.11984	0	0	0	2.87272	0.0117883
DEPDC7	1.22477	0.306569	3.73876	0.828271	0.863089	1.53582	1.79576	2.11412	1.82618	0.828066	0.851117	1.06649	2.26787	0.87478	0.985551	0.548902	4.71821	1.06587	0.833371	15.3069	1.6444	20.4199	0.81938	13.7339	5.18815	1.96674	10.7125	0.756027	2.552	7.95995	2.83344	10.0018	0.814568	0.475212	2.52542	56.2648	0.131106	0.512399	1.9089	7.67125	0.301289	0.325628	0.227958	5.72869	0.069891	0.138275	4.26395	3.51642	5.05948
IL13	1.66298	5.20147	0.132125	0.0414878	0.552406	0	0.183082	0.0907676	0.0323671	0.0841749	0.612837	0.215016	0.540565	1.88963	0.0540674	0.0505895	0	0.017295	0.0738534	0.13284	0	0.0248153	0	0	0.0264472	4.11965	0.0279851	0.0189345	0.129882	0	0	0	0.0477169	0.0912454	0	0.180609	0.0604171	0	0.334657	0.0548928	0.0330575	0	0.108138	0.0237403	0.00894653	0	0.023504	0.0578734	0
DEFB118	0.0628177	0	0	0.103433	0	0	0	0	0	0	0	0	0	0.104689	0	0	0	0	0	0	0	0	0	0	0	0	0	0	0.0588743	0	0.0419494	0.044332	0.0396542	0.0568708	0	0	0	0	0	0	0	0	0	0	0	0	0.117195	0	0
LY6K	3.25178	0.194594	10.8904	0.147907	2.56018	0	0.979052	6.79547	12.4738	1.76053	6.2573	0.657041	18.6506	0.239526	12.6575	6.76332	1.68317	3.66248	0.0263293	6.89064	5.10292	30.7871	10.2643	48.9196	29.719	2.15408	0.558707	1.39056	0.454622	14.3161	8.48215	0.101431	13.7906	6.73365	7.99649	30.7261	7.88333	3.38174	18.7654	38.6111	14.2837	0.0786715	0.088119	4.26566	6.25781	14.6979	13.8762	1.89817	9.53094
VPS33A	5.36264	3.58269	4.94635	7.76586	3.415	6.75882	8.38179	3.01122	6.85776	7.80829	7.1127	8.95958	9.18506	5.85093	7.07128	7.94938	8.64389	4.91891	7.60471	14.7845	11.4497	7.97921	6.44397	11.3678	10.3566	7.25402	17.1827	8.45835	8.17629	6.90978	13.4486	16.3226	6.03372	8.62717	7.46277	10.5224	9.8868	4.99463	8.51886	17.1566	8.59211	18.6344	4.56518	7.33365	7.589	4.59173	4.69648	16.615	8.17398
LGI2	1.02981	6.92186	0.985065	2.98134	1.29013	7.05271	1.90767	1.14825	1.38828	1.91547	4.16167	4.27666	4.88264	5.69562	0.688025	0.749799	3.26438	1.11078	2.42139	3.86312	1.63553	0.200615	0.694834	1.37439	4.39493	1.54188	1.10607	2.24507	3.56367	4.27763	7.87456	4.01715	0.564351	0.62496	0.748289	5.90528	0.16281	0.0639962	0.16104	1.7381	0.185588	1.13977	0.679951	1.32214	0.156707	0.186022	0.263908	7.18695	0.188791
KRTAP10-6	0	0	0	0	0	0	0.0346141	0	0	0	0	0	0	0	0	0	0	0	0	0	0	0	0	0	0	0	0	0	0.0223237	0	0	0.0672384	0	0	0	0	0	0.0384852	0	0	0	0	0	0	0	0	0	0	0
FHDC1	10.4596	0.442879	11.0737	1.23536	10.3046	3.00229	8.60219	7.90285	10.7504	3.37876	5.34562	3.21465	2.95884	0.956159	7.2447	6.85621	7.60309	5.87686	1.14805	8.43451	2.58085	5.20499	7.10743	6.50202	8.48882	7.96745	12.1686	3.54864	2.94711	10.2996	35.8013	10.8388	9.42351	16.5515	5.47716	9.98071	3.02921	6.23055	5.80936	5.44437	5.16775	0.541128	3.70026	22.0283	7.71372	3.97612	7.27654	8.07146	15.0811
ZNF30	1.45751	1.11437	1.80648	3.70889	1.13291	4.22577	5.48775	1.01827	2.16164	4.48548	2.57816	4.49047	2.77947	3.00315	4.20796	4.25652	4.08347	1.63707	4.03904	3.70236	4.87044	2.60991	8.2734	9.36271	0.917905	4.40498	4.38549	4.36117	6.37059	8.12188	2.54832	6.33992	1.55574	6.09382	2.90303	3.95099	3.68546	5.97302	1.03076	3.11755	3.25076	4.89706	4.66302	7.56542	2.40879	5.99802	3.58438	13.6342	8.8124
METRN	8.82687	19.9852	5.66176	25.2722	3.32609	35.3964	10.7086	4.94471	10.9845	20.8215	13.878	22.0256	28.3679	22.9194	7.24373	7.93158	12.8	4.24653	29.5394	6.62206	28.5579	9.00375	6.21278	18.1371	33.3372	9.5837	5.12068	30.234	34.7437	17.1849	1.51311	2.12744	9.40281	12.0582	7.42801	8.98216	2.24408	16.2038	2.67296	8.06972	9.46097	5.28026	1.36504	7.85257	9.78018	16.3308	5.477	16.9931	6.66158
VCAN	6.69013	20.591	1.90838	32.5463	7.5003	44.7894	25.275	5.30359	7.5796	9.61281	17.7988	22.8289	14.9129	27.2197	7.25155	5.71169	45.9459	3.07037	30.8299	373.973	84.8302	4.36199	8.62623	53.8891	72.4301	30.8476	29.2971	59.3486	33.9825	184.679	4.19578	22.0493	29.1413	1.30993	4.52113	92.446	2.19338	0.479454	2.56854	37.992	2.15893	22.625	12.2542	85.0131	1.28002	1.53188	1.5922	22.6889	1.60922
S100G	0	0	0	0	0	0	0.116166	0	0	0	0	0	0	0	0	0	0	0	0	0.842875	0	0	0	0	0	0	0	0	0	0	0	0.225655	0	0	0	0.114597	0	0	0	0	0	0	0	0	0	0	0	0.183605	0
LITAF	235.408	290.543	31.4353	88.6479	215.786	109.07	171.917	88.5743	171.92	139.18	254.732	107.431	180.272	158.941	170.632	171.668	175.11	227.194	106.523	58.3031	99.2613	85.5031	64.8101	206.996	82.9472	116.76	41.5302	106.876	197.759	119.128	69.938	29.4728	61.701	83.9344	145.98	210.483	73.4235	24.0642	108.713	393.872	62.1471	92.465	107.461	185.053	88.3124	38.3557	11.1976	59.9145	203.633
SLC22A12	0	0	0	0	0	0	0	0	0	0.0239658	0	0	0	0	0	0	0	0	0	0	0	0	0	0	0.0451793	0	0	0	0	0.0549669	0	0	0	0	0.02124	0	0	0	0	0	0	0	0.013195	0	0	0	0	0	0
USP45	2.61119	3.5807	2.55845	4.41849	2.5058	3.44995	4.49054	1.84983	2.37933	3.35045	2.892	3.8441	1.53995	4.15594	2.13268	2.63042	2.7177	1.26517	4.26376	10.6583	4.84588	2.367	6.88281	4.30203	0.844047	3.13918	2.0271	1.77891	3.30255	3.11531	2.67293	6.82914	2.60084	3.64006	3.90567	2.33151	3.88885	3.51827	3.06011	2.47034	2.27005	1.76462	1.89454	5.1674	1.72276	1.97077	1.79522	3.59023	5.70773
FRG1	32.5574	28.5091	29.5414	47.6435	30.971	44.8247	33.627	39.376	39.1403	47.8338	57.5864	51.5864	73.4441	37.9243	41.6978	45.1759	46.176	58.4717	48.8383	27.3533	30.7587	24.3003	43.7268	54.5193	83.8228	44.4175	46.2418	28.2767	43.6337	42.0662	47.7522	62.1031	38.6026	43.0169	45.842	51.1337	45.9817	23.9267	55.9123	62.5269	61.1646	89.9827	23.0181	85.9639	30.0502	21.2305	22.6187	25.204	40.4752
MLN	0	0	0	0.211617	0	0	0	0	0	0	0	0	0	0	0	0	0	0	0	0	0	0	0.401245	0	0	0	0	0	0.0602265	0	0	0	0	0	0	0.0921232	0	0	0	0	0	0.225117	0.157594	0	0	0	0	0.147597	0
ZNF662	6.57125	2.82474	0.827594	4.46499	9.27938	4.36594	11.5198	2.21387	6.35861	6.47076	3.3082	6.33169	5.55773	3.84971	5.70594	12.8335	2.59998	4.25444	5.31985	27.8176	0.659239	0.155436	0.806289	0.356425	3.81012	17.5548	4.14323	1.66041	3.75844	7.45717	3.78463	3.56419	1.48537	17.9644	33.5025	2.77678	49.7298	40.7427	0.0680582	0.984612	0.263534	2.7142	5.84101	2.82534	8.60445	13.5885	3.13182	0.197728	15.7817
TERF1	8.13013	15.6714	5.11416	16.9674	6.27552	15.1839	11.1685	4.9159	7.68206	12.5116	10.0975	15.5848	6.00846	16.487	9.78046	7.77311	12.7234	5.58051	17.794	10.8026	8.64306	5.30561	11.0411	10.9931	4.0204	7.0145	10.4479	9.32216	13.6029	7.35283	5.98485	18.7186	5.38701	12.0363	9.31634	9.97843	10.5571	4.63161	6.15011	10.0494	10.9529	5.90839	4.61598	6.93066	6.25023	3.68715	5.517	31.8893	11.2775
RNF113B	0.0528654	0.0336829	0	0	0.173851	0	0.0768252	0.0317401	0	0	0	0	0	0.0881032	0	0	0.0651693	0	0	0.278712	0	0	0.165047	0	0	0	0.176148	0.0397268	0	0.0675102	0	0.111926	0	0.143582	0	0.0378937	0.0633808	0.0854169	0	0	0	0	0.0324122	0.0498098	0	0	0	0.0607123	0
ANO9	14.5439	0.0746699	11.1723	0.0192968	17.1889	0.137161	12.6881	6.86744	17.2827	6.81235	8.83633	1.90016	33.1046	0.488279	8.72629	14.9416	3.48174	8.71996	0.0171753	5.39086	16.0956	1.13113	28.2463	59.2621	8.96751	17.9478	12.8733	7.37132	7.28226	6.34559	6.42533	18.9235	16.4828	30.2598	11.4968	6.98919	26.4011	25.5821	12.3301	6.38294	9.75587	3.46921	25.4001	14.9179	27.9217	26.2887	2.72211	26.6758	24.9344
SMARCA5	58.7321	43.3131	21.2718	42.9534	62.1561	43.2025	58.6803	27.8141	43.6573	47.2888	41.6436	46.9992	21.9207	52.9595	56.6289	49.7203	60.83	45.0834	45.4273	85.1173	62.1251	25.7518	58.0875	51.8308	17.9113	46.1105	37.6938	26.9245	47.2153	49.2554	48.0155	65.2712	29.1673	42.9618	43.948	53.7088	49.6854	22.1751	35.7442	70.1659	50.4501	44.44	20.7651	61.5986	27.4828	14.4142	15.9261	78.6284	68.6108
CBX2	1.31748	0.130396	18.8878	0.526531	0.420642	1.25376	1.70083	1.69721	1.61847	1.28194	1.8293	1.41898	2.54598	0.319756	0.814269	0.667724	21.8861	1.61548	0.468645	9.42417	13.1435	3.61548	21.7108	4.18378	1.5037	6.72714	6.71973	27.654	4.83721	8.93494	14.3247	38.7168	34.4538	38.203	9.93487	19.2173	2.51499	16.9987	3.49484	11.5088	7.00631	9.20839	3.00361	16.9447	1.08546	1.73869	3.48408	173.059	0.554813
SCRT1	0.0192492	0.0367936	0	0.0316949	0.0211008	0.0281608	0.0419601	0.0115571	0.0494544	0.0428708	0.0936364	0.0234662	0	0	0.0550737	0.0772965	0	0.0792759	0	0	0.0160809	0.0758316	0.140225	0	0	0	0	0.0578608	0.00902043	0.14749	0.0128546	0.244524	0.0607562	0.156842	0.0189974	0.0965843	0.0692342	0	0.10957	0.0838718	0.0252545	0	0.0590093	0.126956	0.0478434	0.01217	0.0359121	1.06111	0.0642258
STAC	1.82023	1.17029	1.30157	13.1055	1.37858	12.1284	8.22414	0.248375	2.31697	6.76265	1.96406	9.21887	0.315562	3.25413	0.603634	15.582	3.03941	0.94273	28.5192	0.937833	0.235006	0.5541	0.671602	2.0782	0.712119	1.05966	0.404333	0.410353	5.60641	0.655076	1.29289	1.68163	0.386493	2.33703	0.179641	4.08024	0.932431	0.0267365	0.423862	6.16454	0.966092	0.231877	0.324653	1.12255	0.0235019	0.0418475	0.108051	0.836162	0.331268
NUP62	27.1517	14.5818	22.8107	28.5511	29.1011	53.9523	37.5522	21.3584	39.7602	34.5008	43.8142	36.0018	34.0465	22.5544	47.6921	41.8625	51.5694	26.9476	27.0591	32.7606	45.9912	53.4815	52.2366	65.2889	27.9792	52.2561	44.0067	47.7084	41.5231	73.7905	53.3141	80.8422	37.117	55.8467	62.0242	86.4063	43.7074	37.3784	39.4922	78.7245	51.7927	51.0512	79.7008	61.2746	32.5647	29.2826	29.0135	109.143	51.4178
COBL	0.681455	1.62981	0.309338	0.962958	0.975564	1.25734	1.67761	4.9097	1.01257	1.6253	1.28638	1.74208	0.600067	1.88998	0.847538	1.40395	1.36039	0.275763	1.93777	1.48802	0.225168	0.00500852	0.449849	0.161426	0.090744	0.180153	12.6578	3.97828	0.705405	0.110403	2.30593	1.77654	0.0706257	0.0552487	0.0752843	0.123939	0.0365822	0.0616263	0.188159	0.0110791	0.116761	0.227148	3.62307	0.0383323	0.0126398	0.00643043	0.0332069	2.44126	0.503382
AC007192.1	0.0565872	0	0.0296729	0	0	0	0.0102792	0.0594556	0.027259	0.0315069	0.0412896	0	0	0	0.0607128	0.0710092	0.0174393	0.174786	0.0207327	0	0.0590916	0.0557308	0.0441666	0.0195241	0.178187	0	0.0471371	0.0212618	0.0198881	0.0180657	0.0283416	0.039935	0.0535817	0.0768453	0	0.131825	0.169607	0.0571439	0.161052	0.0154099	0	0.0247795	0.017347	0.0933037	0.105484	0.00894408	0.0791785	0	0.0944027
PIAS4	19.4526	15.9662	14.1447	19.8749	19.3991	19.9063	19.0779	12.1225	21.9129	20.9732	21.6426	18.7038	25.5631	18.7531	33.7216	16.6041	24.1276	17.3511	20.7601	31.0036	16.1342	33.4237	35.7745	33.9783	19.8736	39.2534	53.67	41.3503	24.2152	29.988	31.8964	51.4492	29.257	36.7033	34.7732	30.0037	30.0195	25.2733	26.7451	26.0142	30.1807	22.4359	35.6084	24.776	24.6668	18.6308	22.0541	29.6034	32.308
KLK7	0	0.0380835	173.547	0	0	0	0.0434312	65.368	0.441498	0	0.20353	0.0364333	0	0	0	0	0.184209	0.0205138	0.0437992	4.49054	6.81601	0.0588676	13.6537	1.11364	0	0.12216	0.0995805	0.134751	0.02801	0.686973	256.718	1.68731	2.66009	0.216455	0.0294951	0	0.0358307	0	0.510352	30.8617	0	0.0523486	0.0183234	6.13859	0	0.07558	0	1.47585	0.0332387
TDRD10	2.04304	1.35309	0.394696	1.15083	1.20818	0.825874	2.12907	1.17821	2.10646	3.77182	4.31527	4.29302	5.57498	0.716807	1.53824	1.2144	1.82262	0.664265	2.52139	0.425175	0.314404	0.158851	0.30773	0.185501	1.41081	3.99232	1.25399	0.424222	1.3983	0.789565	0.664215	0.398399	0.152726	0.292046	0.663259	0.693681	0.128916	0.173738	0.178521	0.732057	0.282149	0.941732	0.576856	0.202626	0.190899	0.220944	0.200609	0.771805	1.40519
MIOX	0.0810054	0	0	0	0.0887971	0	0	0.0243176	0.0260145	0	0.157618	0	0.772388	0	0.260734	0	0.0499292	0.027801	0	0.160151	0.304526	0	1.4331	1.11796	3.06092	1.8211	0.35988	0.821786	0.816143	0.206891	0.135238	0.314422	0.485786	0.733367	0	0.116128	1.11686	0.130884	0.384248	3.61776	0.584525	0	0.29799	0.0381616	0	0.665786	0.113345	0.558175	0.180185
TRIM42	0	0	0	0	0	0	0	0	0	0	0	0	0.102443	0	0	0	0	0	0	0.0377617	0	0	0	0	0	0	0	0	0	0.0365868	0	0	0	0	0	0	0	0	0	0	0	0	0	0	0	0	0	0	0
SLC9C2	0.0147972	0.00942792	0.0155185	0.0243644	0	0.194829	0	0	0.0190081	0	0	0.0180388	0.0176364	0.0246603	0.0529199	0.0297095	0	0.0304703	0.0650574	0.0195031	0.0247233	0	0	0.0612651	0	0.0403222	0.0164347	0	0	0.0377925	0.00988149	0.135756	0.0280225	0.0267927	0	0	0	0	0	0	0.038827	0	0.0362891	0	0.00525399	0.00935526	0.0276062	0.0849677	0
HS3ST6	9.6	0	6.41236	0	8.26838	0	22.5457	6.48425	34.9039	4.51792	5.50375	0.696612	9.60312	0	19.7824	57.652	6.76245	26.8284	0	11.2221	4.10542	0.056278	9.5742	0.0788634	0	7.085	0.888532	57.541	0.37489	5.8378	0.381598	2.45996	5.84365	6.98399	42.1836	0.0819194	0.548072	0.369312	0	0	0	1.85169	0.210208	0.592239	1.05506	18.1361	108.26	5.18435	49.3172
DAZ1	0	0	0	0	0	0	0	0	0	0	0	0	0	0	0	0	0	0	0	0	0	0	0	0	0	0	0	0	0	0	0	0	0	0	0	0	0	0	0	0	0	0	0	0	0	0	0	0	0
AC129492.3	0	0	0	0	0	0	0	0	0	0	0	0	0	0	0	0	0	0	0	0	0	0	0	0	0	0	0	0	0	0	0	0	0	0	0	0	0	0	0	0	0	0	0	0	0	0	0	0	0
ANTXR2	39.218	102.064	16.667	174.174	27.4206	184.595	57.6194	7.11081	15.2614	115.232	48.443	127.04	15.9267	212.865	24.2325	14.9324	80.6911	16.7498	228.983	34.7778	20.9528	9.8849	11.8264	29.0371	7.69413	18.1263	6.42969	34.3423	102.168	30.8893	3.33403	6.31298	14.1613	4.26624	8.04229	60.4831	19.8756	3.7474	9.1371	23.6492	8.48521	2.77722	12.5198	21.6162	4.05602	3.8745	6.9961	22.4773	3.19872
UXS1	22.2175	9.38436	11.6557	17.7028	20.04	19.9717	30.9473	9.95002	20.3639	17.4281	20.3051	18.4732	13.4193	15.5011	17.5733	31.0071	31.104	24.1228	11.4	23.3856	24.4187	18.117	18.788	32.7067	17.9059	21.197	54.6558	18.4548	41.2476	41.9299	9.42774	9.67814	14.11	27.9348	18.5432	34.1969	18.5898	11.74	17.3535	19.3046	15.1519	12.4822	16.308	26.8961	18.4989	7.88445	15.3819	20.0316	26.5415
ELMO3	53.1941	0.755961	45.6253	0.744235	53.8205	0.330624	54.1284	26.9678	67.9147	16.3267	28.7754	10.2626	59.4614	0.612035	44.6556	96.7061	13.9994	83.5538	0.828018	95.2813	82.6234	3.58905	88.1078	79.0668	197.065	43.5708	72.4156	103.426	4.10382	26.9843	73.9886	23.5052	74.0063	56.2401	59.6075	23.3878	95.8485	68.0098	93.1313	80.3148	105.277	14.3993	33.8781	24.035	111.64	47.8301	26.2728	7.91604	137.959
CACNG4	0.667168	0.205685	1.03825	1.34658	3.82185	0.472277	0.578598	1.25338	0.428515	1.15036	2.07286	0.393544	3.33464	0.143467	0.261694	8.25322	3.71426	3.70786	0.0315406	0.453856	0.23373	0.784246	0.223969	1.4851	47.1446	1.81803	11.2345	16.2536	5.97048	107.02	2.68757	5.93863	0.108685	42.4754	44.7951	0.0308531	0.87728	0.765012	0.0816698	0.750181	0.155297	0.678549	7.23088	3.1633	11.7604	56.6036	0.28106	102.102	2.5372
PCED1A	44.435	13.0866	20.8239	8.64674	54.4997	13.3195	46.4209	13.1713	45.0455	30.7962	45.6486	20.9859	80.4045	12.2732	33.9389	70.6551	19.9954	33.4435	9.92755	26.5802	26.9713	77.6095	101.798	72.4751	75.3419	49.5348	23.4338	19.8014	54.3868	58.649	22.6183	47.6743	38.9561	120.938	92.3686	51.1394	83.4866	120.044	41.271	56.4244	57.0542	33.2556	41.4748	100.626	67.7215	56.8938	40.1455	69.6585	102.745
SMIM2	0.353121	0.281236	0	0.436075	0.483858	0.12915	0.192436	0.0530028	0.0567014	0	0.0858864	0.10762	0.210438	0.441371	0.126288	0.0886236	0	0	0.258756	8.72668	0.294999	0	0.275612	0	0.277984	0.120282	0.490249	0.13268	0.49643	0	0.294766	0	0.278638	0.0799228	0.0871251	0.126558	0	0.213957	0.0837512	0.0961624	0	0.0773158	0	0.0831775	0	0.111627	0	0	0.29455
ZDHHC8	24.2564	11.6329	12.7057	16.8144	23.2514	15.9188	28.6405	8.59775	21.4304	18.4898	22.5004	19.1054	13.6575	15.1592	23.3773	27.2892	20.873	16.7036	16.5624	13.4249	30.8893	50.2217	66.6862	90.1038	30.1995	35.3384	31.8536	24.7872	29.8872	32.1827	21.738	27.8729	38.711	23.184	36.2064	16.9729	31.8665	41.1007	34.5926	12.439	28.4916	46.6718	17.8976	27.7269	31.5657	18.3231	31.6751	36.3585	39.0647
GDF3	0.0587109	0.336666	0	0.290013	0	0.0858916	0.04266	0.176248	0.490223	0.130758	0.399833	1.21674	0.349881	0.489225	0	0.0589394	0.217126	0.0402991	0.258129	0	0.0980949	0.115645	0.122198	0.243083	0	2.39981	0.195625	0.661792	0.30264	0.0749749	0	0	0.148247	0.0531529	0.231771	0.420837	0.211167	0.0948617	0	0.127906	0.42365	0.154257	0.0719923	0	0.125078	0.111357	0.547667	0.269702	0.0652971
ZSWIM6	10.0235	17.8869	11.2055	8.5787	74.333	12.8261	15.6328	33.4167	12.7825	11.5447	23.9675	10.3493	4.7125	13.7295	8.16263	9.71731	12.2748	7.00717	13.2557	17.1676	6.03169	6.30334	16.844	9.78198	3.22013	26.1068	9.17935	3.76616	13.4779	6.90668	8.52158	19.3923	7.41257	6.4767	10.832	14.6444	16.7575	5.96108	8.40526	8.74339	5.81192	8.96385	9.83437	6.8152	9.16515	3.16858	5.26713	17.2213	24.7666
RASGRP4	1.35643	1.76172	0.401234	1.51759	1.3344	2.62042	2.40081	1.01277	1.65308	2.59493	5.44778	2.96797	4.45628	3.41983	1.39313	0.645938	3.70868	0.740066	3.10927	0.870985	0.799029	1.25026	0.524826	2.42403	2.90225	2.91436	0.907787	1.54204	2.44477	1.11037	0.15097	0.171817	0.51595	0.283389	0.137301	3.93899	0.208491	0.0421469	1.23735	1.47754	0.1483	0.944276	1.19415	1.60573	0.148192	0.0879568	0.0973311	2.11696	0.483523
EEF1G	0.562445	0.426617	0.702219	0.440999	0.910138	0.117548	0.4476	0.450251	0.75691	0.626322	1.19861	0.424456	2.04302	0.267813	0.383143	1.31748	0.363182	0.80889	0.274761	1.87094	0.402745	1.74093	0.390215	0.443563	2.83934	0.839314	0.684182	0.825193	0.351425	0.68405	0.661769	0.264621	1.03133	0.436456	0.475788	0.422356	1.76608	1.12514	0.406545	0.495966	0.527082	1.05555	0.476207	0.731815	1.59765	1.32079	0.899417	0.399861	0.98299
MELTF	1.87209	2.97645	1.40889	2.29761	1.38711	3.09382	1.17765	0.811772	1.60323	1.87237	3.59206	3.37049	6.92117	1.87774	1.30805	1.74886	3.19459	1.66574	3.02306	7.2082	2.05631	8.18594	4.49177	10.4424	15.6563	3.30649	1.50169	1.06163	1.36873	3.28721	19.3661	3.85345	1.95868	12.939	1.14619	125.592	1.19497	2.31762	7.37553	44.7973	2.09227	23.2881	8.83164	11.0651	1.42484	1.49046	0.978265	7.63438	3.18099
ASXL2	8.69697	8.22107	6.14507	13.0968	9.06204	14.7907	20.0741	5.62739	7.29728	8.35359	6.87978	10.9904	3.96787	10.8077	11.8581	9.19062	13.4754	3.92605	13.4497	31.0682	11.9925	6.33186	14.6078	10.4224	2.07548	7.95301	14.4116	11.1821	9.41005	9.69384	16.7706	11.4121	7.13317	9.83067	6.99003	15.723	9.29511	5.90691	10.3387	8.6095	7.52986	8.68326	9.88697	5.86809	4.29584	2.94525	4.86137	17.166	22.8427
NDUFS3	30.0485	33.8957	58.8071	43.8305	27.2028	51.673	44.4305	41.5799	59.4528	47.7418	57.3491	51.1292	108.269	39.1107	37.2439	58.8783	62.9665	53.4407	40.4062	62.4377	49.6756	70.1583	55.5901	65.6522	83.5722	60.4125	63.5777	43.046	45.2807	44.6246	38.359	55.3231	59.6078	58.1223	42.703	53.9034	76.2095	28.1664	64.9117	72.9118	52.9064	75.5645	41.7556	43.4013	50.503	51.5419	35.1298	55.6327	68.47
ANXA8	12.919	0.0467685	64.9728	0.0241726	45.4622	0.0214772	25.9638	46.7152	44.1384	11.8196	8.86951	5.31535	14.2605	0	4.55729	16.1084	23.5267	17.7856	0.0645453	104.101	15.8823	58.8172	36.1168	46.6002	5.25457	55.6668	4.77747	34.5415	77.794	31.2334	41.7148	0.341898	65.4273	25.4521	80.4843	16.9211	63.5917	15.8332	56.894	36.0928	47.8725	1.8386	48.5146	55.6329	25.4742	6.49714	3.91661	0.0842989	65.2286
ZNF454	0.710486	1.14912	0.229269	2.29472	0.419368	2.67848	3.03791	0.229692	1.08819	1.36934	0.425367	1.76558	0.325697	1.86718	0.293187	2.41408	2.29067	0.225082	2.8434	1.6928	0.821831	0.161477	1.79158	0.263994	0.229461	0.521251	1.39612	1.76601	1.13969	0.66303	1.22265	0.0192849	0.966001	0.296873	0.0269689	0.156699	0.163809	0.0441524	0.0777735	0.148831	0.0717031	0.143595	0.25131	0.231722	0.067919	0.0863832	0.101962	3.2324	5.31857
CASC10	2.75585	1.19497	0.481699	1.26046	2.09786	5.2076	4.6028	0.448119	3.14676	1.70491	1.78741	2.54301	8.23439	1.37145	4.72261	12.1037	4.24655	8.6042	1.68283	26.0313	2.31824	2.41257	0.497906	2.16581	6.22716	6.41451	13.0935	1.23681	1.96404	51.4693	4.767	1.5532	0.857745	0.935608	1.47322	0.919099	0.848946	0.293757	0.580992	9.7145	0.590047	1.40792	0.52801	7.30281	5.13718	0.653376	3.74895	5.75836	1.06424
ZCCHC3	29.1492	15.311	12.4647	18.7484	31.953	20.2115	29.6585	19.8318	23.3053	24.3689	34.499	26.0431	21.352	15.6869	31.7087	38.712	28.4472	28.4786	22.9171	26.6706	20.8726	18.9251	26.4527	43.8808	34.3293	39.6566	55.8854	18.1398	31.4559	37.5564	11.9633	47.6325	13.8827	33.2816	31.7859	26.615	40.7717	39.0552	19.0326	41.3435	28.2412	44.3526	19.2678	20.21	24.1498	22.9129	15.3758	73.3779	57.6742
C8G	0.781417	0.588398	1.26652	0.233936	0.778709	0.519628	1.18719	0.383857	1.27755	1.18659	1.7969	1.1258	6.43481	0.236777	0.711359	1.9968	0.612999	0.536364	0.416435	0.936299	1.24626	0.699628	6.80131	1.07844	1.71496	1.16147	3.78717	1.60148	1.33157	1.45147	1.32829	0.6016	3.09419	5.33797	1.82282	1.62943	1.44786	1.83646	0.94351	1.47023	0.745601	0.933226	2.1777	2.00796	3.63215	1.61685	2.71689	1.63164	0.790069
METTL18	8.20547	5.25743	5.07627	10.7782	4.5479	11.9368	16.0443	5.92288	9.97801	8.16203	14.6205	11.4642	34.889	6.99108	14.7388	10.2273	12.3315	13.6059	15.8087	45.5082	11.3221	7.94508	11.7054	9.35221	11.9029	8.91883	23.2446	17.4246	10.8227	11.0672	26.9054	24.1392	8.17706	41.3585	16.3327	16.0258	11.6062	12.5876	11.633	24.7555	42.8801	26.5653	15.6013	21.2825	12.4887	8.77257	16.5985	25.5173	26.9677
TEDC1	13.38	1.59843	3.20054	1.35905	10.8812	4.46461	3.80359	3.93838	6.79415	4.34168	7.99839	2.36989	37.8878	1.90044	6.34655	5.89833	4.8063	7.26073	1.17781	4.2084	6.3782	12.3753	5.37981	20.6092	27.7005	12.992	11.7366	13.4008	4.29029	12.5514	8.73204	10.5616	7.29448	13.6767	11.2328	5.97084	9.9868	23.8471	12.2608	16.4083	12.211	20.2215	7.97033	15.0113	7.38071	10.7114	6.4837	20.2178	4.0826
CRHBP	2.56923	0.909426	0.0816508	1.88017	0.967232	0.379664	0.754274	0.327207	0.683411	1.56055	1.43914	1.64513	0.897009	0.821751	0.594002	2.18843	1.82353	0.142506	1.29313	0.273641	0.216803	0.076677	0.0540147	0.322347	0.381356	0.530389	0.288237	0.351035	0.620228	0.397691	0.0173305	0.421241	0.0982938	0.023495	0.0512245	0.316236	0.0622276	0	0.123102	0.226152	0.0340481	1.15916	0.175024	0.195614	0.0368585	0.0984455	0.0968334	0.357646	0.230904
TRMT2A	21.274	9.81218	17.6526	15.1117	22.7972	11.7618	24.594	10.0287	25.2414	20.8081	24.2152	17.9461	47.9117	11.8079	16.2801	32.0812	18.1473	11.4905	12.7778	21.7254	32.1407	36.5893	76.6567	47.3973	50.0736	25.4845	44.6268	32.4701	40.2814	32.8868	16.315	42.7222	36.4413	34.7977	62.3168	22.7487	42.9128	75.0638	32.947	27.7123	50.3073	43.2759	28.8775	38.4976	39.3132	24.4749	122.682	34.0443	39.7676
MYPN	0.0515176	0	0.0108058	0.271445	0.0451783	0	0	0.0123723	0	0	0.0200483	0	0.184208	0.0171714	0.0515887	0.0103436	0.0508062	0	0.0151002	0.0814819	0	0	0.0321678	0.0710999	0	0.0280771	0.858282	1.21562	0.458694	0.0657889	0.0275226	0.00727146	0.0130084	0.121265	0.0305061	0.014771	0.024706	0.0249717	0.0488746	0	0.00675899	0	0	0.0194159	0	0.0195427	0.0384453	0.0118329	0
CLEC18A	0.0236947	0.0226454	0.0124249	0	0.0129869	0	0.0172168	0.0213393	0.00760944	0.0395787	0.0345784	0	0.254171	0	0.0254222	0.0832542	0.0876283	0.0650562	0	0.0624606	0	0.0350042	0.0863047	0.0163507	0	0.419693	0.263169	0.00890293	0.0499664	0.0453879	0.00791163	4.19722	0.0523513	0.0429032	0.152001	0	0.0568156	0.172281	0.0337187	0.116147	0.0233152	0.0311278	0.0508461	0.167439	0.0673059	0.0374515	0.0994632	0.176877	0.0131764
MTMR6	16.8546	29.9387	11.0097	34.488	17.8549	48.4864	22.9843	13.3464	14.8356	21.6843	22.5696	35.4162	11.8071	34.0677	25.7408	13.7737	28.6289	9.20161	35.917	29.8797	26.6151	12.4465	23.5659	21.0897	7.16099	25.091	19.0134	15.021	33.5219	20.7199	11.1041	24.7844	12.6658	20.0338	14.7582	29.1972	16.2985	7.11832	16.0019	15.8092	13.7896	6.6806	20.3047	14.2912	6.7175	6.4541	5.36601	13.7764	26.1931
MYOF	160.991	112.097	47.2519	172.955	138.596	82.6816	241.522	80.8952	222.951	122.964	84.8359	132.667	19.2065	154.567	55.0705	136.847	140.738	101.818	164.975	225.554	129.178	61.2757	50.8102	127.159	28.1063	73.3193	132.97	137.463	202.856	107.793	48.4685	8.67019	90.9612	69.6105	102.827	192.591	108.817	60.3482	126.212	66.1827	118.032	14.459	101.258	72.7041	40.9301	25.1257	58.8785	19.3642	252.391
DDHD2	14.0775	21.0269	5.34723	24.4348	11.2976	20.0471	15.3977	4.35272	8.09306	16.1236	10.4507	18.5307	6.55569	21.6571	10.7412	12.6015	13.3679	7.65827	18.9551	27.6703	27.132	5.75227	9.6274	9.34785	2.76517	7.33648	13.4655	6.46085	17.21	11.4227	3.89128	30.7558	8.16892	19.8259	7.61848	6.88977	8.4633	5.87888	9.33192	8.26784	6.53751	8.436	9.96659	9.88372	4.38695	6.58912	1.04775	12.18	19.2832
SLC17A8	0.0510835	0	0	0	0.298651	0	3.04366	0	0.185925	0.0189617	0.0828305	0.124549	0	0	0.353206	0.0854704	0.335854	0.701272	0	0.0448863	0	0	0.124043	0	0	0.0232004	0	0	0.0319178	0	0	0.156221	0.0214979	0.0154158	0	0	0	0	0	0	0	0.014913	0.0104399	0	0	0.0215311	0.0158839	0.117332	0
GNG11	51.0986	101.525	11.8616	81.7843	26.7539	103.668	43.0112	28.6349	41.048	75.3566	88.0055	116.806	104.949	78.1745	42.1356	24.9555	92.8724	44.5208	96.662	12.8359	12.6314	4.33838	10.1348	16.0037	43.5125	86.7514	44.6411	19.7363	50.1448	30.8633	1.81271	46.9843	8.25199	3.47066	11.4678	40.2114	4.19645	1.84668	3.36584	21.4759	12.3709	14.1597	7.94173	18.576	6.20563	8.55076	11.6166	6.23475	7.67984
CCDC168	0.00338875	0.0215912	0	0.0111595	0	0.0148728	0.0073869	0.00406916	0.00435311	0.0301889	0.00659372	0.0123934	0.0121169	0.00564753	0.019391	0.0102058	0.00835488	0	0.014899	0.0982622	0.0113239	0	0.0282126	0.0187074	0	0.0138515	0.0489289	0.0152792	0.0142921	0.025965	0.0271559	0.143492	0.00427835	0.00920382	0.0200665	0.0194323	0.0162512	0.0109507	0.00964469	0.00738264	0.00444595	0.0326465	0.0394757	0.0989791	0.0120323	0.049277	0.0568997	0.0661597	0.0188445
SLC25A42	9.80314	5.53833	7.36049	12.2982	5.96416	8.54843	16.5854	4.15578	9.93579	14.9855	10.3673	14.4625	10.3219	10.5429	14.4959	19.8603	10.7354	8.93867	12.5032	7.14994	3.68465	3.66215	13.7198	5.99826	8.38042	5.85592	15.2861	37.6684	10.1684	8.05807	3.05288	11.4738	6.44236	19.1055	11.899	7.75376	8.14416	5.79995	2.10744	5.40059	5.27976	11.6589	11.8431	2.57834	5.96705	3.79607	10.4059	14.8261	12.908
TCP10L2	0	0	0	0	0.0368143	0	0.0122012	0.0100818	0.0215706	0	0	0	0	0	0.0120108	0.0168573	0	0	0	0.0885291	0	0	0	0	0.0176254	0	0	0	0	0	0	0.0118505	0.0212002	0	0	0	0.10066	0	0	0.0182913	0	0.0441193	0	0	0	0	0	0	0
PHF10	65.3161	65.359	25.71	59.4331	87.3045	71.0939	64.766	35.2378	42.965	50.7924	49.3372	53.4091	35.6892	62.5866	29.3531	48.1121	55.1746	48.7577	60.4506	65.922	27.6835	33.2189	33.5281	37.2619	11.4654	38.2909	20.6727	23.1142	41.0365	43.3919	31.3989	222.823	26.6606	58.3235	62.4248	35.182	33.8037	84.2424	21.7608	25.5869	40.0269	23.2085	35.025	63.4604	27.6348	32.0371	14.2603	43.9137	69.8655
OCLM	1.06975	0.629153	0.862999	0.677462	1.98447	0.601922	1.61437	0.345838	0.581382	0.366535	0.160114	0.702207	0	0.274276	0.294292	1.32174	0.912959	0.0564826	0.241193	3.25375	1.16865	0	1.37016	0.794968	0	0.224235	0.822553	0.309186	0.462736	0.630502	0.934181	1.85834	0.259726	2.38394	1.21818	0.412887	0.887905	0.39887	0.312267	0.268907	0.809702	0.576545	0.958581	1.39558	0.14609	0.208101	0.15352	1.70104	2.19646
ABCC6	0.596647	0.668328	0.20185	0.221835	0.263725	0.534985	0.657288	0.398668	0.38322	0.246474	0.421308	0.434067	0.76848	0.256605	0.612614	0.444396	0.557564	0.257613	0.451308	0.190257	0.192946	0.255898	0.320472	0.132813	0.303028	0.865378	0.117571	0.166328	0.315673	0.319519	0.456277	0.312406	0.662156	0.505314	0.189949	0.30351	0.173063	0.326526	0.109556	0.293512	0.0757536	0.505687	0.289107	1.33286	0.225518	0.194694	0.359074	0.62995	0.802716
COMMD7	59.8777	37.2001	37.1407	52.054	53.6639	49.9563	69.6902	30.6937	61.7114	60.5965	73.8652	57.449	139.982	44.8513	99.1687	91.7345	60.9734	87.765	51.2408	82.7793	56.8894	82.427	81.5022	79.7628	182.786	58.6464	64.7845	54.7275	107.594	135.351	15.641	38.2839	53.0812	237.149	114.743	89.3512	95.9535	103.16	49.8888	75.1287	150.671	38.2644	53.2464	62.9947	106.303	55.7616	37.3156	92.7865	56.4193
MFSD2A	94.3823	4.8233	21.019	0.149457	180.215	0.318702	22.464	40.4917	50.4882	20.4987	29.0888	6.01962	35.5067	1.27069	25.3207	25.1499	21.0139	89.8925	0.0798158	7.01072	31.7423	25.6388	26.2415	15.8595	4.57318	37.5721	9.39594	42.3042	82.8938	21.4906	15.5782	43.2908	8.11356	22.2863	32.9662	35.6547	58.3082	14.842	14.8114	16.9668	63.1284	34.7398	3.7064	46.4391	36.0647	8.05722	9.46631	11.5084	9.20684
EIF3D	223.912	142.539	142.588	146.379	205.972	151.629	183.138	142.988	202.328	222.434	223.248	230.151	226.103	133.889	158.688	323.305	197.236	297.167	171.2	195.099	180.891	399.294	221.469	211.985	164.487	164.594	209.625	188.96	162.074	128.363	248.306	301.41	181.569	123.202	246.771	138.835	242.351	198.002	170.357	156.49	248.933	217.422	125.798	211.509	217.963	153.26	137.663	193.518	358.24
SNX21	19.8048	28.6225	13.9032	28.957	10.4921	28.1361	28.6638	8.43196	13.0996	32.5133	40.2413	36.2479	25.1828	23.9717	27.1159	17.3854	25.2743	15.215	27.6088	22.2597	18.6823	18.2012	22.3791	29.9006	40.7492	11.1641	10.6108	22.2232	34.7254	30.1574	12.461	7.4871	8.30076	11.9209	18.8041	10.2719	11.175	8.97546	6.78908	17.9678	20.3619	3.30606	6.73486	10.2487	11.5041	8.4493	10.5639	9.92374	15.2216
CDK6	8.24142	13.2314	3.83935	12.9349	5.41138	11.5708	9.80806	5.67482	9.43586	6.65346	5.70319	10.2928	4.97856	20.3204	6.35744	4.37798	13.5168	3.23775	11.7477	7.27289	1.92322	19.4999	10.923	27.5057	2.69665	4.93943	3.43996	3.07652	5.23835	3.4248	16.2453	9.51778	22.0197	1.30531	0.603139	8.78669	3.86977	1.43801	20.4275	11.4397	3.36287	16.0258	1.97896	7.38491	1.68961	2.58462	0.44278	90.0817	9.80603
SIX2	31.2745	0.168155	0.864956	0.651838	13.742	1.73747	15.8447	0.158456	9.19607	4.95945	17.3315	2.69455	52.7281	0.164939	20.246	2.84817	9.51631	9.51059	1.74053	0.739188	0.46852	3.15159	18.6765	0.546357	13.2276	1.753	0.732816	16.5603	0.680218	57.9692	25.3792	2.98008	14.3069	0.448003	11.9489	19.2014	9.92753	100.077	0.187785	0.431226	83.4261	0.288926	0.465207	7.7397	0.60911	0.750864	23.4188	29.1349	0.587052
POLR3K	12.9389	8.31755	15.5486	16.4857	6.41633	12.6757	23.5039	11.6064	24.6842	18.8681	25.813	18.9657	80.3667	14.504	26.3046	26.4424	25.8717	17.4189	14.504	8.98372	27.8917	21.8832	24.5659	37.7869	26.6367	27.5457	21.599	59.6124	33.2762	22.4735	27.6189	82.6439	23.6769	33.0502	53.0547	19.8188	26.5468	18.1683	36.0947	47.7356	39.4833	42.2923	15.4173	52.2473	23.4632	14.194	13.9735	57.4035	25.0975
MOBP	0.0551261	0.0903169	0	0.0389007	0.0690612	0.0460841	0.0228887	0.0189128	0.0354069	0.0350782	0.0996011	0.124805	0.0657036	0.0787463	0.112657	0	0.0776641	0.0054055	0	0	0.00657896	0.00775597	0.0163909	0.0108686	0	0.0321897	0.0349867	0.00591794	0.107022	0.0603404	0.010518	0.0333462	0.00994253	0.0427778	0	0.0564487	0	0.114518	0.00747115	0.0171566	0	0.0206912	0.00482832	0.0222599	0	0	0.0220383	1.11242	0
KLRG1	1.25998	2.4262	0.352375	1.6597	0.460392	1.59753	1.56655	0.621998	0.989111	2.33846	2.26095	2.90134	2.97011	1.91318	2.46335	1.09623	4.90129	0.576566	2.25689	0.959509	1.94145	0.52394	0.815875	0.425067	1.0874	1.03003	0.404276	1.74639	1.74508	0.464828	1.10318	0.632321	0.300475	0.304187	0.525031	3.77315	0.30212	0.02262	0.371884	1.76897	0.716328	1.37323	1.16734	0.92334	0.268427	0.123916	0.208949	1.06113	0.529389
KAT14	7.20413	11.666	4.93519	25.5554	2.56983	23.8825	16.9347	4.51024	11.1997	23.0379	9.47268	23.802	8.42327	18.6222	13.4269	18.2092	15.1881	5.55567	27.5609	17.1636	14.5099	7.80292	21.4586	10.5801	14.9617	7.78721	15.4896	10.9817	28.1382	19.2081	23.426	38.9824	8.76047	16.6849	18.9653	14.032	13.3557	12.8151	10.1625	28.7799	13.5264	14.2223	12.4429	11.3505	6.51943	7.162	9.62531	17.3919	29.8415
ZNF644	22.0218	24.5208	9.44083	15.2476	15.1845	19.7473	20.9643	11.0794	12.5223	17.7796	13.0112	19.9539	6.33949	23.5477	18.8581	15.7499	24.0574	9.79044	19.5718	84.504	14.7929	15.1217	15.1124	19.3419	4.07671	13.1385	13.6851	11.0564	18.3397	14.5864	29.5208	35.9099	10.7069	22.3794	18.6275	32.352	15.8046	13.3779	14.8477	17.0689	18.067	10.1544	14.9388	20.4966	7.41503	6.13286	5.88074	28.4876	36.2489
TMEM42	7.21339	2.95455	5.03518	6.09288	3.23478	8.29156	11.0442	3.0513	8.28841	10.6667	9.66087	10.3354	13.957	5.46433	12.3963	14.8356	9.32529	9.42026	9.33587	15.5268	12.7174	11.2099	19.3275	7.56342	18.4368	7.40309	8.34982	5.70223	15.5625	18.4233	11.7612	8.13186	13.8971	35.2605	13.3828	10.2235	20.385	16.4229	11.7092	16.4037	16.1622	12.5529	14.4596	12.953	12.274	9.20993	7.86483	22.2433	26.0734
CAPN5	22.9932	11.5456	34.1482	19.5805	37.1024	12.1677	72.7259	20.6331	66.5519	30.6098	16.2177	27.268	16.4374	10.2237	60.8067	88.5051	43.4985	25.1516	14.0218	10.3869	49.6625	2.84662	8.40992	9.05264	8.44515	68.8609	8.62176	138.681	24.2863	24.5116	7.65768	6.66059	5.57797	93.7113	59.6008	15.2721	84.27	15.3064	3.53673	8.50721	26.9471	5.88934	11.3487	3.50139	51.8374	22.8983	41.3343	7.30265	17.2408
DDX42	55.1568	66.5	30.5479	75.1881	54.6415	55.8513	72.6247	32.5725	51.8707	71.1176	47.4073	74.2129	35.1442	63.7805	38.701	74.8941	49.7037	46.4909	86.3268	68.175	52.9249	53.6326	101.554	63.5041	23.2258	41.9432	48.9252	88.6261	79.3698	73.1509	55.1562	80.8877	30.1622	64.3416	57.2914	47.4055	65.6265	41.3733	37.8787	48.0672	47.7744	51.2073	60.9033	48.0033	37.8866	22.7766	28.1745	115.315	101.06
NRBF2	36.4288	34.8156	23.3964	24.2575	35.1509	26.7589	29.5836	26.4435	34.3841	33.45	41.3975	25.4701	21.9374	33.6077	25.3996	25.9297	44.3411	36.5615	31.4046	98.3484	44.2108	36.1413	24.61	52.1769	18.8372	33.8889	44.1578	34.7365	36.8676	37.871	97.8192	39.3733	29.3731	24.5273	28.6258	40.0457	34.5453	17.6517	35.4675	47.3926	36.6234	34.1833	25.2909	41.57	19.8368	12.3625	13.7425	30.1905	29.7056
UNC119	12.7101	5.13367	11.4999	8.75892	10.0297	8.30107	18.5531	5.9192	16.5641	15.2436	19.2521	12.9352	24.1605	7.06859	17.6548	17.1884	16.6825	9.89265	9.72937	31.6536	29.0813	31.2106	42.8109	21.8876	18.4629	18.8831	7.9249	37.3523	31.5289	27.2813	24.876	31.2444	10.7367	22.5771	26.9777	20.2954	32.9086	18.6912	14.8977	26.5465	20.2859	7.81444	28.7529	20.0482	21.5927	16.4034	25.4725	34.879	24.1226
NGB	0.0386108	0	0	0.0635749	0	0	0.0561101	0.0231817	0.0495987	0	0	0	0.0460194	0	0.49711	0	0.190388	0.291527	0	0.763352	1.16121	0	1.2858	0.426298	0	0.263036	0	0.174089	0.958957	0.394454	27.0992	5.42249	30.6131	0.104867	0	0	1.20356	0.0935777	0	0.126175	0.557222	1.01446	0.0236726	0	0.0822568	0.0488221	0	0.310393	9.74788
EMCN	26.9855	26.2634	3.72497	7.4474	14.5396	8.0581	19.5071	9.89608	13.2155	16.8559	21.0705	38.3434	24.7054	14.7982	13.1789	15.3211	49.2577	10.4471	12.017	4.42538	4.41604	0.724208	1.77595	1.20633	4.15041	48.6014	18.2142	5.48412	10.8513	9.76246	0.342812	0.959561	2.57493	2.7885	6.6136	5.99684	0.998039	0.706144	0.763425	3.94451	4.34135	4.19213	3.47063	3.98706	1.31532	2.42978	5.43573	1.68897	3.96569
ACAA2	18.5873	54.919	6.79863	55.448	8.11233	73.4363	29.7001	6.31177	8.76037	53.6302	32.2457	50.9483	27.6067	43.4535	23.3482	22.1295	36.9689	29.5725	82.0784	42.381	26.8264	23.8288	3.58209	15.7755	16.8904	18.5835	22.6513	13.569	44.566	49.2492	23.2064	83.7154	5.42307	54.7938	4.51525	28.4353	4.07517	20.4039	4.3404	62.053	2.55903	40.2949	37.0195	32.3773	11.5699	3.56353	1.98003	47.3208	4.59387
VAX2	0.951302	0.565708	0.399071	0.313274	0.486642	0.649467	0.645144	0.342693	1.01835	0.776851	1.66591	1.31433	4.61093	0.317079	0.861888	0.636668	1.09453	0.30472	0.185889	1.33743	1.58945	8.18229	8.57995	3.32601	4.79287	0.345639	10.9884	3.52671	0.624108	2.42966	6.64922	7.02688	2.28197	0.0574162	0.0625903	2.4548	1.97691	6.19946	2.94816	0.345413	1.12328	0.222173	2.76072	0.776807	0.157629	0.240578	0.650755	12.2361	0.564276
BRAT1	26.6472	10.2622	13.7203	16.6339	20.1541	18.498	25.8745	12.3478	25.905	20.7544	30.9028	16.8568	50.9181	13.6222	25.1024	25.3429	23.7858	28.7671	15.5118	16.0012	22.0415	37.8443	60.1941	45.6525	34.8241	28.7379	33.3443	21.589	24.3326	30.0552	25.5802	33.5052	48.7554	44.9756	18.1019	34.9339	48.1315	36.7082	23.6793	30.8764	40.0996	29.0472	28.2751	39.9006	27.0074	27.1759	18.1011	27.3937	55.7877
DTD2	7.78601	10.2024	21.1843	9.87712	4.75057	10.3877	14.3392	8.87893	11.8889	10.3607	9.83783	11.3721	8.4045	14.5264	9.07168	12.7076	17.2645	7.99965	10.2624	25.0423	17.3248	21.0272	10.8291	15.4763	5.26839	8.84035	17.2137	7.13889	19.0692	23.4189	12.1648	29.6338	18.2535	14.0092	13.6768	8.61716	12.1527	8.88129	10.0578	16.4556	10.8896	10.2285	4.35334	20.5315	6.05073	5.06189	3.67715	18.9519	15.0859
TELO2	23.321	19.9648	21.9203	24.6106	27.6521	26.5359	27.0201	17.0721	29.5939	25.2052	35.5605	24.0158	81.8532	20.0477	27.8013	38.0548	23.7985	17.9628	18.384	11.7387	33.804	50.4316	62.7007	48.2427	35.2135	53.9867	19.6503	69.6744	51.3937	48.2111	36.5563	73.8379	46.0279	50.7866	65.745	28.4264	56.7217	35.1298	51.917	33.4597	60.9342	50.5878	33.1627	35.3605	51.9071	32.0598	36.113	65.2516	43.8583
HS3ST2	0.251319	6.31609	0.175714	0.551748	0.704036	0.571929	0.182611	1.87775	0.286968	1.4304	1.60286	0.851043	1.09832	1.81496	0.679098	0.392461	1.41136	0.421679	1.63697	0.846515	1.51633	0.412525	0.11624	0.154154	0.586204	0.684843	5.9548	11.0797	1.79274	2.88845	0.149182	3.15311	0.793236	0.176965	0.110236	0.940753	0.0669574	0.0676777	0.317901	5.80976	0.0549541	3.44831	2.55097	1.92065	0.0694051	0.194201	1.87548	0.994144	0.0931706
TBR1	0	0	0.00794678	0.0249532	0	0	0	0.00909882	0	0	0.00737191	0	0.0812818	0	0.0487789	0.0152137	0.0186819	0	0	0.219718	0.208896	0	0.149826	0.0104576	0.0238603	0	0.0168319	0.00569417	0.00355085	0.00967645	0.182165	0.925127	0.0191332	0.00686004	0.00747824	0.630046	0.00908458	0	0	0.00825394	0.029824	0	0.241579	0.0214182	0.00538096	0.00479067	0.204982	0.269765	0
NAT10	26.9351	22.3162	24.2024	25.591	35.5498	24.1586	38.7293	20.2708	32.4255	31.215	31.8075	36.27	34.0881	31.406	23.4843	51.7255	38.9347	26.6417	16.6968	36.6901	51.7505	72.2433	35.078	148.042	33.0931	25.8085	45.5905	30.7211	24.698	30.0195	53.7113	84.1833	26.1834	34.6745	25.3227	28.2293	54.0708	29.7309	41.3908	52.2861	33.636	49.671	27.7108	43.0947	26.9964	27.224	24.1548	74.775	65.4849
MAD2L2	12.7147	17.3176	7.66563	14.6296	13.242	23.0192	10.9878	8.88203	11.5399	16.62	34.0226	18.1146	68.025	14.7343	16.1853	10.9407	38.4698	21.8259	15.0097	25.5268	19.9458	47.4164	42.9978	47.2669	75.4802	23.8537	6.10079	32.8905	32.5909	38.622	44.5293	219.555	21.8546	22.8239	19.8052	44.2201	17.9461	23.5845	27.6335	67.8432	25.2804	73.5979	17.04	50.8057	12.5802	8.24618	13.2691	103.797	15.65
PDSS1	4.16737	4.19618	10.0288	4.34989	8.76934	6.20555	7.05644	10.321	7.62369	5.55222	6.80554	5.08032	10.6879	4.71277	5.61561	7.7695	10.2287	5.08245	5.01682	16.4781	6.27903	24.7723	6.62147	22.03	5.5849	12.0151	14.7122	9.0594	8.84027	11.784	21.6176	15.1778	6.74113	12.4302	13.4769	12.8287	10.6171	8.68727	13.4845	14.5911	10.935	10.4605	7.57389	16.1617	5.3639	9.00989	13.8142	12.2212	7.28335
KDM5D	18.3798	0.00489778	0.0241855	25.9599	19.3556	26.8552	26.3804	0	0.00493733	0.0342404	0	25.5831	0.00916206	28.4787	0	0	14.7544	9.46587	26.0238	9.01728	2.55589	5.37523	0.0239992	0.021218	3.3646	22.0575	0	17.3587	28.3354	0.00981654	0.128335	0.227849	1.66927	26.71	28.0018	12.5078	0.488453	21.7853	9.74307	11.5219	0.489136	14.8246	18.574	3.51274	11.5455	0.417962	0.00717066	1.61554	37.3438
GPER1	2.63343	6.07862	1.79276	19.5505	0.886279	18.283	5.87472	0.929242	2.67068	13.4278	5.75333	18.2483	4.95589	8.93152	2.26365	3.71043	7.03373	1.61731	12.8646	1.70502	1.54385	0.796274	0.985635	1.339	3.27331	2.54941	2.00122	2.77747	6.27855	3.95294	1.92829	1.61395	1.28324	1.27572	0.729538	8.87519	0.747769	0.0933103	0.482135	2.76791	0.318224	4.91619	0.679823	1.02296	0.664376	0.0730239	1.01278	1.06116	3.28853
CT62	0.0510655	0.016268	0.053555	0	0.0279887	0.0373534	0.0927619	0.122638	0.196793	0.0852976	0	0.124505	0.213024	0.0851035	0.164366	0.128161	0.283277	0.175257	0	0.100959	0.0426605	1.28246	0.0265713	25.019	0.0535999	0.139154	0.0567167	0.0191871	0.394844	0.0652116	0.170507	0.0360383	0	0.392965	0.352782	0.0915088	0.122446	0.0412544	0.0242229	0.6675	0.0167492	0	0.172198	1.34719	0.00906585	0.0322853	0.047635	0.0293226	0
UBL4B	0.0984342	0.0313584	0.0516165	0.729348	0	0.216008	0.0357617	0	0.0316116	1.31536	0.0478826	0.359995	0.469286	0	0.176018	0.0988171	0.0606718	0	0.504906	0.194608	0.0822325	0.193889	1.02438	0.0679249	7.02572	0	0	0	0.161446	0.251404	0.394404	2.5703	0.0310687	0.0891156	0	0.176393	0	0.0795221	0	0.160835	0.0645716	0	0.120702	0	0.0174754	0	0	0.169567	0.0547382
GEMIN6	3.33606	3.00766	5.38799	7.49797	1.60906	11.0788	7.30842	2.81415	5.31394	8.56294	6.52366	8.33714	13.6979	5.14275	8.25621	8.27214	9.70548	5.09496	8.04261	13.6088	10.0191	11.1381	12.8281	12.9837	12.9735	7.38625	13.413	12.1462	11.764	10.331	17.4103	6.94532	9.91888	10.586	7.53963	9.40966	10.1191	19.1622	11.0139	17.8971	12.7147	29.4217	7.0872	12.9816	9.31631	8.23631	12.7123	21.0527	9.8694
MAGEB17	0.0451538	0	0.0473551	0.0743484	0.148491	0.0660582	0	0.0542202	0	0	0.087859	0.0550458	0.322907	0	0.258378	0.0906591	0.0556629	0.0309936	0.132349	0.059514	0.0754436	0.0444705	0.140971	2.05647	0	0.123044	0	0.271454	0.0846386	2.42182	0.241229	0.828523	0.285038	0.204396	0.0445631	0.0970981	0	0.072957	0	0.147557	0.0296204	0.0395457	0.0553684	0.0425439	0.0160327	0.0285478	0.463325	0.829698	0
SRM	53.1199	70.2052	81.8359	102.358	69.4467	96.3272	71.3469	60.3341	69.3445	76.395	153.995	82.6515	227.669	84.6311	63.4075	60.0982	129.029	67.7404	89.813	48.0396	113.919	188.239	148.372	215.967	376.334	163.394	194.448	189.02	96.2839	165.134	216.935	509.795	134.662	65.4053	123.951	104.283	135.827	132.241	206.015	159.436	145.77	224.019	106.376	168.276	90.0327	116.769	111.544	173.815	44.16
CFC1	0	0	0	0	0	0	0	0	0	0	0	0	0	0	0	0	0	0	0	0	0	0	0	0	0	0	0	0	0	0	0.0291057	0	0	0	0	0	0	0	0	0	0	0	0	0	0	0	0	0	0
RRP9	42.7791	36.7726	31.908	34.8396	64.4285	21.2435	42.7066	42.761	49.6828	37.3195	62.8771	41.6981	128.183	29.9618	44.8758	62.0581	54.8948	59.1383	31.5498	52.1309	56.6877	104.694	68.3617	109.046	83.8045	61.6153	87.0393	46.454	32.8785	66.5799	73.2971	52.1498	53.34	78.2514	63.1471	67.5728	71.516	93.6247	83.924	87.3223	90.538	66.292	51.665	60.5899	73.2302	38.2379	50.7415	81.6343	54.2943
KXD1	35.8584	31.616	29.9628	52.7512	41.906	54.4004	44.8477	21.6779	39.3478	48.4608	56.1757	52.1678	61.7362	44.2819	44.4514	49.3528	47.4098	35.1409	44.8778	37.5394	32.2914	58.0871	49.5779	56.1537	64.8964	56.4736	54.4056	61.4039	52.0442	47.938	58.1228	74.1958	44.9368	61.7564	63.987	56.9856	57.8161	46.5619	50.7009	47.5196	49.9698	58.9828	58.0593	50.2703	46.0732	43.4628	39.0436	61.7612	51.7056
TMPRSS12	0.0218054	0	0.0686053	0	0.0239028	0	0.0633762	0.078551	0.0840323	0	0	0	0.129947	0	0.124774	0.153232	0.107522	0.134705	0	0.0574802	0.0910819	0.0644262	0.113462	0	0.0228876	0.0297098	0.266404	0.147475	0.143056	0.0556918	0.0145616	0.0153887	0.289062	0.276376	0.0645604	0.0468901	0.0261427	0.176159	0	0.071257	0.0572164	0	0.0267381	0.20545	0.038712	0.0965027	0.467832	0.025042	0.218264
PPP1R12A	20.3843	117.728	19.3074	143.96	21.9428	165.696	51.2434	10.7805	18.3671	83.0797	26.3023	93.5919	7.37198	145.66	12.2933	23.4922	44.9657	6.01246	142.832	73.5543	18.7516	8.29991	23.5348	26.2517	4.88439	21.0524	40.6552	23.4237	72.1365	18.8912	17.0974	21.4594	12.0957	12.2169	18.3472	24.8351	21.2269	13.1461	20.6923	18.6263	17.7158	12.0581	8.35566	13.0656	7.94504	5.37598	5.97611	22.487	23.0143
ARMT1	17.4438	19.6636	15.7504	25.918	19.8289	32.8433	32.8497	16.2055	23.5019	28.103	23.8746	28.0916	12.2101	25.4587	15.4118	23.8584	29.9016	23.4863	30.0649	48.6018	34.6856	34.258	19.7377	44.5519	7.12339	24.4352	32.0134	16.502	30.0978	25.6043	34.7055	59.0579	18.5209	38.1262	42.4533	36.6046	24.4095	9.67286	31.6045	32.4934	24.8326	22.0798	19.3648	33.3331	15.7684	6.72156	10.4949	28.0641	29.3019
TEK	8.72006	18.3944	2.01638	7.47816	5.29386	7.2866	5.53308	5.50815	6.51482	8.83377	12.475	32.4817	3.9516	9.20894	6.09643	5.0001	24.2238	1.42362	10.9603	4.21021	4.41387	0.760403	1.13434	2.549	1.50958	23.8859	17.2011	4.91464	10.3293	7.63644	1.04131	1.12182	2.16935	0.726408	2.73419	9.29978	0.744161	0.195686	0.732479	4.0897	2.2742	2.42635	2.52466	2.31076	0.795554	1.32085	0.86144	2.10372	2.39089
AC131097.2	1.72683	0.27506	1.81102	0.177708	1.4197	0.631571	1.64684	2.33276	1.38641	1.08166	0.525003	0	0.128636	2.33826	0.154394	1.51686	1.7296	2.14835	3.47976	0.995756	0.180326	1.06294	1.79707	0.148951	0.792984	0	0.599354	0.729935	0.151728	0.5513	0	0.076167	0.681299	0.0977098	0.85212	0	0.129395	0.0871911	0.409561	0	0	0.37809	0.330855	1.01689	0.383214	0	0.402706	0.247894	11.5233
NXF1	52.59	45.4797	34.9915	35.2906	75.4786	30.3075	66.5006	37.5752	55.8567	65.9909	58.0422	50.424	54.6603	42.2954	30.0643	63.6766	39.9576	41.7566	41.5139	33.3882	61.6921	53.7141	41.0407	43.4864	33.2088	62.8531	44.4531	54.6816	67.4059	43.7925	43.6993	64.7218	38.7803	62.3796	59.6328	53.8253	54.0816	29.4783	40.3214	37.2011	58.4809	57.3826	36.8156	47.138	49.222	24.6881	31.6493	58.6427	64.0668
ABCD2	0.489772	2.33298	0.379122	4.55061	0.204526	5.80037	1.76242	0.294056	0.381985	2.58414	1.13451	3.42603	1.02851	3.53701	0.809072	0.854583	1.96941	0.144077	3.94779	0.876081	0.0487094	0.0574238	0.169898	0.547189	0.33048	0.174773	0.116566	0.420627	1.73775	0.372291	0.00778734	0.0740668	0.0736127	0.0422292	0.034526	2.42403	0.0139808	0	1.16162	0.838361	0.0611971	2.686	0.235937	0.0988849	0.0248432	0.0368631	0.206679	0.174098	0.116725
SLC2A10	32.2833	8.00887	9.68872	8.07285	16.4742	19.8792	39.8109	7.75656	19.3803	17.5455	13.9701	18.7289	10.248	10.1833	28.2631	26.1433	23.6736	16.6169	11.4496	95.5702	12.6766	0.831046	15.7308	15.2598	16.9656	17.9393	12.9107	30.9398	32.5133	50.7387	2.86607	5.71889	15.0616	37.6567	66.938	42.6936	30.7161	32.5568	2.5396	6.38657	38.671	2.01318	26.5365	11.9257	15.3422	19.3896	9.71698	17.0255	28.1057
NLRP6	0.408285	0.0578081	0.0237883	0.0746961	3.58046	0.0331836	0.543885	0.994146	0.189394	0.277845	4.21489	0.304168	2.4061	0.151207	1.02212	0.136625	0.391463	0.311385	0.16621	0.538131	0.0378982	0.0446785	0.330471	0.187826	0.380932	0.618098	0.125964	0.170452	0.14881	0.086898	0.0151473	0.0320153	0.0143185	0.123211	0.111929	0.325174	0	0.0183245	0.430377	0.988311	0.0446384	0.377442	0.681435	0.790744	0.0724844	0.172088	0.0634761	0.234444	0.378406
JAZF1	10.4952	53.4843	6.7939	65.787	6.64498	74.4938	18.2365	6.67066	11.6805	50.396	22.0761	55.3249	10.6111	59.6198	9.34484	9.84578	28.3518	6.42142	78.4174	10.4225	4.86763	1.71085	9.98056	15.7083	10.0854	14.497	5.80825	9.51861	31.68	13.8879	3.0814	4.16311	4.12362	4.16108	2.01801	15.007	2.03929	1.05254	2.88404	12.2405	6.56425	28.2883	6.87849	7.58695	0.777428	1.22412	1.40101	4.15623	3.98478
ZC2HC1A	14.9627	13.5906	10.0174	18.2771	15.0478	18.6317	20.1006	4.19926	8.36995	16.8751	15.5048	16.777	10.555	15.4546	14.4233	15.3353	17.7587	8.47901	18.5371	15.2495	14.5638	3.03291	20.6772	9.74876	3.50629	8.46281	7.55562	7.33473	19.2251	14.9084	2.30049	18.4424	7.19381	18.6969	12.7407	12.0097	15.4149	11.8911	2.5419	7.71342	13.2507	2.01136	4.43752	8.31114	10.8911	1.89198	9.55924	25.4956	27.0903
ADPGK	21.1446	8.37711	10.7919	6.54311	27.0774	9.438	24.3559	13.5493	21.0174	17.7961	29.9739	15.6993	23.93	8.74835	21.1948	24.6251	22.7244	15.4649	9.18502	145.02	36.0356	27.0092	38.84	41.5215	18.8083	24.8323	41.1934	38.1846	35.7263	35.2248	19.8208	16.8612	19.2086	33.0226	38.9398	38.3128	35.1289	39.0986	31.7886	37.3811	32.6973	28.6477	25.0782	37.0252	22.2533	13.1745	26.5429	25.0015	32.9287
FAM206A	13.3195	12.486	18.3393	14.7222	14.0802	11.1899	19.6053	13.476	15.67	15.9483	13.3176	14.3725	8.07906	15.912	12.0927	26.1601	22.8246	9.05196	15.6935	20.3017	13.4848	34.9638	27.8597	25.3349	7.364	19.0821	15.2622	11.9119	14.016	13.0685	43.7866	14.9282	14.0523	26.3378	12.104	17.9793	21.0599	15.2137	25.3224	23.3576	15.1218	14.4602	15.9121	36.8039	14.5719	10.7389	14.7128	22.0512	28.806
TCEA3	51.696	29.5095	32.686	38.8801	33.4159	48.1689	40.3147	29.4476	75.9249	51.5063	25.3082	55.4021	47.3832	31.5232	55.1098	77.3887	23.6492	75.7695	29.753	47.2975	6.70802	4.01521	25.9302	1.68512	23.4815	4.5397	45.3268	10.0619	21.2094	14.826	10.1163	22.9882	38.643	63.1959	7.35271	45.8372	12.3064	2.02298	37.3621	9.71593	29.6492	4.63991	126.172	41.9029	12.073	9.56444	12.2006	17.8488	119.18
KIAA1024	0.224647	0.177212	0.213161	0.193754	0.0703586	0.20345	0.443055	0.134877	0.535929	0.166774	0.228963	0.273861	0.0765005	0.231763	0.658037	0.257738	0.382428	0.264338	0.0313551	1.84704	0.250229	0.294996	0.356243	0.67913	0.269481	0.583012	0.285152	1.13347	0.596544	1.8852	0.135731	1.06448	0.337644	1.48177	1.00296	2.6991	1.25688	0.864218	0.487136	0.314621	1.22103	0.187377	2.05944	1.36069	0.273479	0.229952	0.628666	0.343989	0.464003
AC068234.1	0	0	0	0	0	0.0382118	0	0	0	0.0290859	0	0	0	0	0	0	0	0	0	0	0	0	0	0.0360478	0	0	0	0	0	0	0	0	0	0	0	0	0	0	0	0	0	0	0	0	0	0	0	0	0
AL354761.1	0	0	0	0	0	0	0	0	0	0	0	0	0	0	0	0	0	0	0	0.474639	0	0	0.37476	0	0	0	0	0	0	0	1.20241	0	0	0	0	0	0	0	0	0	0	0	0	0	0	0	0	0	0
ZNF717	2.00093	1.6931	0.355298	1.95238	1.11411	1.96701	3.54628	0.870817	2.32556	3.0888	1.44198	2.96843	1.42587	1.83495	2.87756	3.94303	2.64934	1.3371	3.18069	16.5912	4.13917	2.01235	8.03179	0.263	0.744528	1.77424	1.98719	2.3549	4.88179	2.46059	0.0212098	6.38064	2.55963	5.74123	4.04354	1.32043	4.22669	2.18098	2.35025	3.54039	4.33362	1.27954	3.94	3.34163	2.21034	1.61981	2.24179	0.498493	6.93522
EPRS	56.6326	57.6922	52.0586	77.9308	40.9965	66.9761	78.0422	49.0275	68.0684	64.4022	41.3325	78.6881	35.9847	69.0677	73.7692	72.4229	90.4627	44.91	65.275	195.554	122.566	69.5781	65.6867	122.959	31.1016	53.6114	122.42	88.1545	69.3523	71.1789	93.9817	189.86	55.8533	69.3969	71.1588	92.0182	68.4894	24.5095	88.0555	93.7769	48.8304	90.3487	70.9742	71.9715	31.5488	29.3495	31.0644	104.249	102.74
CDK5	7.35351	4.63792	9.55561	8.19429	6.59523	10.1059	10.4884	7.56646	13.8512	9.81537	11.5863	8.90409	24.2868	6.06562	13.8666	13.4718	14.7725	15.4992	7.18456	32.0787	28.7095	26.9937	32.9809	17.5295	24.3249	17.5082	7.8923	20.4478	23.2282	56.0589	14.3517	30.3511	34.8226	36.1784	29.7378	16.7003	25.0534	15.7218	22.4321	22.0615	24.3627	30.7699	21.4343	16.9596	21.8814	14.0257	18.9387	40.6612	13.0524
WDR4	13.9481	6.66946	7.71807	6.03688	22.1629	4.9362	17.2582	10.7033	16.0404	8.28386	13.9835	8.12942	23.6226	6.64152	14.8225	14.8025	12.118	10.7593	4.67235	38.8691	7.70165	41.2111	69.8125	33.9899	34.6907	19.8007	26.6457	31.5446	17.3803	21.6798	30.7468	22.5558	20.8298	34.9005	20.0061	23.0239	34.8466	10.5171	28.3555	35.8856	12.1997	42.5807	30.3138	23.9308	14.2633	8.70089	10.8302	50.3743	21.3043
ASAH2B	1.53623	1.49508	1.04457	1.44542	1.90606	1.6794	2.85806	1.31763	1.81076	2.08667	1.97086	1.48175	1.36821	1.12536	2.33046	2.8302	3.20483	2.94323	1.18755	3.22631	1.43851	2.37753	1.93251	3.26179	0.779655	1.72509	2.19373	2.58794	1.954	3.85891	3.92317	5.23015	1.75835	3.01084	2.23254	2.51694	2.87401	2.49578	3.6035	3.05256	1.81616	0.517472	3.36383	2.52903	1.86417	1.07798	2.25189	4.28461	3.26692
YAF2	3.4697	4.69933	2.32971	6.33188	4.71567	5.36075	4.53509	2.78027	3.13808	4.92498	5.44538	6.39789	3.41555	5.31269	3.44664	3.49667	5.14591	3.16011	6.20622	11.7204	4.40117	2.77605	6.22989	5.35356	2.39506	4.64516	4.4649	3.66141	5.11056	5.45931	4.72822	5.00625	2.32585	3.3235	3.98729	5.44556	4.34491	3.43742	3.41267	5.84104	4.96599	8.54027	1.65411	4.02162	2.84284	2.1088	2.12852	3.57622	3.72457
SLC16A12	0.12036	0.766869	0.0631141	0.544996	0.164922	0.330154	0.196774	0.0541977	0.115959	0.435597	0.131734	0.972073	0.0358637	0.852496	0.0107613	0.256761	0.370933	0.0413076	0.617375	0.475915	0.0628436	0.0444521	0.046971	0.477568	2.27401	0.225488	0.885631	0.146977	0.183308	0.192128	0.010047	0.191118	0.0474866	0.299657	0.103938	0.118626	0.0541129	0.0243089	0.0285464	0.131107	0.00986938	0.0395294	0.036897	0.212632	0.02671	0.0285359	0.0140343	0.673851	0.0167328
ANGPTL7	1.39765	13.399	4.02239	7.33209	0.463189	12.6962	4.67625	0.312238	1.44049	8.21626	2.65626	19.3762	0.503622	22.9676	0.743962	0.619969	7.73319	0.312345	29.2956	1.92782	0.190075	0.0320116	0.0676511	0.134575	0.10235	0	0.0361005	0.488508	8.10318	1.0792	0	0.252324	0.123109	0.117706	0.0320782	0.209685	0	0.0787759	0	0.0708113	0.0213219	0.967863	0.0597845	0	0.0230819	0	0	0	0.0361497
MET	34.227	7.67083	5.54909	5.10478	61.6712	4.26344	50.6256	7.39591	22.1961	16.3873	21.9982	19.0233	19.6336	6.71682	46.9896	35.8749	54.6267	28.5794	6.95167	187.818	20.0724	47.5713	23.4773	87.0149	23.1153	25.035	93.6941	8.55023	27.3907	36.569	32.96	21.595	28.7691	59.9622	37.0633	139.062	36.7854	17.5157	54.148	20.7804	14.3379	2.64282	39.1756	94.1853	34.5617	12.5642	19.1258	60.1361	96.5113
CYREN	6.80811	4.99973	12.2584	10.9398	5.88945	14	15.1584	4.22708	10.5632	8.92098	12.3825	12.1994	16.3103	8.86271	12.4968	15.5768	12.8923	7.74154	11.1195	39.8211	24.6574	16.6415	20.5295	22.8861	11.4078	10.8407	12.4203	16.7146	17.579	54.9577	11.0192	21.1868	27.4948	26.3995	24.6499	15.9825	24.1263	9.65273	18.6891	19.8802	25.8636	16.2473	17.8112	32.0086	14.8147	4.54632	11.0309	21.0067	17.9717
ZNF705D	0	0	0	0	0	0	0	0	0	0	0	0	0.0256738	0	0	0	0	0	0	0	0	0	0.0448336	0	0	0	0	0	0	0	0	0	0	0	0	0	0	0	0	0	0	0.0188653	0	0	0	0	0	0	0
GEMIN8	17.4955	11.3001	11.3301	15.2684	14.7703	15.1903	22.0886	13.6212	18.9471	26.7675	18.1013	14.8895	21.5321	14.4036	17.9017	28.7705	17.757	19.9393	17.7239	34.4113	24.0171	20.3636	28.5755	15.1584	16.4424	17.6635	11.1657	31.2559	20.0957	19.0463	15.1103	17.5569	17.3524	20.9469	43.4478	17.7462	30.222	20.5587	20.8115	10.3624	28.9775	18.0296	18.9326	18.718	30.2932	19.1247	13.6888	13.5787	34.3104
DYRK1B	10.5969	5.4595	12.9778	14.5216	4.62151	15.3695	25.07	8.22315	17.8135	24.0831	17.7591	15.0298	37.6463	12.0394	39.5284	35.2089	30.4809	54.3261	15.764	21.326	39.0282	15.0152	41.7402	16.1975	19.0883	50.8912	33.9422	48.8585	24.7545	41.0922	25.0192	38.8079	25.4629	20.5698	47.5234	22.4281	49.5895	31.832	20.82	10.9473	45.3265	25.2877	17.1718	27.5699	33.7018	36.8413	18.2182	38.4986	43.9746
R3HDM4	107.454	97.993	89.8854	45.8524	187.632	47.6135	73.519	117.42	119.515	80.1003	170.189	66.9664	218.203	61.5374	154.773	84.8799	90.1278	165.141	46.9043	89.068	72.8744	210.468	207.955	76.186	126.394	151.668	77.241	140.367	102.829	86.8309	130.208	161.596	173.895	107.771	95.5596	121.317	165.104	85.1393	164.067	96.3341	178.706	88.1832	155.094	113.133	180.617	116.399	85.9158	102.61	87.6336
LIN37	2.24419	2.05442	2.08307	3.86509	2.43178	2.56615	2.84896	2.35408	2.73373	3.99277	4.71803	3.93079	5.28812	2.75132	4.50196	3.75488	2.9573	2.97459	3.36456	4.38587	3.90047	4.75072	5.31522	10.7869	3.46567	6.22086	5.7873	4.16765	4.01322	5.50117	2.63558	8.50147	3.09387	6.6557	6.61904	7.80277	3.37096	9.41936	3.13241	3.25943	3.58735	6.59673	4.91857	12.1036	4.35056	4.5175	5.24561	8.23552	5.22141
GPR15	12.5499	0	1.58428	0	20.4445	0.849998	7.55685	1.39535	2.7242	3.6232	20.0667	4.88725	0.207749	0.484145	25.9323	1.22487	7.52049	4.26723	0.0851496	7.73449	0	0.114444	0.967432	1.44335	0	1.58326	0.129062	2.75067	0.027227	0.0741964	0.0775997	0	0	0.578611	0.0573412	0.499761	0.139316	0	0	0.316445	0	0.457966	2.13734	0.218972	0.226929	0.0367336	0.0541981	0.133451	0.581572
AGXT2	0.0184066	0	0	0	0.0403541	0	0	0	0	0	0	0	0.0219384	0	0	0	0	0	0	0.0485208	0	0	0	0	0	0	0	0	0	0	0.0122919	0.01299	0.034858	0.0833204	0	0.0131938	0	0	0	0	0	0	0	0	0	0	0.0515101	0.0634161	0.0204714
COLGALT2	9.09922	1.83523	0.14944	4.13943	3.73763	2.51643	8.87462	0.250545	2.67375	3.51355	1.01002	3.27567	1.78326	1.54357	1.6453	3.41271	6.66242	2.41025	2.59545	0.469525	0.102034	0.300722	0.25421	0.210703	0.502112	0.346691	0.350438	0.359481	1.18763	0.363933	0.421408	1.06308	0.109225	2.19306	0.0602696	0.547171	0.0732156	0.22201	0.173807	0.343693	0.0934739	0.909226	0.624027	0.268514	1.08056	0	0.21837	107.467	0.101879
ZFY	7.48882	0	0	10.6621	6.42016	10.8403	10.3761	0	0	0	0	8.84059	0	9.84843	0	0	8.93971	3.70391	10.2229	3.59084	1.15448	1.39991	0.0136967	0.0181641	2.85961	8.3744	0	5.73641	8.59761	0	0.079102	12.5671	0.573268	10.4975	13.8594	13.9623	0.110455	2.81766	8.29081	4.57334	14.6686	5.6942	3.85715	13.5663	4.57971	0.208026	0.0122772	0.589482	15.0623
SOHLH1	0.0366094	0	0	0	0	0	0	0	0	0	0.142467	0	0.0872678	0	0	0	0.0902596	0.100515	0	0	0.0305837	0	0.0380984	0.10105	0.922231	0.399042	0.203304	0.275108	0.0171556	0	0.0244476	0.155017	0	0	0	0	0	0.295756	0.0694625	0.0797562	0.0960613	0	0	0	0	0.185165	0	0.546564	0
PLA2G2C	0	0.0702663	0	0.14527	0	0.290412	0.0480798	0	0.056667	0.122808	0.0429172	0.107554	0.44691	0.0735173	0	0.0442849	0.0815703	0	0.193949	0.261642	0.110558	0.0217228	0.18363	0.0304406	0.254664	0.540939	0	1.83981	0.75453	0.0563335	0.0147294	0	0.0139235	0.0599058	0.587738	2.73515	0.0793317	0.0534568	0.0418502	0.168182	0.115751	0.0386344	0.243416	0.145472	0.0626528	0.0139449	0.0205749	0	0
ZNF282	29.3098	13.897	19.8686	26.1305	61.0742	29.4654	38.7177	20.6291	39.565	32.0466	38.8388	31.2412	55.6811	19.1083	25.4995	51.5297	35.7802	39.0376	31.8264	64.1015	27.5145	49.0762	66.5155	35.4729	34.4904	46.8144	25.1108	42.7383	38.3848	31.2232	37.3458	59.0933	47.717	65.0143	74.9011	28.3976	57.3296	42.2501	55.4321	32.7952	58.8635	33.8658	35.7422	28.6351	39.8214	25.9596	62.1541	64.5518	59.6217
AC009690.3	0	0	0	0	0	0	0	0	0	0	0	0	0	0	0	0	0	0	0	0	0	0	0.039801	0	0	0	0	0	0	0.0488402	0	0	0	0	0	0	0	0	0	0	0	0	0	0.0360348	0	0	0	0	0
MPP1	6.26861	17.5908	2.4883	23.8618	5.71892	26.2302	8.81582	4.63777	5.48957	20.4612	25.7848	22.6134	12.2756	21.8376	4.58982	7.3486	13.7434	3.46997	31.9466	9.61258	3.87413	9.87798	4.86813	24.5959	19.7958	9.64304	13.4455	13.2101	16.6208	8.074	3.87107	6.44085	4.10178	0.768894	1.19741	39.6184	0.743468	0.239598	7.03411	33.099	2.00743	54.7116	9.90176	9.58976	0.445156	0.877875	0.79224	8.25184	4.27305
LRRN3	2.32777	0.681759	0.39375	1.29821	0.884854	3.32304	2.59164	0.42829	2.1462	1.75596	2.28292	3.70734	0.178995	1.18884	2.21551	0.97996	3.56378	0.502527	0.742812	5.22066	0.297968	0.0554647	0.351646	0.466342	0.532008	0.844051	0.729743	0.719449	0.49263	1.72603	0.0752167	1.68251	0.189603	0.084976	0.166741	0.444045	0.0450126	0.0758282	0.231521	0.552109	0.0738866	0.60831	0.264718	0.424495	0.266618	0.142422	0.14009	1.44444	0.22966
PPP4R3B	29.2937	40.2898	27.463	50.6825	27.2592	37.0921	38.4405	26.0494	30.9262	35.6865	27.4486	38.8084	22.6116	51.4309	31.5972	35.0155	48.7597	18.7399	53.401	109.972	41.9997	28.3272	54.0239	31.0086	9.49651	27.0426	31.3064	41.951	37.5688	36.3572	49.074	30.1509	30.2777	37.3563	26.0098	45.3773	36.1924	25.9398	33.4683	23.0568	25.7901	42.5109	26.4871	28.3428	18.2469	13.0242	23.9399	63.41	59.4983
FAM131B	0.667469	1.67947	0.640686	7.05984	0.471246	1.09233	1.22481	0.692813	2.347	1.47395	0.990565	2.13767	0.458448	2.13048	3.56852	0.613281	2.05007	0.706638	1.01136	0.715723	0.548157	0.278546	1.84839	0.327878	0.593725	0.678216	0.138215	0.569594	1.0921	1.53138	0.128432	0.167662	3.09939	0.706701	0.290291	1.58939	0.366209	0.17365	12.1708	0.653127	0.170688	0.168435	10.4666	1.88667	0.132557	1.18016	0.0738712	0.714574	2.12638
BTBD7	11.4124	11.1319	7.91635	16.4132	14.1003	19.0153	22.909	7.09472	10.9044	12.0152	9.88525	15.8531	4.31475	13.5425	11.5466	13.8538	12.1774	8.52957	16.001	21.7675	15.9365	7.06747	10.053	12.2158	3.49662	11.8151	18.2788	8.68701	23.3441	15.0902	13.4506	21.0093	9.73659	19.897	12.3653	11.401	15.1292	18.481	9.28022	10.1661	13.0696	6.45346	5.83218	12.2223	9.3943	5.19437	5.79587	23.2568	33.1379
ATG101	33.8587	24.9051	14.2371	14.9766	47.111	16.0345	24.0238	32.9435	40.2081	23.5492	35.2635	22.6201	82.4455	23.5714	29.8946	28.1466	33.2174	51.8504	18.2955	29.7312	24.2775	26.8293	25.1313	46.8229	67.4265	37.7673	29.4229	33.2017	22.1429	41.1475	27.0448	31.4053	24.2876	32.4444	27.6258	33.2996	24.0453	9.47911	32.812	42.9009	26.3578	21.2692	18.6678	56.6689	23.14	10.6961	7.91194	26.6368	25.8212
HK3	2.29947	1.46509	0.602893	0.655305	1.42998	4.949	2.23312	1.03544	3.02486	3.59472	15.918	1.61724	7.53689	5.12187	1.72382	0.399534	1.88068	0.622236	3.49957	3.17647	1.69934	11.1056	1.15048	29.0804	29.404	8.34469	4.17471	3.63873	4.58999	3.47294	0.634903	0.202849	2.03777	0.320274	0.43642	64.9473	0.29159	0.0178623	14.5364	27.7212	0.101529	1.16185	5.27328	6.35385	0.502441	0.419366	0.680623	7.08441	0.368859
CD300C	1.58241	1.95534	0.553184	1.34224	6.25513	3.29712	1.98601	1.35313	1.75554	1.97572	14.7885	1.81215	2.05749	3.9158	1.64633	1.10718	4.19695	1.25073	2.03798	1.51684	1.48219	5.05319	1.59687	13.7652	17.2134	4.7694	2.07708	5.29704	2.98862	2.20447	0.544374	0.101523	2.30052	0.173649	0.0473244	22.204	0.344939	0.116217	2.91147	10.2899	0.283102	0.923916	2.52837	4.20175	0.374574	0.151584	0.0894608	4.07513	0.693303
LDLRAD3	2.89381	5.37936	6.23653	2.56568	4.58395	3.48917	4.21691	4.44858	2.28759	2.28406	7.44056	5.95068	3.31641	4.21324	2.19496	2.84123	10.1531	1.21143	4.73034	3.96082	2.69645	16.3798	5.04677	33.0694	4.99007	15.403	18.5956	2.68839	5.02196	6.4772	17.1269	18.7617	1.53567	0.734137	6.07282	5.19708	1.14376	0.64226	3.30348	7.49945	2.84746	0.696264	3.69467	8.04482	2.35986	0.603153	1.92815	18.1871	2.24584
AMD1	33.2792	109.317	46.7432	30.1677	60.3624	30.753	24.6348	53.0115	20.0228	29.4877	40.0986	33.8777	21.9092	48.4953	22.9535	22.6904	44.911	28.8923	35.2651	35.8576	16.3074	50.4529	22.1486	58.9264	10.678	36.1343	33.6955	14.6613	30.3216	23.1142	36.571	84.8666	27.0672	41.0805	27.4759	41.4202	22.5094	16.3476	34.3335	36.47	29.416	15.2257	28.4751	40.4852	9.99956	11.2015	12.7688	66.2121	26.7959
RASSF9	0.473686	1.42746	1.3695	2.21338	0.0421012	2.9405	1.30232	0.399695	1.48011	1.55394	0.971505	3.43353	0.457764	1.60018	2.23434	0.35986	2.68293	0.0439375	3.88379	1.26554	0.320854	0.79434	0.333076	0.371041	0.389693	0.366306	0.582983	0.769645	1.58982	0.719348	4.35162	1.56304	0.791995	0.127494	0.227427	0.440479	0.0153488	0.0517131	0.704442	2.5799	0.0671854	0.24667	0.211929	1.42336	0.00454569	0.0161881	0.0835959	4.67543	2.57717
ITGAV	46.0235	59.0479	15.5254	45.7162	98.91	79.993	82.3831	14.0847	30.1522	30.7009	41.7244	54.6155	26.366	50.6859	31.3351	24.4931	88.1221	15.1233	48.9347	247.207	72.567	25.5384	76.5313	64.2144	29.6448	89.2865	45.9313	35.0712	164.023	98.0189	39.7979	12.7169	31.8825	38.6188	25.4867	88.6238	34.3282	11.1221	21.4908	77.221	40.9945	6.12176	31.7806	116.334	27.8229	9.32579	7.60292	32.8626	117.123
EFL1	16.7986	8.69569	7.9948	16.93	28.5904	17.583	22.4243	11.5253	21.0264	17.3373	11.962	15.6822	9.47057	15.9062	20.7552	21.0607	17.2601	20.5925	14.9561	118.383	27.5153	20.7372	14.251	16.9902	7.0981	17.1713	14.595	24.5197	22.0028	14.151	23.288	25.2073	10.2162	34.0622	22.5703	41.3785	15.6624	9.47371	12.1458	17.2103	15.2542	8.68197	20.3726	16.1752	12.7424	6.96707	4.11466	20.1217	43.8617
KRTAP4-4	0	0	0	0	0	0	0	0	0	0	0	0	0.080204	0	0	0	0	0	0	0	0	0	0	0	0	0	0	0	0	0	0	0.379919	0	0	0	0	0	0	0	0	0	0	0	0	0	0	0	0	0
MINOS1	10.0061	21.8925	14.6974	33.2493	12.5552	27.7298	18.0601	11.2549	15.8749	21.5567	22.3941	28.4511	40.2236	30.0582	15.7377	18.1342	22.7999	18.0828	35.5494	12.5647	19.1947	12.7741	27.7635	10.9862	32.0195	21.9575	15.2096	25.5594	26.3341	24.7919	21.4309	22.3437	19.986	20.058	18.2808	19.8312	21.8239	14.9194	20.5567	21.5717	21.3259	22.658	14.8294	28.5718	20.0769	20.5976	14.9421	14.8477	19.1307
NLRP7	0.0557559	0	0.0389827	0	0.020373	0	0.0810257	0.066951	0.0477486	0.393225	1.0668	0.135941	0.753147	0	0.252577	0.093288	0.389484	0.344437	0	0.514415	5.13919	0.292864	0.0193412	6.79718	0.760799	0.126612	2.02292	0.446921	2.04669	1.16295	0.0868784	0.0393484	0.175982	5.30014	0.697001	0.253115	0.200539	0.0150145	0.0352637	0.607341	0.0487669	0.032554	0.0455792	13.8337	2.23047	0.129253	0.0173367	0.10672	0.144691
AEBP1	255.341	351.438	49.3608	270.153	183.168	365.757	273.57	91.2798	141.571	337.047	369.134	782.663	219.91	316.372	131.784	94.3367	598.465	132.923	236.559	353.188	557.279	43.9828	40.1501	472.526	1762.04	188.323	94.1797	412.887	212.379	1341.48	32.5974	16.494	223.018	5.9942	35.2363	410.82	2.48171	7.61419	24.1225	402.874	5.98046	45.2836	115.292	591.725	7.40194	8.04717	17.5015	36.8386	10.0578
ZDHHC4	29.2239	27.0242	14.1769	32.6966	21.8124	42.1849	36.4061	10.3998	28.7924	34.2054	28.6703	36.2493	26.5927	29.4469	42.9178	42.8054	32.37	36.539	38.3631	48.6259	32.7169	48.3991	31.6044	44.086	26.9178	19.867	32.4807	40.0798	43.9208	42.5688	30.4411	67.0968	41.1559	48.5267	27.5499	44.4018	53.4011	14.3406	30.1887	45.1992	19.8011	11.0867	32.0608	58.3644	27.5786	15.7353	8.699	27.878	52.9953
MGA	8.23411	8.18981	5.8132	8.7129	4.72087	9.737	13.8016	3.65458	6.13307	7.99901	4.36627	9.98772	3.36959	9.34757	9.51535	8.15444	9.87616	4.50057	10.5031	57.9467	12.0672	4.16027	8.82635	8.66801	2.36616	5.96323	13.0863	9.72128	8.0629	8.72575	9.81126	12.9308	5.35915	7.27178	8.20772	3.70732	8.33531	9.44544	7.29559	5.88077	8.15358	5.78214	5.09388	7.97562	4.44256	3.79888	4.03653	9.95799	18.7327
NOL8	10.5105	9.81493	8.75014	14.8084	7.91855	12.8797	17.9838	7.31881	13.78	13.0516	10.9195	13.0552	9.21247	12.43	9.64921	17.0871	14.7711	7.39414	15.1653	30.1937	9.12	18.7909	12.5355	18.9795	7.23155	11.7862	19.3959	9.81862	13.1893	10.8622	34.7386	10.8332	4.50304	18.1072	10.872	15.126	13.7703	11.11	18.8632	20.6849	8.39337	15.2707	14.2501	26.8078	9.82039	10.7098	11.2026	26.9722	31.0617
ZNF771	1.22593	4.32479	1.50223	6.28942	1.15995	6.81524	2.38165	0.782528	1.25984	4.35415	2.73691	4.81385	4.07586	6.36581	2.99983	1.9173	1.90895	1.69181	6.27881	3.12957	1.1643	0.470241	3.89453	1.69192	3.48106	2.7956	1.44759	2.55041	6.04723	1.69737	1.4219	2.48623	1.17304	2.1847	3.08204	1.66498	1.73279	1.04252	2.35056	4.41381	2.29407	4.88237	1.39249	3.48953	1.7045	2.08046	1.3121	6.55043	2.69821
PRNP	240.044	848.856	134.784	392.641	299.856	390.778	228.201	110.741	132.562	333.706	291.546	461.061	123.832	486.918	141.894	139.904	308.65	144.45	426.541	645.077	472.645	333.282	223.971	870.824	118.989	148.79	22.2174	180.347	303.279	257.731	232.732	55.6041	160.968	34.857	178.408	271.7	119.882	94.1382	340.819	487.1	186.522	46.77	50.4499	412.552	34.1634	18.6478	8.16367	115.802	213.339
COG2	6.69037	4.78392	4.79859	7.04109	5.7811	6.4603	7.69786	3.7693	9.59813	7.99823	7.0201	9.11271	6.82475	6.82736	8.56716	10.6354	9.38705	4.69269	8.00189	8.88822	11.3228	6.57602	7.06631	10.8121	3.79741	6.15259	8.46487	7.9912	10.3187	8.94289	6.29757	13.6578	4.67676	10.7894	11.171	7.74641	9.63973	5.95298	7.0664	6.39669	6.0117	10.519	9.85929	16.8933	6.47014	3.24178	4.44185	19.0558	13.3655
CFHR1	0	0.0632876	0	0	0	0.0484386	0.0721744	0.0596373	0.0425325	0.0368704	0.386547	0.121091	1.14443	0.165539	0.0473654	0.0332389	0.244896	0.0454534	0.0970481	0.04364	0	0	0.0344568	0.0456955	0.139013	0	0.0367742	0	0.077579	0.126847	0	0.233666	1.37947	0.569537	0.0326769	0.0237331	0.119088	0	0.0628229	0.108199	0	0.0579956	0	0.124785	0.0705379	0.272133	2.31643	0.114074	0
SERPINA12	0	0	1.4078	0	0	0	0	0.0191891	0	0	0	0	0	0	0	0	0	0	0	0.0421253	0	0	0.0997824	0	0	0.174186	0	0	0	0	1.10985	0.0676668	0	0	0	0	0	0	0	0	0	0.0559826	0	0	0	0	0.0298137	0.0367048	0
CLEC11A	65.5131	29.4997	4.41428	18.1008	24.481	41.2929	57.929	13.468	28.1159	25.145	75.2026	30.6663	80.3264	20.3013	30.921	14.8637	66.9647	34.0915	9.50685	31.0018	29.9092	14.2406	30.9712	59.1834	264.559	49.05	30.0843	38.1792	32.0462	136.906	1.78569	4.36832	28.6645	3.22782	11.2403	55.7267	6.1743	19.8023	8.92586	43.152	9.35528	21.6408	9.86709	67.1852	7.13847	10.5506	11.2247	29.6286	6.82912
TSHZ3	13.5682	25.6796	5.45578	51.7441	12.0631	60.2259	21.8801	4.88024	7.0601	34.9529	15.013	35.8556	3.62184	48.9963	5.10738	5.29773	26.9312	5.93124	49.6291	10.5981	6.42486	1.93361	5.43979	20.0544	4.92219	16.8168	3.36117	10.8163	20.4576	14.2128	0.400845	0.35301	3.52863	3.1813	0.876254	10.4875	1.76913	0.121231	1.39991	4.50881	0.836734	1.64281	2.99015	12.0652	0.781474	11.5589	0.571591	2.68558	10.8622
OR6Q1	0	0	0	0	0	0	0	0	0	0	0	0	0	0	0	0	0	0	0	0	0	0	0	0	0	0	0	0	0	0	0	0	0	0	0	0	0	0	0	0	0	0	0	0	0	0	0	0	0
FH	55.0835	105.375	105.601	111.164	56.8081	133.149	77.3589	85.2078	98.3081	92.7655	79.2946	106.191	98.3578	113.193	65.2693	75.3441	123.708	84.1501	100.187	77.8386	96.1479	95.2884	100.405	139.904	66.6218	84.2129	196.136	116.448	105.591	70.4728	107.065	192.428	95.4407	141.398	140.13	72.4191	78.3361	73.0333	96.7829	130.361	99.8033	230.206	135.234	226.189	55.9982	41.2883	117.307	108.111	75.2376
NANOGP8	0	0.100975	0.0831036	0.391422	0	0	0.172731	0	0	0.17648	0	0	0	0	0	0	0	0	0	0	0	0.0780413	0.164927	0	0	0.107965	0	0	0.0371331	0	0.105833	0	0	0	0	0.0567993	0	0.0640161	0.0751754	0.172631	0	0	0	0.223981	0	0.100197	0	0.273007	0
AP2M1	196.127	216.984	194.877	329.206	231.691	334.206	238.362	150.629	232.952	248.037	279.6	289.25	278.24	262.138	260.231	220.859	271.941	188.815	340.354	295.554	406.772	295.621	491.535	267.87	315.462	325.949	252.707	399.935	335.313	305.597	269.116	295.876	303.768	278.159	417.961	303.181	399.954	335.463	300.944	285.896	407.413	189.37	168.551	272.654	259.627	179.059	99.0019	258.63	248.493
ASCL1	0	0.018749	0	0	0	0.0430501	0	0.706705	0.850522	0.0327687	0.200402	0.0717465	0	0	3.36769	0.0590824	0.108826	0.0807939	0	0	0	0.0289814	0.33686	0.0812242	0	0.0400939	0	0	0	0.112735	0	1334.89	0.297214	0.506178	0	0.105465	0	0.998465	0.0558341	0.192325	0.0579107	0.12886	0.0180418	0.110903	0	0.0558136	0	75.7336	3.04368
GNPNAT1	9.87082	20.2662	15.3187	14.1615	23.6494	17.1482	18.5371	11.1446	10.6986	9.45623	16.8408	10.4185	13.9923	16.3595	13.7832	13.5159	25.6336	7.19877	13.0035	63.2803	21.3884	31.5589	12.4816	42.5463	9.3132	15.5257	26.9847	17.3032	17.3289	26.7629	37.0541	52.8219	15.4058	22.2916	25.5719	29.0818	18.6215	14.6001	28.1277	25.5561	15.5213	6.40419	9.40044	25.8835	8.94241	9.0283	4.92544	21.4841	22.6827
FCHSD2	21.9294	26.8277	8.10241	36.0388	14.7706	35.2203	27.4569	11.5668	19.7587	33.1949	29.9833	42.4249	15.8762	43.5802	29.9568	18.6787	30.8186	11.8186	35.3234	58.3615	22.3494	44.0788	15.2483	33.0128	18.1316	29.4776	22.8457	44.3486	29.3377	25.1931	26.8075	22.3929	12.8253	19.4853	18.4044	42.5536	14.272	5.58443	18.0908	22.8183	11.3501	33.782	18.3194	22.6039	10.8283	8.04921	6.26504	16.7789	29.6135
UBE2O	13.9933	11.6012	15.8071	19.321	14.5631	18.071	21.3563	11.391	19.2245	21.4026	17.6051	21.6079	16.1157	16.4088	24.2146	23.9207	23.3604	11.1943	21.3478	35.8354	28.2347	23.6113	73.8886	24.1365	8.90707	20.4901	34.6666	28.2188	24.3495	39.4426	46.0255	55.8261	21.1363	29.6415	40.7763	19.2873	28.096	26.2053	32.3835	24.2048	25.4149	21.6954	25.1939	18.9349	15.9274	15.7115	18.2851	78.6481	39.3015
IL18RAP	0.637665	0.687558	1.13173	0.121148	4.32843	0.0717598	2.20975	1.50195	1.52799	2.2395	8.68524	0.538171	5.87553	0.858338	2.56119	0.98484	1.14888	0.471361	2.04876	0.90511	0.143422	1.03864	1.17406	6.6342	3.88716	1.8713	0.653753	0.423895	0.620622	0.344516	0.0491343	0.0692333	0.38705	0.310853	0.0968188	5.67828	0.294039	0.0594405	8.39952	5.69038	0.0160885	0.150357	1.21798	1.54823	0.339621	0.139553	0.297413	0.366157	0.327322
MORC3	26.4499	29.2132	13.8339	21.6448	28.0856	20.4436	33.5627	15.6486	24.1411	28.2403	18.5099	24.3839	5.33084	23.0428	24.0586	27.8405	25.0771	11.0879	26.2858	165.975	24.8466	13.0136	21.3354	20.0692	4.6827	15.2349	27.1579	17.3086	33.2371	22.2812	27.6546	13.7875	14.031	26.7413	27.8964	29.6918	18.7816	6.24535	23.2406	23.7911	9.21157	7.05881	15.0126	23.0493	12.1364	6.28708	11.4364	21.1719	47.2692
CNPY4	24.0125	20.3555	9.06222	24.0518	12.0496	36.2042	28.0616	5.75266	12.5158	29.3907	27.6219	33.9308	25.3621	23.7072	23.293	9.41222	45.9415	18.4592	22.6137	22.7781	24.9218	12.3311	30.2806	20.5654	34.3357	23.9471	15.571	24.8031	31.4989	43.6508	6.84991	16.8633	15.121	17.8544	17.0268	20.1404	7.71694	10.0913	4.57285	16.3278	22.7121	31.0175	13.6411	27.3876	3.45425	9.97853	9.9248	43.2384	9.02192
GOLGB1	58.0349	38.5664	22.8128	47.1631	48.5226	39.6529	74.1406	26.9776	50.8527	43.332	27.8548	41.4133	23.1786	50.2801	48.3429	62.2674	46.896	44.1906	46.3987	223.632	42.8795	16.3632	72.3519	30.8414	17.2848	34.282	35.1431	35.9083	48.3699	29.3988	48.2089	56.5199	21.0382	57.2587	64.6271	54.8839	49.2107	36.2012	39.0393	33.4115	38.0139	18.4118	46.178	20.6337	26.9845	18.7295	15.6358	47.005	108.171
ZNF653	6.61098	3.27143	3.05064	3.9913	7.19856	3.99759	4.70754	5.00118	6.31263	6.87101	8.66139	5.18479	12.0293	6.35346	8.60613	7.07915	5.16142	12.4184	4.23071	6.82554	4.47351	5.31726	6.74228	7.60323	6.38396	11.9799	11.1363	6.54113	5.46279	6.30362	4.12047	15.2097	5.25829	9.87547	10.5914	7.7873	8.58646	8.59872	6.06277	5.761	7.43026	9.24454	8.6064	4.11105	7.44891	6.43671	5.38572	9.3891	9.09272
PRMT1	84.6644	62.3895	52.8743	61.5109	100.888	59.8888	72.6381	50.1399	81.5297	86.3247	109.771	83.6679	164.362	58.9467	94.6883	96.5355	90.3273	107.097	56.7491	110.011	90.5465	132.812	152.792	199.384	113.479	182.994	132.072	114.115	81.8302	159.853	101.642	229.762	118.964	53.3195	140.648	90.1499	136.255	136.845	96.3075	140.88	167.492	96.9438	66.5548	94.8188	106.153	101.206	68.3229	143.513	98.16
GALNT3	26.0018	0.484642	24.2901	0.255602	40.4825	0.113551	30.7366	32.2758	61.7875	11.5128	10.8134	4.65535	4.88454	0.853732	42.7706	36.5441	15.1177	18.3484	0.728005	80.5932	28.7898	29.4151	55.0557	65.8147	0.63546	24.8943	6.43102	12.8553	31.8477	25.6717	30.6641	21.5819	36.571	68.2737	40.5223	31.1226	30.969	16.1151	47.6126	29.1689	42.9425	2.0801	77.3016	53.1808	17.0096	9.34334	7.64575	23.2829	57.82
MEMO1	2.15999	2.22859	1.56378	1.88153	3.02461	2.30372	3.49334	2.02475	3.50862	2.28116	1.68114	2.07257	1.72737	2.55465	2.11313	2.01451	2.4222	2.74523	2.18525	9.22036	2.25849	2.37434	3.292	2.65407	1.21404	2.79109	3.01813	2.49234	2.99741	2.27786	2.81972	1.10147	2.12884	2.33399	1.89793	2.22751	2.40585	2.42047	2.1946	2.06443	2.34936	3.06336	1.80277	2.00888	1.37555	1.40086	2.32686	2.32056	2.4023
OR11G2	0	0	0	0	0	0	0	0	0	0	0	0	0	0	0	0	0	0	0	0	0	0	0	0	0	0	0	0	0	0	0	0	0.0413318	0	0	0	0	0	0	0	0	0	0	0	0	0	0	0	0
TRAPPC8	12.5843	14.19	11.6495	15.6381	14.3746	15.8232	20.6971	10.556	14.5176	15.218	10.0157	16.833	3.34043	18.4858	16.969	14.4879	16.72	5.74413	16.661	47.6367	23.5323	10.8932	11.2969	11.5059	3.13235	11.9184	14.6872	13.2715	13.0337	18.5405	18.5526	19.8237	5.99038	20.2987	13.0274	16.5808	15.6838	9.58612	12.2084	15.6773	12.2378	8.87794	19.6761	7.9815	6.36605	7.04282	7.96833	20.137	23.9267
ITGB3BP	7.83528	3.37058	3.9549	6.4945	5.8136	8.01219	5.84811	4.17622	10.2277	6.97418	5.82083	9.63298	7.7346	8.61645	5.25169	4.41446	10.858	8.35073	3.88622	11.3809	4.83131	11.1682	8.15397	8.93773	4.74147	6.44528	11.0112	4.31584	7.46831	5.87075	21.0541	32.5473	5.83773	19.1574	11.4282	12.6844	8.3234	8.69822	7.0667	15.2408	12.7709	12.7673	10.8741	21.6952	4.28663	9.35984	4.92233	14.737	7.42488
NKX2-1	0.0459671	0	0.144624	0.0378437	0	0	0	0	0.0147621	0	0	0	0	0	0.756215	0.0230729	0	0	0	0	0	0	0.454449	0	0	0.031315	0.025527	1.86531	0	0	0.0767416	16.5931	0	5.76374	0	0	0.165331	0	0	0	0.0301538	0.503224	0.0422742	0.0433101	0.0163214	0.46499	0	0.79185	0
OR4C11	0	0	0	0	0	0	0	0	0	0	0	0	0	0	0	0	0	0	0	0	0	0	0	0	0	0	0	0	0	0	0	0	0	0	0	0	0	0	0	0	0	0	0	0	0	0	0	0	0
KNTC1	2.78125	1.48149	2.33751	1.1528	2.62631	8.1377	4.65317	2.36786	2.50422	2.93261	2.88081	2.69364	6.41546	1.6271	2.96794	2.81786	6.38202	1.30944	1.86386	35.1846	5.39818	6.34497	10.3542	15.8324	1.98889	4.53334	16.9005	6.06252	6.49858	6.93116	19.2122	39.3965	5.34005	16.893	14.0793	11.584	6.48411	17.176	6.73352	16.2394	11.5873	30.5181	10.6841	9.88282	1.95226	4.79194	6.57889	30.1187	6.55083
JPH4	9.40298	0.803464	0.201253	0.541663	4.94336	0.74195	5.53755	0.320953	1.84881	1.23636	1.53356	1.90491	0.359414	0.639615	2.08829	7.87089	2.48387	4.3467	1.02449	2.56539	0.183214	0.0809971	0.142645	0.189171	0.359681	0.65365	0.365372	0.329612	1.61224	0.525121	0.0183069	1.3059	0.121137	0.210959	0.473467	0.628805	0.903836	0.232543	0.0910264	0.358339	0.989077	0.42016	0.302539	0.142062	2.8374	0.0866599	0.179006	1.27506	6.82958
CEACAM21	0.794797	0.0964571	1.34955	0.436226	0.456367	0.332216	1.45752	1.24979	1.36131	2.99236	5.74411	2.21466	13.3073	0.441524	0.785065	0.417942	2.98599	0.649461	0.166401	1.04756	0.695596	0.521845	0.827124	3.08178	5.72052	1.44388	0.630538	2.13309	1.17056	1.15997	0.101098	0.774588	0.430048	0.411174	0.224114	4.0422	0.226878	0.917276	3.98555	6.96732	0.471722	9.84461	1.5315	1.92563	0.403152	0.334998	0.670793	0.738909	0.378839
ISLR2	1.07308	0.364643	0.0625218	1.02087	0.130699	1.09891	0.615105	0.20044	0.505434	0.876297	0.278395	1.80235	0.355272	0.79482	0.366714	0.347115	1.89605	0.188232	1.66001	0.550024	0.776929	0.0821985	0.335018	0.213917	0.613227	0.763525	0.489976	3.06427	1.43594	2.6341	0.238866	0.193532	0.180638	0.151121	0.247109	0.555517	0	0.0770586	0.0904914	0.883162	0.1095	0.167076	0.365508	0.617867	0.127005	0.135687	0.0667327	0.657258	0.464122
RNF166	10.3469	4.25082	5.01765	7.71424	12.068	8.74318	14.062	5.36735	11.42	14.3795	30.8272	7.79016	56.5507	8.4701	13.3333	11.4342	14.6734	9.82931	8.56449	10.1027	8.46407	17.0545	12.6456	13.0232	29.8531	15.1578	16.5116	13.61	14.1426	11.4585	8.16994	16.345	6.36436	15.2276	9.50897	22.4041	11.6309	6.0452	14.5435	24.1104	7.47162	19.4865	12.3018	15.489	11.2684	3.74706	8.37004	16.6928	14.4351
ADGRF1	16.9348	0	8.66796	0.019317	35.4492	0.0257446	28.7486	2.47233	63.9173	23.0909	10.8829	3.16071	9.37549	0	38.8815	24.6737	16.0169	26.0142	0	4.68523	6.2725	0.236861	71.2697	1.73245	0.0615701	8.6796	3.32918	30.0672	4.16722	0.337088	0.356467	0.0372574	3.29928	100.338	9.00211	6.69799	43.8908	2.42631	25.827	1.25876	25.8544	1.76725	6.11392	2.15546	27.3157	56.5451	7.91772	5.49704	47.8203
ATG4C	8.37362	6.87018	6.67223	11.785	4.12801	14.9193	15.4658	4.70447	10.411	14.6381	9.17057	12.4321	10.7888	12.2789	17.1317	8.89929	18.2518	6.95175	14.1915	18.898	14.3425	21.769	7.32674	14.494	6.70237	8.12655	13.5088	8.54235	15.8494	12.814	20.3057	23.869	5.81746	11.9219	11.8421	17.5035	8.66512	4.45948	10.0521	20.7394	9.54369	14.6058	9.06325	22.1041	5.74708	4.90959	5.65103	15.5261	14.0215
PRDX3	64.7171	124.448	66.8897	137.232	68.5851	173.504	119.432	56.0852	86.2518	101.036	114.554	118.342	54.578	119.385	116.076	91.7258	128.329	59.6917	141.706	101.573	180.264	78.3931	83.3892	138.353	24.155	80.8095	131.629	92.4825	201.666	130.383	68.4662	191.569	107.939	87.982	207.831	132.3	130.703	41.3621	103.203	100.92	70.4954	81.3086	97.0167	86.8512	35.897	44.8599	33.5209	129.014	208.923
YARS2	15.5491	10.8762	22.4755	13.9144	24.4555	15.6267	23.7261	16.4591	23.1656	17.3903	24.8617	14.9171	16.3571	14.4777	25.3384	25.9595	33.0023	19.7217	15.9515	48.2059	27.8717	47.4062	44.429	50.1499	13.1986	34.4497	30.41	23.6234	27.1502	36.0871	50.8122	34.5901	26.8647	29.9598	36.7629	18.4628	37.3245	22.5564	47.397	44.8843	41.3323	45.4128	11.8544	32.4856	33.702	23.2303	14.9775	29.3866	27.1055
SPACA5	0	0	0	0	0	0.145382	0.216622	0	0	0.110662	0	0	0	0	0	0	0	0	0	0	0	0	0.103417	0	0	0	0	0	0	0	0	0	0	0	0.0980753	0	0.119142	0.0802826	0	0	0	0	0	0	0.07057	0.0628284	0	0.114126	0
SMARCA4	31.1821	23.7706	41.4017	28.0092	38.7855	35.6944	41.4411	46.0264	46.4222	27.587	31.6347	29.9842	40.6514	27.4074	50.4652	41.9402	45.8858	39.1748	28.0992	63.0084	8.03346	71.6872	80.9754	62.3204	24.4161	72.9168	77.0187	99.1381	48.0075	57.1532	73.9525	165.384	50.77	62.1967	79.5041	62.4834	64.3983	35.567	62.0394	59.2118	55.3287	50.4623	96.9722	36.254	39.0265	48.8994	46.5433	132.108	49.2422
SVBP	35.4682	30.5787	19.6407	29.448	18.0207	30.7454	34.1725	13.3048	30.4002	37.8199	36.2054	41.1093	47.7284	21.3758	56.338	42.1954	45.4303	39.928	27.0048	41.9859	46.7847	43.0563	37.4121	43.7142	47.1518	36.1825	37.7881	45.3874	44.388	54.5214	30.1598	130.126	34.2116	46.83	43.6809	54.0409	41.3679	36.5833	36.3907	45.7848	33.8927	41.4525	26.6193	52.7654	36.9469	29.81	25.5022	70.608	38.3084
SEPT12	0.0692789	0	0	0	0.189857	0	0.0755082	0	0.0667457	0.0385735	0.0337002	0.0422279	0.123858	0	0	0.104323	0.0427014	0.0237765	0	0	0.057876	0	1.73032	0	0.0363586	0	0	0.104122	0	0.0442352	0.161925	0.0977839	0.590394	0.0940806	0.0683725	0	0	0.111937	0.0985871	0	0	0.0303372	0.0849509	0.130549	0.036898	0.0219002	0.323124	0.0795621	0.0385253
ANKHD1	1.57596	2.17489	1.18644	1.03366	2.48739	0.966235	1.83883	1.27207	1.53724	1.71854	1.3042	1.54654	1.60557	1.52573	0.86531	1.26042	1.23337	1.6069	1.08294	3.67167	0.764812	0.798598	2.87862	1.42594	1.5169	1.32755	3.15938	0.948414	1.30543	1.06055	1.68126	2.98586	1.01135	1.87671	1.6457	1.34526	1.89728	0.982617	1.56336	1.48874	1.05526	1.97585	1.67588	1.19529	0.599046	0.669763	1.54939	1.43439	2.22549
TPR	42.1025	34.9127	18.1982	40.5878	34.0783	44.8514	51.0411	23.0749	37.3095	39.3609	24.4745	41.9626	16.8978	40.6881	31.1174	38.7954	42.8397	28.7576	36.3156	320.765	58.3538	30.3217	43.3614	44.994	8.27209	33.1123	35.5162	38.9243	38.4272	34.0887	72.9763	92.3725	28.9832	62.065	53.015	38.3864	47.3416	31.7769	28.7443	34.2808	49.1481	41.7069	53.7791	46.5616	20.9515	25.103	27.5984	56.0091	70.4872
TEX53	0	0.259408	0	0	0.595073	0.397089	0	0.081482	0	0	0.132034	0	0	0	0	0	0	0	0.397789	0.536625	0	0.13366	0.423703	0	0	0.184911	0	0.101985	0.381584	0.693239	0.0906295	0	0.171342	0.368599	0.133939	0.291838	0.162709	0	0.257504	0	0.0890269	0.713151	0.166415	0.25574	0.144563	0.429015	0	0	1.05657
SUMO3	85.55	62.1757	56.2674	51.7331	77.3464	87.1769	93.1553	60.6357	99.3783	84.3845	124.962	94.5214	99.1725	62.4343	82.998	110.421	114.192	100.739	58.3375	194.246	72.7369	155.687	133.752	219.968	141.192	87.2128	119.533	129.897	167.509	117.988	128.325	149.782	113.219	75.354	107.871	184.996	91.745	42.3543	116.248	275.708	138.544	77.3733	97.4098	168.586	57.1406	44.4754	48.4579	196.772	163.464
RHPN2	50.9836	0.260488	1.63567	0.473716	82.3624	0.642417	9.36308	4.42744	25.559	15.4792	6.9533	2.34434	29.6341	0.328058	24.2717	14.061	10.3225	42.8838	0.599167	41.113	70.9782	7.08366	3.54556	28.2329	2.97211	17.7222	73.7799	7.62383	19.9463	118.786	5.48063	30.4877	3.22125	34.5321	60.1198	26.3965	5.48252	2.55667	10.616	9.8305	9.46621	1.35267	57.318	21.7998	4.57539	5.46639	3.48885	29.8407	7.52783
COL22A1	0.501675	0.0295962	0.126661	0.0458909	11.355	0.0407739	0.216013	0.145023	0.483331	1.5725	4.15765	0.464346	6.65479	0.061931	0.0996759	0.373057	1.19106	4.37451	0.0408457	0.893873	1.64536	0.155544	5.25947	24.5662	0.263286	4.02524	0.8977	0.328124	0.352637	1.06775	0.204732	8.18893	0.328416	2.60734	0.605136	1.89122	12.0738	0.0900641	0.026441	1.75072	1.7125	0.146456	0.956919	2.27585	18.9674	0.223197	0.164657	7.06304	13.0499
AC137834.1	0.138098	0.021997	0.181037	0	0.227071	0	0.326115	0	0.155223	0.0384453	0.134353	0.168351	0.164595	0	0.0493886	0.0693174	0.255357	0.047395	0	0.22752	0.0576837	0.0680037	0.143714	0	0	0.141118	0.268415	0.155664	0.0647142	0.176353	0.207497	0.170553	0.0217938	0.218792	0.340727	0	0.206958	0.22313	0.393039	0.037607	0.113238	0.120946	0.105836	0.0975865	0.208394	0.109137	0.225435	0.158596	0.191987
HS3ST1	58.7038	1.23162	7.71673	1.52543	154.49	0.794955	31.483	62.7785	47.9006	32.983	64.9899	9.83871	24.6108	0.638365	66.9978	14.2725	11.6291	138.572	1.9452	12.3985	4.08555	2.78988	5.57147	5.86425	1.53342	18.6669	24.5268	3.03243	24.174	20.2488	2.04637	1.42078	9.33462	6.04046	9.07279	3.73535	32.1465	7.46999	19.5049	3.74551	5.73837	0.780164	3.2551	4.90998	26.477	4.07189	6.43992	11.8466	7.03419
SPACA4	0.224515	0.0476828	2.3546	0	0.0820368	0	0.435027	6.82974	1.63431	0.166676	0.0728091	0	1.15958	0	0.802945	1.12694	0.276768	0	0.109678	0	0	0.884468	2.49223	0.103285	0	0.305901	0.166241	0.281193	0	0	1.24942	0.580969	1.08657	3.38768	1.10789	0.911944	0.358897	0.362758	0.425994	0.326082	0.785489	0.458804	0.045884	0.141025	0.50488	0.331207	0.279243	1.11731	2.16407
ZNF775	3.57578	3.86904	3.51711	13.3258	1.85549	11.128	7.564	1.63874	5.21171	13.1944	8.5015	11.4266	17.7411	6.41764	6.90869	8.91052	6.18164	3.63805	11.5197	8.70089	6.96431	4.05304	12.0004	5.08097	10.5824	4.07922	2.36175	6.32818	16.0575	19.0624	2.71994	13.312	5.97034	10.9473	6.74477	6.53667	9.65217	7.25611	3.87409	5.38163	5.63516	11.4519	5.25384	3.27939	7.46385	6.17353	6.11849	12.7935	10.7541
WASL	67.9699	58.5537	37.6199	76.4833	86.3024	69.4668	93.9128	55.4522	92.4116	72.6025	57.1589	78.7411	41.4442	74.7334	48.57	66.5054	91.6746	48.1855	79.4687	116.76	57.7142	41.1113	95.1433	39.6592	17.8014	49.5672	90.0837	53.5424	77.7765	66.5862	45.5543	72.01	74.134	91.011	96.137	42.1719	124.928	52.0222	63.2225	30.7125	99.4502	10.4289	52.242	60.4713	49.0656	33.8369	34.6701	60.4842	80.5747
SECTM1	20.1941	55.254	10.074	7.07891	29.6769	18.5453	12.3883	16.1364	92.229	25.5789	74.7618	22.4916	37.4795	16.2541	47.6203	9.91435	22.9861	15.0584	9.82904	7.86833	7.55262	30.7521	10.6356	75.9814	90.4065	11.7823	6.24843	11.243	24.2566	21.9921	3.52724	1.87246	4.1872	67.8359	1.18803	265.762	2.94536	0.377092	403.997	114.91	10.2979	4.90559	126.221	13.6799	27.4685	4.87707	4.44582	18.1977	25.9294
TNFSF14	1.18751	3.72488	0.894138	0.200544	0.550735	1.35865	0.884985	0.648991	1.07564	0.745959	2.07364	0.742392	0.852852	0.710431	1.16519	0.504364	1.35129	0.616556	0.446242	1.48491	0.305248	0.374853	0.285188	1.19766	0.926847	0.352638	0.456553	0.537716	0.777651	0.19442	7.77768	0.0214887	0.394036	0.854562	0.0601014	4.51793	0.383309	0.0368984	2.35429	1.70814	0.0599227	0.613348	0.336034	0.63116	0.189201	0.0962546	0.0426053	0.472077	0.592635
CCT6B	1.76234	2.34198	1.32019	1.05018	2.04225	1.74338	2.47571	0.98756	2.84601	1.40178	2.9719	2.63949	8.82209	1.42656	1.89683	2.81387	1.65525	3.27187	1.10691	2.25645	0.630974	2.03322	4.71607	0.555937	0.75754	1.09769	1.00665	0.744157	4.56187	2.07908	1.92785	1.08975	1.01714	3.00867	1.44112	1.35949	2.4751	2.33223	0.843928	0.877576	2.53236	1.32297	5.47457	1.37583	2.10371	0.626081	0.485357	0.713195	3.2854
IRS1	70.3383	9.4856	3.90912	18.6769	87.0063	31.4458	46.6743	18.4079	20.4482	25.7671	32.5446	23.495	6.18481	18.5018	27.7484	34.3595	41.6696	44.4725	28.6307	43.6759	35.7243	19.3987	94.6023	28.263	0.767136	14.947	2.49206	26.467	41.1059	51.9956	14.0759	4.22432	18.6253	4.28765	6.18876	9.6289	38.239	20.3231	37.5737	3.3437	46.8938	5.17193	20.6215	9.26193	15.5288	5.48947	1.46579	20.2115	35.7736
TRAPPC2L	17.9616	12.9395	16.4612	19.2961	12.614	16.2145	21.0215	15.3051	20.6339	27.3342	31.2703	29.8245	54.6662	15.7004	19.1545	35.4903	26.2006	33.742	20.3278	27.7985	30.3509	30.6441	33.8562	23.4393	55.0536	25.5164	70.4563	36.0344	36.7462	19.3156	31.5976	32.8517	33.3876	23.8458	30.1449	17.8752	30.4255	22.4902	30.9104	39.7876	33.3484	49.8617	14.5999	40.4503	35.042	20.8879	23.5968	27.1791	36.6538
SPAG5	4.89206	1.09262	9.48037	0.656662	4.59028	24.699	3.35178	7.12741	2.77497	3.58243	5.56127	2.78742	19.8689	0.952648	12.3136	2.1486	22.9754	4.10614	0.935152	51.1099	18.6574	37.667	32.3586	43.7752	16.8278	16.0478	52.4151	31.6576	17.2808	20.4564	54.765	87.4184	15.7429	23.95	32.4975	22.1545	18.3445	21.7583	24.0883	44.6582	34.3325	42.1112	38.4946	49.1241	3.45514	17.2128	19.3945	82.9142	3.63709
LMBRD2	8.01631	8.98773	3.65093	10.3831	9.87633	11.5759	14.8882	4.66254	7.3681	7.58003	5.824	8.7931	3.60351	10.9987	9.69438	10.3455	9.23245	6.00045	11.495	31.1393	10.0237	4.59407	8.95366	4.89984	1.94033	5.14333	8.08793	8.71794	12.1926	5.72521	7.89722	25.2994	4.86406	20.0909	6.8202	16.5199	7.30132	7.86489	6.60526	10.1435	6.28426	4.5695	9.09356	13.8118	6.13127	1.75311	4.28683	11.1605	15.7752
GRK2	62.1779	25.1383	47.6392	28.0524	68.3501	38.5442	56.5433	60.4298	84.443	57.3654	94.8737	39.6759	187.671	34.9775	82.8278	66.2985	67.0428	50.0804	33.7976	66.0854	80.3547	113.036	62.8556	68.4902	67.1998	86.2937	62.2221	80.4828	51.1349	83.2631	53.1035	98.5215	78.5077	74.6405	68.1827	89.7401	86.7802	95.2261	78.4955	78.1084	120.703	106.196	59.6553	65.2476	64.2635	67.6918	53.4805	56.1906	102.109
TEX19	0	0	0	0	0	0	0	0	0.0482665	0.0418411	0.036555	0	0	0	0.0268754	0	0.0463187	0	0	0.0495233	0	0	0.156408	0.207424	0.118316	0	0.20866	0.0282355	0.123253	0	0.125458	0.74247	0.0237188	0.10205	0.0741644	0.457856	0	0.0910643	0.0356462	0	0.197184	0	0.184294	0.035402	0	0	0	0.431509	0.0417888
BCL11B	3.76911	0.0354024	6.51687	0.0609931	3.08605	0.284508	6.8164	7.77854	3.93761	4.46529	8.91049	2.38208	5.93824	0.447571	4.78247	6.42404	6.65554	4.04911	0.122147	6.65219	0.162465	15.6417	21.9636	2.50503	1.67189	2.44783	0.215997	4.00846	2.25664	0.48487	19.8515	58.8132	18.3971	6.12033	17.7216	5.17103	7.57207	1.26437	10.9469	12.438	12.4232	1.00571	1.16963	14.0654	0.986453	0.872384	2.51383	12.2199	14.1207
RFT1	9.43748	6.62109	6.85323	6.89668	9.67688	8.7455	14.466	5.59458	10.1906	10.3469	11.5672	9.85678	20.822	7.64314	13.1025	13.1867	16.6503	9.89878	7.01262	19.4619	16.9088	13.472	20.8428	15.037	14.4414	11.4499	23.1132	11.7635	8.3295	16.5882	18.8361	13.1709	11.4966	17.2201	16.6004	17.4724	14.7472	11.9718	14.4485	22.4517	21.9463	12.6534	11.1417	17.9963	12.7684	6.4276	8.80348	10.5947	17.0415
PLCXD3	0.658647	1.37886	0.246699	2.07604	0.391943	1.349	0.553785	1.1242	1.07574	1.6555	1.19919	3.41822	1.18875	2.17966	0.800889	0.510076	0.80034	0.594181	3.91624	4.24136	0.172932	0	0.0783356	0	1.26416	0.448703	31.1739	0.113132	4.67385	6.14006	0	0	0.403897	0.255555	0.111434	3.50714	0.0676849	0.0152029	0	0.0614962	0.0802406	0.173053	0.213449	0.726961	0.467728	0	1.18491	1.82619	0.0941829
LIPT1	9.51179	4.67747	4.82038	8.56663	5.24834	5.5101	9.57851	3.02788	8.87697	9.13476	7.98069	7.23749	4.4891	3.29805	5.91311	12.2084	8.26297	6.13452	9.44918	8.11947	5.83966	4.14951	7.54026	7.48873	3.01526	6.26246	5.70762	5.25293	5.51933	6.64402	3.32518	4.59528	4.99695	5.08588	4.22116	5.53677	7.6918	9.3604	4.6936	10.3263	5.96742	4.91998	4.81413	10.1349	8.04665	3.57188	3.15609	17.1552	12.7798
SH3BP5	9.98706	9.22718	3.26508	6.39339	13.3251	8.21369	16.013	9.8711	9.41405	9.36838	16.3696	21.9831	1.95957	8.24912	7.13094	13.6956	18.0467	4.46602	13.2779	24.8971	6.42912	0.654579	2.45725	5.06914	0.514038	11.2719	17.5806	24.4733	6.13899	12.0389	1.36657	2.11074	2.10883	11.2426	18.0557	9.4655	2.70506	1.73799	0.713506	7.62085	2.68481	6.03535	6.88452	1.94458	2.26676	2.46595	2.92047	16.5313	5.81631
C16orf70	4.73164	3.88497	11.6896	7.63027	4.31785	8.86683	11.8117	5.7842	7.62121	10.1171	7.04738	9.24696	5.14535	7.6823	9.81302	8.50846	9.39574	3.80862	8.43565	24.5439	13.5599	9.28402	15.0134	12	5.95208	7.36071	28.5247	15.579	15.9497	16.3207	13.9828	20.3883	8.11387	9.77082	13.4556	10.1224	9.76657	4.75849	11.2801	15.4756	8.95171	5.74602	8.41142	14.6728	5.29562	3.64685	4.48202	14.2151	16.3976
FAM90A26	0	0.0185986	0	0.0480639	0	0.0427046	0	0.0175258	0	0.0325057	0.028399	0	0	0.0486477	0	0.0879124	0	0.0200364	0	0.115422	0	0	0.0303778	0	0	0	0	0.0219358	0	0	0.0194933	0.206005	0	0	0	0.0209236	0	0	0	0.0317969	0.0382973	0.0255651	0.0357939	0	0	0	0	0	0.0649302
MPPED2	8.2265	0.384487	8.98121	0.789052	6.33288	2.77831	8.80821	10.0008	20.6507	4.71381	3.60888	1.97977	2.39043	0.695109	8.62632	11.8042	7.1327	7.30959	3.55054	0.187146	0.326201	0.0349601	0.600293	0.0489902	0.353961	3.90548	0.965928	0.426802	2.43279	4.89572	0.148156	1.69097	2.91304	3.23779	0.49046	0.165388	1.7768	1.97873	0.0252572	0.212667	2.03169	0.660632	1.99138	1.85623	4.85882	0.667667	2.22682	2.74153	10.9654
CLDN25	0	0	0	0	0.105756	0	0	0	0	0	0	0	0	0	0	0	0	0	0	0	0	0	0	0	0	0	0	0	0.0904197	0	0	0.340428	0	0	0	0	0	0	0	0	0	0	0	0	0	0	0	0	0
UBAP1	94.0514	116.789	87.2426	98.1275	131.806	114.635	75.2603	128.833	83.5838	97.7487	95.1009	104.354	48.1357	103.474	53.8891	80.7183	91.5168	94.3494	109.838	84.4285	46.3885	137.469	73.5168	159.354	57.6229	90.1376	62.2269	52.3568	74.362	57.1707	114.854	67.8376	49.3818	97.763	86.3462	148.713	85.6704	25.3978	114.72	117.942	51.4023	35.8071	69.441	79.6399	54.3501	29.6482	29.7176	48.4605	101.421
CCDC91	9.76019	18.7359	7.07712	23.51	9.53491	16.1572	12.9561	5.15862	8.64372	16.0826	10.1718	16.7001	3.7856	22.9106	8.03768	10.3215	13.1028	7.19637	22.7221	37.1802	13.3234	12.2366	11.7948	11.4316	2.55355	8.62873	4.33183	7.37801	14.3094	11.2681	29.0626	16.2424	7.65428	8.80125	8.00325	12.8918	11.3775	5.98197	5.90738	9.94811	9.854	8.10831	4.7174	14.6173	6.49915	4.06498	3.50312	8.62565	11.4241
TMX2-CTNND1	0	0.23768	0	0.409488	0	0.181914	0.0903517	0.074657	0	0	0	0	0	0.207231	0.0889416	0	0.153287	0	0	0.163892	0	0	0.129404	0	0	0	0.138108	0	0	0	0	0	0.078495	0	0	0	0	0	0.117968	0	0	0	0.076238	0	0	0	0	0	0.138296
KIFC3	8.15326	12.8325	3.47274	18.4903	12.8747	16.0184	11.7164	8.99874	10.7996	12.7075	13.0852	11.9254	16.2925	17.8688	5.2627	16.7123	11.8723	3.65117	16.6685	27.2151	18.0347	18.9179	5.4174	37.7311	29.1255	28.2985	49.41	9.51495	39.3293	43.8247	9.35622	1.22459	7.51933	8.62993	6.31911	38.5794	7.84	1.9895	6.98017	17.5726	2.75375	4.16758	15.0197	25.4377	22.3552	5.0829	19.028	6.04796	3.99459
SELE	207.345	148.363	1.33111	1.01881	29.4089	2.50672	3.11255	32.5295	7.7853	3.74546	36.3962	103.378	78.3803	114.355	12.1992	3.61546	140.426	2.66805	28.1806	1.67288	0.583178	0.250005	3.41771	0.656879	2.7144	246.624	30.6608	1.5976	5.19687	3.50505	0.116543	0.089573	0.500759	3.23178	10.9761	11.3609	0.570635	0.128172	0.948243	4.14767	0.281003	0.958749	1.5369	0.881953	0.242231	0.120368	1.83515	1.18432	1.51748
ZNF486	19.4448	1.17474	0.358081	3.00773	16.6741	3.74629	45.2394	1.01473	19.2984	2.39534	28.4012	8.44955	7.08092	1.56481	30.3442	78.1845	9.97535	31.463	3.22749	190.674	61.326	6.54042	32.5476	1.34297	1.7919	45.3576	66.1361	71.0465	37.2802	31.5896	4.41198	24.5659	15.7771	53.7546	57.9586	1.32159	47.3822	3.10315	0.550663	5.69039	14.357	7.13185	118.495	9.49016	33.7572	14.0853	5.43039	4.19564	108.32
ELAVL1	35.0274	26.8518	22.0345	29.9311	48.4219	39.6418	34.4015	22.6379	32.6254	31.6769	40.1397	38.9217	36.0772	29.711	46.1375	38.2861	44.5889	44.7276	31.9837	61.5063	31.7142	40.8064	59.3244	43.7505	23.4799	51.1347	49.8279	48.8129	40.8112	39.9958	58.3369	91.9086	29.718	48.6627	57.5101	48.3693	58.2195	34.1468	41.4867	51.449	71.0338	64.9439	41.0379	50.6832	33.5593	30.669	23.1246	80.5832	43.9509
SPRR1B	6.33567	0	3405.45	0.772743	20.7066	0	1.02301	4881.74	40.3166	4.05022	2.85365	0	13.8441	0	6.37798	1.64897	13.8848	6.84532	0	254.074	5.88095	206.953	1920.99	1.2954	33.0042	21.421	1.43342	11.9908	5.33315	295.313	9733.03	243.766	837.292	20.288	5.78961	0.672796	6.18924	1.04264	172.305	75.6594	105.058	0.20551	19.5661	44.5499	7.91522	16.8384	39.5097	322.977	0
PPP1R35	30.5802	11.6357	26.2224	12.5123	25.0572	13.7171	28.1868	12.2156	33.2604	26.2053	42.9869	19.5736	118.912	15.6261	33.5329	44.8491	22.5882	36.512	11.5858	43.5364	41.3153	68.5638	73.4057	47.9552	57.6347	49.9318	91.6153	29.4274	34.8062	60.3381	27.0511	39.8756	77.1	68.575	71.4282	35.5811	92.2816	113.078	50.2903	33.1771	97.9293	139.815	47.1166	73.9659	81.4896	90.4698	78.7176	67.5641	53.64
NR0B1	0	0.294538	0	0.217477	0	0	0.0719778	0.0396499	0.0212084	0.11031	0.642491	0.523297	0.0393557	0.0550295	0.0708545	0	0.203524	0.294643	0	0	29.6815	0	0	0	0	0	0.0366741	0.0248134	0.0618942	0	0.0441011	1.04863	0.0833764	0.029894	0	0	0.0395878	0	0	0	0.0433213	0	0	0	0.199313	0	0	11.6418	0
IRAK3	5.24266	7.95007	0.632946	3.22066	8.63237	5.4146	7.6029	4.76297	2.75549	5.67614	10.8235	7.99562	3.8133	3.25978	4.37404	5.09517	6.49869	2.33083	8.97275	8.83633	1.44574	0.687488	6.09911	7.65693	1.73252	6.20193	3.63423	44.965	3.64598	2.79499	1.11683	6.09634	1.23015	0.243571	0.717624	8.05789	2.31891	0.0763663	2.84901	3.70685	1.75534	1.43923	1.85459	2.71988	1.66528	0.156305	0.413756	0.726509	12.5916
PLXNA1	14.4502	13.5392	8.2535	23.0489	16.2627	24.2323	20.8255	7.57836	12.9954	12.9456	12.6745	13.5238	26.476	17.048	14.7668	24.1952	21.2629	7.1903	21.2357	22.3398	24.1713	29.5104	37.3389	80.9456	14.5046	32.7385	34.4906	31.0132	22.7286	43.7393	87.869	28.0137	28.7207	38.7051	31.7366	53.3662	17.5077	23.5411	54.7094	46.6058	17.6066	10.5307	20.6818	44.7465	23.1783	34.2869	58.0782	54.3194	23.8481
FMO2	0.326462	7.6887	1.05159	2.41893	0.089466	2.43918	0.372761	0.96603	0.883666	5.14148	3.47103	5.30168	0.36131	4.02222	0.258528	0.994903	1.4373	0.224083	9.1075	8.86698	1.94806	0.0459317	0.958555	2.10795	0.587425	0.0317718	0.0647483	0.622078	0.846878	3.55853	0.186866	0.724093	1.9357	1.27723	0.161096	1.77177	0.0279571	0.0188385	0.309714	3.2132	0.0229452	0.377817	0.46465	1.35121	0.00827973	0.0147429	0.0108761	0.12051	1.05035
SDC3	55.903	111.773	20.3164	182.281	34.9108	277.17	93.8644	12.6691	27.741	101.957	77.9506	142.938	41.4548	148.059	32.5717	41.7674	97.7177	24.6368	117.484	17.8404	28.5404	20.6806	34.5033	48.1438	107.793	43.1678	21.3443	56.5978	108.839	30.0095	26.4093	47.501	13.7037	59.8923	11.398	132.808	20.5103	9.97049	24.5596	75.2126	19.9665	15.8572	34.1231	20.3859	20.4049	10.3148	10.514	44.8613	41.4189
KIN	5.85642	3.45372	4.43645	5.12772	6.51294	5.10018	6.07022	4.82434	5.2907	6.95946	5.50115	5.06624	8.33562	4.42833	9.59423	6.49807	6.86566	6.01881	6.04378	11.5714	7.18334	7.80901	5.20974	8.09716	4.02739	6.42983	5.2532	6.01432	7.7849	8.80891	6.5016	5.36318	5.61582	6.20651	8.11898	7.17672	8.28285	5.04893	5.25347	7.45604	6.33782	6.33917	4.65933	8.99289	5.14006	4.509	4.85819	7.8975	7.57728
GABRP	0.157418	0.320953	80.3009	0.103679	0.0690238	0.0690888	0.377459	34.6011	50.4832	0.736244	0.107205	0.287855	0.318959	0.0262346	17.8803	1.34326	8.90714	0.172882	0.115351	0.850673	5.08936	0.0465107	3.48938	0.0217254	0.0330461	1.02951	0.332194	0.130124	78.8506	0.86441	14.5806	7.02114	13.8921	1.45366	0	0.0789855	0.226476	0.0254347	20.6092	17.919	0.165223	0.08272	1372.04	26.1635	0.0055894	0.0796199	0	20.3743	53.0834
PDXP	0.561338	0.420768	0.242407	1.52234	0.289568	1.06275	0.45586	0.337024	0.2545	0.33093	0.674616	0.523297	0.944536	0.880472	0.850254	0.430929	1.26185	0.0226648	0.290351	0.78338	0.579286	1.69105	1.27143	2.14184	0.138635	1.25971	1.61366	1.53843	1.09862	0.927675	1.14663	8.5056	0.375194	2.0029	1.62939	1.32544	0.435466	0.186731	0.814474	1.25889	0.563177	1.50378	0.668078	0.528893	0.152416	0.187887	0.308017	2.76824	0.403965
TMEM14B	21.7851	19.7326	21.2627	20.8207	18.4155	20.3557	25.5552	13.0978	24.8408	22.0049	29.5281	26.3181	20.8333	18.0775	26.2694	26.9809	28.4197	21.5277	19.6388	22.66	37.7997	34.028	30.0763	40.8661	28.2736	13.9971	24.649	30.403	25.5148	28.6303	36.8139	46.1123	26.6553	41.9894	27.9859	56.7982	20.6846	18.7102	16.769	72.9021	31.8222	22.6386	18.6178	43.2439	19.0268	9.08347	9.42797	43.2535	24.6154
NELFB	70.0467	49.1993	57.0896	90.3419	69.3364	84.3706	79.9497	59.2307	102.016	95.0855	100.437	84.3072	167.424	68.7479	92.2978	107.428	95.3564	85.13	83.5315	72.9206	47.9762	181.388	81.7903	155.762	168.865	106.202	104.749	113.481	78.1578	96.9912	236.747	93.1022	69.9005	151.606	112.45	108.535	74.4761	39.1416	122.598	185.055	73.1695	98.5375	131.054	154.91	72.5556	46.8939	58.4497	129.49	148.792
SPATA48	0	0	0	0	0	0	0	0	0	0	0	0.0437272	0.213759	0	0	0	0	0	0	0	0	0	0	0.0495035	0	0	0	0	0	0	0	0	0.0226428	0	0	0	0	0	0	0	0	0.4398	0	0	0	0	0	0	0
ERVV-2	0	0	0	0	0	0	0	0	0	0	0	0	0	0	0.0428061	0	0.0368873	0	0	1.34094	0.0999915	0.0884104	0	0.123891	0.0314081	0	9.80417	0	0.0981561	8.40669	0	0	0	0.108361	0.147658	0.0214487	0	0	0	0.162974	0.0392583	0.0262066	0	2.76296	0.0531235	0.0189183	0	0.206187	0.0332798
PTER	16.9546	6.71537	5.1266	8.04885	19.0037	7.62989	30.7786	5.28064	16.4455	13.9223	9.52916	14.0229	17.6737	6.84436	18.0282	26.9811	21.3486	20.2192	9.0282	51.136	23.7887	12.17	8.24529	9.60543	2.25073	9.73046	11.3227	11.4299	16.3927	4.87328	11.4314	6.09164	9.92267	24.3486	15.3697	21.2448	13.9435	2.26083	12.6713	18.983	15.2823	4.48806	14.8738	13.646	13.937	1.90717	4.44124	8.63993	54.6495
FAM83G	8.83887	5.13143	50.572	3.87794	14.2653	2.02678	3.0535	60.9755	8.92796	4.57681	6.11019	2.57839	8.39926	2.8014	6.44109	9.23486	8.73275	7.75966	3.32979	16.4096	19.1275	25.9425	21.386	16.6345	10.8286	12.5085	15.9001	8.92559	2.89983	10.8156	128.919	15.5522	44.1821	15.1848	2.00534	12.6117	8.21626	6.79743	34.523	16.8013	4.28351	3.66427	6.00244	36.5926	8.838	10.1429	11.0624	11.4661	22.8657
CCNQ	18.8375	19.0481	26.8114	34.0632	18.6674	31.1262	24.0753	17.6212	27.9792	30.1542	43.6895	31.7808	66.4036	28.2403	23.7898	31.4475	37.5797	28.5153	32.4136	52.5384	37.059	69.5713	56.7981	75.7881	83.3263	34.4887	32.1771	38.328	33.438	34.0432	35.9978	30.5942	40.5313	43.5109	55.4825	42.8285	42.2449	45.4849	42.4039	48.9626	49.9802	52.8815	25.7026	49.7199	37.8471	36.6063	36.3991	29.2632	28.7136
AC008764.4	0.184315	0	0	0.202323	0	0.0898815	0.133925	0.110661	0.0789223	0.205247	0.0597723	0.224693	0	0	0.17578	0.246709	0.151475	0.295198	0	0.0809772	0	0.181525	0.127874	0.0847915	0.0644874	0.0837095	0.136475	0	0.0287907	0.235373	0.164113	0.30351	0.11635	0.166866	0.0606344	0	0.0736588	0.0496342	0.174859	0.0669238	0.0403027	0.269038	0.113005	0.231548	0.283591	0.0388433	0.0573108	0.211673	0.0683303
OR51B2	0	0	0	0	0	0	0	0	0	0	0	0	0	0	0	0	0	0	0	0.184025	0	0	0	0	0	0	0	0	0	0	0	0.0492673	0	0	0	0	0	0	0	0	0	0	0	0	0	0	0	0	0
TRIM71	0	0	0.017568	0	0	0.0122533	0.0243435	0.00502871	0.00537962	0	0.00814858	0.0102106	0.0299484	0	0	0	0.0413001	0	0	0.0441575	0.0139942	0.00824893	0.0261491	0	1.40662	0	20.9308	0.0125881	0.0078499	0.0106959	0.00559326	1.14672	0.0158617	0.0151655	0.0661288	0.0420256	0.030125	0.013533	0	0.0273706	0	0.0366771	0.0154056	0.0157831	0.00297394	0.00529539	0.023439	0.0577134	0
NFKBIE	25.2247	25.7148	9.69501	7.7963	29.9372	7.62792	11.55	9.91599	17.9213	19.5842	38.7167	21.577	90.7988	20.0562	17.1151	16.2971	34.674	21.9184	5.57613	20.6167	53.2825	25.9254	64.3508	56.3228	61.1771	57.6778	41.0382	15.9693	27.7091	28.3973	11.2551	10.4026	15.0871	36.6663	18.8309	82.1015	43.4202	14.5266	33.5563	99.1624	31.9479	158.518	14.204	49.3391	44.8623	17.8367	16.3002	24.2108	15.234
INMT	12.0233	17.298	3.75118	25.7928	5.45613	33.3823	18.0987	4.25618	15.1542	19.1714	27.4193	52.8237	14.6898	26.142	4.87019	13.476	22.4448	6.2709	16.8626	4.03274	3.07809	0.89128	4.28288	0.713695	17.9348	4.22753	3.13504	5.27857	24.7988	6.16358	0.474838	0.28892	2.16268	0.526695	2.10525	3.22797	0.129165	0.574439	0.327066	0.751069	0.947019	5.71788	4.51805	3.65429	2.05038	0.340569	1.50747	2.623	4.02598
LRRIQ3	0.0747443	0.0793715	0.0522588	0.123071	0.00910375	0.109348	0.211206	0.044876	0.0266708	0.166466	0.210073	0.253107	0.217766	0.110725	0.166328	0.258454	0.32761	0.239421	0.073027	0.799067	1.0962	0.0490754	0.302495	0.320928	0.27023	0.181047	0.166032	0.124818	0.572094	0.1909	0.343852	0.990509	0.272613	0.909764	0.155729	0.130965	0.109525	0.241535	0.102425	0.732762	0.392251	0.181836	0.234224	1.03289	0.0973107	0.0525065	0.0929641	1.41157	0.452592
PLCG1	21.4504	24.3075	11.2283	30.2542	17.2075	32.2083	25.5623	9.00829	17.3367	34.2556	20.5387	38.0616	19.2578	27.8321	21.2265	16.7805	31.5082	10.0555	34.8618	25.7679	19.9921	31.3508	31.3697	44.0364	27.105	35.472	27.6428	20.8446	48.4753	43.857	30.6579	48.3408	12.0891	31.0784	43.8947	35.1557	29.6311	40.9687	16.5804	34.1738	21.2527	32.3824	23.2242	28.0674	11.3857	6.91191	10.9999	69.0973	27.5044
ASCL3	0	0	0.12052	0	0	0	0.0835004	0.0689958	0.516673	0	0	0	0	0	0.739775	0	0	0	0	0	0	0.113178	0.119592	0.475797	0	0	0	0	0	0	0	0.243301	0	0.104039	0.56707	0	0.137776	0	0	0	0	0	0	0	0	0	0	0	0.127809
CXorf38	11.6523	3.29028	5.88296	4.34069	18.5395	4.17367	17.7031	5.55054	16.3136	9.77199	19.7684	11.2114	18.1062	4.17273	12.9065	19.6734	14.2011	17.591	6.12158	7.55212	15.1145	9.83995	30.9922	16.8457	8.36434	9.67667	25.9238	14.4281	18.6772	8.7775	7.47592	13.6433	8.77662	16.2271	16.0024	19.3968	22.153	10.7556	17.2556	13.0599	20.8467	19.9147	10.2439	10.2756	17.8232	8.80538	8.85957	14.7505	23.295
GXYLT1	7.57799	2.84379	2.73733	3.81836	9.90233	4.00298	9.56014	3.88566	4.97944	4.93784	7.7973	6.00891	4.31363	4.269	8.09924	8.06528	9.53305	5.67439	5.63112	14.0292	9.38661	2.85727	12.4604	13.2706	5.45888	7.17858	21.1331	6.20502	8.39815	13.506	4.56163	18.7967	3.91391	12.6758	7.91933	14.3343	7.73589	10.449	4.91555	9.67088	7.45979	8.87173	3.98579	7.1034	3.82072	5.90754	5.61167	20.9157	15.4317
SEH1L	13.4228	14.6768	8.88742	9.1537	25.8217	9.65606	10.2171	13.3219	10.1682	9.15849	12.8428	12.3191	8.28871	11.5666	8.79178	9.71263	19.3702	12.3242	9.7036	16.6488	12.1586	19.9594	9.78682	23.5537	8.30479	13.6266	10.0057	10.1964	7.5813	13.7732	20.9123	39.8408	5.58168	20.4902	10.0347	12.4969	14.545	12.7054	12.6684	21.1911	14.9971	13.2875	13.4551	23.8292	7.2747	7.5561	5.48364	24.7249	15.7391
PURA	9.99953	16.1732	6.68665	19.2564	9.94048	20.332	15.3644	6.26889	7.66877	12.6908	8.78749	16.2293	2.85326	20.6146	10.0048	10.5898	13.6662	9.68289	24.5324	28.9323	6.41861	4.24501	13.3511	7.66233	3.6093	7.88179	11.1128	6.40625	14.136	9.13311	7.9773	13.2165	6.67407	10.2257	7.12314	7.73246	9.97731	3.27474	5.93545	5.64452	7.40938	5.45323	6.43459	6.78914	4.92408	3.81209	3.41368	6.14982	27.7534
MSRB2	25.3466	67.0143	32.2705	95.2598	17.1759	104.501	39.513	25.2	38.1836	76.9778	57.9407	75.5411	127.22	75.6801	41.3052	40.6055	57.0288	52.7045	97.5675	22.8012	41.2832	16.3743	19.4788	20.2058	70.1763	24.8263	18.0721	27.4918	62.1462	30.5119	27.5793	17.9878	35.581	22.0163	23.2307	42.2826	33.7458	8.30525	23.609	56.8798	32.1379	13.3191	31.1891	58.4178	34.0731	13.8285	14.1863	30.6558	36.1146
SLC35E1	27.0142	17.1672	17.7346	28.5038	32.0739	27.1879	38.4127	21.4008	32.2425	26.7001	23.7852	27.971	17.4668	27.0458	40.0072	39.5469	32.3747	28.9456	30.5411	67.9344	25.1972	26.8818	43.1656	32.911	15.6662	34.7718	33.2991	54.4079	32.0778	34.3824	34.3529	43.4984	22.5959	46.9806	40.9359	41.2133	29.8758	14.0742	24.316	33.8374	26.3678	15.5122	45.7485	31.0816	24.5865	11.5784	17.6256	42.1788	60.3011
PITPNM1	47.8372	3.2628	20.7255	3.41737	116.945	4.703	35.4803	34.8636	77.8314	17.5348	40.0436	9.63929	100.36	4.3612	43.6724	32.6572	24.2363	36.3737	1.73574	38.223	17.5176	48.0909	29.628	26.1062	37.8865	61.2285	31.3575	57.5036	22.1211	40.5052	7.83385	4.78419	30.4754	37.9371	35.89	47.2825	43.8427	19.1181	68.0479	25.8147	34.3034	37.5492	17.4206	31.9045	27.9313	26.6857	11.4794	20.7393	62.4744
COL11A1	1.06496	0.100939	0.0738431	0.0434756	0.36662	0.206015	0.351732	0.0105685	0.214814	0.186217	0.239755	0.450636	0.797246	0.0440036	0.251813	0.00883556	0.509937	0.296019	0.0902905	179.237	71.7179	1.17886	1.17239	29.0915	56.722	0.551622	0.273709	13.5188	2.23955	213.673	0.999173	6.21753	33.0632	0.0637448	0.295329	50.2869	0.400975	0.0853239	1.80355	35.252	0.6986	0.501032	4.12266	59.4827	0.109377	0.0556448	0.779954	1.50605	0
PRRG2	16.3361	0.245226	19.5544	0.422488	15.2823	0.625631	18.644	16.0216	27.8794	14.8579	13.8545	4.90053	31.6526	0.285079	38.3272	15.8845	12.2305	25.5377	0.626733	25.8152	38.0124	24.8915	49.1771	13.6336	21.0072	27.0941	24.3186	23.8452	24.0682	63.3492	10.0239	8.66172	37.4969	30.8956	31.0631	28.7837	40.5041	21.3855	23.4499	26.0865	51.1129	1.6854	42.6328	21.5164	34.8481	26.0639	18.43	1.03136	32.0093
CDC42EP2	41.1795	49.6403	10.9083	48.2548	107.742	61.7273	46.2963	25.7844	28.7811	76.925	99.4413	71.6527	94.6923	69.8816	22.9975	36.3487	81.004	66.1625	53.8789	23.0208	10.3287	31.2467	6.6375	103.237	79.3399	32.3986	87.2957	6.78384	36.8931	50.4986	7.84141	8.86386	8.60992	21.0835	5.51991	86.2073	9.96036	20.4785	16.539	27.2915	8.17479	7.93488	12.5937	15.7786	54.7697	8.43709	10.8924	10.1044	9.38534
UCN	1.0065	1.28258	2.20711	2.10925	1.00302	1.47247	0.930793	0.329618	1.3517	3.15866	3.02666	1.45009	8.72458	1.5249	1.96343	2.1127	1.24076	1.0677	1.60917	2.1708	1.60524	0.450578	5.61811	2.02049	3.4575	1.87004	0.609758	1.10016	1.9724	3.03804	1.16097	1.67893	1.21297	16.2363	3.34122	4.85344	1.64551	5.83972	4.68754	1.29571	1.02039	14.6649	7.01246	7.4142	1.42951	0.520646	5.37727	5.35918	2.64589
ACSM1	2.35635	1.53362	0.451729	0.41719	6.16588	0.444806	6.77496	0.502004	2.01795	1.38252	2.48966	1.0193	0.966359	0.168903	1.55857	8.34291	0.343574	4.15653	0.185662	0.20037	0.910171	0	1.13381	0.034968	0.0265946	0.483305	0.450257	0.266561	5.49733	0.388271	0.13536	0.0357621	0.847697	1.16986	0.275062	0.2361	1.5796	0.327506	0.240373	0.220795	1.39615	0.155332	1.28936	0.0477452	3.37364	0.224265	0.590874	0.232784	12.7371
COMMD6	76.7855	105.334	46.9269	104.354	65.5369	96.7953	78.0521	44.9709	74.4939	114.167	117.918	121.156	197.433	102.441	121.806	95.5361	85.4942	128.627	119.046	48.1206	88.606	81.4101	97.9391	46.6445	180.301	77.148	23.8726	74.0238	131.234	58.68	59.0575	78.8566	74.3241	87.1341	58.6571	76.5477	96.2433	74.9951	62.0074	71.552	80.9748	110.659	76.9287	111.975	76.9866	74.2007	28.0372	96.1419	102.797
CDKN3	1.66405	3.66035	11.3436	1.2395	1.04235	40.4001	2.41824	7.84997	1.98492	2.69132	8.6343	4.34699	29.5613	2.90529	7.16983	0.596617	18.0713	2.69234	1.85808	49.5574	14.8615	69.964	5.64876	35.7609	30.5662	11.9301	24.4667	11.0162	10.6943	15.5835	42.836	57.9633	22.4846	37.8065	21.2714	35.3291	12.0653	18.4367	31.8743	60.9821	26.1984	79.1147	10.9069	68.3143	1.70221	8.16606	6.39384	36.4464	0.616908
NTAN1	31.2548	19.3639	13.3829	24.9024	34.216	36.6457	53.0797	11.9673	24.9712	34.69	39.9433	31.0877	25.5448	18.2187	38.9349	73.2734	31.8162	49.8883	27.5854	32.4194	35.1229	17.3236	28.6126	25.7505	15.1843	24.946	66.3461	75.9428	40.097	31.9093	19.0879	27.22	34.764	50.8434	33.5836	27.3965	26.5578	12.1352	15.2838	31.0012	23.9805	24.3315	16.6176	18.7609	40.961	28.1139	18.6317	21.7346	17.2548
LRTOMT	3.3743	2.39131	2.27228	4.0354	2.81633	3.87989	5.83271	1.49988	3.32316	3.84982	2.71839	4.04135	3.03396	3.09784	4.94564	6.51337	4.36397	3.76268	4.85841	8.33306	5.53891	6.14507	4.05368	2.89218	3.06953	3.09725	2.19603	6.43263	4.60502	5.5186	4.86249	11.5892	4.94024	6.77429	5.87743	3.34372	3.80417	8.11105	3.43707	4.17856	6.29101	3.7018	3.17218	4.72985	3.74986	3.57055	2.52914	5.9555	6.53124
SNX7	48.2489	39.2845	22.883	41.6055	49.7265	62.091	58.9161	25.4609	54.8141	45.2245	43.5168	41.4005	34.8984	35.6593	52.4084	73.0259	55.0966	61.0665	45.1289	61.6916	46.3638	42.8396	48.0872	75.5255	32.5433	45.9358	40.1424	26.737	52.7732	66.9627	25.0995	63.6305	56.7163	74.427	45.5337	43.2622	39.0281	14.4429	56.8581	56.582	58.8227	3.76023	35.9254	62.3045	35.7502	12.0372	6.79545	25.4218	94.2108
VSIG2	337.705	0.74441	36.1734	1.5892	498.875	0.594523	416.46	47.3647	487.971	152.788	267.662	78.5228	169.405	0.677262	658.742	734.491	73.0158	801.4	0.521125	189.076	125.571	1.25073	289.115	0.841283	5.49187	533.489	122.261	574.583	107.549	297.819	0.37315	0.501893	55.5075	677.787	406.632	150.417	1292.59	484.621	22.1201	5.31203	739.003	45.1563	44.6615	2.10592	971.639	381.348	322.411	7.58395	275.477
NT5C1B-RDH14	0	0	0	0	0	0	0	0	0	0	0	0	0	0	0	0	0	0	0	0	0	0	0	0	0	0	0	0	0.015855	0	0	0	0	0	0	0	0	0	0	0	0	0	0	0	0	0	0	0	0
PIR	70.3104	42.9158	62.6227	25.128	117.959	27.7488	64.9545	23.0542	50.4605	46.9515	66.46	42.9626	41.521	38.8496	66.1985	87.7938	48.9774	171.954	55.7652	30.6486	77.4864	16.4275	69.3128	11.9497	7.23408	20.8719	25.8589	58.7116	46.4913	14.5701	20.4984	68.6054	83.0099	68.6091	23.1206	15.464	15.2413	13.6623	11.7857	12.2074	19.3571	5.55418	11.1498	31.4588	173.325	34.8956	10.3459	30.2966	113.722
KCNU1	0.0183278	0	0.0384425	0	0.0200907	0	0.0665857	0	0.27075	0	0.0356616	0	0.0218444	0	0	0.0183991	0.158153	0.0125802	0	0	0	0	0	0	0	0	0	0	0	0	0	0	0.0231391	0	0	0.0131372	0.0219733	0.0148065	0	0	0.0480911	0	0	0	0.00650759	0	0.068386	0.0210482	0.387291
DACT2	0.568438	0.362177	0.252912	2.72281	0.396527	2.52	4.86878	0.0517101	0.486803	0.959085	5.73135	1.55393	1.04706	3.35873	1.52778	1.71195	0.828142	1.82082	0.479645	0.681106	0.201463	0.0508941	0.017926	0.0475458	3.05557	0.305105	0	0.336553	0.234089	0.879886	0	0.0243128	0.173979	0.0311894	0.0680001	0.185206	0.330427	0	0.0326834	0.093817	0.0112997	0.30172	0.126732	0.0324595	0.0550456	0.0108905	0	8.30852	0.0766309
CASC4	46.1815	37.9693	17.5461	43.8038	46.1706	54.1748	67.1195	15.9347	39.8226	41.1201	43.1365	56.3495	14.2629	43.3064	71.8682	43.124	66.7513	30.8006	47.8413	107.303	85.5045	19.086	49.705	26.8611	16.4838	34.2784	41.1407	72.4762	60.9153	60.4319	13.9062	21.6193	27.9166	38.53	63.1117	51.864	44.1708	22.6846	19.5174	24.0519	61.8664	40.0514	36.8323	39.6847	25.8398	15.3169	9.99089	21.2938	59.8622
TNRC18	38.2635	48.0729	18.9327	66.6519	28.4214	67.2191	41.6598	17.6024	32.1465	45.5279	31.259	44.4734	18.0546	61.9843	48.633	33.6202	44.6795	26.7565	56.8312	28.1866	38.2784	24.686	60.6841	52.6161	13.0332	29.5949	27.3637	57.9164	46.5635	37.8167	25.5754	29.0657	43.4249	37.0508	35.0047	34.4985	49.114	20.9788	41.7403	32.2384	51.6849	11.7008	47.7388	33.9693	20.7788	25.6218	13.6122	28.6065	75.2788
DPT	127.035	407.449	4.95495	487.149	120.904	568.267	197.513	26.0677	120.075	285.42	107.107	502.877	38.2531	276.738	105.373	88.2771	102.627	14.8729	512.682	81.2217	41.9877	0.842374	1.78022	16.0202	650.069	6.15982	2.94039	42.5743	51.4759	96.3788	1.76794	0.114975	7.48186	0.405611	1.88924	81.3072	0	0.0658083	0.656879	55.0583	0.0534361	5.74301	11.2372	74.2945	0.0144617	0.154503	0.0379933	0.09355	4.25806
ATOH1	0	0	0.0344888	0	0	0	0	0	0.10561	0	0	0	0	0	0.0705662	0	0	0	0	0	0	0	0	0	0	0	0	0	0	0	0	5.9413	0.0415186	0	0	0	0	0.0265673	0	0	0	0	0	0	0	0	0.368116	1.0197	0.0365746
FDCSP	1.79929	0.327545	62.4061	0	3.52208	3.00833	3.17508	31.6369	0.0825477	73.4191	77.7724	166.39	349.559	9.42424	4.50444	0.129021	21.8637	9.52739	0.941761	0.169394	0.536836	0	0.80249	18.4468	79.9953	9.63103	0.142744	28.7807	1.08408	6.56494	0.429129	0.544203	3.32633	0.465416	3.04415	16.3979	0.154085	0.311485	0	62.1583	0	3.2642	0.551581	1.45311	0.0456336	0	0.239774	1.03318	0
FAM205A	0.0344345	0.0329096	0	0.0283492	0	0.0755643	0.0375307	0.0103371	0	0	0.0335008	0.0629671	0.123125	0.0286935	0	0.0172842	0	0	0.0756975	0.226928	0	0	0	0.0237617	0	0	0.0191226	0.0129382	0	0	0.0344928	0	0	0	0	0	0	0	0	0	0	0	0	0	0	0	0	0	0.0765947
PLXND1	27.258	20.6418	5.71894	23.8862	13.1098	34.4023	28.9301	13.1768	22.0368	34.1053	55.5015	57.2887	47.0095	22.5205	17.5253	15.1556	59.4689	14.6182	34.9118	22.0838	24.2942	10.7706	8.32578	36.8768	87.3928	93.3005	70.1235	25.9342	30.2481	39.1685	14.9853	12.1462	12.5385	33.8479	21.0921	64.4837	5.47202	2.40788	12.8696	51.4175	11.4175	10.8797	22.0019	31.5453	8.35226	9.6817	13.9921	34.6668	15.2701
SPANXC	0	0	0	0	0	0.549973	0	0	0	0	0	0	0	0	0	0	0	0	0	0	0.157028	0	0.195611	26.4602	0	0	0	0	0.0880832	0	0	0	0.23731	0	0	0	0	0	0	5.52822	0	0	0	5.13594	0	0	0	0	0
FOSL2	312.57	489.613	127.582	82.3047	247.197	105.156	306.935	115.633	245.563	180.469	190.122	160.779	280.138	384.779	290.797	216.945	253.77	185.672	167.113	263.585	130.073	97.4078	731.323	77.711	82.498	194.651	96.6536	119.876	125.298	196.704	166.848	29.2296	99.1021	133.976	138.306	111.948	255.251	52.9041	91.5165	100.738	131.107	13.0852	106.354	89.75	73.6135	20.6273	138.063	58.0358	159.093
ST13	213.685	242.199	104.049	254.945	197.917	229.058	211.984	97.7328	159.95	255.983	190.621	301.961	128.556	238.952	170.81	257.853	221.274	232.713	271.107	150.971	228.499	114.727	259.178	125.909	65.1956	130.277	215.571	157.414	278.788	128.466	145.252	242.026	132.233	114.467	277.626	126.601	169.124	86.9953	111.879	136.674	173.522	139.599	89.79	165.536	118.68	66.0634	47.7135	217.966	293.022
ZNF275	8.39237	8.37093	2.3152	14.0098	8.02394	12.3038	10.0919	4.01918	4.81629	8.69858	9.17346	11.9197	5.83756	11.2904	6.19461	10.7937	10.1803	5.90775	13.989	15.0195	5.36094	3.12482	17.9883	10.6943	3.91193	6.92895	3.85154	8.47598	9.65812	8.08071	7.83064	11.3156	3.73495	8.88442	9.95849	9.53273	6.16131	10.3757	3.94276	7.10697	8.69474	27.8738	6.49344	5.43994	3.88112	4.15886	10.1129	6.16878	14.7612
DNTT	0	0.0235029	0	0	0	0	0	0	0	0	0.107663	0	0.0879316	0	0.105539	0	0.0909462	0	0.0540605	0	0	0	0	0.101819	0	0	0.0819402	0	0	0	0	0	0	0	0	0	0.0442252	0	0	0	0	0.0323064	0.0452325	0	0	0	0	0	0
GTF2IRD2	2.19703	1.6761	0.454764	2.61795	2.40835	1.97361	2.51361	0.451265	1.41732	2.69335	1.80934	2.36116	1.26335	1.57379	1.30267	2.92142	1.12848	1.08473	2.48548	0.762038	0.925755	0.275217	2.09586	0.11969	0.616974	0.656458	1.3057	1.04998	2.08169	1.25516	0.283138	1.44849	1.01584	1.41326	2.25387	0.379891	2.37988	1.37011	0.255969	0.251915	1.5234	0.742657	0.998447	0.71725	1.73126	1.29156	1.28539	0.553319	3.46161
CLDN19	0.0201951	0.231609	0.0211797	0.0332524	0.0221376	0.0886339	0.161414	0.133375	0.129711	0.0224887	0.039295	0.837056	0.0240701	0.370219	0.02889	0.0405474	0.124477	0.0277238	0.26637	0.23956	0	0.298342	0.0210165	0	0	0.0275158	0.0672901	0.030352	0.0567821	0.206316	0.10789	1.79578	0.0127484	0.0548499	0.0199309	0	0	0	0	0.219983	0	0	0.0123818	0.0380557	0	0	0	0	0.134764
LAMA1	0.760793	0.166445	0.0384522	0.135834	1.37656	0.442522	1.47857	0.0908048	0.285536	0.158212	0.383459	0.268182	0.338674	0.320795	0.127848	0.59812	1.19775	1.29294	0.241801	2.27732	1.06439	0.0722197	0.0858511	29.2919	1.24593	0.799291	22.3056	0.50972	0.38229	2.29426	4.51129	0.0937978	0.22277	0.0165969	0.036185	3.44611	0.0164841	0.00370255	0.0347838	0.464284	0.00901936	0.208721	0.230414	1.425	0.857591	0	0.0299264	8.10032	0.937889
SENP3-EIF4A1	0.186043	0.0658534	0.0867168	0	1.06501	0	0.135181	0.235809	0.172602	0.0690574	0.120666	0.1764	0.0492757	0.0344501	0.0443571	0.0830075	0.20386	0.0567554	0.0605896	0.844612	0.431726	0.0814344	0.301171	0.25676	0	0.225319	0.137754	0.139806	0.0678083	0.158387	0.165652	0.291768	0.195736	0.692437	0.469223	0.118538	0.297398	0.0500996	0.509885	0.225171	0.0678012	0.199145	0.215455	0.136336	0.176154	0.0392075	0.0964138	0.546014	0.0459807
ERVFRD-1	0.201939	0.743392	0.094126	0.701952	0.196767	0.262603	0.407586	0.0538857	0.273818	0.649634	0.414755	1.42236	0.401144	1.23399	0.337029	0.427974	1.02341	0.200215	1.64416	1.4491	0.0187445	0.0220981	0	0.0619328	0.0942049	0.366855	18.1423	0.370947	0.893738	0.34384	0	0.0316697	0.0283279	0.040627	0.0442881	0.0643328	0.107603	0.0362534	0	0.0733231	0.0588753	0.0589527	0.0825402	0.507378	0.0159338	0	0	0.0773043	0.0998187
SHOC2	38.367	48.5661	27.8699	45.8115	48.5208	58.46	40.6353	32.3736	32.1642	40.7857	32.8366	52.7587	18.1662	53.3751	21.5571	33.273	49.8475	20.8335	48.8386	87.7809	36.4153	18.9417	21.2115	41.4583	16.6015	34.574	46.9179	27.1901	42.8777	25.9449	20.0934	42.6085	24.1158	22.1256	36.2927	43.8654	29.7927	15.458	25.3357	25.1185	29.7796	38.2048	30.5317	22.3148	12.9056	14.5167	19.3349	21.4273	40.6068
WDR73	1.62474	1.29519	0.990665	1.71712	2.02953	1.18293	2.67408	0.934647	1.70851	1.85975	1.56598	1.73193	0.990761	1.32237	1.19456	2.549	1.44393	1.15671	1.53942	3.14743	1.61615	1.70434	3.92428	1.60612	0.531441	1.80185	1.67025	1.50488	2.98529	1.89146	1.55432	1.86659	1.04471	2.60662	3.72156	2.11253	2.69989	1.75824	1.95003	1.73688	1.61111	0.946423	2.06641	1.83699	1.25843	0.898213	0.37361	2.42133	3.47112
MARK2	30.2248	14.8668	47.095	27.365	48.966	27.4091	49.9613	55.5333	58.0874	32.2359	28.4278	25.3327	18.0755	24.0923	31.0038	47.0028	43.2919	29.874	26.0022	70.046	50.6283	84.0634	32.1307	56.4283	22.1342	49.7332	52.9868	76.391	35.4841	45.3903	63.4727	53.9809	51.986	56.1502	55.1441	49.0576	45.1224	12.9012	68.7306	44.795	50.9519	21.0773	58.5646	29.7697	37.6307	18.2347	28.8338	46.0734	72.7392
P4HA3	1.48788	7.24868	0.951473	14.3408	1.94924	21.6874	3.95528	2.12434	3.5429	4.80894	6.54922	10.4848	11.1593	11.6422	2.33613	0.255017	11.0497	3.88584	14.2799	10.6663	5.88144	2.01934	1.49175	11.5944	19.0645	13.7704	2.23697	5.00416	8.4434	35.151	2.47189	0.717098	1.87848	1.16633	1.59377	5.39756	0.239295	0.278516	0.361494	4.94125	0.130931	0.667434	1.40172	11.6082	0.21905	0.217964	0.287741	1.29197	0.56505
SEMA4D	11.1631	0.903386	9.78936	0.769742	19.0058	1.14236	15.6663	11.1314	8.17635	7.72287	15.9933	5.04767	17.7259	1.60099	11.8796	15.3839	14.7112	10.5926	1.7542	10.0549	4.2659	1.86694	7.67173	13.3432	9.36619	13.0679	7.91383	8.01044	4.15992	5.1236	15.6607	6.24667	3.14562	13.5434	6.4034	25.6179	7.37853	4.48221	10.9316	14.2192	3.86196	4.07175	10.6553	2.909	9.54163	2.4132	4.20746	21.9352	16.6834
POTEH	0	0	0	0	0	0	0	0.0190468	0	0	0	0	0	0	0.158838	0	0	0	0	0	0	0	0.0330142	0	0	0	0.422816	0.0238395	0	0.931776	0	0	0.10013	0	0	0	0	4.22875	0	0	0.0208105	0	0	0	0	0	0	0	0
WDR88	0.908792	0.503505	0.41439	1.17108	0.346506	1.67636	1.89488	0.379571	1.37044	1.23201	0.538178	1.87858	0.65932	1.51455	1.61095	1.98332	1.31514	1.08486	1.91094	4.21838	0.726201	0.856123	5.83901	0.59985	0.0414737	0.430688	0.614395	1.2174	1.98123	3.33026	2.19007	2.95582	1.0476	2.82599	0.896901	1.30283	1.56328	2.13872	0.674741	1.67858	0.959035	2.11092	3.34313	7.7436	0.85581	0.549587	0.221149	1.63359	2.76855
C17orf47	0.0342642	0.0436624	0	0	0	0	0.0995869	0.020572	0.154053	0	0.0333351	0	0	0	0	0.171987	0	0.0235189	0	0.135483	0	0.337456	0.178289	0.236441	0	0	0.0380561	0.0257485	0.0321132	0.043756	0.0228815	0.0967245	0.0648887	0.186123	0.101448	0	0.246478	0.249129	0	0.074647	0.0899076	0	0.105038	0.451971	0.0243322	0	0.0319623	0.1574	0.266755
CYB5D2	35.638	19.0318	9.50992	18.0047	29.8933	29.7995	43.9173	12.5899	32.3114	36.8269	31.0067	37.3897	26.0658	19.8346	25.1331	54.5519	45.1652	44.1412	23.8914	23.3761	58.2354	21.7355	16.1672	6.6714	28.5887	30.524	69.3886	20.0167	33.4008	38.1453	26.5818	16.3515	47.8767	58.5826	27.4399	13.597	41.4876	22.7311	13.5998	22.1154	20.6882	21.3431	16.1064	18.8465	42.4006	20.1498	24.9718	36.0655	61.9565
FGF12	0.672538	1.00824	0.248938	0.683965	0.433663	1.60606	0.840805	0.201894	0.724175	1.15642	0.635057	1.483	1.62674	0.609858	4.57702	1.11202	1.46305	2.11127	0.855178	5.18818	3.32974	0.487029	2.39816	0.109197	0.529436	1.44188	5.16284	1.18172	0.37541	3.58693	0.904841	9.7159	3.56493	1.73707	0.956564	1.21936	1.15018	6.67968	0.215806	0.409386	6.89014	0.129928	9.08964	0.456611	0.53378	0.312648	2.7862	3.63465	0.494988
TMEM267	9.23682	7.32346	8.69667	9.78531	8.28203	10.2106	13.7077	4.8819	9.72018	9.54199	10.9584	11.8219	7.90683	9.59705	15.6191	10.2671	12.9767	5.91325	10.0936	17.9124	16.8762	15.744	19.4647	12.2392	3.8926	11.0473	11.18	7.8586	15.6732	12.6781	14.8286	14.3866	9.49508	19.978	11.1619	15.9826	16.1831	20.5628	12.5435	28.7795	12.4056	8.06944	6.41167	30.1889	9.10299	9.27673	15.7285	16.9831	15.9603
ITGB1BP2	2.57789	25.1006	3.08484	33.7395	1.34047	36.8432	8.38103	0.773876	3.71483	18.5857	5.6269	14.0613	3.86036	43.1823	0.780108	4.04778	4.84828	1.15696	30.5146	3.96402	1.49094	1.46474	2.78593	1.0947	1.56106	1.57607	1.24805	2.4836	15.1778	2.23688	0.441412	1.30615	1.43955	2.00472	1.8592	0.97129	1.18871	1.3617	0.595733	0.900021	1.1057	2.89451	1.01316	1.27672	0.797976	0.564172	3.08296	26.4171	0.514604
STK10	12.7258	10.7615	4.7371	13.0285	17.8038	10.7908	16.5672	10.7178	14.0994	19.1296	28.6572	18.7062	38.4487	10.7843	17.6377	12.0758	22.7169	11.7694	11.1032	16.8574	14.2173	11.2554	10.9431	38.3313	25.5715	27.2905	56.999	17.4049	15.5673	16.2102	13.5469	7.27404	9.23649	12.2824	10.3146	24.6788	12.9238	1.78571	37.0774	32.4873	7.34978	41.6001	8.56337	12.7901	10.7859	3.357	4.72893	9.73087	16.1575
ELP5	41.0755	19.3729	27.5611	36.4778	36.8163	34.4864	43.6136	23.8252	38.5862	38.9804	47.9899	33.639	44.6032	35.3879	28.5343	37.6474	40.5601	31.0443	33.931	18.358	22.5033	28.6775	31.9434	30.2122	59.6922	41.6428	40.5425	19.4128	28.6326	45.91	35.538	29.3405	19.9737	53.4132	30.9936	30.7048	44.1731	38.1517	33.3337	46.2316	26.4624	60.2098	16.0641	69.8754	31.1847	27.5644	19.8322	125.371	58.6898
SEC16A	45.2282	30.9635	23.4412	35.7705	59.4431	36.3267	47.1595	29.3089	38.6141	34.1964	35.5164	36.8317	41.5902	38.5627	30.9212	44.3939	48.3649	40.1747	35.632	46.319	27.3784	37.972	42.1804	51.6206	29.6916	38.8798	43.122	43.7476	27.2774	27.6959	105.614	38.6812	18.5059	49.0341	27.6657	36.6691	28.7734	19.9837	57.3535	47.9637	26.751	27.6675	51.677	47.9458	30.5516	15.0719	18.9929	38.5834	69.3131
SBDS	239.648	470.113	144.341	516.721	236.181	266.111	170.438	184.733	161.8	303.766	226.898	290.51	84.5981	562.333	140.291	154.189	199.486	177.813	411.472	243.291	107.049	111.434	147.032	234.927	59.9539	155.935	141.481	119.08	264.971	168.035	135.579	127.156	176.493	124.07	110.132	101.845	164.605	61.5151	120.211	139.81	134.642	73.1982	148.836	164.025	64.4075	47.5571	66.1322	93.0421	129.202
GRIK3	0.669082	2.22777	0.430074	0.876606	1.66404	2.04188	1.67281	0.885495	0.471332	1.03348	0.601944	2.5873	0.454468	3.23727	0.715289	1.76227	3.00654	0.745675	2.22472	0.170684	0.198339	0.00708554	0.0374352	0.0297873	0.0981693	4.16602	1.03079	0.491981	1.04513	0.220498	0	4.8742	0.0408739	0.0455934	0.177507	0.144394	0.103506	0.00581217	0.020476	0.039184	0.00471946	0.415858	0.0793973	0.0135572	0.0255451	0.0773254	0.114089	0.132197	16.163
ZMYND12	1.95528	1.56252	0.278047	2.23726	3.3785	3.63621	3.75649	1.37291	2.17114	2.69399	1.96674	2.34322	0.789982	1.21506	2.72599	5.32307	2.32864	2.75244	1.35991	4.41165	4.15283	1.20763	1.1726	0.731795	1.46097	0.406382	1.50912	0.647501	1.28899	8.12558	1.15081	3.76546	0.920483	2.25022	1.30827	1.11647	3.13884	6.07748	0.534481	0.866382	1.0435	1.18999	0.447008	1.46756	2.071	1.82286	0.587364	0.837305	3.61207
FREM2	0.748817	0.0542813	0.0282152	0.0147661	1.95626	0.0393588	4.86756	0.021537	0.175679	0.149795	0.0523482	0.306109	0.400822	0.0597818	0.72804	3.46156	5.06321	0.741742	0.0328568	0.567355	0.0149836	0	0.0466631	0.0990131	0	2.19326	41.9329	0.00336954	1.04431	7.14041	0.131752	4.97132	0.00566105	3.47489	0.0309769	0.00321406	0.704233	4.00642	0.0042539	0.0634958	0.320613	0.0785406	0.060481	0	1.06511	0.442243	6.74252	5.86012	0.119687
MGST1	48.2997	61.6349	105.164	22.313	107.456	13.8746	103.687	46.1222	83.3334	45.8807	84.3823	34.1365	83.8222	28.7106	81.487	142.97	72.0276	75.6207	68.0052	73.0418	214.026	126.76	105.199	30.2798	7.2248	48.7301	40.3314	27.8757	27.9074	121.436	126.954	41.1796	137.574	223.425	247.429	70.0199	128.626	98.2212	24.6918	98.174	197.762	10.4639	23.9122	96.8748	98.909	16.8755	5.00712	15.4729	28.6532
RPRD1A	16.122	40.7313	11.2599	48.4947	23.9163	35.3724	30.0467	10.4504	15.5463	27.0782	17.0513	30.9987	8.01071	42.8225	20.2465	21.5739	38.0701	11.3855	47.2169	41.4195	31.7886	22.2173	22.0953	11.0359	4.42272	20.6395	14.0206	18.8365	25.12	26.046	22.7523	63.2554	8.20808	28.9887	22.204	21.3582	26.5293	22.9025	18.3441	20.1614	21.8639	9.49359	19.2249	15.5636	12.3942	9.89868	16.0356	37.4753	33.3694
OTX2	0	0	0	0	0	0	0	0	0	0	0	0	0	0	0	0	0	0	0	0	0	0.0218955	0	0	0	0	0	0.0167066	0	0.113562	0	0.329483	0.0140341	0.0201273	0	0	0	0	0	0	0	0.0194707	0	0	0	0	0	8.17019	0
TMEM91	13.7369	8.63631	2.7558	5.48327	5.50421	5.86146	6.9756	4.04566	5.56453	11.8204	12.8328	10.4664	20.3418	7.15413	7.92745	7.2608	6.95959	8.1789	12.8112	22.8034	11.1281	10.3261	45.0527	3.98556	16.0025	12.0168	11.4428	9.59943	6.51041	5.68128	23.7849	8.07871	9.7226	5.62936	7.00965	19.5438	10.4492	9.10087	5.28196	5.86632	8.55041	4.5571	4.00372	10.467	10.9651	2.53309	10.7269	7.40986	7.11808
[truncated: 5,441 more rows]
[truncated: 206 more columns]
