# Supplementary material for: Identification of novel lactate metabolism-related lncRNAs with prognostic value for bladder cancer
Source: Front Pharmacol. 2023 Sep 13;14:1215296. doi: 10.3389/fphar.2023.1215296 (PMC10533998; doi:10.3389/fphar.2023.1215296)
Supplement: Supplementary file 7 [file Table7.XLS]

## Sheet: Sheet1
Id	futime	SATB2-AS1	AC021242.3	AC105053.1	AL135786.2	LINC01842	Risk score = (1.34455×Expr of SATB2.AS1) + (0.09399 ×Expr of AC021242.3) +(-6.07924×Expr of AC105053.1) + (-4.23667×Expr of AL135786.2) +(0.19263×Expr of LINC01842)
TCGA.CF.A9FH	0	0.0535182	0.17373	0.0155352	0	0.0346103	0.191615
TCGA.GC.A6I1	0	0.0456317	0.0493763	0	0	1.26893	0.364744
TCGA.UY.A8OC	0	0.0413915	0.0671822	0	0.0376057	0.0301139	-0.0176541
TCGA.GC.A6I3	0	0.036265	0.176585	0.0315809	0.175723	1.97002	-0.297383
TCGA.E7.A8O8	13	0.0243849	0.0474947	0.0509645	0.212684	0.0567711	-1.11047
TCGA.GC.A4ZW	15	0.00533355	0.0519411	0.0139339	0.232595	0.713987	-0.863411
TCGA.E7.A5KE	17	0.148538	0.0777712	0	0	0	0.292575
TCGA.4Z.AA80	19	0.00578361	0.112648	0.0453292	0.042037	0	-0.311387
TCGA.YC.A9TC	20	0.224616	0.157267	0.0230122	0.224079	0.025634	-0.594525
TCGA.E7.A5KF	20	0.00429056	0.0835677	0.0560455	0	0.0749171	-0.220735
TCGA.E7.A7DU	28	0.0163588	0.0796557	0.0427376	0.118901	0.0476067	-0.637281
TCGA-FD-A6TG	NA	0.0313981	0.076443	0.0102535	0	0.06853	0.0843562

## Sheet: Sheet2
	TCGA.GC.A3BM.11A.11R.A22U.07	TCGA.BT.A20R.11A.11R.A16R.07	TCGA.BT.A20U.11A.11R.A14Y.07	TCGA.BT.A20Q.11A.11R.A14Y.07	TCGA.K4.A54R.11A.11R.A26T.07	TCGA.CU.A0YN.11A.11R.A10U.07	TCGA.GD.A3OQ.11A.21R.A220.07	TCGA.BT.A2LB.11A.11R.A18C.07	TCGA.GD.A3OP.11A.11R.A220.07	TCGA.GC.A3WC.11A.11R.A22U.07	TCGA.K4.A5RI.11A.11R.A28M.07	TCGA.CU.A0YR.11A.13R.A10U.07	TCGA.GC.A6I3.11A.11R.A31N.07	TCGA.BT.A20N.11A.11R.A14Y.07	TCGA.GD.A2C5.11A.11R.A180.07	TCGA.K4.A3WV.11A.21R.A22U.07	TCGA.BT.A20W.11A.11R.A14Y.07	TCGA.BT.A2LA.11A.11R.A18C.07	TCGA.BL.A13J.11A.13R.A10U.07	TCGA.BL.A13J.01A.11R.A277.07	TCGA.FD.A3SM.01A.11R.A22U.07	TCGA.K4.A4AC.01A.21R.A26T.07	TCGA.2F.A9KR.01A.11R.A38B.07	TCGA.XF.A9SY.01A.21R.A42T.07	TCGA.FD.A5BT.01A.11R.A26T.07	TCGA.YC.A8S6.01A.31R.A38B.07	TCGA.2F.A9KW.01A.11R.A38B.07	TCGA.FD.A6TG.01A.11R.A32O.07	TCGA.XF.AAMR.01A.31R.A42T.07	TCGA.FD.A5BZ.01A.11R.A28M.07	TCGA.DK.A3IM.01A.11R.A20F.07	TCGA.G2.A2EL.01A.12R.A18C.07	TCGA.CU.A72E.01A.12R.A33J.07	TCGA.ZF.AA4X.01A.11R.A38B.07	TCGA.4Z.AA7S.01A.11R.A39I.07	TCGA.DK.A2I4.01A.11R.A21D.07	TCGA.4Z.AA89.01A.11R.A39I.07	TCGA.KQ.A41O.01A.12R.A352.07	TCGA.E7.A7XN.01A.11R.A352.07	TCGA.XF.A9SM.01A.11R.A42T.07	TCGA.DK.A3IS.01A.21R.A21D.07	TCGA.DK.AA6T.01A.11R.A39I.07	TCGA.XF.AAN0.01A.11R.A42T.07	TCGA.GC.A3YS.01A.11R.A23N.07	TCGA.CF.A47S.01A.11R.A23W.07	TCGA.E7.A8O8.01A.11R.A36F.07	TCGA.KQ.A41R.01A.21R.A352.07	TCGA.DK.AA6W.01A.12R.A39I.07	TCGA.E7.A6MF.01A.12R.A32O.07
SATB2-AS1	0.0205605	0.00287782	0.0314814	0.00680916	0.00534578	0.00585417	0.0336444	0.010494	0.0132497	0.0155911	0.0094972	0.0054157	0.00636617	0	0.0383201	0	0.0282178	0.00367821	0	0.195502	0.107428	0.0159227	0.210669	0.0488301	0.0055502	0.027894	0.0222477	0.0313981	0.00213527	0.0230918	0.0467915	0.753706	0.036077	0.0612305	0.00964242	0.0195023	0.0118033	0.11182	0.0584842	0.0526975	0.0985964	0.0107659	0.104711	0.00944309	0	0.0243849	0	0.236187	0.174922
AC021242.3	0.0667431	0.0560517	0.0204389	0.0221038	0.0694136	0	0.0546081	0.0567759	0.150538	0.0337412	0.0770742	0.0351608	0.0413316	0.0689481	0.0621971	0.0844993	0.0916003	0.071641	0.0197361	0.015479	0.0268254	0.0689173	0.293087	0.118884	0	0.24901	0.198605	0.076443	0.0831778	0.299842	0.0976462	0.172453	0.0702677	0.122317	0.156506	0.15827	0.210736	0.483986	0.142388	0.0513198	0.209696	0.576645	0.0906434	0.0766351	0.153212	0.0474947	0.188238	1.58818	0.0788652
AC105053.1	0.483429	0.0827017	0	0.0355779	0.167591	0.0152941	0.0878963	0.0182771	0.129806	0.0135773	0.297738	0.09904	0.049895	0.0184963	0.230257	0.163211	0.103207	0.288281	0	0.0373721	0	0	0.0786249	0	0	0.10931	0.0145306	0.0102535	0.0167352	0.135737	0	0.00867429	0	0.02461	0.0125954	0.00849163	0.185017	0.166932	0	0	0.106586	0.028126	0.0364746	0	0.0352296	0.0509645	0	0	0.431597
AL135786.2	0.186799	0.251002	0	0.197964	0.0777093	0.0850996	0.0733613	0.0254245	0.0240756	0.377737	0.103543	0.432992	0.0925424	0.41167	0.0278522	0.113518	0	0.106937	0.265137	0	0	0	0.0364572	0	0.161362	0	0.0404256	0	0.0931185	0.0419596	0.0485849	0.120664	0	0	0.035042	0.0944988	0.171579	0.038702	0	0	0.172979	0.0391249	0.0507382	0.0343176	0.0653419	0.212684	0.105368	0.0817466	0.141265
LINC01842	0.0299171	0.0167498	0	0.0792628	0	0.0681462	0.117493	0.0203595	0.0578378	0.151242	0.0276383	0	2.40845	0.123622	0.044607	0.0303009	0.197084	0.12845	0	0.111013	0.0240486	0.123567	0.116777	0.106577	0.646078	0.121764	0.258977	0.06853	0.173991	0.0336004	1.38116	0.0966257	0.10499	0	0.224488	0.0378364	0.206096	0.0309919	0.765891	0.0920148	0.0791533	0	0.121891	0.687022	0.0261623	0.0567711	0.0421882	0.589151	0.0282806
Risk score = (1.34455×Expr of SATB2-AS1) + (0.09399 ×Expr of AC021242.3) +(-6.07924×Expr of AC105053.1) + (-4.23667×Expr of AL135786.2) +(0.19263×Expr of LINC01842)
[truncated: 206 more columns]

## Sheet: Sheet3
	SATB2-AS1	AC021242.3	AC105053.1	AL135786.2	LINC01842			TCGA.CF.A9FH.01A.11R.A38B.07	TCGA.GC.A6I1.01A.12R.A31N.07	TCGA.UY.A8OC.01A.11R.A36F.07	TCGA.GC.A6I3.01A.11R.A31N.07	TCGA.E7.A8O8.01A.11R.A36F.07	TCGA.GC.A4ZW.01A.11R.A26T.07	TCGA.E7.A5KE.01A.11R.A28M.07	TCGA.4Z.AA80.01A.11R.A39I.07	TCGA.YC.A9TC.01A.22R.A39I.07	TCGA.E7.A5KF.01A.11R.A28M.07	TCGA.E7.A7DU.01A.11R.A32O.07	TCGA.FD.A6TG.01A.11R.A32O.07
TCGA.GC.A3BM.11A.11R.A22U.07	0.0205605	0.0667431	0.483429	0.186799	0.0299171			0.0535182	0.0456317	0.0413915	0.036265	0.0243849	0.00533355	0.148538	0.00578361	0.224616	0.00429056	0.0163588	0.0313981
TCGA.BT.A20R.11A.11R.A16R.07	0.00287782	0.0560517	0.0827017	0.251002	0.0167498			0.17373	0.0493763	0.0671822	0.176585	0.0474947	0.0519411	0.0777712	0.112648	0.157267	0.0835677	0.0796557	0.076443
TCGA.BT.A20U.11A.11R.A14Y.07	0.0314814	0.0204389	0	0	0			0.0155352	0	0	0.0315809	0.0509645	0.0139339	0	0.0453292	0.0230122	0.0560455	0.0427376	0.0102535
TCGA.BT.A20Q.11A.11R.A14Y.07	0.00680916	0.0221038	0.0355779	0.197964	0.0792628			0	0	0.0376057	0.175723	0.212684	0.232595	0	0.042037	0.224079	0	0.118901	0
TCGA.K4.A54R.11A.11R.A26T.07	0.00534578	0.0694136	0.167591	0.0777093	0			0.0346103	1.26893	0.0301139	1.97002	0.0567711	0.713987	0	0	0.025634	0.0749171	0.0476067	0.06853
TCGA.CU.A0YN.11A.11R.A10U.07	0.00585417	0	0.0152941	0.0850996	0.0681462
TCGA.GD.A3OQ.11A.21R.A220.07	0.0336444	0.0546081	0.0878963	0.0733613	0.117493
TCGA.BT.A2LB.11A.11R.A18C.07	0.010494	0.0567759	0.0182771	0.0254245	0.0203595
TCGA.GD.A3OP.11A.11R.A220.07	0.0132497	0.150538	0.129806	0.0240756	0.0578378
TCGA.GC.A3WC.11A.11R.A22U.07	0.0155911	0.0337412	0.0135773	0.377737	0.151242
TCGA.K4.A5RI.11A.11R.A28M.07	0.0094972	0.0770742	0.297738	0.103543	0.0276383
TCGA.CU.A0YR.11A.13R.A10U.07	0.0054157	0.0351608	0.09904	0.432992	0
TCGA.GC.A6I3.11A.11R.A31N.07	0.00636617	0.0413316	0.049895	0.0925424	2.40845
TCGA.BT.A20N.11A.11R.A14Y.07	0	0.0689481	0.0184963	0.41167	0.123622
TCGA.GD.A2C5.11A.11R.A180.07	0.0383201	0.0621971	0.230257	0.0278522	0.044607
TCGA.K4.A3WV.11A.21R.A22U.07	0	0.0844993	0.163211	0.113518	0.0303009
TCGA.BT.A20W.11A.11R.A14Y.07	0.0282178	0.0916003	0.103207	0	0.197084
TCGA.BT.A2LA.11A.11R.A18C.07	0.00367821	0.071641	0.288281	0.106937	0.12845
TCGA.BL.A13J.11A.13R.A10U.07	0	0.0197361	0	0.265137	0
TCGA.BL.A13J.01A.11R.A277.07	0.195502	0.015479	0.0373721	0	0.111013
TCGA.FD.A3SM.01A.11R.A22U.07	0.107428	0.0268254	0	0	0.0240486
TCGA.K4.A4AC.01A.21R.A26T.07	0.0159227	0.0689173	0	0	0.123567
TCGA.2F.A9KR.01A.11R.A38B.07	0.210669	0.293087	0.0786249	0.0364572	0.116777
TCGA.XF.A9SY.01A.21R.A42T.07	0.0488301	0.118884	0	0	0.106577
TCGA.FD.A5BT.01A.11R.A26T.07	0.0055502	0	0	0.161362	0.646078
TCGA.YC.A8S6.01A.31R.A38B.07	0.027894	0.24901	0.10931	0	0.121764
TCGA.2F.A9KW.01A.11R.A38B.07	0.0222477	0.198605	0.0145306	0.0404256	0.258977
TCGA.FD.A6TG.01A.11R.A32O.07	0.0313981	0.076443	0.0102535	0	0.06853
TCGA.XF.AAMR.01A.31R.A42T.07	0.00213527	0.0831778	0.0167352	0.0931185	0.173991
TCGA.FD.A5BZ.01A.11R.A28M.07	0.0230918	0.299842	0.135737	0.0419596	0.0336004
TCGA.DK.A3IM.01A.11R.A20F.07	0.0467915	0.0976462	0	0.0485849	1.38116
TCGA.G2.A2EL.01A.12R.A18C.07	0.753706	0.172453	0.00867429	0.120664	0.0966257
TCGA.CU.A72E.01A.12R.A33J.07	0.036077	0.0702677	0	0	0.10499
TCGA.ZF.AA4X.01A.11R.A38B.07	0.0612305	0.122317	0.02461	0	0
TCGA.4Z.AA7S.01A.11R.A39I.07	0.00964242	0.156506	0.0125954	0.035042	0.224488
TCGA.DK.A2I4.01A.11R.A21D.07	0.0195023	0.15827	0.00849163	0.0944988	0.0378364
TCGA.4Z.AA89.01A.11R.A39I.07	0.0118033	0.210736	0.185017	0.171579	0.206096
TCGA.KQ.A41O.01A.12R.A352.07	0.11182	0.483986	0.166932	0.038702	0.0309919
TCGA.E7.A7XN.01A.11R.A352.07	0.0584842	0.142388	0	0	0.765891
TCGA.XF.A9SM.01A.11R.A42T.07	0.0526975	0.0513198	0	0	0.0920148
TCGA.DK.A3IS.01A.21R.A21D.07	0.0985964	0.209696	0.106586	0.172979	0.0791533
TCGA.DK.AA6T.01A.11R.A39I.07	0.0107659	0.576645	0.028126	0.0391249	0
TCGA.XF.AAN0.01A.11R.A42T.07	0.104711	0.0906434	0.0364746	0.0507382	0.121891
TCGA.GC.A3YS.01A.11R.A23N.07	0.00944309	0.0766351	0	0.0343176	0.687022
TCGA.CF.A47S.01A.11R.A23W.07	0	0.153212	0.0352296	0.0653419	0.0261623
TCGA.E7.A8O8.01A.11R.A36F.07	0.0243849	0.0474947	0.0509645	0.212684	0.0567711
TCGA.KQ.A41R.01A.21R.A352.07	0	0.188238	0	0.105368	0.0421882
TCGA.DK.AA6W.01A.12R.A39I.07	0.236187	1.58818	0	0.0817466	0.589151
TCGA.E7.A6MF.01A.12R.A32O.07	0.174922	0.0788652	0.431597	0.141265	0.0282806
TCGA.GC.A3I6.01A.11R.A20F.07	0.0305267	0.141565	0.011393	0.0633934	2.61436
TCGA.DK.A2I1.01A.11R.A180.07	0.00394728	0.166577	0.0103123	0.11476	0
TCGA.DK.A3IQ.01A.31R.A32Y.07	0.0158857	0.0644601	0.0103754	0.0865967	0.346725
TCGA.K4.AAQO.01A.11R.A38B.07	0.0162336	0.0526974	0.0141368	0.0786605	0.0944847
TCGA.ZF.A9R1.01A.11R.A39I.07	0.0252937	0.131373	0.013216	0	0.529983
TCGA.GD.A3OP.01A.21R.A220.07	0.0883149	0.0530901	0.0512719	0.023774	0
TCGA.XF.AAN8.01A.11R.A42T.07	0	0.0728824	0	0.0543952	0
TCGA.4Z.AA82.01A.11R.A39I.07	0.0100903	0.0818875	0	0.0366696	1.02775
TCGA.FD.A3SS.01A.12R.A22U.07	0	0.14467	0.0179122	0.0498337	2.35445
TCGA.BT.A0YX.01A.11R.A10U.07	0.0711243	0.0461766	0	0	0.110391
TCGA.DK.A3IN.01A.11R.A20F.07	0.0721675	0.0780897	0	0	0.0233354
TCGA.DK.A3WW.01A.22R.A23N.07	0.108746	0.0847222	0	0	0.0253174
TCGA.FJ.A871.01A.11R.A352.07	0.0374246	0.121487	0	0.090671	7.21236
TCGA.CF.A1HR.01A.11R.A13Y.07	0.065029	0.115143	0.123555	0	0.0688162
TCGA.BT.A20U.01A.11R.A14Y.07	0.0425896	0.0460846	0.0185443	0	0.0413141
TCGA.ZF.AA5P.01A.11R.A39I.07	0	0.135128	0	0.189097	0.211996
TCGA.G2.AA3D.01A.11R.A39I.07	0.0993774	0.0679153	0.300617	0.038016	0.152212
TCGA.ZF.AA54.01A.11R.A39I.07	0.124994	0.194057	0	0.118499	0.189784
TCGA.CU.A0YR.01A.12R.A10U.07	0.0162034	0.0876653	0	0.157028	0.0628725
TCGA.GC.A3OO.01A.11R.A22U.07	0.0428453	0.061815	0	0.0692027	0.526454
TCGA.XF.A9SW.01A.11R.A42T.07	0.00965451	0.125361	0	0.140344	0.337153
TCGA.BT.A20P.01A.11R.A14Y.07	0.0485584	0.105087	0	0.176468	3.15598
TCGA.FD.A6TA.01A.12R.A33J.07	0.00558504	0.0725203	0.0437729	0	0
TCGA.GV.A6ZA.01A.12R.A33J.07	0.0198	0.208892	0.0129319	0.107934	0.0864316
TCGA.GV.A3QH.01A.11R.A220.07	0.0432001	0.140236	0.0781343	0.0483063	0.154731
TCGA.CF.A5UA.01A.11R.A28M.07	0	0.664191	0	0	0.622502
TCGA.H4.A2HO.01A.11R.A180.07	0.0490103	0.095458	0.025608	0	0
TCGA.BL.A0C8.01B.04R.A277.07	0.0218767	0.177539	0.0857294	0.159006	0.0636645
TCGA.SY.A9G5.01A.11R.A38B.07	0	0.0186038	0.0299444	0	0.0667121
TCGA.4Z.AA7O.01A.31R.A39I.07	0.0340069	0.198707	0.444216	0.0494344	0
TCGA.FD.A3B5.01A.11R.A20F.07	0.0707781	0.0765863	0	0	1.21623
TCGA.BT.A20X.01A.11R.A16R.07	0.174551	0.199986	0	0	0.258966
TCGA.CF.A47T.01A.11R.A23W.07	0.00493141	0.160083	0.0128834	0	0.0574047
TCGA.GV.A3JZ.01A.11R.A21D.07	0.00965539	0.0731341	0.0252248	0.116964	0.0561974
TCGA.GC.A3BM.01A.11R.A22U.07	0.0351126	0.12823	0.286662	0.255208	0.0766373
TCGA.UY.A78N.01A.12R.A33J.07	0.0271528	0.40294	0	0.0563871	1.12884
TCGA.4Z.AA83.01A.11R.A39I.07	0.00650309	0.168882	0.0339787	0.0472663	0
TCGA.DK.A3WY.01A.11R.A22U.07	0.0538307	0.393176	0.0234389	0	0.0783279
TCGA.FD.A5BY.01A.31R.A28M.07	0.134278	0.0901843	0.0120966	0.0673083	0.161698
TCGA.E7.A5KE.01A.11R.A28M.07	0.148538	0.0777712	0	0	0
TCGA.DK.AA6U.01A.11R.A39I.07	0.0244263	0.132154	0.0106356	0.0295896	0.0473895
TCGA.FD.A43X.01A.11R.A23W.07	0.00764903	0.211057	0.069941	0.250179	0.0445197
TCGA.FD.A5C0.01A.11R.A28M.07	0	0.0444653	0	0.0331863	0.239175
TCGA.E7.A85H.01A.11R.A352.07	0.0728702	0.328542	0.0105763	0.0882737	2.23845
TCGA.GC.A4ZW.01A.11R.A26T.07	0.00533355	0.0519411	0.0139339	0.232595	0.713987
TCGA.BL.A13J.01B.04R.A277.07	1.65679	0.116286	0.0935865	0.32546	0.312747
TCGA.GU.AATP.01A.11R.A39I.07	0.0995425	0.280049	0	0	0.656618
TCGA.DK.A6B5.01A.11R.A31N.07	0.0110322	0.0596876	0.0576433	0	1.36983
TCGA.GD.A3OQ.01A.32R.A220.07	0.0695847	0.0860515	0.0086567	0.0240839	0.270003
TCGA.G2.A3IE.01A.11R.A20F.07	0.0449932	0.0796672	0.0320578	0.0594589	0
TCGA.YC.A9TC.01A.22R.A39I.07	0.224616	0.157267	0.0230122	0.224079	0.025634
TCGA.2F.A9KQ.01A.11R.A38B.07	0.0186017	0.105673	0.206538	0.0676014	0.108268
TCGA.UY.A8OB.01A.12R.A42T.07	0.0311698	0.101183	0	0	0.181418
TCGA.LC.A66R.01A.41R.A30C.07	0.0484296	0.0524038	0	0	0.281875
TCGA.G2.AA3F.01A.12R.A42T.07	0.00892782	0.246342	0.011662	0.032445	0
TCGA.K4.A6FZ.01A.11R.A31N.07	0.0467505	0.0350218	0.0939508	0.0522764	0.125586
TCGA.UY.A9PA.01A.11R.A38B.07	0.0580275	0.0418596	0.117909	0.0468623	0.0375264
TCGA.5N.A9KI.01A.31R.A42T.07	0.00889493	0.0577492	0	0.0323255	1.32017
TCGA.G2.A2ES.01A.11R.A180.07	0.0531793	0.264699	0	0.0257682	0.680945
TCGA.ZF.A9R4.01A.11R.A38B.07	0.0482077	0.170718	0.0228987	0.0637069	0
TCGA.FD.A6TH.01A.11R.A32O.07	0.00930794	0.0705024	0	0.0225509	0.0361168
TCGA.E7.A7PW.01A.11R.A352.07	0.0241619	0.196085	0.078904	0.131712	4.42984
TCGA.DK.A1A3.01A.11R.A13Y.07	0.09899	0.0676505	0.0272223	0.0378678	0.0606476
TCGA.GD.A76B.01A.11R.A32O.07	0.071626	0.193759	0.0207915	0.0289221	0.0231603
TCGA.4Z.AA80.01A.11R.A39I.07	0.00578361	0.112648	0.0453292	0.042037	0
TCGA.CF.A3MH.01A.11R.A20F.07	0.0188465	0.110122	0.0196946	0	0
TCGA.XF.AAN4.01A.11R.A42T.07	0.033802	0.19751	0	0.196546	0.118043
TCGA.ZF.AA51.01A.21R.A39I.07	0.00703189	0.114134	0	0.204439	0.777628
TCGA.CF.A9FH.01A.11R.A38B.07	0.0535182	0.17373	0.0155352	0	0.0346103
TCGA.FD.A6TK.01A.42R.A33J.07	0.0202973	0.0922442	0	0.0885159	0.0236273
TCGA.SY.A9G0.01A.12R.A38B.07	0.0130712	0.0848634	0.0341487	0.142508	0.0760787
TCGA.XF.AAMG.01A.11R.A42T.07	0.00532579	0.242039	0.0139137	0	0.495965
TCGA.R3.A69X.01A.22R.A30C.07	0.0505581	0.123091	0.0990626	0	0.588528
TCGA.4Z.AA7N.01A.11R.A39I.07	0.00922424	0.299436	0.0240984	0	0.053688
TCGA.HQ.A5ND.01A.11R.A26T.07	0.0289479	0.0626469	0.0252089	0.035067	0.112324
TCGA.2F.A9KT.01A.11R.A38B.07	0.0511182	0.165939	0.0166933	0.0464428	0.297524
TCGA.DK.A6B2.01A.11R.A30C.07	0.0303375	0.0703437	0.0339672	0	0.0756744
TCGA.UY.A8OC.01A.11R.A36F.07	0.0413915	0.0671822	0	0.0376057	0.0301139
TCGA.ZF.AA5N.01A.11R.A42T.07	0.011706	0.227999	0	0	0.0681324
TCGA.E7.A97Q.01A.11R.A38B.07	0.00492638	0.127936	0.0128702	0.107419	0.516115
TCGA.FD.A5BX.01A.11R.A26T.07	0.294273	0.0901195	0	0.040356	2.13288
TCGA.GV.A3JW.01A.11R.A20F.07	0.0368552	0.514447	0.134798	0.0535748	1.1798
TCGA.DK.A3IT.01A.31R.A20F.07	0.0557271	0.0278308	0.011199	0.031157	0.848297
TCGA.KQ.A41N.01A.11R.A33J.07	0.0361533	0.150892	0.107944	0.0750779	0.420847
TCGA.XF.A9SH.01A.11R.A39I.07	0.0164007	0.292819	0	0.178808	0.0477287
TCGA.C4.A0EZ.01A.21R.A24X.07	0.376473	0.494333	0	0	0
TCGA.ZF.A9R9.01A.11R.A38B.07	0.00709955	0.184372	0.0370952	0.154805	0
TCGA.C4.A0F7.01A.11R.A084.07	0.0675133	0.0547902	0	0	0.196474
TCGA.FD.A5BU.01A.31R.A26T.07	0.0105289	0.0170893	0	0	0
TCGA.FD.A5C1.01A.11R.A28M.07	0.00964018	0.391173	0	0	0.112218
TCGA.HQ.A2OE.01A.11R.A206.07	0	0.0983693	0.0989586	0	0.0734888
TCGA.FD.A43S.01A.21R.A23W.07	0.00469702	0.198216	0	0.0341393	0.0273381
TCGA.E7.A3X6.01A.12R.A22U.07	0.00439565	0.0998836	0.0114837	0.0319488	0.025584
TCGA.BT.A20R.01A.12R.A16R.07	0.0208774	0.0948808	0.0763593	0.0303486	2.09002
TCGA.DK.AA75.01A.11R.A39I.07	0	0.250938	0.0224392	0.187285	0.0999831
TCGA.BT.A20V.01A.11R.A14Y.07	0	0.131111	0	0.391414	1.9198
TCGA.DK.A3IV.01A.22R.A21D.07	0.051649	0.0670649	0.0179911	0.07508	0.661349
TCGA.XF.A9T6.01A.11R.A42T.07	0	0.191104	0.0139817	0.0388988	0.498391
TCGA.4Z.AA7R.01A.11R.A39I.07	0.0434201	0.0469833	0	0.0350656	1.62863
TCGA.XF.A9SU.01A.31R.A39I.07	0.00644786	0.041862	0.0505353	0.046865	0.5254
TCGA.S5.A6DX.01A.11R.A31N.07	0	0.0397675	0	0	0.071302
TCGA.2F.A9KO.01A.11R.A38B.07	0.0763873	0.114447	0.0614038	0.0427081	0.0683997
TCGA.UY.A78K.01A.11R.A33J.07	0.0212757	0.0276259	0.0222332	0.0618552	0.0247662
TCGA.GU.A767.01A.11R.A32O.07	0.0141255	0.183416	0.233719	0	2.63087
TCGA.DK.A1AC.01A.11R.A13Y.07	0.0250066	0.0347897	0.00933284	0.025965	0.0415846
TCGA.DK.A6B1.01A.12R.A30C.07	0.0107158	0.301474	0.0559902	0.103847	0.145528
TCGA.K4.A3WS.01A.11R.A22U.07	0.0286027	0.201174	0.0249082	0.103946	0.0554922
TCGA.GU.AATQ.01A.11R.A39I.07	0.0749608	0.182503	0	0	0.327221
TCGA.YC.A89H.01A.11R.A36F.07	0.0648898	0.15046	0	0	0.0809312
TCGA.ZF.AA4T.01A.11R.A38B.07	0	0.109157	0	0	0
TCGA.XF.A9SJ.01A.11R.A39I.07	0.0100046	0.0162384	0.0130685	0	0.436723
TCGA.FJ.A3Z9.01A.11R.A26T.07	0	0.0566971	0.0152098	0	0.135542
TCGA.ZF.A9RN.01A.11R.A42T.07	0.015775	0.0341391	0.0137375	0.229315	0.0306052
TCGA.XF.A8HB.01A.11R.A36F.07	0.056411	0.0366241	0.353698	0	0.0656659
TCGA.C4.A0F0.01A.12R.A10U.07	0.0128667	0.0208839	0	0	0.0374441
TCGA.E5.A2PC.01A.11R.A206.07	0	0.089506	0	0	0.213975
TCGA.DK.A6B0.01A.11R.A31N.07	0.00417356	0.0948372	0.141745	0.0606694	0.0242915
TCGA.ZF.AA53.01A.11R.A39I.07	0.006287	0	0.0164248	0.0913915	1.61006
TCGA.DK.A6AW.01A.11R.A30C.07	0.0052261	0.390192	0.0273064	0.0379848	0.0912525
TCGA.FD.A3SJ.01A.12R.A22U.07	0.00313551	0.0916062	0	0.0683695	1.02198
TCGA.FD.A43U.01A.11R.A23W.07	0.00480076	0.0311683	0	0.383827	0.0838258
TCGA.G2.A2EC.01A.11R.A180.07	0.0231488	0.187863	0.0201588	0.028042	0.291922
TCGA.CF.A7I0.01A.22R.A352.07	0.00521445	0.203125	0.0681139	0.265301	0.121399
TCGA.GC.A6I3.01A.11R.A31N.07	0.036265	0.176585	0.0315809	0.175723	1.97002
TCGA.BT.A42F.01A.11R.A23W.07	0.0417513	0.054213	0	0	0.0486011
TCGA.XF.A8HF.01A.11R.A36F.07	0.0483578	0.125583	0.0379006	0.105444	1.54802
TCGA.CU.A3YL.01A.11R.A22U.07	0.022927	0.416781	0.107814	0.0666559	0.0533768
TCGA.GU.A764.01A.11R.A352.07	0.0127288	0.2066	0	0.246711	1.65458
TCGA.5N.A9KM.01A.11R.A42T.07	0.0348139	0.161446	0.0129931	0.0722964	0
TCGA.4Z.AA81.01A.11R.A39I.07	0.0113797	0.0369407	0	0	0
TCGA.BL.A3JM.01A.12R.A21D.07	0.0567046	26.1282	0.00823007	0.114485	0.146684
TCGA.FD.A6TC.01A.21R.A33J.07	0.025968	0.112396	0	0.0314572	0.226713
TCGA.GU.A42R.01A.11R.A23N.07	0.0745703	0.256309	0.0687584	0.0318823	0.127654
TCGA.GU.A42P.01A.11R.A23W.07	0.0728442	0.0537422	0.0173005	0	0.443247
TCGA.CU.A3QU.01A.11R.A22U.07	0.0254242	0.106112	0.0664209	0.0527973	1.24723
TCGA.ZF.A9RL.01A.11R.A38B.07	0.142539	0.11105	0.22343	0.0414406	0.0995545
TCGA.FD.A3NA.01A.11R.A21D.07	0.0143275	0.209294	0.00935768	0	1.12577
TCGA.UY.A78P.01A.12R.A36F.07	0.00969393	0.125873	0.0126627	0.105688	0.705271
TCGA.ZF.AA52.01A.12R.A39I.07	0.024089	0.0586481	0.0157332	0	0.0701029
TCGA.XF.A8HC.01A.11R.A36F.07	0.0424462	0.0787362	0.0158416	0.176292	0.84703
TCGA.LT.A5Z6.01A.11R.A28M.07	0.0559602	0.690298	0	0	3.06163
TCGA.K4.A3WU.01B.11R.A23N.07	0.0132376	0.0966864	0.0345833	0.19243	0.077047
TCGA.FD.A3SQ.01A.21R.A22U.07	0.0221616	0.0719407	0.0231589	0.0644308	0.541747
TCGA.ZF.AA56.01A.31R.A39I.07	0.0598307	0.0448204	0.0120237	0	0.0535744
TCGA.BT.A0S7.01A.11R.A10U.07	0.252123	0.0233839	0.0188192	0	0.0838534
TCGA.E7.A4XJ.01A.11R.A26T.07	0.0766726	0.373341	0	0	0
TCGA.E7.A519.01A.11R.A26T.07	0	0.0460942	0.0185481	0	0.0413227
TCGA.DK.A1AF.01A.11R.A13Y.07	0.028957	0.0939999	0.0084056	0	0.0561796
TCGA.ZF.A9RD.01A.11R.A42T.07	0.0177783	0.173135	0	0	0.310425
TCGA.BL.A13I.01A.11R.A13Y.07	0.0879819	0.142803	0	0	2.38118
TCGA.XF.AAMY.01A.11R.A42T.07	0.245058	0.0769842	0	0	0.368081
TCGA.XF.AAMT.01A.11R.A42T.07	0.0734871	0.185541	0	0.089021	0.118811
TCGA.UY.A9PF.01A.11R.A38B.07	0	0.078979	0	0	0.61363
TCGA.E7.A3Y1.01A.11R.A22U.07	0.0241359	0.250719	0.0252221	0.0701708	0.112383
TCGA.ZF.A9RM.01A.11R.A38B.07	0.00920671	0.298867	0.168368	0	1.84871
TCGA.BL.A0C8.01A.11R.A10U.07	0.0459449	0.205075	0.0300078	0	0.10028
TCGA.ZF.AA4V.01A.11R.A38B.07	0.0204416	0.0530858	0.0106808	0.118861	0
TCGA.4Z.AA7Y.01A.11R.A39I.07	0.0251697	0.0163411	0.144664	0	0.146496
TCGA.ZF.A9R5.01A.12R.A42T.07	0.0198292	0.0965539	0.025902	0.0720622	0.28853
TCGA.DK.AA6P.01A.11R.A39I.07	0	0.0780376	0.031402	0.043682	0.314818
TCGA.DK.A6B6.01A.11R.A30C.07	0.0482127	0.958608	0	0.087606	0.175383
TCGA.DK.A3IK.01A.32R.A21D.07	0.0587828	0.178894	0.00959816	0.0267032	0.0641502
TCGA.XF.AAN5.01A.11R.A42T.07	0.0303165	0.22963	0	0.0734497	0.588172
TCGA.E7.A6MD.01A.41R.A352.07	0.0833008	0.101404	0.0136015	0	0.515139
TCGA.XF.A8HE.01A.11R.A36F.07	0.0327842	0.0304068	0.0244712	0.102122	0.109037
TCGA.DK.AA6M.01A.11R.A39I.07	0.0209041	0.0678586	0	0.101291	0.973347
TCGA.FD.A3SR.01A.11R.A22U.07	0.0586116	0.0585429	0	0.0655395	3.22769
TCGA.CF.A3MF.01A.12R.A21D.07	0.0193423	0.125577	0	0	0
TCGA.XF.A8HH.01A.11R.A38B.07	0.0428716	0.0695846	0	0	0.0311908
TCGA.XF.A9SI.01A.11R.A39I.07	0.0307344	0.116398	0.0267646	0.0372311	0.029814
TCGA.BT.A20Q.01A.11R.A14Y.07	0.00967585	0.0942288	0.0252782	0.0351634	0.0844747
TCGA.BL.A13I.01B.04R.A277.07	0.0378699	0.196692	0	0.0550498	0.881658
TCGA.E7.A97P.01A.11R.A38B.07	0.0395238	0.0641508	0	0.0359088	0.603857
TCGA.YF.AA3L.01A.11R.A38B.07	0	0.265634	0.10689	0	0.0595343
TCGA.MV.A51V.01A.11R.A26T.07	0.0722775	0.144385	0.0290501	0.0404103	2.10339
TCGA.DK.A1AG.01A.11R.A13Y.07	0	0.14331	0.10485	0.0291704	0.0467182
TCGA.XF.A9SZ.01A.11R.A39I.07	0.0513259	0.240664	0	0.0414502	2.02475
TCGA.CU.A5W6.01A.11R.A28M.07	0.10058	0.202121	0	0.0348118	0.446026
TCGA.BL.A13J.01A.11R.A10U.07	0.041461	0.112159	0	0	0.0402194
TCGA.FD.A6TF.01A.52R.A32O.07	0.00428124	0.111182	0.0335543	0.0933519	0
TCGA.XF.A9SP.01A.11R.A39I.07	0.0268501	0.0348642	0	0.234185	0
TCGA.E7.A7DU.01A.11R.A32O.07	0.0163588	0.0796557	0.0427376	0.118901	0.0476067
TCGA.FD.A6TD.01A.51R.A33J.07	0.0191584	0.155479	0	0	0.501785
TCGA.KQ.A41S.01A.12R.A33J.07	0.0432391	0.0421087	0	0.0314274	0.704662
TCGA.GV.A3JV.01A.11R.A220.07	0.00712587	0.323847	0.0093082	0.0258965	0.0414748
TCGA.DK.AA6L.01A.11R.A39I.07	0.0477371	0	0	0.0433709	0.694613
TCGA.G2.A3IB.01A.11R.A20F.07	0.014423	0.011705	0	0	0.545652
TCGA.GU.A766.01A.11R.A32O.07	0.0383242	0.152054	0.0111247	0	2.08188
TCGA.XF.A9T8.01A.11R.A39I.07	0.0574728	0.0717567	0	0.096399	0
TCGA.E7.A5KF.01A.11R.A28M.07	0.00429056	0.0835677	0.0560455	0	0.0749171
TCGA.FD.A3N5.01A.11R.A21D.07	0.037719	0.0306107	0	0.0685381	0.530546
TCGA.GU.A763.01A.11R.A32O.07	0.00975693	0.147807	0.0594768	0.0472775	0.208224
TCGA.C4.A0F1.01A.11R.A034.07	0.091065	0.013437	0	0	0.0240921
TCGA.CF.A8HX.01A.11R.A36F.07	0.0147188	0.19112	0.0897237	0.142641	0.0856681
TCGA.ZF.A9R3.01A.11R.A38B.07	0.012334	0.133462	0.0644454	0.0298824	0.0239293
TCGA.CF.A9FM.01A.11R.A38B.07	0.00519059	0.219045	0.122044	0.0754534	0
TCGA.FD.A43N.01A.11R.A23W.07	0.049796	0.0692774	0	0.0258523	0.10351
TCGA.UY.A8OD.01A.11R.A36F.07	0.0107439	0.122068	0	0.0390448	0.125065
TCGA.XF.AAMQ.01A.11R.A42T.07	0.0140368	0.136698	1.89957	0.0408094	0.0163397
TCGA.XF.A8HD.01A.11R.A36F.07	0.00743207	0.0482518	0	0.0270092	0.0216285
TCGA.FD.A62S.01A.11R.A30C.07	0.0974487	0.0131807	0	0	0.259958
TCGA.DK.AA74.01A.11R.A39I.07	0.0164959	0.133872	0	0.119897	1.7282
TCGA.XF.AAMZ.01A.11R.A42T.07	0.00888617	0.317308	0	0	0.775805
TCGA.GV.A3QG.01A.11R.A220.07	0.00656416	0.0639255	0	0.0954205	0.0573082
TCGA.XF.A9T2.01A.11R.A42T.07	1.05058	1.7672	0	0.0694175	0.444706
TCGA.FD.A3SL.01A.21R.A22U.07	0.0182352	0.133189	0.0238198	0.0994042	0.477606
TCGA.YF.AA3M.01A.11R.A42T.07	0.0155791	0.177004	0.0407004	0.113233	0.54405
TCGA.CF.A47V.01A.11R.A23W.07	0.0167963	0.177202	0.0548504	0.12208	0.0244399
TCGA.DK.A1AB.01A.11R.A13Y.07	0.0268469	0.0968335	0.00779308	0.0433625	2.65638
TCGA.ZF.AA58.01A.12R.A42T.07	0	0.0851321	0	0.0953064	0.864955
TCGA.ZF.A9R7.01A.11R.A38B.07	0.0582318	0.118145	0.0380328	0.105811	0.0847318
TCGA.GC.A3RC.01A.11R.A22U.07	0.0044912	0.0437378	0	0.0326433	0
TCGA.DK.A1A5.01A.11R.A13Y.07	0.0553702	0.0951575	0	0.0473467	0.113743
TCGA.KQ.A41Q.01A.11R.A33J.07	0.0101953	0.0827395	0	0.0370511	0.0296699
TCGA.CU.A3KJ.01A.11R.A21D.07	0.153728	0.0875493	0.0070459	0	0.0470919
TCGA.2F.A9KP.01A.11R.A38B.07	0.044977	0.0876023	0	0	0.314136
TCGA.FD.A62N.01A.11R.A30C.07	0.00504494	0.0327537	0	0.0733363	0.0587263
TCGA.ZF.A9RF.01A.11R.A38B.07	0.0763276	0.154859	0	0.0693464	1.38828
TCGA.S5.AA26.01A.11R.A38B.07	0.0872012	0.0653242	0.105145	0.0487542	0.117124
TCGA.FJ.A3Z7.01A.12R.A23N.07	0.0288869	0.0803762	0.0215621	0.239952	0.0960747
TCGA.G2.A2EO.01A.11R.A180.07	0.00475581	0.540339	0.0124246	0	0.0276803
TCGA.XF.A9ST.01A.11R.A42T.07	0.0114308	0.16698	0.0149316	0.0415413	1.19756
TCGA.GC.A3RB.01A.12R.A220.07	0	0.110014	0.0531231	0	0.65093
TCGA.DK.AA71.01A.31R.A39I.07	0.0852007	0.276577	0.0158991	0	0.460474
TCGA.FD.A3SO.01A.11R.A22U.07	0.0322031	0.104537	0	0	0.883609
TCGA.CU.A0YN.01A.21R.A10U.07	0.00436985	0.0851121	0	0.0317613	0.127169
TCGA.4Z.AA7W.01A.11R.A39I.07	0	0.0568654	0	0.0848819	0.713705
TCGA.ZF.A9R2.01A.11R.A39I.07	0.00570976	0.315094	0	0.124501	0.0664652
TCGA.DK.AA77.01A.11R.A39I.07	0.00509259	0.0165315	0.186262	0.111043	0.118562
TCGA.XF.AAML.01A.11R.A42T.07	0	0.112786	0.0181539	0.0505063	2.46712
TCGA.XF.A8HI.01A.11R.A38B.07	0.0204231	0.132594	0.186744	0	0.237738
TCGA.ZF.AA4R.01A.11R.A38B.07	0.012544	0.244321	0.0163857	0	2.11729
TCGA.DK.A2I2.01A.11R.A180.07	0.0964363	0.128066	0	0	0.0255132
TCGA.DK.AA6R.01A.11R.A42T.07	0	0	0	0	0.407534
TCGA.E7.A678.01A.11R.A30C.07	0	0.143382	0.0659388	0.183449	0.0367257
TCGA.ZF.AA4W.01A.12R.A38B.07	0.0114207	0.0556108	0	0	0.465306
TCGA.PQ.A6FI.01A.11R.A31N.07	0.0987628	0.0331658	0	0	0.336969
TCGA.DK.A1A6.01A.11R.A13Y.07	0.00360933	0.187465	0.00942939	0.0524673	0
TCGA.E7.A541.01A.11R.A26T.07	0	0.0348677	0.0140306	0	0.0625167
TCGA.DK.A1AE.01A.11R.A13Y.07	0.0511933	0.0962113	0	0.0587508	0.0156822
TCGA.DK.A3X2.01A.11R.A22U.07	0.0166832	0.0676959	0.0108962	0.0303146	0.388405
TCGA.DK.A3IL.01A.11R.A20F.07	0.00932137	0.0907767	0	0.0338752	0
TCGA.FD.A5BV.01A.11R.A26T.07	0.0283143	0.0229784	0.0739712	0.0514491	0
TCGA.E7.A4IJ.01A.31R.A26T.07	0	0.263776	0	0	0.0675631
TCGA.E5.A4U1.01A.11R.A31N.07	0.011126	0.12641	0	0	0.064757
TCGA.XF.AAMH.01A.11R.A42T.07	0.0372134	0.075501	0.0486101	0	7.12051
TCGA.DK.A2I6.01A.12R.A18C.07	0.0804112	0.0386711	0	0.0865855	2.16675
TCGA.4Z.AA7Q.01A.11R.A39I.07	0.0362987	0.0392774	0	0	1.86622
TCGA.BT.A20J.01A.11R.A14Y.07	0	0.0750321	0.045289	0.0419997	0.100898
TCGA.E7.A7DV.01A.11R.A33J.07	0.0473245	0.0236345	0	0.0529182	0.572075
TCGA.XF.AAMX.01A.11R.A42T.07	0.0641957	0.056834	0.030493	0	0.373639
TCGA.GV.A3JX.01A.11R.A20F.07	0.0374255	0.0441782	0.0444429	0.0494581	0.217828
TCGA.XF.AAME.01A.12R.A42T.07	0.0167254	0.190028	0.0327714	0.151956	0.705766
TCGA.E7.A6ME.01A.22R.A32O.07	0.655581	0.678803	0.059059	0.0821544	0.789453
TCGA.XF.A9T0.01A.11R.A39I.07	0.0339633	0.0918761	0	0.0411426	0
TCGA.DK.AA6X.01A.12R.A42T.07	0	0.416123	0.0446524	0.062114	1.19375
TCGA.CF.A47X.01A.31R.A23W.07	0.00963014	0.302192	0.0670901	0	0
TCGA.FD.A6TB.01A.12R.A33J.07	0.0540451	0.01462	0.0705966	0.0654693	0.524266
TCGA.E7.A8O7.01A.11R.A36F.07	0.0074985	0.194732	0.0293848	0	0.0654655
TCGA.XF.A9SV.01A.21R.A42T.07	0.0377988	0.153377	0.0740622	0.0686832	0.220001
TCGA.FJ.A3ZE.01A.11R.A23N.07	0.214052	0.128676	0.0207116	0.0864329	4.59119
TCGA.PQ.A6FN.01A.11R.A31N.07	0.0164564	0.124648	0	0	2.49032
TCGA.FD.A3B4.01A.12R.A206.07	0.0126838	0.0514677	0	0.0230475	1.80869
TCGA.E7.A677.01A.11R.A30C.07	0.023084	0.0749348	0.0829221	0.0209726	0.0839724
TCGA.UY.A78O.01A.12R.A33J.07	0.050474	0.147463	0.171423	0.220116	0.0881324
TCGA.FD.A43P.01A.31R.A23W.07	0.0666702	0.353113	0.0366687	0.127521	5.39173
TCGA.XF.AAN7.01A.11R.A42T.07	0.0572428	0.495522	0.0249245	0	0.499756
TCGA.FD.A6TI.01A.11R.A32O.07	0.100238	0.089763	0.171571	0.0502454	0.523062
TCGA.KQ.A41P.01A.12R.A33J.07	0.0531683	0.298117	0.0126275	0.105394	0.618912
TCGA.K4.A83P.01A.11R.A352.07	0.00425703	0.179648	0	0.0309413	0.0743317
TCGA.K4.A3WV.01A.11R.A22U.07	0	0.063005	0	0	0.734279
TCGA.BT.A3PH.01A.11R.A220.07	0.0634542	0.151778	0.0436249	0	2.17706
TCGA.ZF.A9RC.01A.11R.A38B.07	0.0186844	0.121306	0	0.0452679	0.543746
TCGA.XF.AAMJ.01A.11R.A42T.07	0.0275655	0.134224	0.0180038	0.150266	0.0401099
TCGA.CF.A3MG.01A.11R.A20F.07	0.0316483	0.0342454	0.261824	0.0383381	0
TCGA.BT.A2LB.01A.11R.A18C.07	0.0684408	0.0701595	0.0282319	0	0.209656
TCGA.UY.A9PH.01A.11R.A38B.07	0.0080762	0.209735	0.0210991	0.1174	0.423054
TCGA.DK.AA6S.01A.21R.A39I.07	0.0232779	0.264476	0.0152034	0.0845953	1.45646
TCGA.FD.A6TE.01A.12R.A33J.07	0.0169604	0.0110113	0.0265855	0	0.157943
TCGA.BT.A2LA.01A.11R.A18C.07	0.164209	0.420291	0.0164998	0.0459044	3.17969
TCGA.BT.A3PJ.01A.21R.A220.07	0.0790012	0.0223002	0	0.0748961	0.0599754
TCGA.BT.A20N.01A.11R.A14Y.07	0.035485	0.211183	0	0.0429858	0.826134
TCGA.DK.A1AD.01A.11R.A13Y.07	0.0494032	0.0572757	0.018438	0.15389	0
TCGA.GU.A42Q.01A.11R.A23W.07	0.231926	0.0627395	0	0	0.247478
TCGA.BL.A0C8.01A.11R.A277.07	0.0134497	0.0436604	0.105413	0.146635	0.0391409
TCGA.XF.AAN3.01A.11R.A42T.07	0.0257823	0.113585	0	0.0267704	0.0643118
TCGA.UY.A9PE.01A.11R.A38B.07	0.0169182	0.329518	0	0.0614833	0.147704
TCGA.K4.A6MB.01A.11R.A31N.07	0.0487351	0.0730169	0.00979391	0.0544955	0.152737
TCGA.4Z.AA7M.01A.11R.A39I.07	0.040278	0.0373571	0.0300647	0.0418218	0.10047
TCGA.K4.A54R.01A.11R.A26T.07	0.0240903	0.0586512	0	0	0.0350533
TCGA.XF.AAN2.01A.11R.A42T.07	0	0	0.0201466	0.05605	0.403954
TCGA.XF.A9SL.01A.11R.A39I.07	0.00505458	0.0656324	0.0264102	0.0734763	0.0294192
TCGA.BT.A42E.01A.11R.A23W.07	0.0262314	0.15814	0	0	0.479836
TCGA.DK.A2HX.01A.12R.A18C.07	0.0161881	0.0945895	0.00845833	0.023532	1.33792
TCGA.GU.A762.01A.11R.A33J.07	0.0275725	0.0298352	0.0120056	0.0334009	3.20962
TCGA.GD.A3OS.01A.12R.A220.07	0.169003	0.0997484	0.024083	0	1.6275
TCGA.CF.A9FL.01A.11R.A38B.07	0.0505351	0.21326	0	0	0.029413
TCGA.FD.A3SN.01A.12R.A22U.07	0.0407874	0.058846	0	0	0.87045
TCGA.FD.A43Y.01A.21R.A26T.07	0.0406074	0.0376626	0	0	0.236348
TCGA.BT.A42C.01A.11R.A23N.07	0.0521258	0.304578	0.26328	0.0505155	0.323615
TCGA.BL.A13I.01A.11R.A277.07	0.246947	0	0	0	0.958206
TCGA.UY.A78M.01A.21R.A352.07	0	0.149004	0	0.0333623	0.13358
TCGA.CF.A27C.01A.11R.A16R.07	0.0337001	0.0972417	0.166301	0	0.348703
TCGA.UY.A9PD.01A.11R.A38B.07	0.0376432	0.0488788	0.0983432	0	0.525829
TCGA.UY.A78L.01A.12R.A33J.07	0.0315326	0.140746	0	0.057297	0.321176
TCGA.FD.A3B3.01A.12R.A206.07	0.0257981	0.0744403	0	0.0416684	0.0166837
TCGA.DK.A3WX.01A.22R.A22U.07	0.0707312	0.121556	0	0	0
TCGA.LT.A8JT.01A.11R.A36F.07	0.0496194	0.0939597	0.075618	0.030054	0.0240667
TCGA.FD.A5BS.01A.21R.A26T.07	0.0170648	0.138489	0	0.124032	0.148983
TCGA.XF.A9T4.01A.11R.A39I.07	0.0597607	0.110854	0	0	0.380952
TCGA.G2.A2EK.01A.22R.A18C.07	0.0245915	0.0798287	0.00917794	0.204273	0.408944
TCGA.G2.A2EJ.01A.11R.A180.07	0.0204965	0.0998033	0	0.0496582	0.0795307
TCGA.GC.A6I1.01A.12R.A31N.07	0.0456317	0.0493763	0	0	1.26893
TCGA.G2.A3VY.01A.11R.A22U.07	0	0.0811383	0.018657	0.103812	3.44992
TCGA.BL.A5ZZ.01A.31R.A30C.07	0.126501	0.0849616	0.0227921	0	0.482389
TCGA.4Z.AA87.01A.11R.A39I.07	0	0.053502	0	0	0.407692
TCGA.DK.A3X1.01A.12R.A22U.07	0.0235004	0.167831	0.012279	0.0341616	0.519763
TCGA.XF.A8HG.01A.11R.A36F.07	0.0628378	0.0339972	0.0684018	0.0380603	0.060956
TCGA.K4.A5RH.01A.11R.A30C.07	0.106705	0.354441	0.012966	0.0541092	0.967695
TCGA.DK.A1AA.01A.11R.A13Y.07	0.025393	0.123646	0.232188	0	0
TCGA.G2.AA3B.01A.11R.A39I.07	0	0.213912	0	0.100832	0.0403724
TCGA.DK.AA6Q.01A.11R.A39I.07	0.0932425	0.227012	0	0	0.440944
TCGA.DK.A1A7.01A.11R.A13Y.07	0.0144212	0.0351105	0.0282567	0.0786133	0.188856
TCGA.HQ.A5NE.01A.12R.A28M.07	0.0534009	0.0787951	0	0	0.0847663
TCGA.XF.AAN1.01A.31R.A42T.07	0.0577234	0.234226	0.0754015	0	0.251976
TCGA.FD.A62O.01A.11R.A30C.07	0.0256178	0.016632	0.040156	0	0.0298207
TCGA.4Z.AA86.01A.11R.A39I.07	0.0328291	0.0828874	0	0	0.0636919
TCGA.FD.A3N6.01A.11R.A21D.07	0.111921	0.0415217	0	0	0.0930589
TCGA.K4.A4AB.01B.12R.A28M.07	0.0732381	0.0158497	0.0510227	0	0
TCGA.ZF.A9R0.01A.11R.A38B.07	0	0.0784887	0.0789589	0	0
TCGA.GV.A3QK.01B.11R.A23N.07	0.00329536	0.0962762	0.0688732	0.0718549	0.01918
TCGA.FD.A5BR.01A.11R.A26T.07	0.0483943	0.0523657	0.084287	0	0.09389
TCGA.FJ.A3ZF.01A.11R.A23N.07	0.0120017	0.0389597	0.0235159	0.174464	0.0174634
TCGA.GV.A3QI.01A.11R.A220.07	0.0961682	0.226061	0.173269	0.0723081	2.0073
TCGA.CF.A47W.01A.11R.A23W.07	0	0.100939	0.0203088	0.113003	0.113113
TCGA.4Z.AA84.01A.11R.A39I.07	0.242004	0.324483	0	0.114714	0.581787
TCGA.BT.A20O.01A.21R.A14Y.07	0.150184	0.144452	0.0145317	0.0404289	0.712243
TCGA.XF.A9T3.01A.11R.A42T.07	0.0342782	0.370912	0	0	0.133007
TCGA.CF.A47Y.01A.11R.A23W.07	0.00405272	0.249962	0.0952898	0.147282	0.0471762
TCGA.FD.A3SP.01A.31R.A22U.07	0.045317	0.120361	0	0.0299434	0.0239781
TCGA.E5.A4TZ.01A.11R.A31N.07	0.069304	0.16873	0.0362115	0	0
TCGA.XF.A9SK.01A.11R.A42T.07	0.0580237	0.188356	0.0151587	0.0421733	0.405259
TCGA.ZF.AA5H.01A.11R.A39I.07	0.0550448	0.0210219	0	0.0470685	0.0376916
TCGA.FD.A3B7.01A.31R.A20F.07	0.0482932	0.0602956	0	0.0540014	1.25406
TCGA.XF.A9SX.01A.21R.A39I.07	0.0144636	0.0704271	0	0.0525627	0.0420912
TCGA.DK.A3IU.01A.11R.A20F.07	0.00351285	0.0684202	0.00917734	0.0510648	0.0817835
TCGA.C4.A0F6.01A.11R.A10U.07	0.0225502	0.70762	0.0981874	0	0.0437497
TCGA.FD.A62P.01A.32R.A30C.07	0.0282696	0.110122	0.0295418	0	0.460706
TCGA.K4.A5RJ.01A.11R.A28M.07	0.0610752	0.0991308	0.015956	0.0443913	0.639859
TCGA.FD.A3B8.01A.31R.A20F.07	0.0225706	0.0488457	0.029483	0.0273417	0.32842
TCGA.ZF.AA4U.01A.11R.A38B.07	0.0476559	0.0515666	0.0415004	0	0.0924573
TCGA.GU.AATO.01A.11R.A39I.07	0	0.141788	0	0	0.169481
TCGA.K4.A5RI.01A.11R.A28M.07	0.116407	0.101736	0	0.0325415	0.0521172
TCGA.CF.A3MI.01A.11R.A20F.07	0	0.0140205	0.0338508	0	0.0502767
TCGA.CF.A9FF.01A.11R.A38B.07	0	0.193625	0.0346285	0	0.0385738
TCGA.DK.AA76.01A.11R.A39I.07	0.107672	0.0551878	0.0444148	0	0.0989501
TCGA.G2.A2EF.01A.12R.A18C.07	0.0913442	0.0555976	0	0.331958	0.0166141
TCGA.FD.A3B6.01A.21R.A20F.07	0.0546547	0.0136477	0	0.0916723	0.0489396
TCGA.BT.A2LD.01A.12R.A20F.07	0.014949	0.145582	0	0	0.203019
TCGA.GV.A40G.01A.11R.A23N.07	0.0427475	0.0925109	0.0465326	0	0.145136
TCGA.XF.AAMW.01A.11R.A42T.07	0.117073	0.0506722	0	0	0
TCGA.XF.A9T5.01A.11R.A42T.07	0.00539919	0.192795	0.0282108	0.0784858	0.942749
TCGA.G2.AA3C.01A.21R.A39I.07	0.0291885	0.0379005	0	0	0.645568
TCGA.BT.A20T.01A.11R.A14Y.07	0.0236766	0.204956	0.0206184	0	0.413415
TCGA.CU.A0YO.01A.11R.A10U.07	0.0356178	0.0660697	0.146224	0.0739659	0.0296152
TCGA.H4.A2HQ.01A.11R.A180.07	0.0927422	0.126761	0.178529	0.0354778	0.0852298
TCGA.ZF.A9RE.01A.11R.A38B.07	0.0666266	0.0540706	0.0290104	0	0.129262
TCGA.GC.A3RD.01A.12R.A22U.07	0	0.0895607	0.0240259	0.0334214	0.776134
TCGA.FT.A61P.01A.11R.A30C.07	0.0846405	0.0323246	0	0.0361878	0.289785
TCGA.GC.A3WC.01A.31R.A22U.07	0.167144	0.0775114	0.0249522	0.10413	0.0277951
TCGA.GV.A3QF.01A.31R.A22U.07	0.00930341	0.0604012	0.109373	0	0.0270744
TCGA.GD.A6C6.01A.21R.A31N.07	0.00540147	0.157808	0.0282228	0	0.534451
TCGA.UY.A9PB.01A.11R.A38B.07	0.0119274	0.0967967	0	0.043346	0.0347107
TCGA.BT.A3PK.01A.21R.A220.07	0.0973063	0.0868654	0.00635533	0	2.35036
TCGA.GD.A2C5.01A.12R.A180.07	0.0479971	0.0649199	0.114943	0.0290714	0
TCGA.FT.A3EE.01A.11R.A206.07	0.0861094	0.0904353	0.0264661	0	0.0294814
TCGA.CF.A8HY.01A.11R.A36F.07	0.00541368	0.0702953	0.0282866	0.0393482	0.0630186
TCGA.DK.A6AV.01A.12R.A30C.07	0.0256731	0.291689	0.184446	0.0466499	0.0747128
TCGA.GV.A40E.01A.12R.A23N.07	0.0250604	0.0677922	0	0	0.267409
TCGA.CF.A5U8.01A.11R.A28M.07	0.0100924	0.0655238	0.105466	0	0.0293705
TCGA.BT.A20W.01A.21R.A14Y.07	0.032898	0.106793	0.0859464	0.0478225	1.18716
